# Supplementary material for: SCXRD, CSP-NMRX and microED in the quest for three elusive polymorphs of meloxicam
Source: IUCrJ. 2025 Jan 1;12(Pt 1):109–22. doi: 10.1107/S2052252524011898 (PMC11707701; doi:10.1107/S2052252524011898)
Supplement: Supplementary file 1 [file m-12-00109-sup1.cif]

data_I
#==============================================================================

# PROCESSING SUMMARY (IUCr Office Use Only)

_journal_date_recd_electronic      2024-05-13
_journal_date_to_coeditor         ?
_journal_date_from_coeditor       ?
_journal_date_accepted     ?
_journal_date_printers_first      ?
_journal_date_printers_final      ?
_journal_date_proofs_out          ?
_journal_date_proofs_in           ?
_journal_coeditor_name            ?
_journal_coeditor_code      ED5031
_journal_coeditor_notes
; ?
;
_journal_paper_category      FA
_journal_techeditor_code      ?
_iucr_compatibility_tag          ACTA95
_journal_techeditor_notes  
;
;
_journal_coden_ASTM               ?
_journal_name_full                ?
_journal_year                     ?
_journal_volume                   ?
_journal_issue                    ?
_journal_page_first               ?
_journal_page_last                ?
_journal_suppl_publ_number        ?
_journal_suppl_publ_pages         ?

#==============================================================================

_database_code_depnum_ccdc_archive 'CCDC 2293153'
loop_
_audit_author_name
_audit_author_address
'Rafal Dolot'
;Centre of Molecular and Macromolecular Studies, Polish Academy of Sciences
Poland
;
_audit_update_record             
;
2024-04-16 deposited with the CCDC. 2024-04-16 downloaded from the CCDC.
;
_publ_contact_author_name        'Marta K. Dudek'
_publ_contact_author_address     
;Centre of Molecular and Macromolecular Studies
Polish Academy of Sciences
90-363 Lodz
Poland
;
_publ_contact_author_email       marta.dudek@cbmm.lodz.pl
_publ_contact_author_phone       +48426803239
loop_
_publ_author_name
_publ_author_address
'Jeziorna, Agata'
;Centre of Molecular and Macromolecular Studies
Polish Academy of Sciences
90-363 Lodz
Poland
;
'Malinska, Maura'
;Faculty of Chemistry
University of Warsaw
Pasteura 1, Warsaw
Poland
;
'Sugden, Isaac'
;Department of Chemical Engineering
Imperial College London
London SW7 2AZ
United Kingdom
;
'Paluch, Piotr'
;Centre of Molecular and Macromolecular Studies
Polish Academy of Sciences
90-363 Lodz
Poland
;
'Dolot, Rafal'
;Centre of Molecular and Macromolecular Studies
Polish Academy of Sciences
90-363 Lodz
Poland
;
'Dudek, Marta K.'
;Centre of Molecular and Macromolecular Studies
Polish Academy of Sciences
90-363 Lodz
Poland
;
_audit_creation_date             2024-04-16
_audit_creation_method           
;
Olex2 1.5
(compiled 2024.02.16 svn.r378c4104 for OlexSys, GUI svn.r6928)
;
_shelx_SHELXL_version_number     2018/3
_audit_contact_author_address    ?
_audit_contact_author_email      ?
_audit_contact_author_phone      ?
_publ_contact_author_id_orcid    ?
_publ_section_references         
;
Dolomanov, O.V., Bourhis, L.J., Gildea, R.J, Howard, J.A.K. & Puschmann, H.
 (2009), J. Appl. Cryst. 42, 339-341.

Sheldrick, G.M. (2015). Acta Cryst. A71, 3-8.

Sheldrick, G.M. (2015). Acta Cryst. C71, 3-8.
;
_chemical_name_systematic        
4-hydroxy-2-methyl-N-(5-methyl-1,3-thiazol-2-yl)-2H-1,2-benzothiazine-3-carboxamide
_chemical_name_common            meloxicam
_chemical_formula_moiety         'C14 H13 N3 O4 S2'
_chemical_formula_sum            'C14 H13 N3 O4 S2'
_chemical_compound_source        'Meloxicam was purchased from ABCR'
_chemical_formula_weight         351.39
_exptl_crystal_recrystallization_method 
'Obtained by desolvatation of meloxicam:DMSO crystals.'
_chemical_melting_point          ?
_exptl_crystal_description       prism
_exptl_crystal_colour            'clear yellow'
_diffrn_ambient_temperature      100.00(10)
_chemical_oxdiff_formula         'C H N O S'
loop_
_atom_type_symbol
_atom_type_description
_atom_type_scat_dispersion_real
_atom_type_scat_dispersion_imag
_atom_type_scat_source
C C 0.0181 0.0091 'International Tables Vol C Tables 4.2.6.8 and 6.1.1.4'
H H 0.0000 0.0000 'International Tables Vol C Tables 4.2.6.8 and 6.1.1.4'
N N 0.0311 0.0180 'International Tables Vol C Tables 4.2.6.8 and 6.1.1.4'
O O 0.0492 0.0322 'International Tables Vol C Tables 4.2.6.8 and 6.1.1.4'
S S 0.3331 0.5567 'International Tables Vol C Tables 4.2.6.8 and 6.1.1.4'

_shelx_space_group_comment       
;
The symmetry employed for this shelxl refinement is uniquely defined
by the following loop, which should always be used as a source of
symmetry information in preference to the above space-group names.
They are only intended as comments.
;
_space_group_crystal_system      triclinic
_space_group_IT_number           2
_space_group_name_H-M_alt        'P -1'
_space_group_name_Hall           '-P 1'
_chemical_absolute_configuration .
loop_
_space_group_symop_operation_xyz
'x, y, z'
'-x, -y, -z'

_cell_length_a                   11.2439(2)
_cell_length_b                   11.2772(2)
_cell_length_c                   13.4027(2)
_cell_angle_alpha                65.901(2)
_cell_angle_beta                 87.2540(10)
_cell_angle_gamma                79.4390(10)
_cell_volume                     1524.37(5)
_cell_formula_units_Z            4
_cell_measurement_reflns_used    21943
_cell_measurement_temperature    100.00(10)
_cell_measurement_theta_max      75.4330
_cell_measurement_theta_min      3.6050
_shelx_estimated_absorpt_T_max   0.876
_shelx_estimated_absorpt_T_min   0.667
_exptl_absorpt_coefficient_mu    3.396
_exptl_absorpt_correction_T_max  1.00000
_exptl_absorpt_correction_T_min  0.45003
_exptl_absorpt_correction_type   multi-scan
_exptl_absorpt_process_details   
;
CrysAlisPro 1.171.41.100a (Rigaku Oxford Diffraction, 2021)
Empirical absorption correction using spherical harmonics,
implemented in SCALE3 ABSPACK scaling algorithm.
;
_exptl_absorpt_special_details   ?
_exptl_crystal_colour_lustre     clear
_exptl_crystal_colour_modifier   .
_exptl_crystal_colour_primary    yellow
_exptl_crystal_density_diffrn    1.531
_exptl_crystal_density_meas      ?
_exptl_crystal_density_method    ?
_exptl_crystal_F_000             728
_exptl_crystal_preparation       'Meloxicam was purchased from ABCR.'
_exptl_crystal_size_max          0.13
_exptl_crystal_size_mid          0.05
_exptl_crystal_size_min          0.04
_exptl_transmission_factor_max   ?
_exptl_transmission_factor_min   ?
_diffrn_reflns_av_R_equivalents  0.0341
_diffrn_reflns_av_unetI/netI     0.0206
_diffrn_reflns_Laue_measured_fraction_full 0.993
_diffrn_reflns_Laue_measured_fraction_max 0.939
_diffrn_reflns_limit_h_max       14
_diffrn_reflns_limit_h_min       -13
_diffrn_reflns_limit_k_max       14
_diffrn_reflns_limit_k_min       -13
_diffrn_reflns_limit_l_max       16
_diffrn_reflns_limit_l_min       -15
_diffrn_reflns_number            37137
_diffrn_reflns_point_group_measured_fraction_full 0.993
_diffrn_reflns_point_group_measured_fraction_max 0.939
_diffrn_reflns_theta_full        67.684
_diffrn_reflns_theta_max         75.590
_diffrn_reflns_theta_min         3.614
_diffrn_ambient_environment      N~2~
_diffrn_detector                 'Hybrid Pixel Array Detector'
_diffrn_detector_area_resol_mean 10.0000
_diffrn_detector_type            HyPix
_diffrn_measured_fraction_theta_full 0.993
_diffrn_measured_fraction_theta_max 0.939
_diffrn_measurement_details      
;
List of Runs (angles in degrees, time in seconds):

  # Type    Start    End  Width  t~exp~   \w     \q     \k     \f   Frames
#--------------------------------------------------------------------------
  1  \w    -30.00  19.00   0.50    0.51    --  -43.96  79.00 -87.00   98
  2  \w    -64.00 -38.00   0.50    0.51    --  -43.96  79.00 -87.00   52
  3  \w    -77.00 -51.00   0.50    2.03    --  -96.00  79.00 -87.00   52
  4  \w   -168.00-133.00   0.50    2.03    --  -96.00 -79.00 148.00   70
  5  \w     46.00  74.00   0.50    2.03    --  107.98 -79.00 148.00   56
  6  \w    133.00 163.00   0.50    2.03    --  107.98  79.00 -87.00   60
  7  \w    -23.00   2.00   0.50    0.51    --   12.00 101.00 135.78   50
  8  \w    -13.00  13.00   0.50    0.51    --   12.00  82.00 -38.58   52
  9  \w    -10.00  15.00   0.50    0.51    --   16.00  83.00-167.45   50
 10  \w     -2.00  23.00   0.50    0.51    --   20.00  74.00  16.44   50
 11  \w      0.00  25.00   0.50    0.51    --   20.00  71.00  54.43   50
 12  \w     15.00  40.00   0.50    0.51    --   32.00  64.00-159.01   50
 13  \w     15.00  40.00   0.50    0.51    --   32.00  64.00 -34.80   50
 14  \w     15.00  41.00   0.50    0.51    --   32.00  65.00  41.24   52
 15  \w     14.00  39.00   0.50    0.51    --   32.00  66.00-122.88   50
 16  \w     19.00  44.00   0.50    0.51    --   36.00  63.00 142.78   50
 17  \w     38.00  92.00   0.50    0.51    --   43.96-125.00 -90.00  108
 18  \w      3.00  61.00   0.50    0.51    --   43.96 -79.00 148.00  116
 19  \w    -14.00  16.00   0.50    0.51    --   43.96 -38.00-150.00   60
 20  \w     32.00  57.00   0.50    0.51    --   43.96  58.00  90.28   50
 21  \w     29.00  54.00   0.50    0.51    --   43.96  59.00 -89.32   50
 22  \w     27.00  78.00   0.50    0.51    --   43.96 -99.00   0.00  102
 23  \w     28.00  53.00   0.50    0.51    --   43.96  60.00 -80.25   50
 24  \w     28.00  53.00   0.50    0.51    --   43.96  60.00 -61.98   50
 25  \w     30.00  57.00   0.50    0.51    --   44.00  60.00-125.45   54
 26  \w     28.00  53.00   0.50    0.51    --   44.00  61.00  70.86   50
 27  \w     28.00  53.00   0.50    0.51    --   44.00  61.00  20.21   50
 28  \w     28.00  53.00   0.50    0.51    --   44.00  61.00  -5.20   50
 29  \w     28.00  53.00   0.50    0.51    --   44.00  61.00 165.68   50
 30  \w     33.00  58.00   0.50    0.51    --   48.00  59.00-154.97   50
 31  \w     33.00  58.00   0.50    0.51    --   48.00  59.00 -39.20   50
 32  \w     33.00  58.00   0.50    0.51    --   48.00  59.00 126.14   50
 33  \w    -84.00 -42.00   0.50    0.51    --  -56.00 -52.00-177.88   84
 34  \w   -129.00 -97.00   0.50    0.51    --  -56.00 -50.00 -41.37   64
 35  \w    -68.00 -42.00   0.50    0.51    --  -56.00 -51.00  63.66   52
 36  \w   -127.00 -99.00   0.50    0.51    --  -56.00 -52.00-177.88   56
 37  \w    -72.00 -41.00   0.50    0.51    --  -56.00 -50.00 -41.37   62
 38  \w   -126.00-100.00   0.50    0.51    --  -60.00 -52.00  -7.01   52
 39  \w    -73.00 -47.00   0.50    0.51    --  -60.00 -52.00  -7.01   52
 40  \w   -119.00 -94.00   0.50    0.51    --  -64.00 -48.00-111.45   50
 41  \w    -87.00 -50.00   0.50    0.51    --  -64.00 -48.00-111.45   74
 42  \w    -87.00 -54.00   0.50    0.51    --  -68.00 -52.00 -82.66   66
 43  \w    -91.00 -56.00   0.50    0.51    --  -68.00 -52.00-140.98   70
 44  \w    -81.00 -55.00   0.50    0.51    --  -68.00 -51.00  41.34   52
 45  \w    -87.00 -55.00   0.50    0.51    --  -68.00 -52.00-126.49   64
 46  \w    -84.00 -58.00   0.50    2.03    --  -72.00 -51.00   2.85   52
 47  \w   -144.00-118.00   0.50    2.03    --  -72.00 -46.00 -70.75   52
 48  \w    -85.00 -59.00   0.50    2.03    --  -72.00 -46.00 -70.75   52
 49  \w   -120.00 -94.00   0.50    2.03    --  -72.00 -51.00 165.00   52
 50  \w    -83.00 -58.00   0.50    2.03    --  -72.00 -51.00 148.84   50
 51  \w    -86.00 -58.00   0.50    2.03    --  -72.00 -50.00 -32.46   56
 52  \w    -88.00 -58.00   0.50    2.03    --  -72.00 -50.00  29.28   60
 53  \w    -84.00 -58.00   0.50    2.03    --  -72.00 -51.00 165.00   52
 54  \w    -84.00 -58.00   0.50    2.03    --  -72.00 -51.00-110.68   52
 55  \w    -89.00 -63.00   0.50    2.03    --  -76.00 -51.00 120.13   52
 56  \w    -91.00 -65.00   0.50    2.03    --  -76.00 -51.00 105.06   52
 57  \w    -87.00 -62.00   0.50    2.03    --  -76.00 -52.00  80.33   50
 58  \w    -91.00 -66.00   0.50    2.03    --  -80.00 -52.00-145.83   50
 59  \w    -92.00 -66.00   0.50    2.03    --  -80.00 -51.00 -37.09   52
 60  \w    -92.00 -67.00   0.50    2.03    --  -80.00 -52.00  93.18   50
 61  \w    -93.00 -67.00   0.50    2.03    --  -80.00 -52.00-167.99   52
 62  \w    -92.00 -66.00   0.50    2.03    --  -80.00 -50.00 137.01   52
 63  \w   -101.00 -75.00   0.50    2.03    --  -88.00 -49.00 -30.91   52
 64  \w   -101.00 -75.00   0.50    2.03    --  -88.00 -51.00  74.57   52
 65  \w   -122.00 -86.00   0.50    2.03    --  -96.00 -60.00  26.00   72
 66  \w   -154.00-127.00   0.50    2.03    --  -96.00 -60.00  26.00   54
 67  \w   -115.00 -83.00   0.50    2.03    --  -96.00 -57.00-177.76   64
 68  \w   -169.00-140.00   0.50    2.03    --  -96.00 -57.00-177.76   58
 69  \w   -113.00 -84.00   0.50    2.03    --  -96.00 -57.00 137.23   58
 70  \w   -126.00 -84.00   0.50    2.03    --  -96.00 -57.00-139.88   84
 71  \w   -168.00-136.00   0.50    2.03    --  -96.00 -57.00-139.88   64
 72  \w   -169.00 -83.00   0.50    2.03    --  -96.00 -55.00 108.87  172
 73  \w   -111.00 -85.00   0.50    2.03    --  -96.00 -56.00  78.80   52
 74  \w   -167.00-127.00   0.50    2.03    --  -96.00 -56.00  78.80   80
 75  \w   -120.00 -83.00   0.50    2.03    --  -96.00 -54.00  29.61   74
 76  \w   -111.00 -84.00   0.50    2.03    --  -96.00 -58.00 -34.49   54
 77  \w   -169.00-129.00   0.50    2.03    --  -96.00 -54.00  29.61   80
 78  \w   -150.00-117.00   0.50    2.03    --  -96.00 -58.00 -34.49   66
 79  \w   -110.00 -84.00   0.50    2.03    --  -96.00 -58.00  53.85   52
 80  \w   -121.00 -84.00   0.50    2.03    --  -96.00 -59.00 157.19   74
 81  \w   -169.00-128.00   0.50    2.03    --  -96.00 -59.00 157.19   82
 82  \w   -167.00-131.00   0.50    2.03    --  -96.00 -54.00  66.35   72
 83  \w   -113.00 -85.00   0.50    2.03    --  -96.00 -60.00 -96.68   56
 84  \w   -154.00-128.00   0.50    2.03    --  -96.00 -60.00 -96.68   52
 85  \w   -117.00 -87.00   0.50    2.03    --  -96.00 -61.00-120.00   60
 86  \w   -164.00-138.00   0.50    2.03    --  -96.00 -61.00-120.00   52
 87  \w   -170.00 -84.00   0.50    2.03    --  -96.00 -58.00 -49.27  172
 88  \w   -125.00 -86.00   0.50    2.03    --  -96.00 -54.00   6.87   78
 89  \w   -169.00-138.00   0.50    2.03    --  -96.00 -54.00   6.87   62
 90  \w   -111.00 -85.00   0.50    2.03    --  -96.00 -60.00 133.56   52
 91  \w   -151.00-125.00   0.50    2.03    --  -96.00 -60.00 133.56   52
 92  \w   -117.00 -87.00   0.50    2.03    --  -96.00 -61.00-180.00   60
 93  \w   -112.00 -83.00   0.50    2.03    --  -96.00 -55.00 -84.89   58
 94  \w    -51.00 -25.00   0.50    2.03    --  -96.00  61.00-150.00   52
 95  \w   -160.00-134.00   0.50    2.03    --  -96.00 -55.00 -84.89   52
 96  \w   -115.00 -83.00   0.50    2.03    --  -96.00 -56.00-112.68   64
 97  \w   -167.00-127.00   0.50    2.03    --  -96.00 -56.00-112.68   80
 98  \w   -110.00 -84.00   0.50    2.03    --  -96.00 -53.00-158.94   52
 99  \w   -167.00 -84.00   0.50    2.03    --  -96.00 -58.00  98.22  166
100  \w   -111.00 -86.00   0.50    2.03    --  -96.00 -54.00  66.35   50
101  \w   -115.00 -86.00   0.50    2.03    --  -96.00 -58.00 -18.96   58
102  \w   -157.00-131.00   0.50    2.03    --  -96.00 -58.00 -18.96   52
103  \w   -169.00 -84.00   0.50    2.03    --  -96.00 -59.00 -62.64  170
104  \w   -168.00-139.00   0.50    2.03    --  -96.00 -53.00-158.94   58
105  \w     65.00  99.00   0.50    2.03    --  107.98 -95.00 -30.00   68
106  \w     34.00  60.00   0.50    2.03    --  107.98 -95.00 -30.00   52
107  \w     63.00  96.00   0.50    2.03    --  107.98 -95.00   0.00   66
108  \w     73.00  99.00   0.50    2.03    --  107.98-100.00 134.23   52
109  \w     35.00  60.00   0.50    2.03    --  107.98 -95.00   0.00   50
110  \w     34.00  67.00   0.50    2.03    --  107.98-100.00 134.23   66
111  \w     35.00  94.00   0.50    2.03    --  107.98 -95.00-120.00  118
112  \w     58.00 101.00   0.50    2.03    --  107.98-125.00 150.00   86
113  \w     68.00  96.00   0.50    2.03    --  107.98 -95.00  30.00   56
114  \w     48.00  93.00   0.50    2.03    --  107.98 -95.00 -90.00   90
115  \w     35.00  86.00   0.50    2.03    --  107.98 -95.00-150.00  102
116  \w     38.00  64.00   0.50    2.03    --  107.98 -95.00  30.00   52
117  \w     34.00  95.00   0.50    2.03    --  107.98 -95.00 -60.00  122
118  \w     66.00  99.00   0.50    2.03    --  107.98 -95.00-180.00   66
119  \w     74.00  99.00   0.50    2.03    --  107.98 -95.00  60.00   50
120  \w     36.00  64.00   0.50    2.03    --  107.98 -95.00  60.00   56
121  \w     37.00  94.00   0.50    2.03    --  107.98 -95.00 150.00  114
122  \w     42.00  68.00   0.50    2.03    --  107.98 -77.00  60.00   52
;
_diffrn_measurement_device       'four-circle diffractometer'
_diffrn_measurement_device_type  'XtaLAB Synergy, Dualflex, HyPix'
_diffrn_measurement_method       '\w scans'
_diffrn_orient_matrix_type       
'CrysAlisPro convention (1999,Acta A55,543-557)'
_diffrn_orient_matrix_UB_11      -0.0903680000
_diffrn_orient_matrix_UB_12      -0.0460304000
_diffrn_orient_matrix_UB_13      0.0920157000
_diffrn_orient_matrix_UB_21      0.0861459000
_diffrn_orient_matrix_UB_22      -0.1334181000
_diffrn_orient_matrix_UB_23      0.0548900000
_diffrn_orient_matrix_UB_31      0.0620900000
_diffrn_orient_matrix_UB_32      0.0567692000
_diffrn_orient_matrix_UB_33      0.0662574000
_diffrn_radiation_monochromator  mirror
_diffrn_radiation_probe          x-ray
_diffrn_radiation_type           'Cu K\a'
_diffrn_radiation_wavelength     1.54184
_diffrn_source                   'micro-focus sealed X-ray tube'
_diffrn_source_type              'PhotonJet (Cu) X-ray Source'
_reflns_Friedel_coverage         0.000
_reflns_Friedel_fraction_full    .
_reflns_Friedel_fraction_max     .
_reflns_number_gt                5425
_reflns_number_total             5933
_reflns_special_details          
;
 Reflections were merged by SHELXL according to the crystal
 class for the calculation of statistics and refinement.
 
 _reflns_Friedel_fraction is defined as the number of unique
 Friedel pairs measured divided by the number that would be
 possible theoretically, ignoring centric projections and
 systematic absences.
;
_reflns_threshold_expression     'I > 2\s(I)'
_computing_cell_refinement       'CrysAlisPro 1.171.41.100a (Rigaku OD, 2021)'
_computing_data_collection       'CrysAlisPro 1.171.41.100a (Rigaku OD, 2021)'
_computing_data_reduction        'CrysAlisPro 1.171.41.100a (Rigaku OD, 2021)'
_computing_molecular_graphics    'Olex2 1.5 (Dolomanov et al., 2009)'
_computing_publication_material  'Olex2 1.5 (Dolomanov et al., 2009)'
_computing_structure_refinement  'SHELXL 2018/3 (Sheldrick, 2015)'
_computing_structure_solution    'SHELXT 2018/2 (Sheldrick, 2018)'
_refine_diff_density_max         0.458
_refine_diff_density_min         -0.369
_refine_diff_density_rms         0.059
_refine_ls_extinction_coef       0.00055(11)
_refine_ls_extinction_expression Fc^*^=kFc[1+0.001xFc^2^\l^3^/sin(2\q)]^-1/4^
_refine_ls_extinction_method     'SHELXL-2018/3 (Sheldrick 2018)'
_refine_ls_goodness_of_fit_ref   1.074
_refine_ls_hydrogen_treatment    constr
_refine_ls_matrix_type           full
_refine_ls_number_parameters     422
_refine_ls_number_reflns         5933
_refine_ls_number_restraints     0
_refine_ls_R_factor_all          0.0356
_refine_ls_R_factor_gt           0.0328
_refine_ls_restrained_S_all      1.074
_refine_ls_shift/su_max          0.001
_refine_ls_shift/su_mean         0.000
_refine_ls_structure_factor_coef Fsqd
_refine_ls_weighting_details     
'w=1/[\s^2^(Fo^2^)+(0.0353P)^2^+1.7993P] where P=(Fo^2^+2Fc^2^)/3'
_refine_ls_weighting_scheme      calc
_refine_ls_wR_factor_gt          0.0901
_refine_ls_wR_factor_ref         0.0915
_refine_special_details          ?
_olex2_refinement_description    
;
1. Fixed Uiso
 At 1.2 times of:
  All C(H) groups, All N(H) groups
 At 1.5 times of:
  All C(H,H,H) groups, All O(H) groups
2.a Aromatic/amide H refined with riding coordinates:
 N2(H2), C2(H2A), C3(H3), C4(H4), C5(H5), C12(H12), N22(H22), C22(H22A),
 C23(H23), C24(H24), C25(H25), C32(H32)
2.b Idealised Me refined as rotating group:
 C9(H9A,H9B,H9C), C14(H14A,H14B,H14C), C29(H29A,H29B,H29C), C34(H34A,H34B,H34C)
2.c Idealised tetrahedral OH refined as rotating group:
 O7(H7), O27(H27)
;
_atom_sites_solution_hydrogens   geom
_atom_sites_solution_primary     dual
_atom_sites_solution_secondary   ?
loop_
_atom_site_label
_atom_site_type_symbol
_atom_site_fract_x
_atom_site_fract_y
_atom_site_fract_z
_atom_site_U_iso_or_equiv
_atom_site_adp_type
_atom_site_occupancy
_atom_site_site_symmetry_order
_atom_site_calc_flag
_atom_site_refinement_flags_posn
_atom_site_refinement_flags_adp
_atom_site_refinement_flags_occupancy
_atom_site_disorder_assembly
_atom_site_disorder_group
S1 S 0.60134(4) 0.78021(5) 0.46123(4) 0.01873(12) Uani 1 1 d . . . . .
S2 S 1.07681(4) 0.51838(5) 0.23955(4) 0.01876(12) Uani 1 1 d . . . . .
O1 O 0.60785(12) 0.88536(14) 0.35622(11) 0.0222(3) Uani 1 1 d . . . . .
O2 O 0.48784(12) 0.73932(15) 0.49691(13) 0.0256(3) Uani 1 1 d . . . . .
O3 O 1.01271(12) 0.62537(14) 0.37982(12) 0.0232(3) Uani 1 1 d . . . . .
O7 O 0.97946(12) 0.76693(15) 0.48841(13) 0.0254(3) Uani 1 1 d . . . . .
H7 H 1.018489 0.727393 0.452540 0.038 Uiso 1 1 calc R U . . .
N1 N 0.69971(14) 0.65217(16) 0.46254(13) 0.0182(3) Uani 1 1 d . . . . .
N2 N 0.85508(14) 0.56019(16) 0.32922(14) 0.0191(3) Uani 1 1 d . . . . .
H2 H 0.777827 0.554578 0.335436 0.023 Uiso 1 1 calc R U . . .
N19 N 0.87794(14) 0.45180(16) 0.21069(14) 0.0201(3) Uani 1 1 d . . . . .
C1 C 0.66346(17) 0.82106(19) 0.55856(16) 0.0188(4) Uani 1 1 d . . . . .
C2 C 0.59003(18) 0.8756(2) 0.62042(17) 0.0217(4) Uani 1 1 d . . . . .
H2A H 0.504648 0.882905 0.617232 0.026 Uiso 1 1 calc R U . . .
C3 C 0.64327(19) 0.9197(2) 0.68744(17) 0.0236(4) Uani 1 1 d . . . . .
H3 H 0.594170 0.958081 0.730072 0.028 Uiso 1 1 calc R U . . .
C4 C 0.76848(19) 0.9075(2) 0.69188(18) 0.0255(4) Uani 1 1 d . . . . .
H4 H 0.804420 0.938271 0.737336 0.031 Uiso 1 1 calc R U . . .
C5 C 0.84138(18) 0.8510(2) 0.63080(18) 0.0234(4) Uani 1 1 d . . . . .
H5 H 0.926801 0.842531 0.635257 0.028 Uiso 1 1 calc R U . . .
C6 C 0.79005(17) 0.80625(19) 0.56261(16) 0.0196(4) Uani 1 1 d . . . . .
C7 C 0.86504(17) 0.7458(2) 0.49771(16) 0.0199(4) Uani 1 1 d . . . . .
C8 C 0.82260(17) 0.67477(19) 0.44974(16) 0.0184(4) Uani 1 1 d . . . . .
C9 C 0.68262(19) 0.5202(2) 0.54464(18) 0.0252(4) Uani 1 1 d . . . . .
H9A H 0.701154 0.512328 0.618035 0.038 Uiso 1 1 calc R U . . .
H9B H 0.736912 0.451289 0.529559 0.038 Uiso 1 1 calc R U . . .
H9C H 0.598524 0.510072 0.540445 0.038 Uiso 1 1 calc R U . . .
C10 C 0.90220(18) 0.61950(19) 0.38458(16) 0.0197(4) Uani 1 1 d . . . . .
C11 C 0.92491(17) 0.50811(19) 0.26314(16) 0.0185(4) Uani 1 1 d . . . . .
C12 C 0.96480(17) 0.41564(19) 0.14632(16) 0.0199(4) Uani 1 1 d . . . . .
H12 H 0.946643 0.374259 0.101199 0.024 Uiso 1 1 calc R U . . .
C13 C 1.07644(17) 0.44204(19) 0.15081(16) 0.0195(4) Uani 1 1 d . . . . .
C14 C 1.18810(18) 0.4105(2) 0.09433(18) 0.0234(4) Uani 1 1 d . . . . .
H14A H 1.214430 0.492690 0.045619 0.035 Uiso 1 1 calc R U . . .
H14B H 1.170510 0.362872 0.051453 0.035 Uiso 1 1 calc R U . . .
H14C H 1.252465 0.355403 0.148958 0.035 Uiso 1 1 calc R U . . .
S21 S 0.88528(4) 0.13368(5) 0.12502(4) 0.01996(12) Uani 1 1 d . . . . .
S22 S 0.40381(4) 0.57651(5) 0.15828(4) 0.01974(12) Uani 1 1 d . . . . .
O21 O 0.87883(13) 0.23928(14) 0.01836(12) 0.0237(3) Uani 1 1 d . . . . .
O22 O 0.99849(12) 0.08179(15) 0.18482(14) 0.0286(3) Uani 1 1 d . . . . .
O23 O 0.47539(12) 0.35865(14) 0.12403(12) 0.0233(3) Uani 1 1 d . . . . .
O27 O 0.50958(12) 0.16338(14) 0.07352(12) 0.0222(3) Uani 1 1 d . . . . .
H27 H 0.469763 0.228297 0.083248 0.033 Uiso 1 1 calc R U . . .
N21 N 0.78527(14) 0.18454(16) 0.19939(14) 0.0193(3) Uani 1 1 d . . . . .
N22 N 0.62709(14) 0.41240(16) 0.19335(14) 0.0196(3) Uani 1 1 d . . . . .
H22 H 0.704624 0.395415 0.211043 0.024 Uiso 1 1 calc R U . . .
N23 N 0.59581(15) 0.58585(17) 0.25139(14) 0.0215(4) Uani 1 1 d . . . . .
C21 C 0.82669(18) 0.00596(19) 0.11314(16) 0.0197(4) Uani 1 1 d . . . . .
C22 C 0.90271(18) -0.0992(2) 0.10225(17) 0.0220(4) Uani 1 1 d . . . . .
H22A H 0.987930 -0.110000 0.110793 0.026 Uiso 1 1 calc R U . . .
C23 C 0.85213(18) -0.18871(19) 0.07860(17) 0.0216(4) Uani 1 1 d . . . . .
H23 H 0.902817 -0.259931 0.068437 0.026 Uiso 1 1 calc R U . . .
C24 C 0.72672(18) -0.1735(2) 0.06987(17) 0.0220(4) Uani 1 1 d . . . . .
H24 H 0.692454 -0.235568 0.054662 0.026 Uiso 1 1 calc R U . . .
C25 C 0.65127(18) -0.0695(2) 0.08299(16) 0.0207(4) Uani 1 1 d . . . . .
H25 H 0.565968 -0.061337 0.077509 0.025 Uiso 1 1 calc R U . . .
C26 C 0.70001(17) 0.02337(19) 0.10424(15) 0.0180(4) Uani 1 1 d . . . . .
C27 C 0.62298(17) 0.1383(2) 0.11302(16) 0.0189(4) Uani 1 1 d . . . . .
C28 C 0.66375(17) 0.21629(19) 0.15492(16) 0.0186(4) Uani 1 1 d . . . . .
C29 C 0.7967(2) 0.1082(2) 0.31981(17) 0.0273(5) Uani 1 1 d . . . . .
H29A H 0.771508 0.022967 0.339056 0.041 Uiso 1 1 calc R U . . .
H29B H 0.744983 0.157856 0.355877 0.041 Uiso 1 1 calc R U . . .
H29C H 0.881105 0.093339 0.343924 0.041 Uiso 1 1 calc R U . . .
C30 C 0.58339(17) 0.3331(2) 0.15592(16) 0.0197(4) Uani 1 1 d . . . . .
C31 C 0.55374(17) 0.5196(2) 0.20478(16) 0.0193(4) Uani 1 1 d . . . . .
C32 C 0.50555(18) 0.6878(2) 0.25077(16) 0.0207(4) Uani 1 1 d . . . . .
H32 H 0.519465 0.747093 0.281014 0.025 Uiso 1 1 calc R U . . .
C33 C 0.39688(18) 0.69948(19) 0.20545(16) 0.0202(4) Uani 1 1 d . . . . .
C34 C 0.28275(19) 0.7959(2) 0.19815(18) 0.0255(4) Uani 1 1 d . . . . .
H34A H 0.256412 0.846220 0.121321 0.038 Uiso 1 1 calc R U . . .
H34B H 0.297894 0.856572 0.229616 0.038 Uiso 1 1 calc R U . . .
H34C H 0.219400 0.747851 0.238735 0.038 Uiso 1 1 calc R U . . .

loop_
_atom_site_aniso_label
_atom_site_aniso_U_11
_atom_site_aniso_U_22
_atom_site_aniso_U_33
_atom_site_aniso_U_23
_atom_site_aniso_U_13
_atom_site_aniso_U_12
S1 0.0141(2) 0.0235(2) 0.0208(2) -0.0113(2) -0.00193(17) -0.00257(17)
S2 0.0132(2) 0.0233(2) 0.0228(2) -0.0121(2) -0.00148(17) -0.00331(17)
O1 0.0206(7) 0.0239(7) 0.0221(7) -0.0102(6) -0.0048(6) -0.0006(6)
O2 0.0157(7) 0.0359(8) 0.0318(8) -0.0193(7) 0.0015(6) -0.0075(6)
O3 0.0147(7) 0.0308(8) 0.0286(8) -0.0163(7) -0.0005(6) -0.0044(6)
O7 0.0147(7) 0.0350(8) 0.0348(8) -0.0216(7) 0.0018(6) -0.0070(6)
N1 0.0153(8) 0.0202(8) 0.0204(8) -0.0087(7) -0.0003(6) -0.0050(6)
N2 0.0135(7) 0.0235(8) 0.0222(8) -0.0110(7) 0.0006(6) -0.0040(6)
N19 0.0167(8) 0.0229(8) 0.0226(9) -0.0104(7) 0.0005(6) -0.0056(6)
C1 0.0194(9) 0.0194(9) 0.0181(9) -0.0079(8) -0.0027(7) -0.0035(7)
C2 0.0185(9) 0.0239(10) 0.0220(10) -0.0092(8) -0.0006(8) -0.0021(8)
C3 0.0242(10) 0.0255(10) 0.0212(10) -0.0114(9) -0.0025(8) 0.0004(8)
C4 0.0255(10) 0.0266(11) 0.0275(11) -0.0148(9) -0.0074(9) -0.0008(8)
C5 0.0185(9) 0.0248(10) 0.0280(11) -0.0120(9) -0.0048(8) -0.0021(8)
C6 0.0176(9) 0.0200(9) 0.0202(10) -0.0074(8) -0.0021(8) -0.0018(7)
C7 0.0156(9) 0.0219(10) 0.0200(10) -0.0062(8) -0.0023(7) -0.0028(7)
C8 0.0145(9) 0.0212(9) 0.0188(9) -0.0071(8) -0.0011(7) -0.0034(7)
C9 0.0239(10) 0.0239(10) 0.0253(11) -0.0059(9) 0.0014(8) -0.0083(8)
C10 0.0197(9) 0.0180(9) 0.0193(10) -0.0059(8) -0.0020(7) -0.0023(7)
C11 0.0163(9) 0.0180(9) 0.0204(10) -0.0070(8) -0.0018(7) -0.0022(7)
C12 0.0194(9) 0.0204(9) 0.0211(10) -0.0096(8) 0.0002(8) -0.0036(7)
C13 0.0179(9) 0.0189(9) 0.0223(10) -0.0095(8) -0.0018(8) -0.0017(7)
C14 0.0160(9) 0.0294(11) 0.0292(11) -0.0164(9) -0.0005(8) -0.0035(8)
S21 0.0137(2) 0.0218(2) 0.0272(3) -0.0120(2) -0.00081(18) -0.00453(17)
S22 0.0157(2) 0.0240(2) 0.0232(2) -0.0129(2) -0.00103(18) -0.00405(18)
O21 0.0211(7) 0.0247(7) 0.0290(8) -0.0130(6) 0.0057(6) -0.0090(6)
O22 0.0151(7) 0.0313(8) 0.0440(9) -0.0198(7) -0.0063(6) -0.0024(6)
O23 0.0142(6) 0.0291(8) 0.0321(8) -0.0178(7) -0.0008(6) -0.0037(6)
O27 0.0148(6) 0.0264(7) 0.0300(8) -0.0163(6) -0.0023(6) -0.0027(5)
N21 0.0146(8) 0.0232(8) 0.0220(8) -0.0101(7) -0.0022(6) -0.0048(6)
N22 0.0136(7) 0.0243(8) 0.0246(9) -0.0131(7) 0.0005(6) -0.0045(6)
N23 0.0195(8) 0.0251(9) 0.0227(9) -0.0115(7) 0.0002(7) -0.0067(7)
C21 0.0186(9) 0.0203(9) 0.0209(10) -0.0078(8) -0.0020(8) -0.0055(7)
C22 0.0174(9) 0.0221(10) 0.0244(10) -0.0072(8) -0.0017(8) -0.0033(8)
C23 0.0222(10) 0.0173(9) 0.0239(10) -0.0075(8) -0.0008(8) -0.0020(8)
C24 0.0228(10) 0.0211(10) 0.0232(10) -0.0088(8) -0.0018(8) -0.0067(8)
C25 0.0179(9) 0.0243(10) 0.0200(10) -0.0081(8) -0.0010(8) -0.0063(8)
C26 0.0180(9) 0.0202(9) 0.0148(9) -0.0056(8) -0.0014(7) -0.0043(7)
C27 0.0150(9) 0.0232(10) 0.0180(9) -0.0073(8) -0.0002(7) -0.0049(7)
C28 0.0148(9) 0.0220(10) 0.0194(9) -0.0080(8) -0.0001(7) -0.0050(7)
C29 0.0257(11) 0.0324(12) 0.0226(11) -0.0081(9) -0.0054(8) -0.0080(9)
C30 0.0169(9) 0.0239(10) 0.0196(10) -0.0090(8) 0.0019(7) -0.0067(8)
C31 0.0165(9) 0.0233(10) 0.0193(9) -0.0088(8) 0.0009(7) -0.0064(7)
C32 0.0228(10) 0.0211(10) 0.0209(10) -0.0106(8) 0.0003(8) -0.0054(8)
C33 0.0227(10) 0.0209(10) 0.0193(10) -0.0098(8) 0.0004(8) -0.0057(8)
C34 0.0249(10) 0.0248(10) 0.0289(11) -0.0137(9) -0.0022(9) -0.0025(8)

_geom_special_details            
;
 All esds (except the esd in the dihedral angle between two l.s. planes)
 are estimated using the full covariance matrix.  The cell esds are taken
 into account individually in the estimation of esds in distances, angles
 and torsion angles; correlations between esds in cell parameters are only
 used when they are defined by crystal symmetry.  An approximate (isotropic)
 treatment of cell esds is used for estimating esds involving l.s. planes.
;
loop_
_geom_bond_atom_site_label_1
_geom_bond_atom_site_label_2
_geom_bond_distance
_geom_bond_site_symmetry_2
_geom_bond_publ_flag
S1 O1 1.4322(15) . ?
S1 O2 1.4307(15) . ?
S1 N1 1.6445(17) . ?
S1 C1 1.760(2) . ?
S2 C11 1.7383(19) . ?
S2 C13 1.730(2) . ?
O3 C10 1.254(2) . ?
O7 H7 0.8400 . ?
O7 C7 1.342(2) . ?
N1 C8 1.440(2) . ?
N1 C9 1.486(3) . ?
N2 H2 0.8800 . ?
N2 C10 1.361(3) . ?
N2 C11 1.391(3) . ?
N19 C11 1.304(3) . ?
N19 C12 1.387(3) . ?
C1 C2 1.383(3) . ?
C1 C6 1.403(3) . ?
C2 H2A 0.9500 . ?
C2 C3 1.392(3) . ?
C3 H3 0.9500 . ?
C3 C4 1.391(3) . ?
C4 H4 0.9500 . ?
C4 C5 1.385(3) . ?
C5 H5 0.9500 . ?
C5 C6 1.399(3) . ?
C6 C7 1.462(3) . ?
C7 C8 1.368(3) . ?
C8 C10 1.455(3) . ?
C9 H9A 0.9800 . ?
C9 H9B 0.9800 . ?
C9 H9C 0.9800 . ?
C12 H12 0.9500 . ?
C12 C13 1.352(3) . ?
C13 C14 1.497(3) . ?
C14 H14A 0.9800 . ?
C14 H14B 0.9800 . ?
C14 H14C 0.9800 . ?
S21 O21 1.4335(15) . ?
S21 O22 1.4306(15) . ?
S21 N21 1.6462(17) . ?
S21 C21 1.755(2) . ?
S22 C31 1.738(2) . ?
S22 C33 1.732(2) . ?
O23 C30 1.249(2) . ?
O27 H27 0.8400 . ?
O27 C27 1.340(2) . ?
N21 C28 1.440(2) . ?
N21 C29 1.486(3) . ?
N22 H22 0.8800 . ?
N22 C30 1.358(3) . ?
N22 C31 1.392(3) . ?
N23 C31 1.308(3) . ?
N23 C32 1.384(3) . ?
C21 C22 1.384(3) . ?
C21 C26 1.406(3) . ?
C22 H22A 0.9500 . ?
C22 C23 1.390(3) . ?
C23 H23 0.9500 . ?
C23 C24 1.394(3) . ?
C24 H24 0.9500 . ?
C24 C25 1.384(3) . ?
C25 H25 0.9500 . ?
C25 C26 1.396(3) . ?
C26 C27 1.465(3) . ?
C27 C28 1.370(3) . ?
C28 C30 1.459(3) . ?
C29 H29A 0.9800 . ?
C29 H29B 0.9800 . ?
C29 H29C 0.9800 . ?
C32 H32 0.9500 . ?
C32 C33 1.351(3) . ?
C33 C34 1.501(3) . ?
C34 H34A 0.9800 . ?
C34 H34B 0.9800 . ?
C34 H34C 0.9800 . ?

loop_
_geom_angle_atom_site_label_1
_geom_angle_atom_site_label_2
_geom_angle_atom_site_label_3
_geom_angle
_geom_angle_site_symmetry_1
_geom_angle_site_symmetry_3
_geom_angle_publ_flag
O1 S1 N1 106.56(8) . . ?
O1 S1 C1 107.45(9) . . ?
O2 S1 O1 119.61(9) . . ?
O2 S1 N1 108.69(9) . . ?
O2 S1 C1 110.12(9) . . ?
N1 S1 C1 103.12(9) . . ?
C13 S2 C11 89.18(9) . . ?
C7 O7 H7 109.5 . . ?
C8 N1 S1 113.34(13) . . ?
C8 N1 C9 115.63(15) . . ?
C9 N1 S1 116.83(13) . . ?
C10 N2 H2 118.9 . . ?
C10 N2 C11 122.22(16) . . ?
C11 N2 H2 118.9 . . ?
C11 N19 C12 109.55(16) . . ?
C2 C1 S1 121.10(15) . . ?
C2 C1 C6 122.25(18) . . ?
C6 C1 S1 116.42(15) . . ?
C1 C2 H2A 120.5 . . ?
C1 C2 C3 118.93(19) . . ?
C3 C2 H2A 120.5 . . ?
C2 C3 H3 120.1 . . ?
C4 C3 C2 119.88(19) . . ?
C4 C3 H3 120.1 . . ?
C3 C4 H4 119.6 . . ?
C5 C4 C3 120.77(19) . . ?
C5 C4 H4 119.6 . . ?
C4 C5 H5 119.8 . . ?
C4 C5 C6 120.44(19) . . ?
C6 C5 H5 119.8 . . ?
C1 C6 C7 120.79(18) . . ?
C5 C6 C1 117.73(18) . . ?
C5 C6 C7 121.48(18) . . ?
O7 C7 C6 114.00(17) . . ?
O7 C7 C8 122.76(18) . . ?
C8 C7 C6 123.25(18) . . ?
N1 C8 C10 118.47(17) . . ?
C7 C8 N1 121.44(18) . . ?
C7 C8 C10 120.09(17) . . ?
N1 C9 H9A 109.5 . . ?
N1 C9 H9B 109.5 . . ?
N1 C9 H9C 109.5 . . ?
H9A C9 H9B 109.5 . . ?
H9A C9 H9C 109.5 . . ?
H9B C9 H9C 109.5 . . ?
O3 C10 N2 120.24(18) . . ?
O3 C10 C8 120.78(18) . . ?
N2 C10 C8 118.98(17) . . ?
N2 C11 S2 123.53(14) . . ?
N19 C11 S2 115.18(15) . . ?
N19 C11 N2 121.25(17) . . ?
N19 C12 H12 121.6 . . ?
C13 C12 N19 116.89(18) . . ?
C13 C12 H12 121.6 . . ?
C12 C13 S2 109.19(15) . . ?
C12 C13 C14 128.85(19) . . ?
C14 C13 S2 121.94(15) . . ?
C13 C14 H14A 109.5 . . ?
C13 C14 H14B 109.5 . . ?
C13 C14 H14C 109.5 . . ?
H14A C14 H14B 109.5 . . ?
H14A C14 H14C 109.5 . . ?
H14B C14 H14C 109.5 . . ?
O21 S21 N21 107.00(9) . . ?
O21 S21 C21 107.47(9) . . ?
O22 S21 O21 119.44(9) . . ?
O22 S21 N21 108.48(9) . . ?
O22 S21 C21 109.96(9) . . ?
N21 S21 C21 103.26(9) . . ?
C33 S22 C31 89.12(10) . . ?
C27 O27 H27 109.5 . . ?
C28 N21 S21 112.39(13) . . ?
C28 N21 C29 114.44(16) . . ?
C29 N21 S21 116.94(14) . . ?
C30 N22 H22 118.8 . . ?
C30 N22 C31 122.42(16) . . ?
C31 N22 H22 118.8 . . ?
C31 N23 C32 109.15(17) . . ?
C22 C21 S21 120.88(15) . . ?
C22 C21 C26 122.36(18) . . ?
C26 C21 S21 116.46(15) . . ?
C21 C22 H22A 120.6 . . ?
C21 C22 C23 118.82(18) . . ?
C23 C22 H22A 120.6 . . ?
C22 C23 H23 120.2 . . ?
C22 C23 C24 119.70(19) . . ?
C24 C23 H23 120.2 . . ?
C23 C24 H24 119.5 . . ?
C25 C24 C23 121.09(19) . . ?
C25 C24 H24 119.5 . . ?
C24 C25 H25 119.9 . . ?
C24 C25 C26 120.25(18) . . ?
C26 C25 H25 119.9 . . ?
C21 C26 C27 120.58(17) . . ?
C25 C26 C21 117.75(18) . . ?
C25 C26 C27 121.63(17) . . ?
O27 C27 C26 114.36(17) . . ?
O27 C27 C28 122.47(18) . . ?
C28 C27 C26 123.15(17) . . ?
N21 C28 C30 118.88(17) . . ?
C27 C28 N21 121.07(17) . . ?
C27 C28 C30 120.05(17) . . ?
N21 C29 H29A 109.5 . . ?
N21 C29 H29B 109.5 . . ?
N21 C29 H29C 109.5 . . ?
H29A C29 H29B 109.5 . . ?
H29A C29 H29C 109.5 . . ?
H29B C29 H29C 109.5 . . ?
O23 C30 N22 120.57(18) . . ?
O23 C30 C28 120.28(18) . . ?
N22 C30 C28 119.14(17) . . ?
N22 C31 S22 123.77(15) . . ?
N23 C31 S22 115.36(15) . . ?
N23 C31 N22 120.86(17) . . ?
N23 C32 H32 121.3 . . ?
C33 C32 N23 117.36(18) . . ?
C33 C32 H32 121.3 . . ?
C32 C33 S22 109.01(15) . . ?
C32 C33 C34 128.59(19) . . ?
C34 C33 S22 122.35(15) . . ?
C33 C34 H34A 109.5 . . ?
C33 C34 H34B 109.5 . . ?
C33 C34 H34C 109.5 . . ?
H34A C34 H34B 109.5 . . ?
H34A C34 H34C 109.5 . . ?
H34B C34 H34C 109.5 . . ?

loop_
_geom_hbond_atom_site_label_D
_geom_hbond_atom_site_label_H
_geom_hbond_atom_site_label_A
_geom_hbond_distance_DH
_geom_hbond_distance_HA
_geom_hbond_distance_DA
_geom_hbond_angle_DHA
_geom_hbond_site_symmetry_A
_geom_hbond_publ_flag
O7 H7 O3 0.84 1.80 2.536(2) 145.9 . yes
O27 H27 O23 0.84 1.78 2.517(2) 146.0 . yes

loop_
_geom_torsion_atom_site_label_1
_geom_torsion_atom_site_label_2
_geom_torsion_atom_site_label_3
_geom_torsion_atom_site_label_4
_geom_torsion
_geom_torsion_site_symmetry_1
_geom_torsion_site_symmetry_2
_geom_torsion_site_symmetry_3
_geom_torsion_site_symmetry_4
_geom_torsion_publ_flag
S1 N1 C8 C7 38.2(2) . . . . ?
S1 N1 C8 C10 -142.11(15) . . . . ?
S1 C1 C2 C3 -172.95(16) . . . . ?
S1 C1 C6 C5 173.39(15) . . . . ?
S1 C1 C6 C7 -6.8(3) . . . . ?
O1 S1 N1 C8 61.79(15) . . . . ?
O1 S1 N1 C9 -159.94(14) . . . . ?
O1 S1 C1 C2 99.09(18) . . . . ?
O1 S1 C1 C6 -75.44(17) . . . . ?
O2 S1 N1 C8 -168.06(13) . . . . ?
O2 S1 N1 C9 -29.79(17) . . . . ?
O2 S1 C1 C2 -32.7(2) . . . . ?
O2 S1 C1 C6 152.73(15) . . . . ?
O7 C7 C8 N1 179.11(17) . . . . ?
O7 C7 C8 C10 -0.5(3) . . . . ?
N1 S1 C1 C2 -148.58(17) . . . . ?
N1 S1 C1 C6 36.89(17) . . . . ?
N1 C8 C10 O3 -172.99(17) . . . . ?
N1 C8 C10 N2 6.5(3) . . . . ?
N19 C12 C13 S2 -0.5(2) . . . . ?
N19 C12 C13 C14 177.63(19) . . . . ?
C1 S1 N1 C8 -51.20(15) . . . . ?
C1 S1 N1 C9 87.07(15) . . . . ?
C1 C2 C3 C4 -0.5(3) . . . . ?
C1 C6 C7 O7 164.47(18) . . . . ?
C1 C6 C7 C8 -15.0(3) . . . . ?
C2 C1 C6 C5 -1.1(3) . . . . ?
C2 C1 C6 C7 178.78(19) . . . . ?
C2 C3 C4 C5 -0.4(3) . . . . ?
C3 C4 C5 C6 0.6(3) . . . . ?
C4 C5 C6 C1 0.1(3) . . . . ?
C4 C5 C6 C7 -179.73(19) . . . . ?
C5 C6 C7 O7 -15.7(3) . . . . ?
C5 C6 C7 C8 164.9(2) . . . . ?
C6 C1 C2 C3 1.3(3) . . . . ?
C6 C7 C8 N1 -1.5(3) . . . . ?
C6 C7 C8 C10 178.86(18) . . . . ?
C7 C8 C10 O3 6.7(3) . . . . ?
C7 C8 C10 N2 -173.81(18) . . . . ?
C9 N1 C8 C7 -100.6(2) . . . . ?
C9 N1 C8 C10 79.1(2) . . . . ?
C10 N2 C11 S2 -2.6(3) . . . . ?
C10 N2 C11 N19 -179.92(18) . . . . ?
C11 S2 C13 C12 -0.03(15) . . . . ?
C11 S2 C13 C14 -178.32(17) . . . . ?
C11 N2 C10 O3 -2.1(3) . . . . ?
C11 N2 C10 C8 178.35(17) . . . . ?
C11 N19 C12 C13 1.0(3) . . . . ?
C12 N19 C11 S2 -1.0(2) . . . . ?
C12 N19 C11 N2 176.55(17) . . . . ?
C13 S2 C11 N2 -176.85(17) . . . . ?
C13 S2 C11 N19 0.60(16) . . . . ?
S21 N21 C28 C27 41.4(2) . . . . ?
S21 N21 C28 C30 -139.19(16) . . . . ?
S21 C21 C22 C23 -171.56(16) . . . . ?
S21 C21 C26 C25 173.31(15) . . . . ?
S21 C21 C26 C27 -4.4(3) . . . . ?
O21 S21 N21 C28 60.41(15) . . . . ?
O21 S21 N21 C29 -164.24(14) . . . . ?
O21 S21 C21 C22 96.87(18) . . . . ?
O21 S21 C21 C26 -76.93(17) . . . . ?
O22 S21 N21 C28 -169.48(13) . . . . ?
O22 S21 N21 C29 -34.14(17) . . . . ?
O22 S21 C21 C22 -34.6(2) . . . . ?
O22 S21 C21 C26 151.57(15) . . . . ?
O27 C27 C28 N21 178.34(17) . . . . ?
O27 C27 C28 C30 -1.1(3) . . . . ?
N21 S21 C21 C22 -150.23(17) . . . . ?
N21 S21 C21 C26 35.97(17) . . . . ?
N21 C28 C30 O23 -175.65(17) . . . . ?
N21 C28 C30 N22 3.4(3) . . . . ?
N23 C32 C33 S22 -0.3(2) . . . . ?
N23 C32 C33 C34 177.07(19) . . . . ?
C21 S21 N21 C28 -52.83(15) . . . . ?
C21 S21 N21 C29 82.52(15) . . . . ?
C21 C22 C23 C24 -2.1(3) . . . . ?
C21 C26 C27 O27 162.21(17) . . . . ?
C21 C26 C27 C28 -15.9(3) . . . . ?
C22 C21 C26 C25 -0.4(3) . . . . ?
C22 C21 C26 C27 -178.14(19) . . . . ?
C22 C23 C24 C25 0.8(3) . . . . ?
C23 C24 C25 C26 0.7(3) . . . . ?
C24 C25 C26 C21 -0.9(3) . . . . ?
C24 C25 C26 C27 176.84(18) . . . . ?
C25 C26 C27 O27 -15.5(3) . . . . ?
C25 C26 C27 C28 166.44(19) . . . . ?
C26 C21 C22 C23 1.9(3) . . . . ?
C26 C27 C28 N21 -3.7(3) . . . . ?
C26 C27 C28 C30 176.85(18) . . . . ?
C27 C28 C30 O23 3.8(3) . . . . ?
C27 C28 C30 N22 -177.12(18) . . . . ?
C29 N21 C28 C27 -95.2(2) . . . . ?
C29 N21 C28 C30 84.3(2) . . . . ?
C30 N22 C31 S22 -7.9(3) . . . . ?
C30 N22 C31 N23 172.98(18) . . . . ?
C31 S22 C33 C32 0.20(16) . . . . ?
C31 S22 C33 C34 -177.38(18) . . . . ?
C31 N22 C30 O23 4.2(3) . . . . ?
C31 N22 C30 C28 -174.88(17) . . . . ?
C31 N23 C32 C33 0.3(3) . . . . ?
C32 N23 C31 S22 -0.1(2) . . . . ?
C32 N23 C31 N22 179.12(17) . . . . ?
C33 S22 C31 N22 -179.25(18) . . . . ?
C33 S22 C31 N23 -0.06(16) . . . . ?

_shelx_res_file                  
;
TITL meloxicam_v2_02_auto_a.res in P-1
    meloxicam_v2_02_auto.res
    created by SHELXL-2018/3 at 18:59:07 on 16-Apr-2024
REM Old TITL meloxicam_v2_02_auto in P-1
REM SHELXT solution in P-1: R1 0.083, Rweak 0.006, Alpha 0.038
REM <I/s> 0.000 for 0 systematic absences, Orientation as input
REM Formula found by SHELXT: C24 N21 O22 S21
CELL 1.54184 11.2439 11.2772 13.4027 65.901 87.254 79.439
ZERR 4 0.0002 0.0002 0.0002 0.002 0.001 0.001
LATT 1
SFAC C H N O S
UNIT 56 52 12 16 8

L.S. 4
PLAN  5
SIZE 0.13 0.05 0.04
TEMP -173.15(10)
CONF
HTAB O27 O23
HTAB O7 O3
MORE -1
BOND $H
fmap 2
acta
OMIT -10 -5 1
OMIT -10 1 2
OMIT -9 4 8
OMIT -8 1 5
OMIT -7 -8 1
OMIT -7 -2 2
OMIT -5 -2 5
OMIT -5 -1 6
OMIT -4 6 3
OMIT -4 11 3
OMIT -2 12 7
OMIT 0 10 0
OMIT 1 3 6
OMIT 1 9 7
OMIT 1 10 8
OMIT 6 2 11
OMIT 6 5 1
OMIT 6 6 2
OMIT 6 11 2
OMIT 8 6 5
REM <olex2.extras>
REM <HklSrc ".\\meloxicam_form_III">
REM </olex2.extras>

WGHT    0.035300    1.799300
EXTI    0.000552
FVAR       0.54113
S1    5    0.601335    0.780212    0.461226    11.00000    0.01411    0.02350 =
         0.02078   -0.01130   -0.00193   -0.00257
S2    5    1.076814    0.518385    0.239555    11.00000    0.01315    0.02327 =
         0.02284   -0.01214   -0.00148   -0.00331
O1    4    0.607850    0.885362    0.356220    11.00000    0.02064    0.02390 =
         0.02205   -0.01022   -0.00478   -0.00055
O2    4    0.487841    0.739323    0.496907    11.00000    0.01573    0.03589 =
         0.03178   -0.01927    0.00153   -0.00748
O3    4    1.012714    0.625372    0.379824    11.00000    0.01467    0.03081 =
         0.02862   -0.01633   -0.00053   -0.00442
O7    4    0.979458    0.766930    0.488408    11.00000    0.01469    0.03503 =
         0.03484   -0.02161    0.00184   -0.00698
AFIX 147
H7    2    1.018489    0.727393    0.452540    11.00000   -1.50000
AFIX   0
N1    3    0.699708    0.652168    0.462536    11.00000    0.01526    0.02020 =
         0.02042   -0.00869   -0.00026   -0.00501
N2    3    0.855083    0.560185    0.329223    11.00000    0.01352    0.02354 =
         0.02224   -0.01099    0.00065   -0.00405
AFIX  43
H2    2    0.777827    0.554578    0.335436    11.00000   -1.20000
AFIX   0
N19   3    0.877943    0.451799    0.210694    11.00000    0.01672    0.02292 =
         0.02257   -0.01040    0.00050   -0.00559
C1    1    0.663464    0.821058    0.558557    11.00000    0.01942    0.01935 =
         0.01814   -0.00787   -0.00270   -0.00352
C2    1    0.590035    0.875628    0.620424    11.00000    0.01845    0.02391 =
         0.02196   -0.00918   -0.00065   -0.00208
AFIX  43
H2A   2    0.504648    0.882905    0.617232    11.00000   -1.20000
AFIX   0
C3    1    0.643267    0.919715    0.687442    11.00000    0.02419    0.02547 =
         0.02124   -0.01144   -0.00249    0.00043
AFIX  43
H3    2    0.594170    0.958081    0.730072    11.00000   -1.20000
AFIX   0
C4    1    0.768484    0.907495    0.691883    11.00000    0.02546    0.02658 =
         0.02752   -0.01478   -0.00735   -0.00082
AFIX  43
H4    2    0.804420    0.938271    0.737336    11.00000   -1.20000
AFIX   0
C5    1    0.841377    0.850976    0.630804    11.00000    0.01851    0.02477 =
         0.02800   -0.01203   -0.00480   -0.00210
AFIX  43
H5    2    0.926801    0.842531    0.635257    11.00000   -1.20000
AFIX   0
C6    1    0.790054    0.806249    0.562608    11.00000    0.01755    0.01998 =
         0.02025   -0.00742   -0.00212   -0.00184
C7    1    0.865042    0.745751    0.497714    11.00000    0.01561    0.02194 =
         0.02000   -0.00618   -0.00232   -0.00276
C8    1    0.822603    0.674767    0.449744    11.00000    0.01454    0.02115 =
         0.01877   -0.00708   -0.00106   -0.00341
C9    1    0.682619    0.520228    0.544636    11.00000    0.02387    0.02392 =
         0.02527   -0.00590    0.00139   -0.00829
AFIX 137
H9A   2    0.701154    0.512328    0.618035    11.00000   -1.50000
H9B   2    0.736912    0.451289    0.529559    11.00000   -1.50000
H9C   2    0.598524    0.510072    0.540445    11.00000   -1.50000
AFIX   0
C10   1    0.902197    0.619505    0.384584    11.00000    0.01973    0.01804 =
         0.01934   -0.00588   -0.00196   -0.00234
C11   1    0.924908    0.508114    0.263144    11.00000    0.01628    0.01797 =
         0.02042   -0.00704   -0.00179   -0.00216
C12   1    0.964795    0.415644    0.146324    11.00000    0.01939    0.02038 =
         0.02112   -0.00964    0.00018   -0.00359
AFIX  43
H12   2    0.946643    0.374259    0.101199    11.00000   -1.20000
AFIX   0
C13   1    1.076438    0.442042    0.150805    11.00000    0.01793    0.01891 =
         0.02231   -0.00947   -0.00178   -0.00169
C14   1    1.188099    0.410532    0.094334    11.00000    0.01598    0.02935 =
         0.02922   -0.01637   -0.00045   -0.00349
AFIX 137
H14A  2    1.214430    0.492690    0.045619    11.00000   -1.50000
H14B  2    1.170510    0.362872    0.051453    11.00000   -1.50000
H14C  2    1.252465    0.355403    0.148958    11.00000   -1.50000
AFIX   0

S21   5    0.885282    0.133683    0.125021    11.00000    0.01369    0.02176 =
         0.02718   -0.01200   -0.00081   -0.00453
S22   5    0.403815    0.576510    0.158279    11.00000    0.01570    0.02401 =
         0.02321   -0.01295   -0.00103   -0.00405
O21   4    0.878830    0.239279    0.018360    11.00000    0.02110    0.02469 =
         0.02897   -0.01298    0.00569   -0.00903
O22   4    0.998486    0.081789    0.184816    11.00000    0.01508    0.03126 =
         0.04403   -0.01984   -0.00625   -0.00236
O23   4    0.475394    0.358649    0.124033    11.00000    0.01419    0.02906 =
         0.03212   -0.01776   -0.00081   -0.00374
O27   4    0.509585    0.163382    0.073519    11.00000    0.01483    0.02642 =
         0.03003   -0.01626   -0.00233   -0.00270
AFIX 147
H27   2    0.469763    0.228297    0.083248    11.00000   -1.50000
AFIX   0
N21   3    0.785271    0.184538    0.199390    11.00000    0.01461    0.02317 =
         0.02196   -0.01008   -0.00220   -0.00478
N22   3    0.627091    0.412403    0.193353    11.00000    0.01355    0.02431 =
         0.02458   -0.01313    0.00052   -0.00451
AFIX  43
H22   2    0.704624    0.395415    0.211043    11.00000   -1.20000
AFIX   0
N23   3    0.595806    0.585845    0.251393    11.00000    0.01949    0.02515 =
         0.02266   -0.01150    0.00020   -0.00671
C21   1    0.826685    0.005960    0.113135    11.00000    0.01856    0.02028 =
         0.02093   -0.00780   -0.00202   -0.00554
C22   1    0.902708   -0.099202    0.102251    11.00000    0.01745    0.02212 =
         0.02440   -0.00721   -0.00166   -0.00326
AFIX  43
H22A  2    0.987930   -0.110000    0.110793    11.00000   -1.20000
AFIX   0
C23   1    0.852131   -0.188715    0.078602    11.00000    0.02223    0.01735 =
         0.02387   -0.00747   -0.00081   -0.00202
AFIX  43
H23   2    0.902817   -0.259931    0.068437    11.00000   -1.20000
AFIX   0
C24   1    0.726717   -0.173515    0.069871    11.00000    0.02281    0.02107 =
         0.02323   -0.00877   -0.00183   -0.00675
AFIX  43
H24   2    0.692454   -0.235568    0.054662    11.00000   -1.20000
AFIX   0
C25   1    0.651266   -0.069522    0.082988    11.00000    0.01789    0.02433 =
         0.01999   -0.00806   -0.00098   -0.00627
AFIX  43
H25   2    0.565968   -0.061337    0.077509    11.00000   -1.20000
AFIX   0
C26   1    0.700006    0.023367    0.104235    11.00000    0.01802    0.02021 =
         0.01484   -0.00556   -0.00143   -0.00425
C27   1    0.622984    0.138251    0.113021    11.00000    0.01497    0.02320 =
         0.01805   -0.00734   -0.00022   -0.00492
C28   1    0.663747    0.216289    0.154917    11.00000    0.01477    0.02198 =
         0.01939   -0.00799   -0.00007   -0.00502
C29   1    0.796688    0.108177    0.319808    11.00000    0.02572    0.03244 =
         0.02258   -0.00812   -0.00536   -0.00796
AFIX 137
H29A  2    0.771508    0.022967    0.339056    11.00000   -1.50000
H29B  2    0.744983    0.157856    0.355877    11.00000   -1.50000
H29C  2    0.881105    0.093339    0.343924    11.00000   -1.50000
AFIX   0
C30   1    0.583394    0.333115    0.155916    11.00000    0.01694    0.02391 =
         0.01963   -0.00903    0.00188   -0.00669
C31   1    0.553736    0.519601    0.204784    11.00000    0.01648    0.02330 =
         0.01935   -0.00878    0.00087   -0.00641
C32   1    0.505551    0.687753    0.250774    11.00000    0.02279    0.02113 =
         0.02092   -0.01058    0.00028   -0.00543
AFIX  43
H32   2    0.519465    0.747093    0.281014    11.00000   -1.20000
AFIX   0
C33   1    0.396879    0.699484    0.205454    11.00000    0.02272    0.02091 =
         0.01935   -0.00981    0.00045   -0.00570
C34   1    0.282745    0.795895    0.198148    11.00000    0.02486    0.02480 =
         0.02894   -0.01369   -0.00219   -0.00248
AFIX 137
H34A  2    0.256412    0.846220    0.121321    11.00000   -1.50000
H34B  2    0.297894    0.856572    0.229616    11.00000   -1.50000
H34C  2    0.219400    0.747851    0.238735    11.00000   -1.50000
AFIX   0
HKLF 4


REM  meloxicam_v2_02_auto_a.res in P-1
REM wR2 = 0.0915, GooF = S = 1.074, Restrained GooF = 1.074 for all data
REM R1 = 0.0328 for 5425 Fo > 4sig(Fo) and 0.0356 for all 5933 data
REM 422 parameters refined using 0 restraints

END

WGHT      0.0353      1.7994

REM Highest difference peak  0.458,  deepest hole -0.369,  1-sigma level  0.059
Q1    1   0.7680  0.2431  0.5178  11.00000  0.05    0.46
Q2    1   0.6607  0.7126  0.4552  11.00000  0.05    0.34
Q3    1   0.6340  0.7954  0.5123  11.00000  0.05    0.28
Q4    1   0.8538  0.6842  0.3997  11.00000  0.05    0.25
Q5    1   0.8265  0.1651  0.1689  11.00000  0.05    0.25
;
_shelx_res_checksum              91462
_shelx_hkl_file                  
;
   0   0   1   91.61    3.86
   0   0   1   95.07    3.88
   0   0   2  136.92    4.95
   0   0  -2  137.08    5.96
   0   0   2  144.85    6.17
   0   0   3 6176.88  211.05
   0   0  -3 6579.36  212.93
   0   0   3 6444.50  211.84
   0   0  -4  509.58   20.25
   0   0  -4  506.34   19.14
   0   0   4  514.61   18.89
   0   0  -5  440.81   15.34
   0   0  -5  420.96   17.07
   0   0   5  421.69   16.69
   0   0   6   66.15    4.62
   0   0  -6   75.02    3.48
   0   0  -6   65.73    5.14
   0   0   6   73.49    4.71
   0   0   7  184.13    8.12
   0   0   7  200.47    9.55
   0   0   7  194.71    8.26
   0   0  -7  203.04    7.85
   0   0  -7  194.61   10.35
   0   0  -8  137.19    9.42
   0   0   8  155.83    7.18
   0   0   8  153.96    7.03
   0   0   8  160.98    8.58
   0   0   8  149.91    6.53
   0   0  -8  160.80    6.88
   0   0  -9  167.41   13.07
   0   0  -9  143.13    6.94
   0   0   9  151.64    7.14
   0   0  -9  141.32    6.79
   0   0  10   66.27    4.45
   0   0 -10   66.22    4.60
   0   0  10   74.67    4.77
   0   0 -10   84.12   10.67
   0   0 -10   66.09    4.73
   0   0 -10   74.23    5.38
   0   0 -11   32.57    7.86
   0   0 -11   33.61    9.31
   0   0  11   36.33    3.50
   0   0 -11   31.30    3.69
   0   0  11   33.96    3.41
   0   0  11   31.92    2.94
   0   0 -11   36.09    3.80
   0   0 -11   34.22    4.38
   0   0  12   20.73    2.94
   0   0  12   22.46    2.81
   0   0  12   18.57    2.30
   0   0 -12   21.09    4.09
   0   0 -12   18.97    3.37
   0   0 -12   19.66    4.04
   0   0  13  147.00    7.11
   0   0 -13  157.63    8.20
   0   0  13  142.72    6.89
   0   0  13  144.92    6.25
   0   0 -13  157.73    8.25
   0   0  14   33.74    2.30
   0   0  14   33.81    2.10
   0   0 -14   36.98    4.19
   0   0 -14   33.99    3.93
   0   0  15    0.82    0.76
   0   1 -14    6.63    3.04
   0   1 -14    2.67    2.65
   0  -1  13  229.73    9.60
   0   1 -13  263.60   10.97
   0  -1  13  226.80    8.84
   0  -1  13  236.94    9.86
   0   1 -13  249.00   10.82
   0  -1  12    7.45    2.19
   0   1 -12    9.10    4.07
   0   1 -12   10.73    3.45
   0  -1  12    6.30    1.61
   0  -1  12    6.50    2.30
   0  -1  11   65.14    4.66
   0  -1  11   71.07    4.53
   0   1 -11   73.85    5.71
   0   1 -11   71.91    5.16
   0   1 -11   73.50    9.94
   0  -1  11   67.82    4.04
   0  -1  11   60.38    3.71
   0   1 -11   72.11    5.24
   0  -1  10 1374.26   47.16
   0  -1  10 1257.70   46.94
   0   1 -10 1336.65   46.90
   0   1 -10 1307.26   46.95
   0   1 -10 1302.41   58.60
   0   1 -10 1237.61   56.66
   0   1 -10 1360.57   54.60
   0  -1   9    0.65    1.89
   0  -1   9    0.34    1.96
   0  -1   9   -0.81    1.83
   0   1  -9    2.91    2.39
   0   1  -9    0.41    2.18
   0   1  -9    0.92    5.89
   0   1  -9    3.24    4.93
   0   1  -9    1.01    2.53
   0  -1   9    0.11    1.29
   0  -1   8   97.63    5.13
   0  -1   8   91.62    5.09
   0  -1   8   86.46    4.96
   0   1  -8   85.16    4.76
   0   1  -8   84.38    4.85
   0   1  -8   82.30    4.61
   0  -1   8   90.76    4.98
   0   1  -8   95.96    9.96
   0  -1   8   81.36    4.27
   0  -1   7  118.44    5.37
   0  -1   7  133.42    6.00
   0   1  -7  122.03    5.64
   0  -1   7  129.45    6.07
   0   1  -7  119.31    5.53
   0  -1   7  126.34    5.97
   0   1  -7  125.77    8.42
   0   1  -7  150.32   10.62
   0  -1   7  121.32    6.84
   0   1  -6   14.60    1.80
   0   1  -6   13.79    3.05
   0   1  -6   12.75    3.95
   0  -1   6    8.89    2.17
   0  -1   5 3814.69  135.84
   0   1  -5 3890.84  137.07
   0   1  -5 4075.01  134.72
   0  -1   5 3904.55  135.86
   0   1  -5 4118.73  138.84
   0  -1   4  546.65   20.45
   0   1  -4  597.06   22.51
   0  -1   4  548.12   19.79
   0  -1   4  570.67   20.36
   0   1  -4  550.49   21.18
   0  -1   3 1551.67   54.41
   0  -1   3 1578.10   54.11
   0  -1   3 1552.92   54.13
   0  -1   3 1624.86   54.21
   0  -1   3 1513.82   55.02
   0   1  -3 1619.19   55.01
   0   1  -2 4765.53  164.41
   0  -1   2 4968.20  165.61
   0  -1   2 4955.50  164.69
   0  -1   2 4846.01  164.36
   0   1  -1  562.61   19.08
   0  -1   1  535.89   18.66
   0  -1   1  548.04   19.22
   0   1   0  511.41   17.90
   0  -1  -1    0.50    0.59
   0   1   1   -0.17    0.78
   0  -1  -1    0.73    0.45
   0   1   1    0.17    0.44
   0  -1  -1    0.81    0.38
   0   1   1    0.41    0.60
   0  -1  -1    1.37    0.69
   0  -1  -1    1.00    0.63
   0  -1  -2   10.65    1.44
   0   1   2   12.85    1.16
   0   1   2   11.38    1.37
   0   1   2   10.51    1.29
   0  -1  -2   12.74    1.13
   0  -1  -2   13.82    1.00
   0  -1  -2   11.58    1.34
   0   1   3  708.80   26.02
   0   1   3  790.22   26.96
   0  -1  -3  802.98   27.15
   0   1   3  773.22   26.61
   0   1   4 2456.15   83.17
   0  -1  -4 2330.09   84.28
   0  -1  -4 2463.65   84.42
   0  -1  -4 2352.63   83.86
   0  -1  -4 2488.74   83.46
   0   1   4 2364.67   82.65
   0   1   5    1.93    1.46
   0  -1  -5    5.31    1.74
   0  -1  -5    3.85    1.00
   0   1   5    3.37    1.69
   0  -1  -5    1.67    0.73
   0  -1  -5    2.99    2.62
   0   1   5    4.23    1.91
   0  -1  -5    2.89    2.03
   0   1   6    1.40    1.43
   0  -1  -6   -0.55    1.82
   0  -1  -6   -0.30    1.07
   0  -1  -6    0.34    2.66
   0   1   6    0.21    1.54
   0  -1  -6    0.91    2.11
   0   1   6   -0.94    1.97
   0   1   7    3.65    1.64
   0  -1  -7    0.86    2.78
   0  -1  -7    2.89    2.29
   0  -1  -7    2.58    1.37
   0   1   7    1.60    2.16
   0   1   8  891.43   32.54
   0   1   8  808.61   30.07
   0  -1  -8  852.21   29.70
   0   1   9  339.14   12.96
   0  -1  -9  311.68   12.39
   0   1   9  350.74   15.40
   0  -1  -9  310.50   12.55
   0   1   9  328.21   13.00
   0   1  10    4.42    1.61
   0   1  10    3.38    1.94
   0   1  10    7.94    2.25
   0  -1 -10    4.15    2.15
   0  -1 -10    1.25    5.62
   0   1  10    4.35    1.83
   0  -1 -10    6.40    4.53
   0   1  10    0.70    3.03
   0  -1 -10    5.73    3.02
   0  -1 -10    5.22    2.36
   0   1  11    8.79    1.68
   0  -1 -11    8.28    5.82
   0   1  11    9.88    2.48
   0   1  11    7.49    2.31
   0  -1 -11    4.38    5.84
   0   1  11    6.97    1.99
   0  -1 -11    7.29    3.42
   0  -1 -11    6.01    2.57
   0   1  12  241.36   10.55
   0   1  12  240.59   10.41
   0  -1 -12  230.32   10.88
   0  -1 -12  213.41   16.99
   0   1  12  227.61    9.82
   0  -1 -12  249.41   11.22
   0   1  13   22.51    2.87
   0  -1 -13   21.45    4.09
   0   1  13   21.02    2.72
   0   1  13   22.15    2.29
   0  -1 -13   18.31    4.11
   0  -1 -14    7.18    3.70
   0   1  14    3.89    1.38
   0   1  14    5.60    1.47
   0  -1 -14   11.17    3.44
   0  -1 -15    4.99    3.05
   0   1  15    2.29    0.98
   0   1  15    4.39    1.02
   0  -1 -15    7.98    3.38
   0  -2  14    1.86    0.74
   0  -2  13    1.93    1.53
   0   2 -13    2.64    2.81
   0  -2  12    9.75    2.07
   0   2 -12   12.31    3.36
   0  -2  12   12.26    2.34
   0   2 -12   17.44    3.91
   0  -2  11   17.35    2.78
   0   2 -11   18.70    3.69
   0   2 -11   23.69    4.18
   0  -2  11   14.59    2.53
   0   2 -11   24.21    6.66
   0   2 -11   15.88    3.54
   0  -2  10   10.32    2.52
   0  -2  10    9.23    2.48
   0   2 -10    6.12    2.97
   0   2 -10    5.51    5.56
   0   2 -10    6.89    3.12
   0   2 -10    6.46    2.82
   0  -2  10    4.25    1.38
   0   2  -9  113.77    6.40
   0  -2   9  124.07    6.68
   0  -2   9  128.30    6.67
   0  -2   9  124.13    6.56
   0   2  -9  120.32    6.60
   0  -2   9  113.40    5.63
   0   2  -9  132.34   11.50
   0   2  -9  103.66   12.86
   0   2  -9  122.11    6.56
   0  -2   8  134.78    6.99
   0  -2   8  144.01    7.13
   0  -2   8  143.31    7.01
   0   2  -8  139.64    6.89
   0   2  -8  140.61    6.87
   0  -2   8  151.61    7.12
   0  -2   8  148.10    6.40
   0   2  -8  139.81   13.38
   0   2  -8  131.58    6.76
   0  -2   7    5.91    1.72
   0   2  -7    4.84    1.82
   0  -2   7    6.35    1.93
   0  -2   7    6.84    1.68
   0  -2   7    5.45    1.89
   0   2  -7    6.14    1.79
   0   2  -7   -1.37    5.19
   0   2  -7    7.48    4.79
   0   2  -7    5.39    3.76
   0   2  -7    6.15    2.14
   0  -2   7    6.02    1.39
   0  -2   6  240.39    9.48
   0  -2   6  223.10    8.99
   0  -2   6  236.93    9.23
   0  -2   6  211.14   10.08
   0   2  -6  229.53   11.93
   0  -2   6  228.42    8.45
   0   2  -6  217.14   13.48
   0   2  -6  209.69   14.00
   0   2  -6  228.00    8.96
   0  -2   6  207.46    9.11
   0  -2   5   -0.18    1.37
   0  -2   5    0.89    0.77
   0  -2   5   -0.32    0.98
   0   2  -5   -0.47    1.16
   0   2  -5    5.11    3.69
   0   2  -5   -0.52    2.43
   0  -2   4  757.28   26.40
   0  -2   4  771.39   27.47
   0  -2   4  747.52   26.92
   0   2  -4  735.52   29.98
   0  -2   4  753.03   27.84
   0  -2   4  769.94   26.83
   0  -2   4  793.73   29.00
   0   2  -3  189.24    8.27
   0  -2   3  193.48    9.28
   0  -2   3  199.96    7.75
   0  -2   3  206.14    9.29
   0  -2   3  215.47    8.62
   0  -2   3  214.43    8.68
   0   2  -3  198.94   10.17
   0  -2   3  196.47    7.65
   0   2  -3  195.58   10.37
   0   2  -2 9777.33  332.70
   0  -2   2 9745.21  332.81
   0   2  -2 9628.08  334.02
   0  -2   2 9983.14  332.84
   0  -2   2 9779.39  333.25
   0   2  -2 9999.00  332.95
   0   2  -1 6493.76  218.20
   0  -2   1 6272.00  218.20
   0   2  -1 6439.10  219.05
   0  -2   1 6571.16  218.81
   0   2   0   15.83    1.96
   0   2   1  306.72   11.29
   0  -2  -1  297.32   11.23
   0  -2  -1  282.58   10.71
   0  -2  -1  290.74   11.07
   0  -2  -2 1470.14   50.02
   0  -2  -2 1497.26   50.55
   0  -2  -2 1456.09   50.33
   0  -2  -2 1393.17   49.81
   0   2   2 1469.95   50.38
   0  -2  -2 1579.55   50.65
   0   2   3  494.65   18.03
   0  -2  -3  488.16   18.40
   0  -2  -3  479.19   17.67
   0  -2  -3  504.90   17.99
   0   2   3  495.05   17.91
   0   2   4  269.02   11.37
   0   2   4  258.01   10.40
   0  -2  -4  289.52   12.17
   0   2   4  263.36   10.64
   0  -2  -4  250.16   11.33
   0  -2  -4  274.83   10.87
   0   2   5  172.99    7.49
   0  -2  -5  206.18   10.09
   0   2   5  184.13    8.88
   0  -2  -5  196.86    9.24
   0  -2  -6  176.57    6.46
   0   2   6  154.20    6.87
   0  -2  -6  180.92   10.49
   0  -2  -6  176.34   10.40
   0  -2  -6  164.40    7.70
   0  -2  -6  193.40    9.43
   0   2   6  179.90    8.60
   0  -2  -6  183.49    9.89
   0  -2  -7   39.63    2.29
   0  -2  -7   39.04    5.45
   0  -2  -7   34.97    3.51
   0   2   7   45.59    4.18
   0  -2  -7   40.70    4.82
   0   2   8   21.32    2.22
   0   2   8   21.56    2.18
   0  -2  -8   21.96    1.99
   0  -2  -8   24.76    4.83
   0  -2  -8   25.17    4.46
   0   2   8   19.80    3.43
   0   2   9    3.00    2.67
   0   2   9    1.46    1.72
   0   2   9    0.38    1.56
   0  -2  -9   -1.37    4.54
   0   2   9    0.57    1.53
   0  -2  -9    1.30    1.72
   0  -2  -9    1.89    3.33
   0   2  10   69.02    3.75
   0   2  10   74.80    4.25
   0  -2 -10   79.22    9.04
   0   2  10   74.27    4.55
   0   2  10   68.30    4.42
   0   2  10   73.53    3.96
   0   2  10   67.64    3.64
   0  -2 -10   68.47    4.19
   0   2  10   70.10    6.44
   0  -2 -10   72.23    4.78
   0   2  11   59.76    3.65
   0   2  11   56.09    3.32
   0   2  11   69.35    4.56
   0   2  11   60.43    4.31
   0   2  11   56.16    6.22
   0  -2 -11   64.14    8.97
   0   2  11   63.04    4.01
   0  -2 -11   64.13    4.92
   0   2  12  170.06    7.71
   0  -2 -12  161.19   14.01
   0   2  12  169.32    8.15
   0  -2 -12  159.71    8.27
   0   2  12  175.18    8.34
   0   2  12  172.23    7.26
   0  -2 -12  170.79    8.65
   0  -2 -13    4.58    3.33
   0   2  13    3.80    2.22
   0  -2 -13    2.19    3.06
   0  -2 -13    5.41    5.89
   0   2  13   -1.34    1.64
   0   2  13    2.80    1.78
   0  -2 -14  108.08    6.21
   0  -2 -14  121.38    6.92
   0   2  14  116.24    5.15
   0   2  14  121.13    5.35
   0   2  14  106.96    4.83
   0  -2 -14  125.96    6.91
   0  -2 -15   52.07    4.24
   0  -2 -15   53.16    4.67
   0   2  15   57.13    2.93
   0  -3  13   47.94    2.35
   0   3 -13   52.56    3.58
   0  -3  12    0.46    1.57
   0   3 -12    4.39    3.01
   0  -3  11  225.05    9.99
   0   3 -11  240.05   10.74
   0  -3  11  247.21   10.39
   0   3 -11  247.48   10.60
   0  -3  10   87.74    5.46
   0   3 -10   93.01    6.02
   0   3 -10   98.11    5.88
   0   3 -10   92.91    9.93
   0   3 -10   96.82    5.96
   0  -3  10   91.57    5.56
   0  -3   9  153.67    7.64
   0  -3   9  143.96    7.58
   0  -3   9  153.08    7.56
   0   3  -9  152.26    7.62
   0  -3   9  137.17    6.52
   0   3  -9  128.12   11.60
   0   3  -9  150.79    7.53
   0   3  -9  127.78   14.03
   0  -3   8  115.05    6.19
   0  -3   8  108.44    6.00
   0   3  -8   97.16    5.81
   0  -3   8  104.21    5.14
   0   3  -8  110.16   10.03
   0  -3   8  109.43    5.92
   0   3  -8   95.12    5.79
   0   3  -8   99.03   11.99
   0  -3   7  261.94   11.01
   0   3  -7  262.70   11.00
   0   3  -7  277.36   11.25
   0  -3   7  284.04   11.63
   0  -3   7  273.24   10.75
   0  -3   7  269.00   11.29
   0   3  -7  273.76   11.24
   0   3  -7  303.96   18.91
   0  -3   6  102.36    5.32
   0   3  -6  102.90    5.10
   0  -3   6  106.32    4.73
   0   3  -6  107.94    5.28
   0  -3   6  104.55    5.48
   0  -3   6  101.46    5.24
   0  -3   6  112.78    5.31
   0  -3   6  103.10    5.13
   0   3  -6  108.90    5.20
   0  -3   6  100.57    4.84
   0   3  -6  115.88   10.68
   0   3  -6  105.90    5.13
   0  -3   6  106.86    4.54
   0  -3   5    7.24    1.30
   0  -3   5    4.48    1.02
   0   3  -5    2.05    1.49
   0  -3   5    1.72    1.41
   0  -3   5    5.27    1.39
   0   3  -5    3.51    1.49
   0  -3   5    3.73    1.77
   0  -3   5    2.00    2.38
   0   3  -5    1.66    1.44
   0   3  -5   -1.55    4.48
   0  -3   4  191.28    9.81
   0  -3   4  180.35    7.59
   0   3  -4  179.32    9.57
   0  -3   4  176.22    8.67
   0  -3   4  180.85    7.14
   0   3  -4  186.39    7.17
   0   3  -4  179.88    7.21
   0   3  -4  185.88   11.47
   0  -3   4  195.08    8.68
   0  -3   3   82.85    6.14
   0  -3   3   72.23    4.78
   0  -3   3   84.49    5.00
   0   3  -3   70.62    6.61
   0  -3   3   79.52    3.47
   0   3  -3   76.96    3.42
   0   3  -3   67.31    4.67
   0  -3   3   75.24    5.44
   0   3  -3   78.24    5.11
   0  -3   3   86.39    5.51
   0  -3   3   74.41    3.74
   0   3  -2  390.50   16.20
   0   3  -2  420.77   17.82
   0  -3   2  435.14   16.41
   0  -3   2  397.55   16.21
   0  -3   2  404.88   17.03
   0  -3   2  421.95   16.74
   0  -3   2  406.89   14.75
   0   3  -2  410.88   16.14
   0  -3   1  148.01    7.75
   0  -3   1  148.81    7.27
   0  -3   1  138.51    7.06
   0  -3   1  153.72    5.83
   0   3  -1  147.31    7.27
   0   3  -1  146.02    6.74
   0   3   0 4016.65  131.21
   0   3   0 4033.41  132.01
   0  -3   0 3750.07  131.63
   0  -3   0 3571.33  131.42
   0   3   0 3886.45  130.26
   0  -3   0 3694.79  130.92
   0  -3  -1  496.23   18.57
   0   3   1  474.42   18.58
   0  -3  -2   23.23    2.56
   0   3   2   25.29    2.59
   0  -3  -2   27.66    2.72
   0   3   2   24.45    2.30
   0   3   2   22.05    1.89
   0  -3  -3    2.00    2.54
   0  -3  -3    4.14    1.81
   0   3   3    2.11    1.56
   0  -3  -3    3.46    1.49
   0  -3  -3    4.19    2.01
   0  -3  -3    1.85    2.36
   0   3   3   10.92    2.00
   0  -3  -3    3.42    2.16
   0  -3  -4   27.86    3.08
   0  -3  -4   34.40    2.99
   0  -3  -4   32.15    2.90
   0  -3  -4   34.78    2.71
   0   3   4   31.56    2.69
   0  -3  -4   27.87    2.45
   0  -3  -4   34.14    3.44
   0   3   4   28.20    2.81
   0  -3  -5   80.06    5.05
   0  -3  -5   72.80    4.79
   0   3   5   76.67    4.67
   0  -3  -5   79.66    5.32
   0   3   5   80.91    4.68
   0  -3  -5   74.51    5.94
   0  -3  -6 1010.09   36.06
   0  -3  -6 1004.47   37.11
   0   3   6  909.43   34.92
   0  -3  -6 1042.23   38.29
   0  -3  -7    0.48    3.35
   0   3   7   -0.63    1.53
   0  -3  -7    0.94    3.28
   0  -3  -7    1.70    2.41
   0  -3  -7   -0.41    2.62
   0   3   7    1.28    2.34
   0  -3  -7   -2.13    3.11
   0  -3  -7    1.35    1.02
   0   3   8  633.73   24.71
   0  -3  -8  620.73   26.87
   0   3   8  561.22   21.72
   0   3   8  582.31   21.68
   0  -3  -8  652.20   25.31
   0  -3  -8  574.08   21.05
   0  -3  -8  648.55   28.02
   0  -3  -8  642.08   21.47
   0  -3  -9   -0.57    2.83
   0   3   9    1.06    2.70
   0   3   9    0.52    1.29
   0   3   9   -0.13    1.67
   0   3   9    1.62    1.71
   0  -3  -9   -2.07    4.31
   0   3   9    0.34    1.52
   0  -3  -9    1.09    1.41
   0  -3  -9    1.10    1.97
   0  -3  -9    5.11    4.09
   0   3  10   65.51    3.85
   0   3  10   66.92    6.36
   0   3  10   71.11    4.45
   0   3  10   64.19    4.33
   0  -3 -10   68.72    7.87
   0   3  10   65.26    3.66
   0   3  10   65.07    4.03
   0  -3 -10   77.64    4.48
   0   3  11  496.24   22.09
   0   3  11  502.05   18.76
   0   3  11  486.02   18.60
   0   3  11  492.61   17.68
   0  -3 -11  484.35   24.02
   0  -3 -11  483.10   18.48
   0   3  11  456.69   17.52
   0   3  11  480.73   17.79
   0   3  11  459.49   18.17
   0   3  12   10.99    2.09
   0  -3 -12   10.08    2.98
   0   3  12   12.98    2.48
   0  -3 -12   10.15    5.95
   0   3  12   10.78    1.77
   0   3  12    8.41    3.48
   0   3  12   11.27    2.15
   0   3  13   11.73    2.00
   0  -3 -13   11.60    6.43
   0  -3 -13    8.52    5.90
   0   3  13   10.61    2.06
   0   3  13    7.01    1.64
   0  -3 -13    8.12    3.11
   0   3  13   10.70    1.69
   0  -3 -14   52.24    4.57
   0   3  14   51.14    3.12
   0   3  14   63.29    3.53
   0   3  14   59.80    3.18
   0  -3 -14   45.06    4.47
   0   3  15   17.53    1.80
   0  -3 -15   18.41    3.44
   0   3  15   14.53    1.53
   0   3  16   61.07    2.81
   0   4 -12    5.50    2.45
   0  -4  12    5.37    1.53
   0  -4  12    3.81    0.95
   0   4 -12    7.27    2.53
   0   4 -11   26.41    3.45
   0  -4  11   22.23    2.43
   0  -4  11   15.23    2.13
   0   4 -11   22.24    3.35
   0  -4  10   16.81    2.65
   0   4 -10   18.53    3.55
   0   4 -10   17.14    3.17
   0   4 -10   23.25    3.67
   0  -4  10   16.91    2.49
   0   4 -10   16.62    3.09
   0  -4   9   38.50    3.63
   0   4  -9   51.93    4.49
   0   4  -9   45.96    4.31
   0  -4   9   36.55    2.78
   0   4  -9   32.13    6.72
   0   4  -9   38.73    3.79
   0  -4   9   41.53    3.77
   0  -4   9   39.52    3.81
   0  -4   8    7.31    2.40
   0  -4   8    6.27    2.30
   0   4  -8    7.24    2.75
   0  -4   8    8.82    1.66
   0   4  -8   13.97    5.19
   0   4  -8    7.26    2.78
   0  -4   8    8.47    2.27
   0   4  -8    9.67    2.83
   0   4  -8    9.63    2.70
   0  -4   7   -1.43    2.07
   0  -4   7    0.71    1.70
   0   4  -7    3.52    2.51
   0   4  -7   -1.40    2.11
   0  -4   7    0.46    1.83
   0   4  -7   -0.15    2.43
   0  -4   7   -0.93    1.43
   0   4  -7   -3.13    4.96
   0   4  -7    1.50    2.11
   0   4  -6   42.51    3.34
   0  -4   6   40.21    3.27
   0   4  -6   37.27    3.40
   0  -4   6   46.30    3.39
   0  -4   6   38.52    3.05
   0  -4   6   40.30    3.12
   0   4  -6   40.44    3.25
   0   4  -6   39.99    3.34
   0   4  -6   36.44    7.62
   0  -4   6   41.11    2.80
   0   4  -5   30.53    2.66
   0   4  -5   28.25    2.71
   0  -4   5   27.93    2.58
   0   4  -5   29.48    4.85
   0  -4   5   23.47    4.21
   0  -4   5   31.28    2.55
   0  -4   5   30.29    2.50
   0   4  -5   27.70    2.83
   0   4  -5   26.72    2.65
   0   4  -5   27.46    2.57
   0   4  -5   28.84    2.56
   0  -4   5   31.44    2.29
   0  -4   5   26.61    3.44
   0   4  -5   37.49    7.04
   0  -4   5   25.07    2.20
   0   4  -4 3790.82  131.95
   0   4  -4 3953.13  132.08
   0   4  -4 3884.28  135.37
   0  -4   4 3880.37  135.78
   0  -4   4 3912.64  132.35
   0  -4   4 3724.00  132.07
   0  -4   4 3829.98  131.97
   0   4  -4 3894.91  131.96
   0   4  -4 3887.56  132.07
   0  -4   4 3889.96  134.39
   0  -4   4 3777.84  137.28
   0   4  -4 3946.43  131.76
   0  -4   4 3903.76  131.79
   0  -4   4 3786.55  133.84
   0  -4   4 4133.80  134.45
   0   4  -4 3896.44  138.19
   0  -4   3  893.04   31.63
   0  -4   3  882.62   33.81
   0  -4   3  794.89   32.24
   0   4  -3  852.56   31.76
   0  -4   3  856.71   32.33
   0  -4   3  803.54   29.35
   0   4  -3  804.19   29.06
   0   4  -3  859.21   28.93
   0   4  -3  774.38   31.51
   0  -4   2  103.89    6.15
   0  -4   2   96.40    6.10
   0  -4   2   98.73    6.41
   0  -4   2  100.17    4.63
   0   4  -2  104.34    6.03
   0  -4   2   91.14    6.70
   0   4  -2  104.45    4.24
   0   4  -2   96.40    6.31
   0  -4   1  105.47    6.33
   0  -4   1   99.05    6.31
   0   4  -1   96.03    7.87
   0   4  -1  110.50    5.70
   0  -4   1  108.11    6.95
   0   4  -1   93.97    5.78
   0  -4   1  100.66    4.48
   0   4  -1   98.18    4.03
   0   4  -1  106.21    6.38
   0   4   0  273.21   12.77
   0   4   0  267.50   10.47
   0  -4   0  244.33   12.03
   0  -4   0  253.73   12.19
   0   4   0  268.66   10.42
   0  -4   0  255.19    9.67
   0   4   0  242.41    9.70
   0   4   0  275.43   11.88
   0  -4  -1  677.14   25.64
   0  -4  -1  703.88   25.93
   0   4   1  684.80   26.03
   0  -4  -1  682.62   26.12
   0  -4  -1  655.10   26.47
   0  -4  -1  710.13   26.89
   0  -4  -1  653.77   25.56
   0  -4  -2  554.59   20.58
   0  -4  -2  535.21   20.23
   0   4   2  552.58   20.89
   0  -4  -2  491.30   18.90
   0   4   2  513.80   19.61
   0  -4  -2  533.39   21.13
   0  -4  -2  549.22   21.46
   0  -4  -3    1.11    1.94
   0  -4  -3    2.47    1.93
   0   4   3    0.44    1.78
   0  -4  -3   -0.63    2.12
   0  -4  -4 4657.39  160.99
   0  -4  -4 4566.99  161.42
   0   4   4 4646.62  160.48
   0  -4  -4 4891.17  162.51
   0   4   4 4822.51  161.64
   0  -4  -4 4747.04  162.30
   0  -4  -4 4658.67  161.10
   0  -4  -5  169.09    8.57
   0   4   5  162.42    7.98
   0  -4  -5  175.22    7.24
   0  -4  -5  174.91    9.43
   0   4   5  178.82    8.78
   0  -4  -5  179.99    9.18
   0  -4  -5  155.23    7.86
   0  -4  -5  163.68    8.93
   0   4   6   79.75    4.93
   0  -4  -6   58.67    6.03
   0   4   6   72.87    5.04
   0  -4  -6   66.36    4.20
   0  -4  -6   69.50    3.24
   0  -4  -6   69.65    5.31
   0  -4  -6   76.52    6.33
   0  -4  -6   78.82    5.64
   0  -4  -7  425.94   19.05
   0  -4  -7  439.06   20.16
   0   4   7  371.67   16.62
   0  -4  -7  412.41   14.79
   0  -4  -7  429.09   17.89
   0  -4  -7  414.95   17.59
   0  -4  -8   97.17    7.42
   0  -4  -8   90.85    8.81
   0  -4  -8   99.37    8.96
   0  -4  -8   94.97    7.58
   0  -4  -8   97.21    8.35
   0   4   8  101.99    7.06
   0   4   8   96.21    4.75
   0  -4  -8   90.63    4.44
   0  -4  -9   13.79    2.21
   0  -4  -9    7.35    4.03
   0  -4  -9   15.71    4.85
   0  -4  -9   12.12    4.27
   0  -4  -9    9.55    3.70
   0   4   9   12.26    3.43
   0   4   9   12.22    2.07
   0   4   9   12.14    1.89
   0   4  10   11.41    2.00
   0  -4 -10   12.21    2.48
   0   4  10   10.32    1.79
   0   4  10   14.18    2.25
   0  -4 -10    8.43    4.72
   0  -4 -10    8.68    3.91
   0   4  10   17.62    4.09
   0  -4 -10   14.25    4.82
   0   4  10   12.06    2.02
   0   4  10   12.10    2.06
   0   4  11   21.56    2.41
   0  -4 -11   17.78    6.36
   0  -4 -11   22.28    5.82
   0  -4 -11   24.68    3.14
   0   4  11   17.63    2.49
   0   4  11   22.42    4.28
   0   4  11   19.66    2.13
   0   4  12  588.57   21.14
   0   4  12  558.46   20.83
   0  -4 -12  594.78   28.62
   0  -4 -12  546.71   27.16
   0  -4 -12  579.29   21.57
   0   4  12  572.90   21.47
   0   4  12  550.34   20.61
   0   4  12  602.06   20.95
   0   4  12  575.73   25.79
   0  -4 -13  182.43   14.63
   0  -4 -13  157.35   13.17
   0   4  13  185.28    7.64
   0   4  13  199.04    8.10
   0   4  13  196.74    7.84
   0  -4 -13  178.43    8.62
   0   4  14   17.21    1.77
   0  -4 -14   13.82    3.64
   0   4  15    1.17    1.31
   0  -4 -15   -1.13    2.50
   0   4  16    2.60    0.89
   0   5 -11   76.95    4.12
   0  -5  11   70.33    3.45
   0   5 -11   71.35    4.04
   0  -5  10   18.70    2.46
   0  -5  10   20.39    2.46
   0   5 -10   20.64    3.12
   0   5 -10   19.53    2.91
   0   5  -9  193.49    8.78
   0  -5   9  187.31    8.71
   0  -5   9  179.38    8.64
   0  -5   9  183.69    8.63
   0   5  -9  195.55    9.08
   0   5  -9  192.93    8.90
   0   5  -9  193.41    9.00
   0   5  -8   17.60    3.32
   0  -5   8   15.50    1.94
   0  -5   8   19.65    2.95
   0   5  -8   19.39    2.88
   0  -5   8   17.60    2.84
   0  -5   7   87.02    5.04
   0   5  -7   85.79    5.44
   0   5  -7   88.31    5.45
   0  -5   7   86.24    5.41
   0  -5   7   83.94    4.92
   0  -5   7   86.24    4.52
   0   5  -7   82.07    4.90
   0   5  -7   80.33    4.99
   0   5  -7   89.31   10.49
   0   5  -6  241.30   10.47
   0  -5   6  242.07   10.27
   0   5  -6  241.75   10.51
   0  -5   6  244.50   10.75
   0  -5   6  232.59   10.11
   0   5  -6  238.02   10.41
   0   5  -6  242.84   10.17
   0   5  -6  226.26   13.42
   0   5  -6  232.01   16.88
   0  -5   6  236.92    9.78
   0   5  -6  247.32   10.51
   0   5  -5   43.17    3.52
   0  -5   5   37.63    3.12
   0   5  -5   40.42    3.60
   0  -5   5   46.05    5.63
   0  -5   5   41.41    3.13
   0   5  -5   43.81    3.41
   0   5  -5   44.99    3.48
   0   5  -5   47.04    3.60
   0   5  -5   41.02    3.30
   0  -5   5   43.36    2.94
   0  -5   5   36.58    4.24
   0   5  -5   36.36    7.20
   0  -5   5   45.90    3.00
   0  -5   4   62.69    4.01
   0  -5   4   66.22    6.25
   0  -5   4   67.11    3.78
   0  -5   4   60.96    3.81
   0   5  -4   60.73    3.85
   0   5  -4   63.65    3.95
   0   5  -4   63.53    3.91
   0  -5   4   61.70    3.80
   0   5  -4   60.76    3.90
   0  -5   4   63.34    3.49
   0   5  -4   65.03    3.63
   0  -5   4   60.10    5.39
   0  -5   4   62.21    7.17
   0   5  -4   54.41    7.70
   0  -5   3  469.47   20.65
   0  -5   3  459.06   17.34
   0  -5   3  469.29   20.82
   0  -5   3  443.45   17.14
   0   5  -3  469.18   17.02
   0   5  -3  452.86   17.24
   0   5  -3  474.25   17.15
   0  -5   3  457.22   17.09
   0   5  -3  459.99   17.21
   0   5  -3  465.75   16.77
   0  -5   3  465.76   16.92
   0   5  -3  486.72   23.05
   0  -5   3  448.62   19.47
   0  -5   3  488.95   19.97
   0  -5   3  505.90   22.44
   0   5  -2   57.54    4.99
   0  -5   2   62.16    3.56
   0  -5   2   63.89    5.67
   0  -5   2   62.47    3.48
   0   5  -2   64.73    3.49
   0   5  -2   63.64    3.51
   0   5  -2   55.64    5.45
   0  -5   2   68.32    5.48
   0   5  -2   60.82    6.99
   0   5  -2   64.57    3.16
   0   5  -2   69.50    3.62
   0   5  -1   91.32    5.69
   0  -5   1  102.78    6.62
   0  -5   1  101.21    6.43
   0   5  -1   94.25    7.86
   0  -5   1   94.82    7.06
   0   5  -1   87.43    3.82
   0  -5   1   88.81    4.34
   0   5  -1  100.45    6.78
   0   5   0  106.25    8.12
   0  -5   0  104.82    6.98
   0  -5   0  121.79    7.73
   0   5   0   96.05    4.09
   0  -5   0  130.86    5.02
   0  -5   0  103.66    6.66
   0   5   0  104.96    7.17
   0  -5  -1  693.74   26.20
   0   5   1  767.63   27.58
   0  -5  -1  772.02   27.26
   0   5   1  627.66   23.60
   0   5   1  704.02   27.84
   0  -5  -1  733.60   26.63
   0  -5  -1  713.34   27.85
   0  -5  -1  697.02   27.60
   0  -5  -2 1647.01   60.46
   0  -5  -2 1731.57   61.46
   0   5   2 1618.05   59.80
   0   5   2 1727.05   61.33
   0  -5  -2 1782.01   60.96
   0  -5  -2 1764.16   61.13
   0  -5  -2 1738.43   60.55
   0  -5  -2 1791.08   62.12
   0  -5  -2 1644.62   58.07
   0  -5  -3  168.19    9.76
   0  -5  -3  157.77    7.68
   0  -5  -3  183.25    9.23
   0  -5  -3  178.47    9.49
   0   5   3  177.79    8.59
   0  -5  -3  174.91    8.80
   0  -5  -3  194.65   10.61
   0  -5  -3  178.28    7.12
   0   5   4  239.60   11.66
   0  -5  -4  239.03   12.41
   0  -5  -4  213.00   11.21
   0  -5  -4  250.51   11.23
   0   5   4  215.14   10.27
   0  -5  -5    1.02    3.41
   0   5   5    0.30    2.15
   0  -5  -5    0.36    2.95
   0   5   5   -1.55    1.91
   0  -5  -5   -0.86    2.17
   0  -5  -5    2.01    1.67
   0  -5  -6  178.31   10.26
   0  -5  -6  193.84   10.59
   0  -5  -6  177.69   11.53
   0   5   6  178.25    9.84
   0  -5  -6  199.65   10.97
   0   5   6  175.85    8.95
   0  -5  -6  169.84    9.64
   0  -5  -6  188.04    7.43
   0  -5  -7   -1.44    4.21
   0  -5  -7    3.56    2.66
   0  -5  -7    2.65    3.23
   0   5   7    5.75    2.42
   0   5   7    2.04    2.72
   0  -5  -7    0.91    2.77
   0  -5  -8  324.01   17.35
   0  -5  -8  360.25   17.67
   0  -5  -8  321.95   15.48
   0   5   8  338.57   12.78
   0   5   8  337.42   12.98
   0  -5  -8  307.91   18.04
   0  -5  -9    0.71    3.48
   0   5   9    4.61    1.41
   0   5   9    1.93    1.29
   0   5   9    3.15    1.69
   0  -5  -9    5.44    5.05
   0  -5  -9    7.96    3.98
   0   5   9    1.95    1.48
   0   5   9    2.78    1.72
   0  -5  -9    4.93    3.15
   0  -5  -9    1.93    3.28
   0   5   9    2.22    1.62
   0  -5 -10    0.78    4.00
   0   5  10   -0.26    1.55
   0  -5 -10    1.68    5.16
   0  -5 -10    1.33    4.11
   0   5  10    0.83    1.58
   0   5  10   -0.31    1.37
   0   5  10    1.80    1.86
   0  -5 -10   -0.71    3.24
   0   5  10    5.28    3.27
   0   5  10   -0.10    1.51
   0   5  11   43.88    3.29
   0   5  11   43.70    3.15
   0  -5 -11   43.87    7.50
   0  -5 -11   35.96    6.30
   0   5  11   38.87    3.19
   0   5  11   45.56    3.05
   0  -5 -11   29.35    6.09
   0   5  11   37.82    5.70
   0   5  12   57.19    3.50
   0   5  12   57.21    3.62
   0  -5 -12   54.23    8.30
   0   5  12   54.61    3.69
   0  -5 -13   56.16    8.30
   0   5  13   48.20    3.46
   0   5  13   67.19    3.57
   0  -5 -13   48.32    4.45
   0   5  13   53.98    3.41
   0   5  13   54.69    3.72
   0   5  14    2.83    1.48
   0   5  14    2.54    1.66
   0  -5 -14    3.79    2.98
   0   5  14    4.65    1.91
   0   5  15    1.01    1.41
   0   5  15    2.40    1.13
   0   5  16  121.31    5.01
   0   5  16  134.58    5.18
   0   6 -10    2.79    2.25
   0  -6  10    0.21    0.70
   0  -6  10    2.54    1.53
   0  -6   9   41.51    3.22
   0  -6   9   42.68    3.19
   0  -6   9   40.99    3.18
   0   6  -9   39.88    3.67
   0  -6   8   25.00    2.98
   0  -6   8   26.52    2.96
   0  -6   8   24.09    2.93
   0   6  -8   26.97    3.66
   0   6  -8   25.97    3.36
   0   6  -8   26.45    3.44
   0   6  -7   13.99    2.98
   0   6  -7   10.70    3.00
   0  -6   7   14.37    2.32
   0  -6   7   14.02    2.62
   0  -6   7   14.43    1.84
   0   6  -7   11.63    2.77
   0   6  -7   16.34    2.97
   0  -6   7   15.26    2.28
   0  -6   7   13.49    2.58
   0  -6   6  334.65   13.07
   0  -6   6  309.44   12.43
   0   6  -6  307.96   12.66
   0   6  -6  300.01   12.39
   0  -6   6  297.60   11.94
   0   6  -6  294.53   12.73
   0   6  -6  299.32   12.85
   0  -6   6  299.57   12.32
   0   6  -6  288.86   12.22
   0  -6   5   17.71    2.43
   0   6  -5   17.46    2.98
   0   6  -5   15.44    2.53
   0  -6   5   19.74    4.39
   0  -6   5   19.70    2.48
   0   6  -5   22.27    3.10
   0   6  -5   18.58    2.85
   0  -6   5   17.11    2.16
   0  -6   5   15.10    5.27
   0  -6   5   18.31    1.81
   0  -6   5   19.15    2.17
   0   6  -5   16.61    6.06
   0  -6   4    3.70    1.75
   0   6  -4    6.15    2.30
   0   6  -4    4.71    2.33
   0   6  -4    2.13    1.89
   0  -6   4    6.84    3.32
   0  -6   4    5.73    1.87
   0  -6   4    3.85    1.91
   0   6  -4    3.58    2.33
   0   6  -4    3.54    2.13
   0  -6   4    4.69    2.48
   0  -6   4    2.61    3.52
   0  -6   4    4.04    1.43
   0   6  -4    7.27    4.77
   0  -6   3  279.55   14.61
   0  -6   3  241.46   14.24
   0  -6   3  253.04   10.80
   0  -6   3  257.58   10.72
   0   6  -3  257.30   10.55
   0   6  -3  279.60   11.02
   0  -6   3  262.15   10.43
   0   6  -3  256.92   10.22
   0  -6   3  292.62   16.32
   0  -6   3  259.28   13.20
   0   6  -3  277.22   16.81
   0   6  -3  275.46   10.97
   0   6  -3  257.93   10.68
   0  -6   3  264.21   10.60
   0   6  -2   21.78    4.03
   0   6  -2   27.18    2.61
   0  -6   2   24.93    2.30
   0   6  -2   23.42    2.58
   0  -6   2   29.76    2.57
   0  -6   2   21.93    2.32
   0  -6   2   26.53    2.47
   0   6  -2   27.57    2.73
   0   6  -2   25.16    2.44
   0   6  -2   27.66    2.58
   0   6  -2   26.02    2.18
   0  -6   2   24.80    4.32
   0  -6   2   28.38    2.52
   0  -6   2   29.34    4.24
   0   6  -2   23.19    5.63
   0  -6   2   24.57    3.77
   0   6  -1   33.75    2.46
   0   6  -1   30.56    2.69
   0  -6   1   30.32    2.50
   0  -6   1   33.87    2.57
   0   6  -1   35.45    2.61
   0   6  -1   32.25    2.71
   0  -6   1   26.10    2.46
   0   6  -1   30.25    2.00
   0   6  -1   32.02    5.91
   0  -6   1   31.30    4.23
   0  -6   1   29.62    3.98
   0  -6   1   31.08    4.79
   0   6  -1   18.50    3.86
   0  -6   1   24.89    3.49
   0   6  -1   28.57    2.60
   0   6   0   52.60    3.36
   0  -6   0   57.07    3.32
   0   6   0   48.45    3.36
   0  -6   0   64.12    6.11
   0  -6   0   49.53    5.17
   0  -6   0   62.25    5.47
   0   6   0   61.71    6.76
   0  -6   0   58.47    3.40
   0   6   0   59.52    3.29
   0  -6   0   41.45    4.69
   0   6   0   58.55    5.76
   0   6   1   -0.42    3.73
   0  -6  -1    3.44    2.54
   0  -6  -1    3.36    2.61
   0  -6  -1   -1.95    3.60
   0  -6  -1    7.01    1.94
   0  -6  -1    4.33    2.50
   0   6   1    2.31    2.83
   0  -6  -1    2.84    3.30
   0  -6  -2   79.74    7.42
   0  -6  -2   87.08    7.50
   0  -6  -2   85.65    6.33
   0  -6  -2   78.12    5.98
   0  -6  -2   75.74    6.45
   0   6   2   82.40    6.80
   0  -6  -3  834.26   32.82
   0  -6  -3  773.73   28.01
   0  -6  -3  826.75   31.63
   0  -6  -3  832.28   31.42
   0   6   3  794.27   30.28
   0   6   3  753.12   28.64
   0  -6  -3  793.12   30.87
   0  -6  -3  828.79   32.12
   0   6   3  831.42   32.17
   0  -6  -3  771.02   30.81
   0  -6  -4   39.45    3.01
   0  -6  -4   45.86    6.29
   0  -6  -4   32.50    4.67
   0  -6  -4   35.21    4.92
   0   6   4   33.56    3.28
   0   6   4   32.41    3.80
   0  -6  -4   37.63    4.22
   0  -6  -4   36.40    4.56
   0  -6  -5   15.31    2.36
   0  -6  -5   10.32    3.53
   0   6   5   15.62    3.39
   0   6   5   11.37    2.50
   0  -6  -5   12.57    3.16
   0   6   5   13.07    2.75
   0  -6  -6 2756.50   97.86
   0   6   6 2678.87   96.36
   0   6   6 2658.80   92.25
   0  -6  -6 2657.91   96.14
   0   6   6 2708.65   94.75
   0   6   6 2722.62   94.27
   0  -6  -6 2727.78   97.24
   0   6   7    0.52    1.95
   0   6   7   -0.62    2.42
   0  -6  -7    1.15    2.12
   0   6   7   -0.11    1.47
   0  -6  -7    1.88    3.25
   0   6   7    2.74    2.48
   0   6   7    0.73    1.34
   0  -6  -7    0.98    2.59
   0  -6  -7   -0.38    3.92
   0  -6  -7   -2.26    3.13
   0  -6  -8    1.76    2.99
   0   6   8    5.74    2.92
   0  -6  -8    2.30    2.45
   0  -6  -8    4.16    3.00
   0  -6  -8   -3.11    4.96
   0   6   8   -0.24    1.54
   0  -6  -8   -0.68    3.06
   0   6   8    1.54    2.27
   0  -6  -9  538.89   20.03
   0  -6  -9  533.65   25.05
   0   6   9  537.21   19.68
   0   6   9  525.27   19.65
   0   6   9  526.33   19.87
   0  -6  -9  519.10   25.87
   0   6   9  565.44   23.91
   0   6   9  547.65   19.61
   0   6   9  540.76   19.67
   0  -6 -10  547.38   19.77
   0  -6 -10  523.61   25.15
   0  -6 -10  460.05   25.09
   0   6  10  530.30   23.76
   0  -6 -10  494.62   26.52
   0   6  10  524.95   19.21
   0   6  10  522.35   19.25
   0   6  10  518.49   18.85
   0   6  10  517.05   19.11
   0   6  10  525.45   19.16
   0   6  11  526.92   18.80
   0   6  11  503.95   18.68
   0   6  11  499.86   18.48
   0  -6 -11  499.12   25.11
   0  -6 -11  502.05   19.32
   0   6  11  506.32   18.79
   0  -6 -12  449.52   24.24
   0   6  12  467.58   17.84
   0   6  12  503.10   18.01
   0  -6 -12  491.01   18.67
   0  -6 -13   99.47   10.14
   0   6  13  112.67    5.58
   0   6  13  103.26    5.27
   0  -6 -13  103.75    6.08
   0   6  13  120.05    5.37
   0   6  13  120.05    5.40
   0   6  14    9.06    2.09
   0   6  14    6.67    1.66
   0  -6 -14    4.68    2.63
   0   6  14    5.56    1.68
   0   6  15   -1.88    1.63
   0  -6 -15    2.68    2.35
   0   6  15    1.87    1.34
   0   6  15    2.14    1.23
   0   6  16  200.01    7.46
   0   6  16  214.95    7.76
   0  -7   9    2.55    1.49
   0   7  -9    1.28    2.06
   0  -7   9    2.45    1.49
   0   7  -9    3.96    2.00
   0  -7   8   53.08    3.56
   0  -7   8   52.33    3.52
   0  -7   8   56.39    3.68
   0   7  -8   64.54    4.24
   0  -7   7   18.57    2.66
   0   7  -7   27.48    3.43
   0   7  -7   17.60    2.94
   0  -7   7   21.86    2.70
   0  -7   6   21.30    2.58
   0   7  -6   18.28    3.10
   0  -7   6   14.89    1.96
   0   7  -6   13.37    2.67
   0   7  -6   21.62    3.23
   0  -7   6   20.50    2.88
   0  -7   5   53.67    3.77
   0   7  -5   49.80    4.14
   0   7  -5   50.88    3.78
   0  -7   5   53.14    3.46
   0   7  -5   43.03    3.99
   0  -7   5   59.23    8.05
   0  -7   5   50.17    3.35
   0   7  -5   58.49    4.47
   0  -7   4  743.51   33.28
   0  -7   4  813.78   28.51
   0  -7   4  775.62   28.61
   0   7  -4  755.06   28.84
   0   7  -4  749.38   28.35
   0  -7   4  794.22   28.12
   0  -7   4  785.22   35.87
   0   7  -4  767.69   36.56
   0   7  -4  793.61   28.98
   0  -7   3   81.87    4.85
   0  -7   3   80.68    7.87
   0  -7   3   82.48    4.84
   0   7  -3   82.87    5.18
   0   7  -3   79.15    4.81
   0  -7   3   87.73    4.52
   0  -7   3   66.38    6.51
   0  -7   3   86.25    9.15
   0   7  -3   81.31    5.14
   0   7  -3   86.71    5.14
   0   7  -3   78.50    9.51
   0  -7   2  199.27    8.49
   0   7  -2  191.49    8.70
   0   7  -2  182.38    8.17
   0  -7   2  179.57    8.35
   0  -7   2  194.70    8.50
   0  -7   2  202.13   11.56
   0   7  -2  189.51   13.91
   0   7  -2  187.30    8.37
   0   7  -2  197.16    8.69
   0  -7   2  191.66    8.44
   0  -7   2  191.70   12.08
   0   7  -1  177.50    7.65
   0  -7   1  175.35    7.72
   0  -7   1  185.46   11.60
   0  -7   1  175.87    7.70
   0  -7   1  183.77    7.79
   0   7  -1  156.73    7.28
   0   7  -1  183.38    8.00
   0   7  -1  182.29   12.98
   0  -7   1  161.65   10.44
   0   7  -1  163.32   11.35
   0   7  -1  172.25    7.77
   0   7   0   11.25    2.15
   0   7   0    7.73    1.89
   0   7   0    8.71    2.02
   0  -7   0   11.43    1.93
   0  -7   0   12.39    1.91
   0  -7   0    9.71    2.01
   0  -7   0    4.45    3.94
   0   7   0   13.97    4.04
   0   7   0    8.82    1.98
   0  -7   0    9.62    3.00
   0   7   0    5.69    4.27
   0  -7   0    8.88    3.18
   0   7   1  702.95   25.32
   0   7   1  679.76   29.87
   0  -7  -1  681.84   28.70
   0  -7  -1  744.92   25.24
   0   7   1  700.59   25.06
   0   7   1  660.39   25.13
   0  -7  -1  715.32   25.15
   0   7   1  620.42   25.15
   0   7   1  686.77   25.07
   0  -7  -1  737.55   29.36
   0   7   1  657.14   30.30
   0  -7  -1  712.00   30.16
   0  -7  -1  761.07   30.20
   0  -7  -2   13.22    2.35
   0   7   2    7.43    1.78
   0  -7  -2    2.85    4.15
   0   7   2    4.82    1.81
   0  -7  -2   11.12    3.09
   0  -7  -2   12.90    4.61
   0  -7  -2    9.45    2.95
   0   7   2    9.38    2.21
   0   7   2   11.20    3.50
   0   7   2    4.78    3.39
   0   7   2    9.25    1.86
   0   7   3  291.12   11.52
   0   7   3  285.34   11.66
   0   7   3  301.77   11.37
   0   7   3  289.63   11.25
   0   7   3  287.05   13.89
   0  -7  -3  290.28   15.06
   0  -7  -3  303.47   14.95
   0   7   3  274.01   15.57
   0  -7  -3  282.43   15.13
   0   7   3  300.84   11.83
   0  -7  -3  289.74   16.12
   0  -7  -3  280.32   16.15
   0   7   4  403.75   14.70
   0   7   4  383.72   14.88
   0  -7  -4  430.34   20.55
   0  -7  -4  399.88   15.04
   0  -7  -4  445.43   19.26
   0  -7  -4  397.69   18.44
   0   7   4  404.58   17.36
   0   7   4  378.05   15.79
   0   7   4  374.20   15.08
   0   7   5    0.84    1.97
   0   7   5   -0.46    1.88
   0  -7  -5   -1.73    2.45
   0   7   5   -0.12    1.56
   0   7   5    0.11    1.48
   0   7   5    3.81    3.16
   0  -7  -5   -1.59    2.91
   0   7   5   -0.13    1.71
   0  -7  -5    1.47    2.28
   0  -7  -5    1.60    4.65
   0   7   6  101.83    6.85
   0  -7  -6   98.85    8.05
   0   7   6   96.70    6.59
   0   7   6  103.34    4.92
   0   7   6  105.12    5.24
   0  -7  -6  105.63    8.97
   0  -7  -6   95.06    8.72
   0   7   6  112.52    5.39
   0   7   6   94.66    8.19
   0  -7  -6  100.33    5.44
   0   7   7    6.34    3.25
   0  -7  -7    4.73    3.25
   0   7   7    9.20    1.96
   0  -7  -7    9.02    2.74
   0   7   7    6.60    1.80
   0  -7  -7    8.26    3.66
   0   7   7    6.74    1.72
   0   7   7    8.04    2.05
   0   7   7    9.85    1.93
   0   7   7    6.93    2.58
   0   7   7   10.35    3.05
   0   7   8  168.87   10.22
   0   7   8  170.86    7.44
   0  -7  -8  161.99   11.74
   0   7   8  166.17    7.67
   0   7   8  175.18    7.47
   0   7   8  166.25    7.50
   0   7   8  143.09   10.55
   0   7   8  174.25    7.25
   0   7   8  167.89    7.33
   0   7   8  171.98    7.25
   0   7   8  167.37    7.07
   0   7   9   68.17    3.96
   0   7   9   72.72    3.95
   0   7   9   74.28    4.10
   0   7   9   72.59    3.98
   0   7   9   76.90    7.00
   0   7  10  201.21    8.35
   0   7  10  192.61    8.26
   0   7  10  187.25    8.33
   0   7  10  197.66    8.28
   0   7  10  200.55    8.38
   0  -7 -10  204.70    9.10
   0   7  10  207.81   12.29
   0  -7 -10  169.77   13.72
   0  -7 -10  157.31   14.19
   0   7  11  110.26    5.55
   0   7  11  110.25    5.64
   0   7  11  108.60    5.37
   0   7  11  115.48    5.45
   0   7  11  110.78    5.02
   0  -7 -11  115.09    6.35
   0  -7 -11   88.72   10.36
   0  -7 -11   87.77    9.68
   0   7  11  105.57    8.85
   0  -7 -12    4.52    2.87
   0   7  12    1.33    1.40
   0   7  12    2.20    1.64
   0   7  12    2.48    1.62
   0   7  12    1.75    1.93
   0   7  12    4.95    2.06
   0  -7 -13   27.82    3.51
   0   7  13   36.68    2.67
   0   7  13   30.15    2.39
   0   7  14   79.00    4.13
   0   7  14   81.87    3.94
   0   7  14   82.84    4.06
   0   7  15   84.43    3.88
   0   7  15   81.33    4.02
   0   7  16   10.53    1.33
   0   7  16    9.39    1.10
   0  -8   8   21.96    1.89
   0  -8   7   54.42    3.38
   0   8  -7   56.22    3.88
   0  -8   7   47.91    3.18
   0  -8   7   53.81    3.41
   0   8  -7   43.58    3.36
   0  -8   6   35.26    2.81
   0  -8   6   36.42    3.13
   0   8  -6   33.80    3.26
   0   8  -6   37.89    3.59
   0   8  -6   32.00    3.35
   0  -8   6   33.89    3.07
   0  -8   5   26.06    2.32
   0   8  -5   19.67    3.15
   0  -8   5   21.71    2.89
   0   8  -5   25.88    3.37
   0  -8   5   20.31    2.61
   0  -8   4   20.34    2.56
   0  -8   4   18.63    2.17
   0  -8   4   19.89    5.30
   0   8  -4   17.28    3.06
   0   8  -4   21.77    3.14
   0  -8   4   19.19    2.12
   0  -8   4   26.27    4.87
   0   8  -3  197.78    9.51
   0  -8   3  197.59    9.03
   0  -8   3  201.13    8.89
   0  -8   3  205.99    9.12
   0  -8   3  198.93    8.57
   0  -8   3  172.55   11.39
   0  -8   3  208.10   14.78
   0  -8   3  212.72   13.27
   0   8  -3  207.60    9.52
   0  -8   2   39.56    6.92
   0   8  -2   60.94    4.47
   0  -8   2   61.03    4.03
   0  -8   2   58.78    4.04
   0   8  -2   55.64    4.35
   0   8  -2   49.34    3.77
   0  -8   2   54.88    3.61
   0   8  -2   46.52    7.59
   0  -8   2   49.52    6.75
   0  -8   2   57.83    3.91
   0  -8   2   58.61    6.96
   0  -8   1    4.62    1.93
   0  -8   1    2.15    1.84
   0  -8   1    7.05    3.56
   0  -8   1    3.13    1.75
   0  -8   1    5.92    1.91
   0   8  -1    3.67    2.00
   0   8  -1    2.66    2.24
   0  -8   1    2.38    2.66
   0   8  -1    9.24    4.88
   0  -8   0   21.93    2.68
   0   8   0   29.82    3.00
   0  -8   0   25.99    2.74
   0  -8   0   31.20    2.92
   0  -8   0   23.07    5.20
   0   8   0   24.27    4.89
   0   8   0   24.40    2.92
   0  -8   0   24.07    4.89
   0  -8   0   23.07    2.54
   0  -8   0   26.36    4.53
   0   8   1  189.14    8.29
   0   8   1  202.26    8.91
   0  -8  -1  207.05    8.79
   0  -8  -1  197.99   12.78
   0   8   1  206.49    8.96
   0  -8  -1  194.97   13.09
   0   8   1  205.51   13.50
   0   8   1  194.18    8.92
   0  -8  -1  211.65   12.64
   0  -8  -1  204.47    8.84
   0  -8  -2  137.67   10.00
   0   8   2  130.12    9.21
   0  -8  -2  165.00   11.47
   0   8   2  130.97   10.51
   0  -8  -2  123.79   10.05
   0   8   2  143.44    6.94
   0   8   2  133.70    6.18
   0   8   2  136.58    6.62
   0   8   2  141.50    6.86
   0  -8  -2  145.37    6.74
   0   8   2  140.29    6.93
   0   8   2  136.18    6.62
   0  -8  -2  162.98   11.35
   0  -8  -2  143.34    6.81
   0   8   3   14.81    3.76
   0   8   3   16.62    2.03
   0   8   3   14.53    2.26
   0   8   3   20.09    2.46
   0   8   3    9.68    2.31
   0  -8  -3   15.57    4.94
   0   8   3   17.57    2.33
   0  -8  -3   15.24    5.14
   0  -8  -3    9.86    3.51
   0   8   3   18.04    4.50
   0   8   3   15.14    2.56
   0  -8  -3   18.65    2.71
   0   8   4    1.18    1.53
   0   8   4    0.10    1.45
   0   8   4    0.34    1.58
   0   8   4   -0.67    1.75
   0  -8  -4    1.17    5.17
   0  -8  -4    1.22    4.69
   0   8   4    1.36    2.56
   0  -8  -4   -0.49    2.61
   0  -8  -4   -0.57    3.07
   0   8   4    0.46    1.90
   0   8   4    0.58    3.28
   0   8   5  836.74   30.33
   0   8   5  823.28   33.30
   0  -8  -5  881.96   35.98
   0   8   5  849.33   30.84
   0   8   5  862.24   31.14
   0   8   5  829.06   30.45
   0   8   5  858.83   30.33
   0  -8  -5  896.93   37.32
   0   8   5  901.99   31.26
   0  -8  -5  901.05   37.67
   0  -8  -5  941.22   38.33
   0  -8  -6    9.47    2.78
   0  -8  -6   10.91    6.03
   0   8   6    8.11    2.04
   0   8   6    9.82    1.62
   0  -8  -6    6.02    3.82
   0   8   6    3.15    2.27
   0  -8  -6   10.99    3.60
   0   8   6    9.94    1.71
   0   8   6    9.92    2.39
   0  -8  -6    8.28    3.89
   0   8   6   11.70    4.23
   0  -8  -7   29.96    3.46
   0  -8  -7   28.87    7.40
   0   8   7   31.97    2.98
   0   8   7   33.09    2.97
   0  -8  -7   25.89    5.67
   0   8   7   27.62    3.89
   0   8   7   25.80    3.90
   0   8   7   33.07    2.76
   0   8   7   30.85    2.50
   0   8   7   33.92    5.76
   0  -8  -7   18.18    5.01
   0   8   7   30.57    3.06
   0  -8  -8 4729.28  159.00
   0   8   8 4515.07  158.78
   0   8   8 4744.91  158.67
   0  -8  -8 4561.96  166.28
   0   8   8 4678.21  162.27
   0   8   8 4662.00  158.38
   0   8   8 4632.42  158.46
   0   8   8 4728.54  158.46
   0   8   8 4572.96  157.96
   0   8   8 4701.37  159.03
   0  -8  -9   15.13    3.18
   0   8   9   15.20    2.23
   0   8   9   15.19    2.30
   0  -8  -9   22.32    5.32
   0   8   9   24.55    4.42
   0  -8  -9   13.09    5.01
   0   8   9   14.69    2.41
   0   8   9   13.74    2.07
   0   8   9   17.30    2.04
   0   8   9   14.76    2.08
   0   8   9   16.58    2.49
   0   8  10  176.27    7.58
   0   8  10  186.32    7.82
   0   8  10  165.18   11.08
   0  -8 -10  177.36    8.50
   0   8  10  180.79    7.88
   0   8  10  181.30    7.75
   0   8  11  279.12   10.91
   0  -8 -11  267.12   11.55
   0   8  11  271.11   10.96
   0   8  11  271.16   10.91
   0   8  12  382.45   15.03
   0   8  12  398.92   14.96
   0  -8 -12  373.94   15.39
   0   8  12  400.99   14.97
   0   8  12  406.42   15.00
   0   8  13   90.78    4.52
   0   8  13   87.51    4.59
   0   8  14   18.62    1.87
   0   8  14   16.80    2.03
   0   8  15    2.75    1.23
   0   8  15    2.96    1.40
   0   8  16   83.10    3.46
   0   9  -6   22.98    2.52
   0   9  -6   27.24    2.76
   0  -9   6   18.97    1.96
   0   9  -6   22.41    2.59
   0  -9   6   28.05    2.35
   0  -9   5  112.51    5.57
   0  -9   5  114.84    5.33
   0   9  -5  114.63    5.90
   0  -9   5  114.98    5.47
   0   9  -5   97.17    5.55
   0  -9   4    1.88    1.71
   0   9  -4    3.95    2.41
   0   9  -4    4.80    2.44
   0   9  -4    2.57    2.21
   0  -9   4    3.74    1.46
   0  -9   4    1.14    1.82
   0  -9   3   19.04    2.19
   0  -9   3   23.75    2.89
   0  -9   3   20.20    2.64
   0   9  -3   23.63    3.20
   0   9  -3   15.39    3.21
   0  -9   3   25.90    5.69
   0   9  -3   23.74    3.35
   0  -9   3   23.16    2.34
   0  -9   3   21.31    4.44
   0   9  -2  340.69   14.39
   0  -9   2  294.43   16.88
   0  -9   2  332.53   20.01
   0  -9   2  335.93   13.93
   0  -9   2  362.62   13.93
   0   9  -2  380.83   14.49
   0  -9   2  322.83   18.21
   0  -9   2  353.52   14.09
   0  -9   2  347.41   13.58
   0  -9   1   -0.63    1.91
   0  -9   1   -2.44    1.83
   0  -9   1   -0.27    1.52
   0  -9   1    2.87    3.86
   0   9  -1    1.11    2.28
   0  -9   1   -0.57    2.97
   0   9   0  146.08    7.38
   0  -9   0  134.46    6.82
   0  -9   0  159.25    7.23
   0  -9   0  137.57    6.91
   0   9   0  139.03    7.10
   0  -9   0  150.60   11.18
   0  -9   0  131.36   10.24
   0  -9  -1   55.59    4.10
   0   9   1   68.33    4.56
   0  -9  -1   62.86    4.11
   0  -9  -1   64.27    4.17
   0  -9  -1   67.39    7.53
   0  -9  -1   55.86    7.06
   0   9   1   63.34    4.16
   0   9   1   58.93    4.41
   0   9   1   50.04    4.28
   0  -9  -1   56.30    6.60
   0  -9  -1   64.10    7.69
   0  -9  -2  178.77   13.16
   0   9   2  162.61   12.89
   0   9   2  172.59    8.71
   0   9   2  182.08    8.60
   0  -9  -2  206.91    8.60
   0  -9  -2  199.09   13.18
   0   9   2  188.23    8.25
   0   9   2  188.07    8.71
   0   9   2  188.52    7.97
   0  -9  -2  191.08   12.54
   0  -9  -2  193.98    8.63
   0   9   3  728.10   27.46
   0   9   3  754.18   28.10
   0  -9  -3  802.56   28.29
   0   9   3  704.86   34.36
   0   9   3  768.97   28.61
   0   9   3  763.53   28.21
   0  -9  -3  775.04   34.67
   0  -9  -3  856.71   34.87
   0  -9  -3  822.15   28.41
   0   9   4  179.75    8.06
   0  -9  -4  147.56   12.28
   0  -9  -4  169.41   13.02
   0  -9  -4  168.96   11.95
   0  -9  -4  188.11    8.54
   0   9   4  182.23    7.68
   0   9   4  181.28    8.17
   0   9   4  170.71   13.18
   0   9   4  185.75    8.76
   0   9   5   17.55    2.88
   0  -9  -5   19.85    6.33
   0  -9  -5   19.27    4.77
   0  -9  -5   25.93    6.60
   0   9   5   14.67    2.01
   0   9   5   14.43    2.27
   0  -9  -5   15.86    4.16
   0   9   6 1091.55   39.59
   0  -9  -6 1091.75   45.88
   0   9   6 1086.20   38.69
   0  -9  -6 1167.60   47.43
   0  -9  -6 1077.15   46.38
   0   9   6 1135.97   39.81
   0   9   6 1056.82   45.99
   0   9   7  530.68   20.75
   0   9   7  528.65   20.03
   0   9   7  549.97   20.29
   0   9   7  561.54   20.08
   0   9   7  528.36   26.68
   0   9   7  556.69   21.01
   0  -9  -7  598.89   28.37
   0  -9  -7  546.07   27.68
   0  -9  -7  492.54   26.36
   0   9   8   12.44    1.96
   0   9   8   12.06    2.15
   0   9   8   13.92    2.25
   0   9   8   11.26    2.57
   0  -9  -8    6.99    3.91
   0   9   8   11.99    2.29
   0  -9  -8   18.58    6.95
   0  -9  -9    3.04    6.03
   0  -9  -9   -1.75    5.01
   0  -9  -9    0.70    3.59
   0   9   9    0.82    1.50
   0   9   9   -0.85    1.84
   0   9   9    0.24    1.65
   0   9   9    0.80    1.91
   0   9   9    0.96    1.98
   0   9  10  126.02    6.06
   0   9  10  133.67    6.36
   0  -9 -10  129.91   12.36
   0   9  10  129.11    5.76
   0   9  10  138.92    6.22
   0   9  10  135.58    6.29
   0   9  10  120.19    6.28
   0  -9 -11    6.51    5.97
   0   9  11    2.02    1.72
   0   9  11    1.11    1.48
   0   9  11    0.94    1.62
   0   9  11    0.72    1.89
   0  -9 -12  135.54   12.13
   0   9  12  148.91    6.65
   0   9  12  149.13    6.57
   0   9  12  149.16    6.44
   0   9  13   44.37    2.92
   0   9  13   47.51    2.93
   0   9  14   13.71    1.64
   0   9  14   11.97    1.75
   0   9  15    0.89    1.16
   0   9  15    0.52    1.09
   0   9  16  133.60    5.01
   0  10  -5    1.91    1.53
   0  10  -4  124.42    5.72
   0 -10   4  116.90    5.21
   0  10  -4  108.15    5.59
   0  10  -4  119.02    5.79
   0 -10   4  109.56    5.16
   0 -10   3    2.79    1.74
   0 -10   3    0.12    1.57
   0  10  -3    2.77    2.10
   0 -10   3    2.84    1.65
   0  10  -3    2.01    2.05
   0 -10   3   -0.09    1.19
   0  10  -3    1.76    2.10
   0 -10   2    0.75    1.66
   0  10  -2    2.45    2.24
   0  10  -2    1.96    2.20
   0 -10   2    0.22    1.32
   0 -10   2    0.41    1.80
   0  10  -1   14.92    2.93
   0 -10   1   10.51    2.26
   0 -10   1    9.51    2.19
   0 -10   1   11.71    2.24
   0  10  -1   13.10    2.63
   0  10  -1   13.96    2.79
   0 -10   1   10.75    4.32
   0 -10   1    8.93    3.70
   0 -10   1   11.03    1.89
   0 -10   0  130.28    5.53
   0 -10   0  125.45    5.87
   0 -10   0  117.18    5.66
   0 -10   0  103.64   10.23
   0 -10   0  114.03    9.55
   0  10   1   30.09    3.39
   0 -10  -1   25.36    2.91
   0 -10  -1   27.79    2.86
   0 -10  -1   30.10    3.04
   0  10   1   24.60    2.87
   0  10   1   26.87    3.30
   0 -10  -1   30.01    5.69
   0 -10  -1   30.85    5.45
   0  10   1   26.75    3.22
   0  10   2  589.03   22.20
   0 -10  -2  579.76   21.82
   0 -10  -2  589.11   27.59
   0 -10  -2  623.41   22.08
   0  10   2  576.22   22.27
   0 -10  -2  590.15   21.99
   0 -10  -2  565.16   27.70
   0  10   2  546.33   22.21
   0  10   3   -0.42    1.45
   0 -10  -3   -0.59    1.72
   0 -10  -3    1.23    3.55
   0 -10  -3    1.21    3.15
   0 -10  -3    1.93    3.52
   0  10   3    1.90    1.91
   0  10   3   -0.83    1.99
   0 -10  -3    1.08    1.90
   0  10   3    0.56    2.32
   0  10   4   46.52    3.18
   0 -10  -4   62.03    4.00
   0  10   4   51.51    4.22
   0 -10  -4   40.98    6.21
   0 -10  -4   60.33    7.88
   0  10   4   50.63    3.91
   0 -10  -4   59.78    4.14
   0  10   4   51.42    3.77
   0 -10  -4   62.55    7.65
   0 -10  -5  186.79   13.49
   0  10   5  183.49    8.72
   0  10   5  166.45    7.86
   0 -10  -5  179.63    8.30
   0  10   5  167.66    7.38
   0 -10  -6  365.15   15.21
   0  10   6  382.44   14.21
   0  10   6  389.09   14.41
   0 -10  -6  373.18   20.67
   0 -10  -6  374.75   21.20
   0 -10  -6  333.18   20.15
   0 -10  -7  699.06   33.51
   0 -10  -7  684.48   33.47
   0 -10  -7  699.63   34.03
   0  10   7  775.83   27.87
   0  10   7  754.05   26.66
   0  10   7  748.48   26.96
   0  10   7  723.79   26.48
   0 -10  -8  160.22   13.33
   0 -10  -8  153.69   13.14
   0  10   8  168.39    7.49
   0  10   8  175.56    7.53
   0  10   8  182.83    7.80
   0  10   8  173.41    8.40
   0 -10  -9   16.72    5.55
   0 -10  -9   18.83    6.10
   0  10   9   10.58    2.07
   0  10   9   12.21    1.89
   0  10   9   12.15    2.03
   0  10   9    9.65    2.37
   0  10   9   13.64    2.34
   0  10  10  106.86    5.31
   0  10  10  113.45    5.60
   0  10  10  110.67    5.43
   0  10  10  107.63    5.27
   0 -10 -10   93.66   10.23
   0 -10 -10   97.52   10.38
   0  10  11    0.79    1.65
   0 -10 -11    3.52    4.32
   0  10  11    0.43    1.73
   0  10  11    2.06    1.50
   0  10  12   20.74    2.20
   0  10  12   19.11    2.03
   0  10  12   20.83    2.35
   0  10  13    3.80    1.39
   0  10  14   36.74    2.24
   0  10  15    1.32    0.95
   0  11  -3  161.94    7.07
   0 -11   3  170.16    6.68
   0 -11   3  170.52    6.82
   0  11  -2    3.63    1.82
   0 -11   2    3.40    1.48
   0 -11   2    3.95    1.38
   0 -11   1   58.02    3.27
   0 -11   1   53.62    3.51
   0 -11   1   57.10    3.23
   0  11  -1   57.72    3.96
   0  11  -1   58.27    3.99
   0 -11   1   59.20    3.47
   0 -11   0   79.61    4.20
   0 -11   0   80.39    4.52
   0  11   0   79.56    4.86
   0 -11   0   77.63    4.45
   0 -11   0   81.69    4.39
   0 -11  -1   39.96    3.14
   0 -11  -1   34.42    2.77
   0 -11  -1   32.68    5.18
   0  11   1   37.81    3.57
   0  11   1   32.14    3.36
   0 -11  -1   38.43    3.10
   0 -11  -2   -0.87    1.83
   0 -11  -2    4.24    2.04
   0  11   2    0.79    2.11
   0 -11  -2    2.28    1.82
   0  11   2   -1.62    2.18
   0  11   2    1.96    2.09
   0 -11  -2   -2.16    3.23
   0 -11  -2    1.61    3.08
   0 -11  -3    5.11    1.93
   0 -11  -3    8.48    2.24
   0  11   3    5.78    2.04
   0  11   3    6.68    2.28
   0  11   3    7.56    2.65
   0 -11  -3    7.29    3.81
   0 -11  -4   17.33    4.50
   0 -11  -4   11.90    4.52
   0 -11  -4   13.85    2.23
   0  11   4   15.58    2.46
   0 -11  -4   13.47    2.36
   0  11   4   16.00    2.92
   0 -11  -5   56.05    3.86
   0 -11  -5   60.11    7.24
   0 -11  -5   43.07    6.58
   0 -11  -5   53.82    3.66
   0  11   5   45.86    2.98
   0  11   5   47.51    4.12
   0 -11  -6  148.43   11.53
   0 -11  -6  141.98   11.60
   0  11   6  150.82    7.23
   0 -11  -6  160.47    7.38
   0  11   6  151.34    7.05
   0  11   6  144.74    6.47
   0 -11  -6  159.08    7.25
   0  11   7  259.50   11.58
   0  11   7  263.48   11.00
   0 -11  -7  272.62   11.24
   0  11   7  268.55   10.41
   0  11   7  260.72   10.80
   0 -11  -7  266.40   16.40
   0  11   8  393.51   15.70
   0 -11  -8  367.42   20.51
   0  11   8  392.37   14.61
   0  11   8  383.99   14.48
   0  11   8  393.36   14.89
   0 -11  -8  393.15   15.40
   0 -11  -9   30.53    5.88
   0  11   9   23.39    2.21
   0 -11  -9   27.54    3.08
   0  11   9   18.29    2.28
   0  11  10  199.74    7.92
   0  11  10  199.04    7.94
   0 -11 -10  175.06    8.35
   0  11  10  191.31    8.20
   0  11  10  197.07    8.02
   0  11  11    1.48    1.30
   0  11  11    3.41    1.54
   0  11  11    1.56    1.54
   0  11  12    6.91    1.36
   0  11  12    8.37    1.59
   0  11  13   27.26    2.02
   0  11  13   31.52    2.07
   0  11  14   38.63    2.15
   0  11  14   42.85    2.14
   0  12   0   23.39    2.43
   0  12   0   23.92    2.37
   0 -12   0   26.14    2.23
   0 -12   0   27.03    2.15
   0  12   1   -1.25    1.69
   0 -12  -1    1.01    1.39
   0  12   1   -0.10    1.58
   0 -12  -1    0.97    1.36
   0 -12  -2    5.99    1.71
   0  12   2    4.73    1.94
   0 -12  -2    7.37    1.73
   0 -12  -2    7.45    1.48
   0  12   2    7.63    1.87
   0  12   3   27.00    2.47
   0  12   3   32.18    2.86
   0 -12  -3   37.00    2.76
   0 -12  -3   32.82    2.70
   0 -12  -4  215.42    8.66
   0  12   4  207.90    8.47
   0 -12  -4  193.72    8.27
   0  12   5  345.65   13.45
   0 -12  -5  384.56   13.73
   0 -12  -5  334.63   13.25
   0  12   5  348.50   13.46
   0  12   6    7.88    1.81
   0 -12  -6   12.59    1.74
   0 -12  -6    9.35    1.93
   0  12   6    8.80    2.00
   0  12   7   13.47    1.54
   0  12   7   16.11    2.00
   0 -12  -7   21.10    2.07
   0 -12  -7   15.99    2.18
   0  12   7   17.65    2.22
   0 -12  -8    0.68    1.46
   0  12   8    0.07    1.01
   0  12   8   -0.09    1.34
   0  12   8    0.61    1.59
   0 -12  -9  114.60    5.21
   0  12   9  114.12    4.88
   0  12   9  114.52    5.15
   0  12  10   26.41    2.04
   0  12  11    0.83    1.02
   0  12  11    0.07    1.24
   0  12  12  419.10   15.03
   0  12  12  418.54   14.88
   0  12  13    7.71    1.02
   0  13   1    1.47    0.72
   0  13   2   69.97    3.16
   0 -13  -3    1.87    1.16
   0  13   3    1.87    1.03
   0 -13  -4   19.47    1.82
   0  13   4   17.86    1.67
   0 -13  -4   21.57    1.93
   0  13   4   19.21    2.13
   0 -13  -5   -0.52    1.24
   0  13   5   -0.07    1.10
   0  13   5   -0.06    1.08
   0 -13  -5   -0.08    1.27
   0  13   5   -0.64    1.55
   0 -13  -6   22.62    1.89
   0  13   6   19.01    1.70
   0  13   6   16.61    1.68
   0 -13  -6   19.04    1.91
   0  13   6   19.37    2.28
   0  13   7  445.21   15.86
   0  13   7  426.62   15.89
   0 -13  -7  454.29   16.05
   0  13   8    7.14    1.22
   0  13   8    8.02    1.41
   0 -13  -8    7.44    1.48
   0  13   8    6.71    1.77
   0  13   9  174.12    6.77
   0  13   9  176.51    6.64
   0  13   9  162.59    7.15
   0  13  10  198.64    7.38
   0  13  11   14.10    1.06
  -1  13  11    5.25    0.82
  -1  13  10   16.77    1.34
  -1  13   9   10.70    0.99
  -1  13   8   19.24    1.37
   1 -13  -8   18.41    1.85
  -1  13   7    1.35    0.88
  -1  13   7    1.90    1.14
   1 -13  -7    2.35    1.40
  -1  13   6    9.09    1.14
  -1  13   6    8.21    1.35
   1 -13  -6   11.70    1.65
   1 -13  -6   10.34    1.64
  -1  13   5   53.84    2.71
  -1  13   5   53.64    2.86
   1 -13  -5   67.82    3.26
   1 -13  -5   63.36    3.19
  -1  13   4   35.31    2.08
  -1  13   4   36.22    2.21
  -1  13   3   37.01    1.95
  -1  12  13   48.58    2.19
  -1  12  12    1.55    0.92
   1 -12 -11   41.97    2.58
  -1  12  11   39.86    2.12
  -1  12  11   41.96    2.48
   1 -12 -10    6.19    1.66
  -1  12  10    5.15    1.15
  -1  12  10    7.02    1.51
   1 -12  -9   80.07    4.11
  -1  12   9   74.39    3.94
  -1  12   9   73.33    3.59
  -1  12   8   -0.93    1.22
  -1  12   8    0.13    1.80
   1 -12  -8    1.67    1.58
  -1  12   7    0.67    1.28
   1 -12  -7    1.50    1.65
  -1  12   7    0.14    2.04
  -1  12   6  148.55    6.57
  -1  12   6  159.22    6.89
   1 -12  -6  162.21    6.90
  -1  12   6  155.38    7.40
   1 -12  -5   55.03    3.51
  -1  12   5   51.16    3.19
   1 -12  -5   56.70    3.40
  -1  12   5   49.56    3.75
  -1  12   5   55.18    3.43
   1 -12  -4   84.05    4.29
   1 -12  -4   73.09    4.05
  -1  12   4   74.33    4.47
  -1  12   4   73.90    4.10
   1 -12  -3  145.51    6.38
   1 -12  -3  137.89    6.32
  -1  12   2    8.26    1.95
   1 -12  -2    7.46    1.59
   1 -12  -2    7.92    1.61
  -1  12   1    0.92    1.55
   1 -12  -1    1.18    1.24
   1 -12  -1    0.70    1.32
   1 -12  -1    0.09    1.36
  -1  12   0   -1.06    1.47
   1 -12   0   -0.26    1.16
  -1  11  14   34.33    1.73
  -1  11  13  130.21    5.27
  -1  11  12   17.39    1.54
  -1  11  12   17.43    1.76
  -1  11  12   17.15    1.84
   1 -11 -12   12.23    2.16
  -1  11  11   99.07    4.25
  -1  11  11   95.76    4.52
  -1  11  11  108.16    4.54
  -1  11  10    9.84    1.94
  -1  11  10   10.42    1.80
  -1  11  10   12.48    1.67
   1 -11 -10   10.25    2.41
  -1  11   9   36.95    3.30
   1 -11  -9   24.37    6.06
   1 -11  -9   23.74    3.21
  -1  11   9   38.90    3.05
  -1  11   9   34.84    2.53
  -1  11   9   36.39    2.69
   1 -11  -9   36.96    3.41
   1 -11  -8    4.24    4.46
   1 -11  -8   11.49    4.74
   1 -11  -8    9.14    2.53
  -1  11   8    8.06    2.24
  -1  11   8    9.95    1.79
  -1  11   8    8.14    1.74
  -1  11   8    7.69    2.53
  -1  11   7    0.88    1.55
  -1  11   7    1.03    2.36
   1 -11  -7    3.30    2.26
   1 -11  -7    3.86    3.96
   1 -11  -6   13.95    4.90
   1 -11  -6   14.59    4.70
  -1  11   6   16.04    2.17
   1 -11  -6   19.48    2.71
   1 -11  -6   13.20    2.57
   1 -11  -5  204.70   13.38
   1 -11  -5  167.21   12.77
  -1  11   5  176.84    8.87
   1 -11  -5  196.02    8.60
   1 -11  -5  192.49    8.50
   1 -11  -4   95.39    8.79
   1 -11  -4   72.71    8.50
  -1  11   4   89.15    5.63
  -1  11   4   88.48    5.09
   1 -11  -4   96.05    5.22
   1 -11  -4   95.68    5.19
   1 -11  -3    5.54    2.00
   1 -11  -3    5.80    4.15
  -1  11   3    8.05    2.64
   1 -11  -3    8.15    2.12
  -1  11   3    4.59    2.09
   1 -11  -3    4.82    3.35
   1 -11  -2    3.85    1.86
  -1  11   2    2.71    2.10
   1 -11  -2    3.40    1.91
   1 -11  -2    1.41    1.75
  -1  11   2    0.76    2.11
  -1  11   2    3.31    2.02
   1 -11  -2    4.50    3.24
   1 -11  -2   -2.56    3.40
   1 -11  -1    9.06    2.06
  -1  11   1    7.06    2.13
  -1  11   1    6.50    2.26
   1 -11  -1   11.14    2.10
   1 -11  -1    7.12    1.65
  -1  11   0    2.66    1.95
   1 -11   0   -0.28    1.22
   1 -11   0    0.21    1.42
   1 -11   0    2.82    1.66
   1 -11   1   86.28    4.15
  -1  11  -1   77.85    4.55
  -1  11  -1   77.80    4.54
  -1  11  -2   -0.85    1.76
   1 -11   2   -0.44    1.23
   1 -11   2    0.08    1.27
   1 -11   2   -0.17    1.41
  -1  11  -2   -0.32    1.75
  -1  10  15    6.90    1.04
  -1  10  14  175.74    6.84
  -1  10  14  173.69    6.69
  -1  10  13   10.71    1.50
  -1  10  12   91.14    4.51
  -1  10  12   94.58    4.35
  -1  10  11  169.90    7.53
  -1  10  11  172.99    7.30
   1 -10 -11  176.50   13.81
  -1  10  11  186.52    7.71
   1 -10 -10    7.85    5.39
  -1  10  10    4.07    1.52
  -1  10  10    2.48    1.78
  -1  10  10    0.56    1.74
   1 -10 -10    8.08    5.88
  -1  10  10    3.85    1.90
  -1  10   9  351.35   13.57
  -1  10   9  349.99   13.83
  -1  10   9  366.42   14.13
  -1  10   9  364.12   13.76
  -1  10   9  358.08   14.49
   1 -10  -9  369.22   21.66
   1 -10  -9  378.52   21.79
   1 -10  -8    2.30    5.02
  -1  10   8    0.50    1.25
  -1  10   8    0.34    1.71
  -1  10   8   -0.35    1.55
  -1  10   8    0.84    2.14
  -1  10   8   -1.05    2.14
   1 -10  -8   -3.02    5.07
   1 -10  -7    0.74    5.32
  -1  10   7    5.11    2.32
   1 -10  -7    0.76    4.61
   1 -10  -7    6.52    2.88
  -1  10   7    2.20    2.15
  -1  10   7    5.46    1.40
  -1  10   7    2.57    1.73
  -1  10   7    4.58    2.30
  -1  10   6   31.06    3.38
   1 -10  -6   23.34    5.27
   1 -10  -6   32.39    6.93
   1 -10  -6   23.55    3.35
   1 -10  -6   31.18    7.01
   1 -10  -6   30.39    3.44
  -1  10   5    1.39    1.67
   1 -10  -5    0.63    3.07
   1 -10  -5   -3.55    4.37
   1 -10  -5    2.96    2.20
  -1  10   5    0.75    2.24
   1 -10  -5    0.86    2.24
   1 -10  -4  106.68    5.88
   1 -10  -4  118.66   10.28
  -1  10   4   99.20    5.53
   1 -10  -4   99.61   10.10
   1 -10  -4  110.85    9.64
  -1  10   4   98.58    5.37
   1 -10  -4  107.96    5.61
  -1  10   4  104.76    6.25
   1 -10  -4  101.57    5.74
   1 -10  -3   -0.16    2.04
  -1  10   3    0.64    2.04
   1 -10  -3   -0.66    3.74
  -1  10   3   -0.75    1.88
  -1  10   3   -0.37    2.32
   1 -10  -3    2.19    1.99
   1 -10  -2   -0.15    1.97
  -1  10   2    1.57    2.08
   1 -10  -2    2.94    2.03
  -1  10   2    1.82    2.09
   1 -10  -2    5.15    4.12
   1 -10  -2    2.35    3.32
  -1  10   2    2.30    2.26
   1 -10  -2    1.67    1.91
  -1  10   1  313.94   13.29
   1 -10  -1  317.07   13.12
   1 -10  -1  330.19   13.20
  -1  10   1  332.01   13.47
   1 -10  -1  344.89   18.22
   1 -10  -1  341.80   18.04
  -1  10   1  319.38   13.38
  -1  10   0  118.66    6.17
   1 -10   0   85.66    8.58
   1 -10   0  104.69    9.01
   1 -10   0  115.30    5.82
  -1  10   0  108.93    5.62
   1 -10   0  100.73    9.99
   1 -10   0  107.72    5.30
  -1  10   0   95.76    5.57
   1 -10   1   14.42    3.85
   1 -10   1   15.85    2.43
   1 -10   1   14.40    2.21
  -1  10  -1   19.79    2.69
  -1  10  -1   14.40    2.87
   1 -10   1   13.09    4.37
   1 -10   1   15.70    1.98
  -1  10  -1   16.25    2.76
  -1  10  -2    2.29    2.17
   1 -10   2    1.60    1.26
   1 -10   2    2.82    1.63
  -1  10  -2    2.23    2.02
  -1  10  -3   47.73    3.45
   1 -10   3   46.85    2.96
  -1  10  -3   44.06    3.46
  -1  10  -3   41.83    3.45
   1 -10   3   44.27    3.12
   1 -10   3   44.55    3.18
  -1  10  -4   30.46    2.81
   1 -10   4   35.14    2.55
  -1  10  -4   33.26    2.88
  -1  10  -4   35.34    2.86
  -1   9  15   47.85    2.54
  -1   9  15   56.04    2.63
  -1   9  14  267.04   10.40
  -1   9  14  283.68   10.29
  -1   9  13    8.59    1.71
  -1   9  13    8.17    1.53
  -1   9  12   72.30    4.25
  -1   9  12   76.03    3.95
   1  -9 -12   80.93    9.94
  -1   9  12   74.12    3.87
  -1   9  12   69.57    3.97
  -1   9  11  285.88   11.20
   1  -9 -11  284.22   12.17
   1  -9 -11  300.42   19.56
  -1   9  11  291.02   11.31
  -1   9  11  296.05   11.55
   1  -9 -10    3.61    2.89
  -1   9  10    3.13    1.86
  -1   9  10    1.99    1.86
  -1   9  10    3.19    1.48
  -1   9  10    2.83    1.54
  -1   9  10    2.95    1.86
  -1   9   9  123.02    6.22
  -1   9   9  121.49    5.71
  -1   9   9  116.19    6.00
   1  -9  -9  122.15    6.76
   1  -9  -9  132.44   13.21
  -1   9   9  106.19    5.21
  -1   9   9  126.26    5.68
  -1   9   9  117.16    5.97
  -1   9   9  130.96    6.38
   1  -9  -8    6.07    4.16
   1  -9  -8    2.72    2.88
   1  -9  -8   -1.62    5.96
  -1   9   8    1.93    1.36
  -1   9   8    3.75    1.66
  -1   9   8    6.07    2.18
   1  -9  -8    2.85    3.56
  -1   9   8    1.87    2.10
  -1   9   8    5.97    3.69
  -1   9   8    5.03    2.12
   1  -9  -7  420.34   23.28
  -1   9   7  384.18   14.40
  -1   9   7  362.47   14.57
  -1   9   7  377.42   15.30
   1  -9  -7  378.62   21.20
  -1   9   7  402.58   15.59
  -1   9   7  345.41   20.46
  -1   9   7  384.79   15.05
  -1   9   6  769.40   29.46
  -1   9   6  855.19   29.80
  -1   9   6  788.28   35.88
   1  -9  -6  806.43   35.78
   1  -9  -6  845.86   37.50
   1  -9  -6  872.02   37.77
  -1   9   6  776.08   28.40
   1  -9  -5   27.12    7.01
  -1   9   5   32.09    2.85
   1  -9  -5   36.32    3.94
   1  -9  -5   27.81    7.03
  -1   9   5   31.70    3.12
   1  -9  -4   21.78    3.07
  -1   9   4    7.36    2.00
   1  -9  -4   11.07    3.05
  -1   9   4   11.96    2.39
  -1   9   4    8.34    2.43
  -1   9   4    7.19    2.16
   1  -9  -4   23.80    6.19
   1  -9  -4   10.18    4.16
  -1   9   4    8.23    4.40
  -1   9   4    7.66    2.50
   1  -9  -4    9.52    6.02
   1  -9  -3  329.32   13.39
  -1   9   3  327.67   13.61
  -1   9   3  314.02   13.06
  -1   9   3  328.47   13.02
   1  -9  -3  324.00   13.17
   1  -9  -3  329.67   18.12
   1  -9  -3  351.11   19.52
  -1   9   3  307.81   13.47
  -1   9   3  283.42   18.30
   1  -9  -3  342.72   13.45
   1  -9  -2   96.00    5.55
  -1   9   2   99.21    5.60
  -1   9   2   97.68    5.54
   1  -9  -2  103.69    5.46
   1  -9  -2   84.49    9.16
   1  -9  -2   94.52    8.71
  -1   9   2   74.81    8.75
  -1   9   2  106.38    5.96
  -1   9   2  103.97    5.91
   1  -9  -2  108.27    5.74
   1  -9  -1   73.04    4.71
   1  -9  -1   73.71    4.50
  -1   9   1   76.74    4.78
   1  -9  -1   76.95    4.78
  -1   9   1   84.27    5.03
  -1   9   1   75.02    4.91
  -1   9   1   68.11    8.28
   1  -9  -1   91.39    8.78
   1  -9  -1   75.77    7.90
   1  -9  -1   76.83    4.60
   1  -9  -1   80.30    4.80
   1  -9  -1   75.53    8.59
   1  -9  -1   64.95    7.12
   1  -9   0  126.91    6.45
   1  -9   0  131.78    6.47
   1  -9   0   97.61    8.82
   1  -9   0  106.30    9.55
   1  -9   0  101.88    9.60
   1  -9   0  126.44    6.26
   1  -9   0  128.74    6.11
  -1   9   0  123.73    6.64
  -1   9   0  118.12    6.35
   1  -9   1   15.72    2.44
   1  -9   1   19.00    4.72
   1  -9   1   16.39    4.32
   1  -9   1   21.29    2.74
   1  -9   1   21.20    2.36
   1  -9   1   19.52    5.16
  -1   9  -1   20.89    3.13
  -1   9  -1   22.04    3.11
   1  -9   2   35.45    3.33
   1  -9   2   33.44    2.97
  -1   9  -2   36.27    3.60
   1  -9   2   33.45    6.31
   1  -9   2   32.03    5.09
   1  -9   2   33.62    2.73
   1  -9   3   26.35    2.79
   1  -9   3   28.87    2.69
  -1   9  -3   27.03    3.41
   1  -9   3   24.36    2.24
  -1   9  -3   23.69    3.18
   1  -9   3   17.46    2.04
   1  -9   3   19.67    4.11
  -1   9  -4   15.70    2.82
   1  -9   4   15.13    2.03
  -1   9  -4   14.95    2.68
   1  -9   4   16.15    2.43
   1  -9   4   10.38    2.14
  -1   9  -4   13.36    2.75
  -1   9  -5   25.21    2.79
   1  -9   5   16.55    1.94
  -1   9  -5   24.41    2.76
   1  -9   5   19.07    2.30
  -1   9  -5   18.46    2.47
   1  -9   6    0.60    1.51
   1  -9   6    0.34    1.41
  -1   9  -6    2.51    1.97
   1  -9   6   -0.09    1.49
  -1   9  -6   -0.87    1.82
  -1   8  15   38.15    2.27
  -1   8  14    2.04    1.22
  -1   8  14    1.61    1.45
  -1   8  14    4.41    1.62
  -1   8  13    0.70    1.68
   1  -8 -13    2.03    2.53
  -1   8  13    0.89    1.36
  -1   8  12  321.51   12.66
  -1   8  12  330.03   12.80
   1  -8 -12  321.86   13.51
  -1   8  12  328.93   12.60
  -1   8  12  327.73   12.53
  -1   8  11   21.77    2.59
  -1   8  11   20.20    2.36
   1  -8 -11   25.38    3.59
  -1   8  11   19.38    2.33
  -1   8  11   22.09    2.27
  -1   8  10  365.36   13.77
  -1   8  10  347.59   17.97
  -1   8  10  350.59   13.95
  -1   8  10  362.67   13.77
   1  -8 -10  375.80   15.03
   1  -8  -9  890.99   32.23
  -1   8   9  859.78   31.55
  -1   8   9  892.98   31.69
  -1   8   9  798.28   36.59
  -1   8   9  864.71   35.40
   1  -8  -9  831.75   40.14
  -1   8   9  857.59   31.09
  -1   8   9  861.27   31.37
  -1   8   9  897.77   31.43
  -1   8   9  882.17   30.97
  -1   8   9  887.12   31.17
   1  -8  -8    1.35    2.92
  -1   8   8    1.19    1.89
  -1   8   8    0.59    3.35
  -1   8   8    3.05    2.05
   1  -8  -8    2.49    3.89
  -1   8   8   -2.32    2.92
   1  -8  -8    0.68    3.89
  -1   8   8    1.16    1.95
  -1   8   8    1.75    1.58
  -1   8   8    1.48    1.44
  -1   8   7  200.45    8.40
  -1   8   7  200.73    8.23
  -1   8   7  195.28    8.50
  -1   8   7  198.74    8.93
  -1   8   7  209.18    9.04
  -1   8   7  184.77   13.03
  -1   8   7  180.68   10.71
   1  -8  -7  212.89   14.14
  -1   8   7  198.86    8.73
   1  -8  -7  203.68    9.38
   1  -8  -7  226.58   16.17
  -1   8   6   56.73    3.71
  -1   8   6   55.85    3.97
   1  -8  -6   62.00    7.67
  -1   8   6   64.32    7.31
  -1   8   6   63.99    4.23
   1  -8  -6   57.55    7.07
  -1   8   6   53.88    3.29
   1  -8  -6   55.40    4.54
   1  -8  -6   68.04    9.50
  -1   8   5  771.34   28.06
  -1   8   5  757.77   28.35
  -1   8   5  775.23   27.67
   1  -8  -5  782.34   33.93
  -1   8   5  789.66   28.48
   1  -8  -5  819.84   35.76
   1  -8  -5  846.13   36.02
  -1   8   5  757.18   27.41
  -1   8   4   70.56    4.04
  -1   8   4   76.05    4.48
   1  -8  -4   64.03    8.71
   1  -8  -4   83.28    9.45
  -1   8   4   78.49    4.77
  -1   8   4   73.37    4.12
  -1   8   4   70.55    7.79
  -1   8   4   76.93    4.75
   1  -8  -4   78.16    7.88
   1  -8  -4   63.61    6.99
  -1   8   3   43.04    3.14
   1  -8  -3   53.73    4.04
  -1   8   3   39.83    3.47
  -1   8   3   42.23    3.48
  -1   8   3   38.88    3.14
   1  -8  -3   59.81    4.16
  -1   8   3   38.02    5.98
   1  -8  -3   38.89    5.65
  -1   8   3   39.81    3.53
   1  -8  -3   48.69    7.61
   1  -8  -3   60.94    8.09
   1  -8  -2  628.35   22.91
   1  -8  -2  619.10   22.77
  -1   8   2  615.90   22.55
  -1   8   2  614.20   22.83
   1  -8  -2  607.20   22.84
  -1   8   2  596.99   22.93
  -1   8   2  625.17   22.63
  -1   8   2  591.79   22.85
  -1   8   2  567.19   27.92
   1  -8  -2  569.73   27.12
   1  -8  -2  638.83   28.96
   1  -8  -2  629.89   27.36
  -1   8   1    5.36    1.99
   1  -8  -1    3.02    2.01
  -1   8   1    5.53    2.14
   1  -8  -1    8.10    2.36
  -1   8   1    7.03    2.17
  -1   8   1    7.68    2.31
  -1   8   1    4.80    3.29
   1  -8  -1    2.51    2.66
   1  -8  -1    7.05    2.24
   1  -8  -1    4.22    4.18
  -1   8   1    2.84    1.90
   1  -8  -1    9.30    3.21
   1  -8   0    9.70    4.82
   1  -8   0    8.20    3.03
  -1   8   0    8.59    2.39
  -1   8   0   10.20    3.95
  -1   8   0    9.23    2.40
   1  -8   0    9.50    2.22
   1  -8   0   10.72    2.28
   1  -8   0    5.33    1.98
  -1   8   0    9.07    2.28
   1  -8   0    8.09    2.17
   1  -8   0   12.04    3.55
   1  -8   0   14.53    3.97
   1  -8   0   10.48    4.32
   1  -8   0   10.87    2.17
   1  -8   1  467.82   17.50
  -1   8  -1  431.63   17.24
  -1   8  -1  451.34   17.83
   1  -8   1  462.64   17.73
   1  -8   1  476.11   17.73
  -1   8  -1  476.28   17.94
   1  -8   1  474.29   22.73
   1  -8   1  440.09   17.66
   1  -8   1  462.15   22.29
  -1   8  -1  451.91   17.63
   1  -8   2    0.57    3.36
   1  -8   2    0.53    2.87
   1  -8   2    0.98    1.74
   1  -8   2    0.62    1.87
   1  -8   2   -0.61    1.42
   1  -8   2    0.72    3.73
  -1   8  -2    1.21    2.18
   1  -8   2    1.57    1.72
   1  -8   3   24.12    2.95
   1  -8   3   31.39    2.89
  -1   8  -3   25.11    2.78
  -1   8  -3   31.05    3.35
  -1   8  -3   29.31    3.36
   1  -8   3   26.40    2.82
   1  -8   3   33.55    2.64
   1  -8   3   23.49    4.68
   1  -8   3   31.58    3.09
   1  -8   4   10.46    2.31
   1  -8   4   11.94    2.15
  -1   8  -4   13.01    2.53
   1  -8   4   11.90    1.75
  -1   8  -4   14.71    2.65
   1  -8   4   11.99    1.79
  -1   8  -4    9.48    2.85
   1  -8   4   11.00    2.07
   1  -8   4   14.15    3.71
   1  -8   5   39.74    3.01
  -1   8  -5   36.50    3.67
   1  -8   5   34.44    3.30
   1  -8   5   34.32    3.13
  -1   8  -5   33.66    3.47
   1  -8   6  252.21   10.35
   1  -8   6  244.89    9.82
  -1   8  -6  239.89   10.49
   1  -8   6  245.70   10.33
  -1   8  -6  222.95   10.13
  -1   8  -7   72.31    4.36
   1  -8   7   79.47    4.19
   1  -8   7   77.95    4.21
  -1   8  -7   84.54    4.69
   1  -8   7   89.00    4.36
  -1   7  16    3.80    1.08
  -1   7  16    4.18    0.80
  -1   7  15  561.30   19.53
   1  -7 -15  536.02   20.17
  -1   7  14  288.31   11.31
   1  -7 -14  273.96   11.99
  -1   7  13   54.99    3.23
   1  -7 -13   56.18    4.59
  -1   7  12  444.73   16.65
  -1   7  12  441.67   16.58
   1  -7 -12  398.87   22.91
  -1   7  12  424.65   16.03
  -1   7  12  436.27   16.37
   1  -7 -12  468.05   17.23
   1  -7 -12  450.01   17.43
   1  -7 -12  433.61   17.14
   1  -7 -11  322.28   13.66
  -1   7  11  347.36   13.18
  -1   7  11  328.85   13.14
   1  -7 -11  295.82   18.99
  -1   7  11  337.34   12.52
  -1   7  11  344.25   12.96
  -1   7  11  334.40   12.97
  -1   7  11  341.16   13.37
  -1   7  11  324.75   17.53
   1  -7 -11  277.82   20.06
   1  -7 -11  341.71   14.00
   1  -7 -10  652.83   24.35
  -1   7  10  636.69   23.82
   1  -7 -10  647.00   30.61
  -1   7  10  649.83   24.24
   1  -7 -10  667.91   24.61
  -1   7  10  654.51   23.74
  -1   7  10  660.73   23.62
  -1   7  10  686.67   28.79
   1  -7 -10  598.64   31.30
   1  -7 -10  635.28   32.87
   1  -7  -9 1150.49   39.71
  -1   7   9  969.11   43.20
  -1   7   9 1102.93   39.14
  -1   7   9 1109.52   39.05
  -1   7   9 1099.42   38.84
  -1   7   9 1102.62   39.58
  -1   7   9 1126.33   38.98
  -1   7   9 1102.76   39.13
   1  -7  -9 1088.82   47.61
  -1   7   9 1141.25   43.66
   1  -7  -8   87.32    5.33
  -1   7   8   79.00    4.45
  -1   7   8   84.13    4.87
  -1   7   8   79.76    4.49
   1  -7  -8   89.97    8.42
  -1   7   8   78.84    4.15
  -1   7   8   77.37    4.15
  -1   7   8   87.43    4.67
  -1   7   8   78.29    7.60
   1  -7  -8   78.60    9.03
  -1   7   8   86.99    7.18
  -1   7   7 1455.78   54.03
   1  -7  -7 1494.09   51.29
  -1   7   7 1496.06   50.97
   1  -7  -7 1526.88   57.51
  -1   7   7 1378.41   50.35
  -1   7   7 1437.29   50.35
  -1   7   7 1424.05   51.13
  -1   7   7 1477.79   50.72
  -1   7   7 1500.01   51.04
  -1   7   7 1433.88   56.02
  -1   7   6    3.24    1.75
  -1   7   6    3.47    3.21
   1  -7  -6    3.98    3.37
  -1   7   6    8.75    2.11
  -1   7   6    1.89    1.42
   1  -7  -6    0.54    2.88
  -1   7   6    3.75    1.90
   1  -7  -6    5.70    2.80
  -1   7   5   62.42    3.57
  -1   7   5   56.19    3.71
   1  -7  -5   43.55    5.52
  -1   7   5   63.06    3.83
  -1   7   5   50.43    6.00
   1  -7  -5   52.12    6.43
   1  -7  -5   52.42    7.93
   1  -7  -5   54.40    4.22
  -1   7   4  341.27   13.26
   1  -7  -4  347.93   13.71
  -1   7   4  345.15   12.96
   1  -7  -4  369.38   17.53
  -1   7   4  317.41   14.76
   1  -7  -4  344.53   17.83
   1  -7  -4  345.22   13.62
   1  -7  -4  375.73   19.42
   1  -7  -4  342.69   17.53
  -1   7   3   31.67    2.42
  -1   7   3   30.32    2.62
  -1   7   3   30.23    2.85
  -1   7   3   32.49    2.49
  -1   7   3   26.05    3.67
   1  -7  -3   30.18    4.84
  -1   7   3   34.33    2.89
  -1   7   3   32.73    4.95
   1  -7  -3   40.07    6.64
   1  -7  -3   35.27    6.12
   1  -7  -2  762.73   27.26
  -1   7   2  762.52   26.77
   1  -7  -2  702.61   27.17
   1  -7  -2  738.89   32.65
   1  -7  -2  681.81   32.13
  -1   7   2  699.90   27.09
  -1   7   2  767.96   26.87
  -1   7   2  802.98   27.30
   1  -7  -2  750.95   31.46
  -1   7   2  768.28   32.13
  -1   7   2  726.20   29.32
   1  -7  -2  791.14   31.31
   1  -7  -1    5.58    2.01
  -1   7   1    3.83    1.65
   1  -7  -1    6.09    2.08
  -1   7   1    4.33    1.80
   1  -7  -1    4.05    1.93
  -1   7   1    1.10    1.71
  -1   7   1    3.51    1.54
  -1   7   1    3.03    1.78
   1  -7  -1    3.06    2.66
  -1   7   1    1.99    2.90
   1  -7  -1    2.12    4.03
  -1   7   1    2.64    1.52
   1  -7  -1    3.75    2.60
   1  -7   0   17.98    4.76
  -1   7   0   22.21    2.59
   1  -7   0   22.16    3.91
  -1   7   0   12.68    3.77
   1  -7   0   22.62    2.61
  -1   7   0   19.58    2.18
  -1   7   0   24.94    2.59
   1  -7   0   23.35    2.59
   1  -7   0   26.07    2.63
  -1   7   0   25.36    2.66
  -1   7   0   23.84    2.68
  -1   7   0   19.64    2.34
   1  -7   0   26.57    4.84
   1  -7   0   19.98    3.93
  -1   7  -1    8.68    4.72
   1  -7   1    0.41    2.23
  -1   7  -1    1.52    1.73
   1  -7   1    1.16    1.88
  -1   7  -1    1.42    1.81
   1  -7   1    1.37    1.81
   1  -7   1    3.05    1.77
  -1   7  -1    3.56    1.87
   1  -7   1    3.31    2.26
  -1   7  -1    3.94    1.89
  -1   7  -1    0.51    2.96
   1  -7   1    2.18    3.74
  -1   7  -1    0.95    1.83
   1  -7   1    3.80    3.08
   1  -7   1    2.70    1.86
   1  -7   1    0.99    3.19
   1  -7   2  271.50   11.72
   1  -7   2  283.76   11.69
   1  -7   2  290.88   11.74
  -1   7  -2  286.95   11.30
  -1   7  -2  282.86   11.59
  -1   7  -2  290.27   11.87
   1  -7   2  285.71   11.62
  -1   7  -2  293.06   11.63
  -1   7  -2  296.91   11.92
   1  -7   2  272.09   14.52
  -1   7  -2  277.81   17.44
   1  -7   2  286.55   11.86
   1  -7   2  278.26   15.73
   1  -7   2  285.25   15.53
   1  -7   3   93.07    4.76
   1  -7   3   93.58    5.22
   1  -7   3  102.20    5.46
  -1   7  -3   94.38    5.11
  -1   7  -3  106.28    5.64
  -1   7  -3   98.75    5.50
   1  -7   3   89.83    5.15
  -1   7  -3   94.84    5.29
   1  -7   3   75.22    6.79
  -1   7  -3   89.04    9.79
   1  -7   3   88.83    8.09
   1  -7   3   90.79    5.40
   1  -7   4   24.55    2.32
   1  -7   4   22.80    2.71
  -1   7  -4   23.42    3.17
  -1   7  -4   28.95    3.38
   1  -7   4   27.58    3.05
   1  -7   4   25.34    2.61
   1  -7   4   26.93    2.97
  -1   7  -4   26.94    3.12
  -1   7  -4   29.23    3.15
   1  -7   4   24.37    4.57
  -1   7  -4   25.02    2.58
  -1   7  -4   22.21    6.03
  -1   7  -5  245.90   10.42
  -1   7  -5  237.05   10.58
   1  -7   5  253.39   10.18
   1  -7   5  241.11   10.26
   1  -7   5  249.23   10.02
  -1   7  -5  226.93   10.02
   1  -7   5  220.47    9.35
   1  -7   5  224.70   15.91
  -1   7  -5  238.37   10.46
   1  -7   5  233.29    9.46
  -1   7  -5  212.04    9.49
   1  -7   6   85.29    5.26
   1  -7   6   82.25    4.65
   1  -7   6   83.77    4.74
  -1   7  -6   75.37    5.30
  -1   7  -6   75.65    5.07
  -1   7  -6   85.18    5.19
  -1   7  -7   19.07    3.00
   1  -7   7   19.92    2.65
   1  -7   7   18.22    2.24
  -1   7  -7   15.65    2.78
   1  -7   7   21.72    2.69
   1  -7   8  106.51    5.23
   1  -7   8   99.99    5.13
   1  -7   8  103.96    5.18
  -1   7  -8  110.39    5.66
   1  -7   9    0.62    1.21
  -1   6  16   10.86    1.31
  -1   6  15    2.19    1.27
   1  -6 -15    2.57    2.43
  -1   6  15    2.95    1.14
  -1   6  14  164.99    6.77
   1  -6 -14  163.19    7.75
  -1   6  14  174.03    7.07
  -1   6  14  158.99    6.70
   1  -6 -14  149.93    7.68
   1  -6 -14  149.06    7.80
  -1   6  13    6.13    2.14
  -1   6  13    3.48    1.47
  -1   6  13    2.59    1.55
   1  -6 -13    4.70    3.06
   1  -6 -12    7.44    5.41
   1  -6 -12    3.89    3.01
  -1   6  12    4.28    1.80
  -1   6  12    5.39    1.58
  -1   6  12    2.38    1.62
   1  -6 -11    1.67    3.44
   1  -6 -11   -6.00    6.39
   1  -6 -11    1.92    2.98
  -1   6  11    0.26    1.60
  -1   6  11    1.81    1.52
  -1   6  11   -0.23    1.78
  -1   6  11    1.48    1.56
  -1   6  10   95.57    5.26
   1  -6 -10   78.93    9.59
   1  -6 -10   67.32    8.38
  -1   6  10   84.12    7.71
   1  -6 -10   88.57   10.24
   1  -6 -10   91.99    5.77
  -1   6  10   85.74    4.86
  -1   6  10   87.39    4.70
  -1   6  10   87.57    4.54
  -1   6  10   92.57    4.54
  -1   6   9  158.71    7.49
   1  -6  -9  158.23    7.69
  -1   6   9  162.15   10.49
   1  -6  -9  146.00   11.83
   1  -6  -9  154.22   12.13
  -1   6   9  159.97    7.25
  -1   6   9  152.93    6.78
  -1   6   9  153.64    6.68
  -1   6   9  158.39    7.00
  -1   6   9  155.67    6.76
  -1   6   8  157.16    6.94
  -1   6   8  157.88    6.82
  -1   6   8  163.84    7.56
   1  -6  -8  167.10    7.64
  -1   6   8  162.04    7.03
  -1   6   8  166.73    7.38
   1  -6  -8  167.07   12.00
   1  -6  -8  167.57    7.82
   1  -6  -8  163.05   12.05
  -1   6   8  163.65   10.15
  -1   6   7    1.29    1.46
  -1   6   7    0.25    1.56
   1  -6  -7   -0.89    4.83
   1  -6  -7    0.96    2.85
   1  -6  -7    0.79    2.48
  -1   6   7   -0.32    1.38
   1  -6  -7   -6.54    3.76
  -1   6   7   -0.41    2.44
   1  -6  -7   -0.42    2.42
   1  -6  -6    0.46    2.21
  -1   6   6    1.38    1.44
  -1   6   6    1.06    1.61
   1  -6  -6   -0.20    2.25
  -1   6   6   -0.40    2.38
  -1   6   6    1.17    1.44
   1  -6  -6    2.40    3.04
  -1   6   6   -0.64    1.67
   1  -6  -6    2.74    3.26
   1  -6  -5  535.60   18.98
  -1   6   5  520.58   18.75
   1  -6  -5  494.59   22.98
   1  -6  -5  481.61   18.55
   1  -6  -5  473.66   22.01
  -1   6   5  504.20   20.00
  -1   6   5  553.63   22.77
   1  -6  -5  516.61   23.27
  -1   6   4   18.69    2.20
  -1   6   4   17.18    2.06
   1  -6  -4   19.16    3.68
  -1   6   4   15.75    2.61
   1  -6  -4   16.90    2.70
   1  -6  -4   16.37    5.31
  -1   6   3  203.29   11.13
   1  -6  -3  195.84   11.15
   1  -6  -3  186.14   10.46
  -1   6   3  179.33    8.96
   1  -6  -3  169.38    7.82
   1  -6  -3  185.13   12.11
   1  -6  -3  197.24   11.31
   1  -6  -2  132.15    9.69
   1  -6  -2  127.02    9.86
  -1   6   2  128.73    5.94
   1  -6  -2  122.05    8.63
  -1   6   2  134.26    8.84
   1  -6  -2  146.42    8.50
   1  -6  -2  132.92    8.64
  -1   6   2  120.10    7.30
   1  -6  -1   -0.30    1.87
  -1   6   1    0.39    2.59
   1  -6  -1    1.85    1.76
  -1   6   1    1.77    1.26
  -1   6   1    1.01    1.44
  -1   6   1    0.22    1.57
  -1   6   1    0.88    1.29
   1  -6  -1   -1.80    3.24
   1  -6  -1   -3.23    3.46
   1  -6  -1   -3.16    4.44
   1  -6  -1   -0.68    2.18
  -1   6   0  120.14    8.22
   1  -6   0   88.86    6.55
   1  -6   0  115.83    5.37
  -1   6   0  110.90    5.05
   1  -6   0  113.37    5.31
  -1   6   0  109.02    5.21
   1  -6   0  109.84    5.27
  -1   6   0  104.02    5.29
  -1   6   0  108.28    4.86
  -1   6   0  105.17    4.77
   1  -6   0   98.69    8.25
   1  -6   0  124.59    8.44
  -1   6   0   96.02    6.08
  -1   6   0  110.66    8.91
   1  -6   0  114.59    7.58
  -1   6  -1  220.55    9.13
  -1   6  -1  221.73   12.50
  -1   6  -1  224.72    8.36
  -1   6  -1  228.29    8.86
   1  -6   1  228.55    9.18
   1  -6   1  220.20    9.20
  -1   6  -1  219.90    9.22
  -1   6  -1  214.21    9.26
  -1   6  -1  221.08    8.64
  -1   6  -1  221.76    9.11
  -1   6  -1  218.08    8.87
   1  -6   1  215.80   12.88
   1  -6   1  227.39   11.85
  -1   6  -1  222.73   13.62
  -1   6  -1  205.58   10.63
   1  -6   1  248.05   12.88
  -1   6  -2    0.51    1.61
   1  -6   2   -0.12    1.52
  -1   6  -2   -0.12    1.58
   1  -6   2   -1.00    1.73
  -1   6  -2   -0.50    1.53
   1  -6   2    0.66    1.55
  -1   6  -2    1.40    1.31
   1  -6   2    2.16    2.77
  -1   6  -2   -0.62    2.40
   1  -6   2    0.82    2.47
   1  -6   2    1.31    1.45
  -1   6  -2   -0.31    1.62
  -1   6  -2   -0.81    1.69
  -1   6  -2    0.12    1.61
  -1   6  -2   -1.71    3.99
   1  -6   2   -0.34    2.05
  -1   6  -2   -0.43    2.55
   1  -6   3   51.08    3.61
  -1   6  -3   57.41    3.77
  -1   6  -3   52.62    3.83
   1  -6   3   51.30    3.68
  -1   6  -3   61.13    3.85
  -1   6  -3   55.52    3.63
  -1   6  -3   56.60    3.82
  -1   6  -3   57.02    3.80
   1  -6   3   58.13    3.69
  -1   6  -3   54.71    3.28
   1  -6   3   58.28    3.33
  -1   6  -3   67.39    8.21
   1  -6   3   46.78    4.84
   1  -6   3   53.03    5.96
   1  -6   3   49.36    6.16
   1  -6   3   56.58    3.90
   1  -6   4  101.67    5.40
  -1   6  -4  108.20    5.71
  -1   6  -4   93.05    5.32
   1  -6   4  100.84    5.36
   1  -6   4   99.64    5.42
   1  -6   4   99.73    5.15
  -1   6  -4  100.69    5.49
  -1   6  -4  103.51    5.32
   1  -6   4   96.24    4.77
  -1   6  -4   96.99    4.92
   1  -6   4   88.57    5.40
   1  -6   4   82.37    7.76
  -1   6  -4   92.89    9.93
  -1   6  -5   25.36    3.08
   1  -6   5   20.23    2.15
   1  -6   5   22.30    5.44
  -1   6  -5   23.94    2.96
  -1   6  -5   20.72    2.88
   1  -6   5   21.66    2.83
   1  -6   5   21.05    2.72
   1  -6   5   23.76    2.53
  -1   6  -5   21.71    2.90
   1  -6   5   21.75    2.15
  -1   6  -5   26.26    2.72
   1  -6   5   22.86    4.60
  -1   6  -5   16.78    5.32
   1  -6   6  380.36   14.91
   1  -6   6  365.19   14.37
   1  -6   6  348.26   14.00
  -1   6  -6  366.16   14.36
  -1   6  -6  345.50   14.48
   1  -6   6  356.99   14.32
   1  -6   6  358.52   20.86
  -1   6  -6  351.56   13.97
  -1   6  -6  343.21   14.38
   1  -6   6  348.20   13.53
   1  -6   7   70.28    4.69
   1  -6   7   67.99    4.15
   1  -6   7   56.06    4.10
  -1   6  -7   67.77    4.66
  -1   6  -7   69.30    4.73
  -1   6  -7   70.68    4.51
   1  -6   7   70.32    4.76
  -1   6  -7   56.94    4.19
  -1   6  -8    1.76    2.48
  -1   6  -8    7.86    2.84
   1  -6   8    1.43    1.98
   1  -6   8    0.59    1.92
   1  -6   8    2.42    2.03
  -1   6  -8    3.70    2.17
  -1   6  -9    0.14    2.17
   1  -6   9    1.20    1.64
   1  -6   9   -0.45    1.53
   1  -6   9    0.75    1.62
  -1   5  16   22.50    1.62
  -1   5  16   29.41    1.76
   1  -5 -15   20.57    3.38
  -1   5  15   22.31    1.99
   1  -5 -14    3.45    3.15
  -1   5  14    9.38    1.91
  -1   5  14    8.13    1.82
  -1   5  14    9.56    1.58
  -1   5  13  118.52    5.59
  -1   5  13  130.72    6.05
   1  -5 -13  101.61   10.97
   1  -5 -13  115.54    6.90
  -1   5  13  135.49    5.65
  -1   5  13  122.70    5.82
   1  -5 -12   15.03    3.38
   1  -5 -12   14.52    6.21
  -1   5  12   16.57    2.34
  -1   5  12   14.60    1.87
  -1   5  12   13.49    2.27
  -1   5  11  241.93   13.96
   1  -5 -11  190.68   15.35
   1  -5 -11  242.64   10.64
   1  -5 -11  236.39   15.91
  -1   5  11  234.30    9.52
  -1   5  11  239.19    9.75
  -1   5  11  238.73   10.24
  -1   5  11  224.45    9.30
  -1   5  11  231.49   10.04
  -1   5  10 1000.84   36.40
   1  -5 -10 1005.50   44.17
  -1   5  10 1072.21   40.96
   1  -5 -10 1083.79   36.71
   1  -5 -10 1038.21   43.01
  -1   5  10 1043.42   35.85
  -1   5  10 1036.71   36.07
  -1   5  10  991.73   36.43
   1  -5 -10 1024.67   45.23
  -1   5  10  992.88   35.64
  -1   5  10  967.39   35.68
   1  -5  -9   -5.32    3.07
   1  -5  -9   -0.68    3.84
   1  -5  -9   -0.92    2.94
   1  -5  -9   -1.09    5.26
  -1   5   9   -0.45    1.27
  -1   5   9    0.88    1.67
  -1   5   9    1.77    1.78
  -1   5   9   -0.47    1.47
  -1   5   9    1.79    1.75
  -1   5   9   -0.28    1.42
   1  -5  -8    4.37    2.68
  -1   5   8    4.56    1.79
  -1   5   8    5.82    1.65
   1  -5  -8    6.20    5.05
  -1   5   8    4.63    2.21
  -1   5   8    3.67    1.75
   1  -5  -8    1.61    2.90
   1  -5  -7  408.38   15.27
  -1   5   7  409.41   15.21
  -1   5   7  406.18   17.90
   1  -5  -7  385.16   19.58
  -1   5   7  401.71   15.35
   1  -5  -7  408.40   18.88
   1  -5  -7  384.39   19.19
   1  -5  -6    0.76    2.21
  -1   5   6    0.95    1.62
  -1   5   6   -0.94    2.07
   1  -5  -6   -0.37    2.55
   1  -5  -6    3.55    4.17
  -1   5   5  562.01   21.74
   1  -5  -5  486.67   21.92
   1  -5  -5  500.30   18.24
  -1   5   5  516.82   19.57
   1  -5  -5  506.46   18.34
   1  -5  -5  510.46   22.00
   1  -5  -5  459.46   21.37
  -1   5   4   29.00    3.87
   1  -5  -4   30.08    4.23
  -1   5   4   27.79    2.80
   1  -5  -4   25.65    3.71
   1  -5  -4   27.21    2.59
   1  -5  -4   24.06    2.57
   1  -5  -3  106.87    4.98
   1  -5  -3  120.40    8.69
   1  -5  -3  104.35    6.87
  -1   5   3  112.46    5.77
  -1   5   2   73.50    4.79
   1  -5  -2   83.74    5.94
  -1   5   2   85.65    6.21
   1  -5  -2   90.12    6.48
   1  -5  -2   96.17    7.73
   1  -5  -2   83.06    4.36
   1  -5  -2   88.70    7.06
   1  -5  -1  810.47   33.67
  -1   5   1  839.74   30.20
   1  -5  -1  850.34   33.82
  -1   5   1  863.05   32.97
   1  -5  -1  880.82   32.21
   1  -5  -1  860.59   32.49
  -1   5   1  837.96   33.36
   1  -5  -1  811.88   32.91
   1  -5   0  162.54   10.29
  -1   5   0  173.13    8.16
   1  -5   0  184.13    9.06
  -1   5   0  180.92    9.87
   1  -5   0  180.75    9.62
   1  -5   0  195.47    9.72
  -1   5   0  176.00   10.70
   1  -5   1   75.95    6.08
  -1   5  -1   69.12    4.90
  -1   5  -1   69.36    3.43
  -1   5  -1   74.07    5.66
   1  -5   1   64.36    4.74
  -1   5  -1   61.03    5.49
  -1   5  -1   61.14    4.75
   1  -5   1   72.94    5.38
  -1   5  -1   79.37    7.06
  -1   5  -2  280.69   13.67
  -1   5  -2  272.53   10.50
  -1   5  -2  242.66   13.17
   1  -5   2  280.95   10.83
   1  -5   2  260.67   10.66
  -1   5  -2  284.70   10.60
  -1   5  -2  267.16   10.66
  -1   5  -2  282.36   10.54
  -1   5  -2  262.65   10.64
   1  -5   2  268.64   10.77
  -1   5  -2  283.88   10.23
  -1   5  -2  266.02   15.00
   1  -5   2  276.93   12.97
  -1   5  -2  281.48   12.75
   1  -5   2  288.66   13.75
   1  -5   2  291.89   11.05
   1  -5   2  277.64   13.80
  -1   5  -3  440.18   20.05
  -1   5  -3  422.89   16.21
   1  -5   3  425.88   16.22
   1  -5   3  416.06   16.31
   1  -5   3  425.34   16.28
   1  -5   3  413.12   16.13
  -1   5  -3  434.01   16.27
  -1   5  -3  446.52   16.28
  -1   5  -3  449.88   16.17
   1  -5   3  432.92   16.32
  -1   5  -3  456.05   15.82
  -1   5  -3  445.94   21.65
   1  -5   3  449.49   18.48
   1  -5   3  445.83   16.56
  -1   5  -3  423.85   18.79
   1  -5   3  410.46   19.57
   1  -5   3  436.35   19.52
  -1   5  -4  247.78   15.21
   1  -5   4  279.21   16.36
   1  -5   4  283.88   13.25
  -1   5  -4  279.39   11.19
   1  -5   4  277.83   11.35
  -1   5  -4  281.97   11.33
   1  -5   4  286.52   11.31
   1  -5   4  278.99   11.11
   1  -5   4  282.62   11.21
   1  -5   4  276.49   11.33
  -1   5  -4  279.06   11.17
  -1   5  -4  281.61   11.33
   1  -5   4  274.15   10.80
  -1   5  -4  292.43   10.90
   1  -5   4  282.37   11.63
   1  -5   4  280.08   14.52
  -1   5  -4  284.16   14.35
  -1   5  -4  278.52   16.69
   1  -5   5   13.31    1.76
  -1   5  -5   12.93    2.32
   1  -5   5   13.51    4.79
  -1   5  -5   14.70    2.41
   1  -5   5    9.95    2.18
   1  -5   5   14.96    2.31
   1  -5   5   11.79    2.12
   1  -5   5   11.84    2.02
  -1   5  -5   16.97    2.47
  -1   5  -5   12.21    2.40
   1  -5   5   13.55    1.76
   1  -5   5    8.82    3.18
  -1   5  -5   10.59    4.32
  -1   5  -5   13.17    2.25
  -1   5  -5    4.65    4.57
  -1   5  -6  120.39    6.35
  -1   5  -6  114.71    6.26
   1  -5   6  120.85    6.30
   1  -5   6  115.75    6.13
   1  -5   6  119.78    5.95
   1  -5   6  131.24    6.18
  -1   5  -6  109.32    6.10
  -1   5  -6  126.93    6.28
  -1   5  -6  115.06    6.20
  -1   5  -6  119.26    5.96
   1  -5   6  137.45   11.56
  -1   5  -6  108.99   10.87
   1  -5   6  117.72    5.52
   1  -5   7    3.62    2.24
  -1   5  -7    4.16    2.57
   1  -5   7    3.78    2.12
  -1   5  -7    1.65    2.48
  -1   5  -7    1.00    2.19
   1  -5   7    1.38    1.26
   1  -5   7    1.41    1.69
  -1   5  -7    2.22    2.20
  -1   5  -8    1.70    2.68
   1  -5   8    2.66    2.01
  -1   5  -8    2.63    2.30
  -1   5  -8   -0.25    2.30
  -1   5  -8    1.61    2.21
   1  -5   8    3.31    2.42
   1  -5   9    2.06    1.91
   1  -5   9    2.92    2.01
  -1   5  -9    2.42    2.81
   1  -5  10    5.31    1.71
  -1   5 -10    4.62    2.25
  -1   5 -10    7.31    2.60
  -1   5 -10    6.68    2.57
  -1   5 -11   -0.44    2.24
   1  -5  11   -0.17    0.70
  -1   4  16    2.65    0.83
  -1   4  15   69.04    3.35
   1  -4 -15   64.06    4.40
   1  -4 -14   10.40    3.12
  -1   4  14    7.45    1.87
   1  -4 -14    7.39    3.44
  -1   4  14    7.44    1.76
   1  -4 -13   41.09    8.10
  -1   4  13   44.87    3.49
   1  -4 -13   52.73    4.69
  -1   4  13   43.68    3.19
  -1   4  13   39.20    2.74
   1  -4 -12   69.77    5.16
   1  -4 -12   81.78   10.39
  -1   4  12   70.86    4.57
  -1   4  12   83.56    5.11
  -1   4  12   79.58    3.97
  -1   4  12   80.72    4.29
  -1   4  12   82.09    4.61
  -1   4  11   83.07    7.78
   1  -4 -11   81.15    9.10
   1  -4 -11   80.59    5.15
   1  -4 -11   87.83   10.43
   1  -4 -11   81.56    9.05
  -1   4  11   84.16    4.87
  -1   4  11   90.57    5.21
  -1   4  11   86.82    4.32
  -1   4  11   89.12    4.75
  -1   4  11   92.75    4.56
  -1   4  10   21.68    2.31
  -1   4  10   22.68    2.59
   1  -4 -10   24.65    2.99
   1  -4 -10   17.13    5.48
   1  -4 -10   17.94    6.48
   1  -4 -10   22.24    5.42
  -1   4  10   23.18    2.75
  -1   4  10   20.63    4.49
   1  -4 -10   16.72    4.88
  -1   4  10   21.46    2.05
   1  -4  -9   93.01    9.51
  -1   4   9   92.11    4.95
  -1   4   9   86.25    4.52
   1  -4  -9   95.93    8.33
   1  -4  -9   93.85    9.33
   1  -4  -9   89.98    4.84
  -1   4   9   97.20    4.96
  -1   4   9   89.55    7.41
   1  -4  -9   74.43    8.27
  -1   4   8  184.04    8.12
   1  -4  -8  195.46    7.93
  -1   4   8  195.57    8.19
   1  -4  -8  201.41   12.78
   1  -4  -8  190.51   11.96
   1  -4  -8  198.89   12.65
   1  -4  -8  191.87   11.26
   1  -4  -7    0.28    1.64
  -1   4   7   -0.95    1.72
   1  -4  -7    3.33    2.82
   1  -4  -7    2.11    3.39
   1  -4  -7   -2.30    4.50
  -1   4   6  126.61    7.01
   1  -4  -6  115.28    8.11
   1  -4  -6  106.23    8.05
   1  -4  -6  120.06    7.58
   1  -4  -5    9.62    1.99
   1  -4  -5   13.33    3.13
  -1   4   5   11.19    2.57
  -1   4   5    9.08    1.94
   1  -4  -5    7.71    3.66
   1  -4  -5   10.93    2.71
   1  -4  -4    2.76    1.64
  -1   4   4    0.44    2.04
   1  -4  -4    0.54    2.30
   1  -4  -4    1.81    2.16
  -1   4   4    1.54    1.45
   1  -4  -4    0.77    2.26
   1  -4  -4    0.96    3.36
   1  -4  -3    1.75    1.95
  -1   4   3    0.87    1.46
   1  -4  -3    2.52    1.60
   1  -4  -3    2.58    2.42
   1  -4  -2  549.35   21.94
   1  -4  -2  519.41   18.46
  -1   4   2  523.91   20.49
   1  -4  -2  519.08   20.50
   1  -4  -2  475.46   20.71
  -1   4   2  492.23   18.79
   1  -4  -2  531.81   20.55
  -1   4   2  510.67   19.31
   1  -4  -2  553.10   20.54
   1  -4  -1 1226.84   45.59
   1  -4  -1 1173.48   42.18
   1  -4  -1 1277.45   44.22
  -1   4   1 1281.07   44.49
   1  -4  -1 1259.55   44.36
  -1   4   1 1222.79   45.03
   1  -4  -1 1221.11   45.17
   1  -4   0  174.14   10.55
  -1   4   0  207.45    8.74
  -1   4   0  201.79    8.95
   1  -4   0  213.24    9.51
  -1   4   0  214.99   10.04
   1  -4   0  218.38   10.01
   1  -4   0  209.03    9.91
  -1   4   0  219.75   11.13
  -1   4   0  212.33    9.77
   1  -4   0  189.51   10.38
  -1   4  -1  108.82    5.72
   1  -4   1  106.30    6.67
  -1   4  -1   93.59    6.51
  -1   4  -1   99.54    6.23
   1  -4   1   99.20    5.59
   1  -4   1  110.77    6.39
   1  -4   1  101.99    6.11
  -1   4  -1   95.02    7.36
   1  -4   2 1228.74   43.89
  -1   4  -2 1173.90   42.76
   1  -4   2 1208.98   41.10
   1  -4   2 1216.59   43.68
  -1   4  -2 1219.96   43.49
   1  -4   2 1115.59   41.85
  -1   4  -2 1174.54   45.14
   1  -4   2 1185.03   42.90
  -1   4  -2 1157.27   40.63
   1  -4   3   74.44    6.13
   1  -4   3   86.56    6.17
   1  -4   3   80.79    4.35
  -1   4  -3   93.49    6.11
  -1   4  -3   88.27    6.08
   1  -4   3   95.60    5.62
  -1   4  -3   89.32    7.69
  -1   4  -4  864.19   30.35
   1  -4   4  920.14   35.97
   1  -4   4  862.40   32.34
   1  -4   4  870.08   30.69
  -1   4  -4  850.73   30.42
   1  -4   4  838.13   30.51
   1  -4   4  825.66   30.51
   1  -4   4  853.87   30.37
  -1   4  -4  855.02   30.40
  -1   4  -4  855.53   30.48
  -1   4  -4  918.85   30.26
   1  -4   4  831.38   30.10
   1  -4   4  899.64   33.93
  -1   4  -4  891.72   33.71
   1  -4   4  876.14   30.89
   1  -4   4  844.56   31.85
  -1   4  -4  924.16   36.38
  -1   4  -5  361.13   13.49
   1  -4   5  343.28   13.13
   1  -4   5  376.14   19.18
  -1   4  -5  359.89   13.58
  -1   4  -5  354.68   13.53
   1  -4   5  330.69   13.68
   1  -4   5  353.17   13.65
   1  -4   5  367.47   13.52
   1  -4   5  339.75   13.58
  -1   4  -5  352.65   13.51
  -1   4  -5  355.39   13.52
   1  -4   5  336.60   13.08
  -1   4  -5  363.26   13.38
  -1   4  -5  351.72   16.89
   1  -4   5  343.95   13.95
   1  -4   5  361.04   16.91
  -1   4  -5  364.04   19.04
   1  -4   6  247.48   10.09
   1  -4   6  264.96   16.11
   1  -4   6  251.55   10.70
   1  -4   6  256.19   10.71
   1  -4   6  255.26   10.52
  -1   4  -6  255.16   10.64
  -1   4  -6  268.65   10.68
  -1   4  -6  281.30   10.78
  -1   4  -6  263.76   10.68
   1  -4   6  246.78   10.81
  -1   4  -6  263.01   10.50
  -1   4  -6  253.36   16.26
  -1   4  -6  245.21   14.25
  -1   4  -7   10.86    2.31
  -1   4  -7   13.02    2.64
   1  -4   7    8.19    2.28
  -1   4  -7    9.92    2.52
   1  -4   7    6.96    1.95
  -1   4  -7   13.08    2.57
   1  -4   7   10.01    1.64
   1  -4   7   11.24    2.50
  -1   4  -8    4.92    2.34
  -1   4  -8    9.32    2.76
   1  -4   8    6.28    2.35
   1  -4   8    7.30    2.49
  -1   4  -8    9.80    2.89
   1  -4   9  182.96    8.90
   1  -4   9  195.82    8.79
  -1   4  -9  185.40    8.58
  -1   4  -9  189.04    8.77
  -1   4  -9  195.95    9.14
  -1   4  -9  170.08   12.72
  -1   4  -9  178.96    8.91
  -1   4 -10   30.22    3.42
   1  -4  10   30.53    2.98
   1  -4  10   31.63    3.27
  -1   4 -10   31.18    3.80
  -1   4 -10   29.25    3.62
   1  -4  11   16.89    2.16
  -1   4 -11   24.48    3.25
  -1   4 -11   22.62    3.13
  -1   4 -11   23.90    3.32
  -1   4 -12  159.03    5.87
   1  -4  12  105.43    4.48
  -1   3  16    9.46    1.14
   1  -3 -15   20.88    3.47
  -1   3  15   21.69    1.66
  -1   3  15   22.72    2.01
   1  -3 -14   94.87    6.27
   1  -3 -14   87.16    5.55
   1  -3 -14   84.94    5.97
  -1   3  14   93.11    4.64
  -1   3  13   30.68    2.61
  -1   3  13   28.41    2.89
   1  -3 -13   26.47    3.79
   1  -3 -13   35.02    4.02
   1  -3 -13   34.42    8.52
   1  -3 -12   11.84    3.13
  -1   3  12   12.44    2.67
   1  -3 -12    7.58    6.21
   1  -3 -12    8.31    5.59
  -1   3  12    8.55    1.98
   1  -3 -12   10.33    3.11
  -1   3  12    7.55    2.14
  -1   3  12    9.47    1.69
  -1   3  11 1129.78   41.76
   1  -3 -11 1168.34   42.10
  -1   3  11 1203.70   42.37
   1  -3 -11 1152.27   48.42
   1  -3 -11 1240.57   49.94
  -1   3  11 1183.15   41.42
  -1   3  11 1191.49   42.14
  -1   3  11 1195.57   41.14
  -1   3  11 1194.30   46.06
  -1   3  10  211.75    8.34
  -1   3  10  215.57    8.50
  -1   3  10  206.24    9.37
  -1   3  10  194.17    9.15
  -1   3  10  212.90    9.21
   1  -3 -10  214.93   13.84
   1  -3 -10  205.40   14.22
  -1   3  10  220.12   12.15
   1  -3 -10  213.09    9.26
  -1   3  10  211.76    9.02
  -1   3   9  208.43    8.75
  -1   3   9  202.93    8.97
  -1   3   9  199.68    8.86
  -1   3   9  212.70    8.91
   1  -3  -9  198.84   12.53
   1  -3  -9  213.50    8.82
  -1   3   9  218.86   11.73
   1  -3  -9  215.29   13.69
   1  -3  -9  191.03   13.86
  -1   3   8  864.84   31.51
   1  -3  -8  889.63   31.32
   1  -3  -8  973.95   37.61
   1  -3  -8  945.51   38.27
   1  -3  -8  878.19   35.21
   1  -3  -7  258.24    9.75
   1  -3  -7  264.40   13.38
   1  -3  -7  265.17   14.11
  -1   3   7  237.04   10.57
   1  -3  -7  282.61   14.97
   1  -3  -7  241.59   12.63
   1  -3  -6  247.68    9.50
   1  -3  -6  263.19   12.88
  -1   3   6  269.22   10.99
   1  -3  -6  252.72   12.03
   1  -3  -5  361.27   13.29
   1  -3  -5  378.71   16.40
  -1   3   5  392.92   15.10
   1  -3  -5  368.96   15.48
   1  -3  -5  420.22   16.68
   1  -3  -5  370.74   15.69
  -1   3   4  143.56    6.62
   1  -3  -4  149.42    8.02
  -1   3   4  158.28    7.38
   1  -3  -4  154.37    8.16
   1  -3  -4  157.14    7.87
  -1   3   3 1959.33   68.24
   1  -3  -3 2034.86   69.40
   1  -3  -3 1957.40   69.73
  -1   3   3 1949.43   69.80
  -1   3   3 2073.18   69.29
   1  -3  -3 1900.79   69.55
   1  -3  -3 2030.39   69.73
   1  -3  -2   74.48    4.51
  -1   3   2   70.15    3.78
  -1   3   2   67.57    3.17
   1  -3  -2   77.00    4.71
   1  -3  -2   70.22    4.58
   1  -3  -1  632.38   24.83
   1  -3  -1  667.46   23.83
  -1   3   1  641.01   24.23
  -1   3   1  651.58   23.71
   1  -3  -1  623.76   23.62
  -1   3   1  622.23   22.68
   1  -3   0   95.81    6.46
   1  -3   0   99.22    5.36
  -1   3   0   92.29    6.19
   1  -3   0   97.01    5.08
  -1   3   0  101.53    5.34
  -1   3   0   98.09    5.25
   1  -3   0   91.01    6.21
  -1   3   0   92.72    4.79
  -1   3   0   91.16    5.60
   1  -3   1   34.33    3.25
  -1   3  -1   36.49    4.24
   1  -3   1   31.56    2.89
   1  -3   1   31.10    2.63
  -1   3  -1   27.27    2.86
  -1   3  -1   27.94    1.64
  -1   3  -2  755.29   27.63
   1  -3   2  793.83   27.77
  -1   3  -2  746.80   29.16
   1  -3   2  757.30   27.43
   1  -3   2  726.13   25.91
  -1   3  -2  730.80   25.75
   1  -3   2  774.64   28.24
   1  -3   3 1489.97   55.97
   1  -3   3 1587.40   55.89
  -1   3  -3 1607.16   55.77
   1  -3   3 1531.58   53.79
  -1   3  -3 1607.69   58.64
   1  -3   3 1592.92   54.89
  -1   3  -3 1550.86   55.27
   1  -3   4 1013.01   37.96
   1  -3   4 1003.83   35.64
  -1   3  -4 1076.36   38.16
   1  -3   4 1002.25   35.02
   1  -3   4 1033.58   36.74
   1  -3   4 1106.25   40.10
  -1   3  -4  999.39   35.19
  -1   3  -4 1013.46   41.20
   1  -3   4  998.38   36.23
  -1   3  -5    0.77    1.43
   1  -3   5    0.46    2.80
   1  -3   5   -0.23    1.45
  -1   3  -5    1.22    1.27
   1  -3   5    0.61    1.30
   1  -3   5    2.55    1.24
   1  -3   5   -0.32    1.41
  -1   3  -5    0.85    1.35
   1  -3   5    0.64    0.95
   1  -3   5    0.98    1.54
   1  -3   5    0.31    2.04
  -1   3  -5    0.16    1.45
  -1   3  -5   -1.19    4.75
  -1   3  -6   33.86    2.61
  -1   3  -6   35.59    2.88
   1  -3   6   33.56    3.00
   1  -3   6   32.34    2.72
   1  -3   6   33.92    2.86
   1  -3   6   31.72    2.65
  -1   3  -6   37.19    2.82
  -1   3  -6   35.78    2.79
   1  -3   6   28.03    5.23
   1  -3   6   31.76    2.32
  -1   3  -6   38.10    2.81
  -1   3  -6   35.32    7.72
  -1   3  -7   32.01    6.13
  -1   3  -7   31.88    8.49
   1  -3   7   33.00    2.90
   1  -3   7   45.86    3.41
  -1   3  -7   36.40    3.15
  -1   3  -7   46.72    5.82
   1  -3   7   36.44    3.30
  -1   3  -7   37.78    3.24
  -1   3  -7   34.69    2.97
   1  -3   7   35.07    2.54
   1  -3   7   36.47    3.34
  -1   3  -8   10.92    7.24
  -1   3  -8   15.30    2.89
  -1   3  -8   14.96    2.59
   1  -3   8   11.55    1.66
   1  -3   8   12.66    2.59
   1  -3   8   14.35    2.64
  -1   3  -8   15.27    2.85
   1  -3   9    0.88    2.05
   1  -3   9    0.39    2.15
  -1   3  -9    1.01    2.63
   1  -3   9    0.70    1.97
  -1   3  -9   -0.98    2.55
  -1   3 -10   24.95    3.56
  -1   3 -10   30.38    6.89
   1  -3  10   29.12    3.34
   1  -3  10   31.39    3.16
  -1   3 -10   28.40    3.70
  -1   3 -11    0.48    2.74
   1  -3  11    1.57    1.62
  -1   3 -11    6.66    2.88
   1  -3  11    3.88    1.91
   1  -3  12   16.20    1.67
  -1   3 -12   25.40    3.34
   1  -3  13    3.72    0.82
  -1   2  16    1.21    0.72
  -1   2  15   16.88    1.68
   1  -2 -15   13.93    2.95
   1  -2 -15   12.68    3.54
   1  -2 -14  231.29   10.21
  -1   2  14  224.89    8.78
  -1   2  14  207.35    8.45
   1  -2 -14  218.75   10.54
  -1   2  13  456.62   17.39
   1  -2 -13  426.40   17.30
  -1   2  13  429.91   16.78
   1  -2 -13  461.23   17.90
   1  -2 -13  401.92   24.19
  -1   2  13  443.25   16.13
   1  -2 -13  424.17   17.73
  -1   2  12  116.36    6.40
  -1   2  12  102.68    6.10
   1  -2 -12  116.64    6.39
  -1   2  12  109.07    5.90
   1  -2 -12  105.56   12.01
   1  -2 -12  104.35   11.64
   1  -2 -12  103.24    6.64
  -1   2  12  112.08    5.22
  -1   2  11  136.95    6.17
  -1   2  11  129.57    6.98
  -1   2  11  140.17    7.06
   1  -2 -11  133.38    7.02
   1  -2 -11  111.15   12.07
  -1   2  11  133.72    9.29
   1  -2 -11  144.53   12.26
  -1   2  11  141.26    6.84
   1  -2 -11  133.36    7.35
  -1   2  10  638.31   23.69
  -1   2  10  662.16   24.72
  -1   2  10  650.98   24.58
   1  -2 -10  672.40   24.36
  -1   2  10  672.35   24.46
   1  -2 -10  695.46   30.52
  -1   2  10  639.39   27.46
   1  -2 -10  689.11   24.63
  -1   2   9   11.16    2.12
  -1   2   9   11.55    2.06
   1  -2  -9    9.41    2.31
   1  -2  -9   11.81    4.95
   1  -2  -9    8.61    2.61
  -1   2   9   10.57    3.53
  -1   2   9    9.05    1.94
  -1   2   8   31.14    2.63
  -1   2   8   33.80    2.66
   1  -2  -8   33.90    2.84
   1  -2  -8   35.52    2.51
  -1   2   8   32.09    4.08
   1  -2  -8   29.11    4.71
   1  -2  -8   33.78    5.51
  -1   2   8   30.72    3.76
   1  -2  -8   41.43    5.58
   1  -2  -7   17.68    2.08
  -1   2   7   16.98    1.31
   1  -2  -7   19.19    1.74
   1  -2  -7   18.70    3.55
   1  -2  -7   15.43    4.03
   1  -2  -7   20.39    4.04
  -1   2   7   20.95    3.06
   1  -2  -6  836.83   27.28
   1  -2  -6  740.97   26.99
  -1   2   6  761.98   26.92
   1  -2  -6  863.41   31.59
   1  -2  -6  822.91   30.66
  -1   2   6  751.71   27.69
   1  -2  -6  867.88   32.34
  -1   2   6  794.33   29.59
   1  -2  -6  821.02   30.12
   1  -2  -5 1292.08   44.55
   1  -2  -5 1346.00   47.54
  -1   2   5 1309.19   45.48
  -1   2   5 1295.34   46.70
   1  -2  -5 1300.13   46.76
   1  -2  -4   79.42    5.06
  -1   2   4   79.57    4.10
   1  -2  -4   72.66    3.41
   1  -2  -4   83.94    5.09
  -1   2   4   73.19    4.67
   1  -2  -4   79.22    4.72
  -1   2   3   19.96    1.83
  -1   2   3   18.78    2.48
  -1   2   3   21.08    1.24
   1  -2  -3   20.70    2.59
   1  -2  -3   15.48    2.31
  -1   2   3   16.64    2.57
   1  -2  -3   20.23    3.42
   1  -2  -3   19.87    2.93
  -1   2   2    1.04    1.03
   1  -2  -2    0.44    1.52
  -1   2   2    1.26    1.74
   1  -2  -2    3.07    2.61
  -1   2   1  209.02    8.61
   1  -2  -1  216.54    8.54
  -1   2   1  203.08    7.83
  -1   2   0 1011.17   36.03
   1  -2   0 1001.94   35.56
  -1   2   0  995.66   35.57
   1  -2   0 1006.02   35.21
   1  -2   0 1024.43   36.51
  -1   2   0 1031.53   35.99
  -1   2   0  998.41   35.16
   1  -2   1    6.14    1.74
   1  -2   1    5.25    1.56
  -1   2  -1    4.42    2.59
   1  -2   1    7.44    1.40
  -1   2  -1    3.18    1.51
   1  -2   1    5.51    2.33
   1  -2   1    5.22    2.74
  -1   2  -2 1919.57   63.61
   1  -2   2 1845.80   64.17
   1  -2   2 1902.07   64.10
   1  -2   2 1835.32   63.51
  -1   2  -2 1854.77   65.84
   1  -2   2 1806.37   62.53
   1  -2   2 1752.89   64.48
  -1   2  -3   16.63    1.99
  -1   2  -3   18.83    4.32
   1  -2   3   16.00    1.83
   1  -2   3   16.51    2.58
   1  -2   3   17.30    1.77
  -1   2  -3   18.96    1.38
   1  -2   4   91.62    4.40
   1  -2   4   98.56    5.77
   1  -2   4   93.25    4.77
   1  -2   4  107.84    6.97
   1  -2   4   91.36    4.33
  -1   2  -5  263.78   12.40
   1  -2   5  251.98    9.50
   1  -2   5  255.52   10.56
   1  -2   5  264.79   13.62
  -1   2  -5  252.09   14.82
  -1   2  -5  260.17    9.71
   1  -2   6    0.71    1.53
   1  -2   6   -0.21    1.30
  -1   2  -6    3.34    3.13
   1  -2   6   -0.11    1.49
   1  -2   6    0.47    1.19
  -1   2  -6    1.16    1.31
   1  -2   6    2.33    2.91
  -1   2  -6   -0.62    4.90
  -1   2  -6    1.51    1.30
  -1   2  -7  358.06   13.86
   1  -2   7  352.24   13.55
   1  -2   7  362.91   14.52
   1  -2   7  353.87   13.90
   1  -2   7  377.37   14.33
  -1   2  -7  355.55   13.79
   1  -2   7  373.79   14.44
  -1   2  -7  383.23   14.03
  -1   2  -7  372.93   13.99
  -1   2  -7  374.74   21.80
  -1   2  -7  369.36   17.92
  -1   2  -8  162.00    7.23
   1  -2   8  157.33    7.49
  -1   2  -8  165.52   11.23
  -1   2  -8  148.24    6.96
   1  -2   8  134.46    6.39
  -1   2  -8  160.90    7.31
  -1   2  -8  164.30   15.18
   1  -2   8  159.56    7.60
  -1   2  -9   67.62    4.70
  -1   2  -9   61.79    4.54
   1  -2   9   72.09    4.77
  -1   2  -9   71.37    4.74
   1  -2   9   63.91    4.63
   1  -2   9   69.61    4.62
  -1   2  -9   65.65   11.21
  -1   2 -10   11.07    2.98
  -1   2 -10    5.11    2.73
   1  -2  10    4.86    2.08
   1  -2  10    8.25    2.43
  -1   2 -10    6.21    5.82
  -1   2 -10    5.10    2.64
   1  -2  11  225.12   10.05
   1  -2  11  239.26    9.91
   1  -2  11  224.78   10.15
  -1   2 -11  210.43   15.55
  -1   2 -11  232.69   10.49
  -1   2 -11  222.01   10.42
  -1   2 -11  242.25   10.59
  -1   2 -12  221.98   10.06
  -1   2 -12  244.47   10.44
   1  -2  12  219.11    9.46
  -1   2 -12  222.17   10.06
   1  -2  13   16.16    1.60
  -1   2 -13   22.48    3.27
   1  -2  14   69.19    2.86
   1  -1 -15    2.29    2.83
  -1   1  15    5.43    1.08
   1  -1 -15    7.63    3.28
  -1   1  14    7.42    1.66
  -1   1  14   10.03    1.71
   1  -1 -14    6.56    3.24
  -1   1  13   12.40    2.53
  -1   1  13    9.32    2.44
   1  -1 -13    9.95    3.66
   1  -1 -13   10.95    4.01
  -1   1  13    6.67    1.83
   1  -1 -13    7.44    3.83
  -1   1  12   45.53    4.01
  -1   1  12   42.59    3.73
   1  -1 -12   41.67    4.50
   1  -1 -12   42.91    4.84
  -1   1  12   39.97    3.37
   1  -1 -11  177.77   14.98
  -1   1  11  167.58    8.46
  -1   1  11  178.78    8.47
   1  -1 -11  180.40    8.73
  -1   1  11  171.85    7.26
   1  -1 -11  187.47   14.55
   1  -1 -11  171.92    8.92
  -1   1  11  175.26    8.11
  -1   1  10   62.73    5.98
   1  -1 -10   64.57    8.82
  -1   1  10   66.65    4.62
  -1   1  10   74.21    4.65
   1  -1 -10   74.19    4.94
   1  -1 -10   59.10    8.85
   1  -1 -10   75.15    5.18
  -1   1  10   70.80    3.79
  -1   1  10   71.54    4.37
   1  -1  -9  312.97   12.15
   1  -1  -9  273.05   11.65
  -1   1   9  317.18   14.40
  -1   1   9  291.56   11.98
   1  -1  -9  321.76   17.20
   1  -1  -8   39.88    2.88
  -1   1   8   38.08    4.09
   1  -1  -8   41.80    3.23
  -1   1   8   32.34    3.83
   1  -1  -8   38.73    5.77
   1  -1  -7   34.80    4.89
  -1   1   7   48.79    4.27
   1  -1  -7   43.43    2.70
  -1   1   7   41.08    4.05
   1  -1  -7   52.84    5.71
   1  -1  -6  274.09   13.93
   1  -1  -6  297.49   13.79
   1  -1  -6  269.74   10.22
  -1   1   6  287.83   12.28
   1  -1  -6  293.36   13.19
  -1   1   5  370.15   14.14
   1  -1  -5  471.44   18.12
   1  -1  -5  412.66   17.27
   1  -1  -5  404.54   14.17
  -1   1   5  434.17   16.22
   1  -1  -5  458.25   16.81
   1  -1  -4   33.14    3.42
   1  -1  -4   34.93    3.27
   1  -1  -4   36.76    3.41
  -1   1   4   36.52    3.03
  -1   1   3 1144.67   39.45
   1  -1  -3 1184.92   40.21
  -1   1   3 1188.52   40.97
   1  -1  -3 1221.01   41.04
  -1   1   2   65.45    2.81
   1  -1  -2   72.08    3.64
  -1   1   1 2725.72   92.00
  -1   1   1 2694.47   92.85
  -1   1   1 2742.67   92.91
  -1   1   1 2785.64   92.59
   1  -1  -1 2637.77   92.97
  -1   1   0  117.64    5.34
  -1   1   0  122.88    5.65
   1  -1   0  124.72    5.06
  -1   1   0  126.66    4.90
   1  -1   0  121.67    4.93
  -1   1  -1   48.07    3.17
   1  -1   1   53.01    2.58
   1  -1   1   48.32    2.10
   1  -1   1   45.27    3.59
   1  -1   2 7722.23  261.94
   1  -1   2 7775.00  261.77
  -1   1  -2 7741.58  262.55
  -1   1  -3   33.90    2.05
   1  -1   3   35.03    2.56
  -1   1  -3   36.57    3.76
   1  -1   3   37.45    1.95
   1  -1   3   33.18    2.14
   1  -1   3   32.38    3.36
  -1   1  -3   32.50    2.77
   1  -1   3   34.67    2.12
   1  -1   4   40.62    2.57
   1  -1   4   41.41    3.28
  -1   1  -4   37.26    2.15
   1  -1   4   45.75    3.09
  -1   1  -4   43.01    2.10
   1  -1   4   40.95    2.50
   1  -1   4   46.04    4.34
   1  -1   5  399.87   15.54
   1  -1   5  479.48   19.09
   1  -1   5  414.89   15.66
   1  -1   5  449.52   16.58
  -1   1  -5  445.88   17.67
   1  -1   6  176.01    8.38
  -1   1  -6  172.19    6.85
  -1   1  -6  168.63    9.45
  -1   1  -7   41.34    5.24
   1  -1   7   48.35    3.26
   1  -1   7   45.43    3.20
  -1   1  -7   40.81    2.72
   1  -1   7   42.48    3.19
  -1   1  -7   43.38    3.08
   1  -1   7   41.47    4.04
  -1   1  -7   45.03    2.76
   1  -1   8  321.79   13.33
   1  -1   8  359.68   14.19
   1  -1   8  384.08   14.40
  -1   1  -8  362.19   13.69
  -1   1  -8  389.63   14.02
  -1   1  -8  338.10   21.64
  -1   1  -8  348.67   17.82
  -1   1  -8  368.54   13.87
   1  -1   8  370.47   14.42
   1  -1   9  255.73   10.66
   1  -1   9  246.02   10.65
  -1   1  -9  241.22   10.24
   1  -1   9  246.68   10.74
  -1   1  -9  249.34   10.42
  -1   1  -9  211.18   17.15
  -1   1  -9  230.79   14.59
  -1   1 -10    1.56    2.30
   1  -1  10    0.17    1.86
   1  -1  10    0.89    1.93
  -1   1 -10    0.47    2.62
  -1   1 -10   -1.15    7.43
   1  -1  10   -2.38    1.58
  -1   1 -10   -0.83    2.57
   1  -1  11   67.26    4.54
  -1   1 -11   74.11    4.99
   1  -1  11   66.45    4.42
  -1   1 -11   69.01    9.61
  -1   1 -11   67.25    5.05
   1  -1  11   63.82    3.62
  -1   1 -12    0.83    2.90
  -1   1 -12    2.40    3.52
   1  -1  12    1.40    1.35
   1  -1  12    0.67    1.75
   1  -1  12    0.15    1.95
   1  -1  13    4.35    1.77
   1  -1  13    5.26    1.51
   1  -1  14    1.26    0.97
  -1   1 -14    0.34    2.67
  -1   0  15    0.25    0.66
   1   0 -14   91.44    5.64
   1   0 -14   92.37    5.90
  -1   0  14   71.19    3.51
   1   0 -14   75.93    5.18
  -1   0  13   52.74    3.87
   1   0 -13   58.17    5.19
  -1   0  13   57.63    4.09
   1   0 -13   64.18    5.52
  -1   0  13   55.19    3.22
   1   0 -13   51.74    5.15
   1   0 -12   15.38    4.10
  -1   0  12   13.21    2.61
  -1   0  12   11.76    2.19
   1   0 -12   10.50    3.88
  -1   0  12    8.80    2.61
  -1   0  11  423.29   16.82
   1   0 -11  433.97   17.13
   1   0 -11  393.28   16.43
  -1   0  11  416.53   16.67
  -1   0  11  422.16   16.31
   1   0 -11  402.97   24.65
   1   0 -11  410.95   17.06
  -1   0  10   61.57    4.45
  -1   0  10   65.44    4.49
   1   0 -10   62.94    5.12
   1   0 -10   68.83    9.19
   1   0 -10   58.27    4.37
   1   0 -10   62.03    4.95
  -1   0   9    1.94    1.91
   1   0  -9    5.28    2.33
   1   0  -9    4.10    3.98
   1   0  -9    3.13    2.81
   1   0  -9    6.61    2.62
   1   0  -8 1331.55   43.51
  -1   0   8 1157.99   43.39
   1   0  -8 1225.51   43.09
  -1   0   8 1284.23   45.77
   1   0  -8 1226.39   43.22
  -1   0   8 1281.42   45.52
   1   0  -8 1355.64   50.22
  -1   0   8 1187.44   43.04
  -1   0   7    5.19    1.54
  -1   0   7    7.64    2.19
   1   0  -7    9.83    1.71
  -1   0   7    8.08    1.71
  -1   0   7   10.59    2.48
   1   0  -6    6.55    1.43
  -1   0   6    7.64    2.14
   1   0  -5   36.36    2.08
  -1   0   5   31.15    1.71
   1   0  -4  225.04    8.12
   1   0  -4  234.70   10.54
  -1   0   4  215.68    9.28
   1   0  -4  216.15   10.32
  -1   0   3   59.80    3.88
   1   0  -3   64.29    4.23
  -1   0   3   55.56    3.36
  -1   0   3   59.58    2.88
   1   0  -3   57.41    2.52
   1   0  -2 1513.39   50.28
  -1   0   2 1497.81   50.32
  -1   0   2 1444.92   49.38
  -1   0   2 1371.55   49.84
  -1   0   1  450.70   15.86
   1   0  -1  442.89   15.91
   1   0   0   17.62    1.53
   1   0   0   18.94    0.98
   1   0   0   17.83    0.88
   1   0   1 1238.62   41.95
  -1   0  -1 1196.19   41.59
  -1   0  -1 1237.92   42.45
   1   0   1 1212.24   41.89
  -1   0  -1 1266.20   42.21
   1   0   2  570.25   20.28
  -1   0  -2  574.04   20.89
   1   0   3 2184.14   75.57
   1   0   3 2309.24   76.86
   1   0   3 2223.03   75.24
  -1   0  -3 2202.13   76.30
   1   0   3 2155.54   76.80
   1   0   3 2267.82   76.16
   1   0   4  131.84    5.26
   1   0   4  130.33    5.66
  -1   0  -4  126.34    6.29
  -1   0  -4  138.96    7.57
   1   0   4  135.32    6.26
   1   0   5   42.01    2.93
   1   0   5   43.08    2.58
   1   0   5   48.34    3.58
   1   0   6  137.86    6.89
  -1   0  -6  157.13    9.98
   1   0   6  160.79    7.74
  -1   0  -6  155.72    8.26
   1   0   7    2.12    1.33
   1   0   7    0.68    1.44
   1   0   7    0.45    2.16
  -1   0  -7    0.50    3.74
   1   0   7    0.92    1.51
  -1   0  -7    1.45    1.09
  -1   0  -7   -1.52    2.77
  -1   0  -7    0.89    1.45
  -1   0  -8   17.65    2.44
   1   0   8   25.60    3.14
   1   0   8   17.49    2.69
  -1   0  -8   13.42    2.60
   1   0   8   16.19    2.61
  -1   0  -8   26.28    5.70
   1   0   8    8.51    3.45
   1   0   9   62.97    4.26
   1   0   9   75.47    4.41
  -1   0  -9   69.25    4.36
  -1   0  -9   64.52    3.97
  -1   0  -9   65.24    7.20
   1   0  10   56.40    4.01
   1   0  10   57.04    4.21
  -1   0 -10   58.08    4.22
  -1   0 -10   61.25   10.69
   1   0  10   62.81    4.21
  -1   0 -10   55.51    4.37
   1   0  11    3.09    2.10
  -1   0 -11    3.21    2.58
   1   0  11    2.53    1.94
  -1   0 -11    2.31    6.10
   1   0  11    3.00    1.71
  -1   0 -11    1.53    3.25
  -1   0 -11    6.86    2.84
   1   0  12   31.57    3.16
   1   0  12   28.60    2.99
   1   0  12   29.79    2.54
  -1   0 -12   33.63    3.67
  -1   0 -12   31.17    4.52
  -1   0 -12   28.86    3.80
  -1   0 -13   16.83    3.78
  -1   0 -13   13.50    3.59
   1   0  13   14.12    2.34
   1   0  13   15.65    1.80
  -1   0 -14  107.02    5.96
  -1   0 -14   96.80    5.74
   1   0  14   92.91    4.06
   1   1 -14    5.68    2.97
   1   1 -14    3.35    2.76
  -1  -1  14    1.45    1.04
  -1  -1  13  346.81   13.57
   1   1 -13  375.73   14.68
   1   1 -13  380.72   14.68
  -1  -1  13  337.53   13.66
  -1  -1  13  332.39   12.64
  -1  -1  12   -0.95    2.03
   1   1 -12    2.39    3.65
   1   1 -12    5.76    4.09
  -1  -1  12    0.67    2.32
  -1  -1  12    0.09    1.49
  -1  -1  11   18.82    2.83
   1   1 -11   19.94    4.11
   1   1 -11   23.45    3.54
   1   1 -11   21.29    7.21
  -1  -1  11   17.69    3.05
   1   1 -10  169.45    8.44
   1   1 -10  190.67    9.00
   1   1 -10  162.61   15.59
   1   1 -10  158.16   14.41
   1   1 -10  178.71   14.21
  -1  -1  10  167.36    8.31
  -1  -1   9    2.42    1.97
   1   1  -9    1.30    2.55
   1   1  -9   -0.74    4.07
   1   1  -9   -1.82    5.59
   1   1  -9    2.27    2.47
  -1  -1   9    1.60    1.54
   1   1  -8   14.87    2.30
  -1  -1   8   13.96    2.36
  -1  -1   8   13.04    1.68
   1   1  -8   15.56    2.67
  -1  -1   8   15.31    2.40
   1   1  -8   14.90    2.58
   1   1  -8   15.47    5.53
   1   1  -8   23.12    5.86
  -1  -1   8   13.09    1.86
   1   1  -7 1553.07   57.09
  -1  -1   7 1738.68   57.74
  -1  -1   7 1722.76   57.64
   1   1  -7 1669.12   57.22
   1   1  -7 1616.90   57.21
  -1  -1   7 1621.76   57.12
  -1  -1   7 1732.58   58.89
   1   1  -7 1798.09   63.40
  -1  -1   6 1512.21   51.05
   1   1  -6 1483.97   54.16
   1   1  -6 1415.96   49.54
  -1  -1   6 1422.14   49.27
   1   1  -5  979.49   33.32
   1   1  -5  965.38   36.80
  -1  -1   5  929.17   33.72
  -1  -1   5 1010.52   34.52
   1   1  -5  929.77   35.65
  -1  -1   5  945.44   34.96
   1   1  -4 1298.18   49.60
  -1  -1   4 1179.17   48.56
  -1  -1   3 9064.92  297.02
   1   1  -3 8257.05  294.94
  -1  -1   3 9455.19  296.00
   1   1  -3 8936.18  296.47
  -1  -1   3 9097.78  296.28
  -1  -1   3 8831.15  297.42
   1   1  -2 6155.70  218.16
  -1  -1   2 6412.06  218.71
  -1  -1   2 6366.99  219.12
  -1  -1   2 6602.94  218.50
   1   1  -2 6524.55  217.78
  -1  -1   2 6573.53  218.30
  -1  -1   1 4948.74  170.92
  -1  -1   1 4958.50  170.70
   1   1  -1 5071.58  171.01
   1   1  -1 5160.60  170.57
   1   1   0  843.38   29.52
   1   1   0  833.29   29.60
  -1  -1   0  848.79   29.29
   1   1   0  845.84   29.16
  -1  -1  -1 5599.47  188.96
   1   1   1 5564.60  188.20
  -1  -1  -2    4.33    1.40
  -1  -1  -2    3.99    1.62
  -1  -1  -2    4.58    1.43
   1   1   2    5.01    0.93
  -1  -1  -3    4.29    1.91
  -1  -1  -3    2.03    1.88
   1   1   3    0.79    1.30
  -1  -1  -3    1.86    2.28
  -1  -1  -3    3.64    1.18
  -1  -1  -3    1.65    0.71
  -1  -1  -3    2.15    1.52
  -1  -1  -3    0.88    1.21
   1   1   3    2.28    0.83
  -1  -1  -3    1.96    0.57
  -1  -1  -4  283.59   12.25
  -1  -1  -4  285.51   12.41
   1   1   4  274.77   10.92
  -1  -1  -4  268.72   10.68
   1   1   4  267.06   10.99
   1   1   4  270.29    9.82
  -1  -1  -4  282.65   11.74
  -1  -1  -5  133.97    7.27
   1   1   5  122.82    6.47
  -1  -1  -5  124.45    7.79
  -1  -1  -5  127.19    7.81
   1   1   5  125.47    6.24
   1   1   6  852.72   30.52
  -1  -1  -6  817.15   30.49
  -1  -1  -6  894.12   32.88
  -1  -1  -7   40.14    4.21
   1   1   7   48.06    4.20
   1   1   8   15.30    2.05
   1   1   8   11.37    3.05
  -1  -1  -8   15.71    4.92
  -1  -1  -8   16.46    2.01
  -1  -1  -8   10.61    3.16
   1   1   8   17.33    2.08
   1   1   8   17.83    2.27
   1   1   9   47.70    3.46
   1   1   9   53.46    3.61
   1   1   9   45.92    3.33
  -1  -1  -9   43.17    3.37
   1   1   9   36.89    4.68
  -1  -1  -9   47.86    7.70
  -1  -1  -9   44.41    5.69
   1   1   9   50.29    3.12
   1   1  10  152.71    7.39
   1   1  10  156.27    7.26
  -1  -1 -10  156.44    7.06
   1   1  10  147.41    6.40
   1   1  10  151.16    6.51
  -1  -1 -10  162.26   14.06
   1   1  10  149.59    9.47
  -1  -1 -10  154.65    7.30
   1   1  11  155.57    7.58
   1   1  11  157.12    7.41
  -1  -1 -11  148.23    7.29
  -1  -1 -11  152.48    7.58
  -1  -1 -11  152.92   13.41
   1   1  11  143.91    6.47
   1   1  11  161.32    6.88
   1   1  12   25.08    2.62
  -1  -1 -12   35.55    8.22
   1   1  12   28.59    3.02
   1   1  12   23.84    3.02
   1   1  12   21.24    2.13
  -1  -1 -12   29.68    3.58
  -1  -1 -12   36.39    4.32
   1   1  13  138.22    6.90
  -1  -1 -13  154.36    7.95
   1   1  13  139.78    6.72
   1   1  13  143.90    6.28
  -1  -1 -13  136.87    7.82
  -1  -1 -14   49.58    4.37
   1   1  14   47.11    2.90
   1   1  14   48.81    2.83
   1   1  15   22.60    1.61
  -1  -1 -15   22.00    3.45
  -1  -2  13    9.28    1.83
   1   2 -13   11.05    3.25
  -1  -2  13   10.59    1.84
   1   2 -13   16.30    3.20
   1   2 -12  108.57    6.49
  -1  -2  12   94.44    5.21
   1   2 -12   90.72    6.01
  -1  -2  12   91.66    5.31
  -1  -2  11    0.35    2.18
  -1  -2  11   -0.17    2.25
   1   2 -11   -2.10    5.50
   1   2 -11   -1.67    3.16
   1   2 -11   -0.20    3.57
   1   2 -11   -1.85    3.31
  -1  -2  11   -1.01    1.37
   1   2 -10   63.80    4.90
   1   2 -10   61.36    5.34
   1   2 -10   58.71    8.83
  -1  -2  10   56.52    4.31
   1   2 -10   56.89    4.97
  -1  -2   9  922.57   34.03
   1   2  -9  952.69   34.01
   1   2  -9  924.10   33.96
  -1  -2   9  940.29   34.00
   1   2  -9  955.55   33.99
   1   2  -9  947.23   40.28
  -1  -2   9  911.01   33.27
   1   2  -9  855.86   42.56
  -1  -2   8  129.65    5.75
   1   2  -8  109.09    9.88
  -1  -2   8  109.61    5.27
   1   2  -8  109.94    5.99
  -1  -2   8  110.98    6.10
  -1  -2   8  121.33    6.23
   1   2  -8  130.32    6.33
   1   2  -8  115.84    6.25
   1   2  -8  126.28    6.46
   1   2  -8   91.70   10.90
   1   2  -8   92.09   10.04
  -1  -2   7  216.67    8.60
   1   2  -7  210.17    9.07
  -1  -2   7  222.04    9.20
  -1  -2   7  214.76    9.34
  -1  -2   7  202.37    8.97
  -1  -2   7  229.74    9.37
   1   2  -7  215.78    9.11
   1   2  -7  218.65   14.02
   1   2  -7  234.10   13.42
  -1  -2   7  219.44    8.85
  -1  -2   7  220.15    8.44
   1   2  -7  210.95    9.08
  -1  -2   6  196.20    8.16
   1   2  -6  192.32    7.88
  -1  -2   6  189.77    7.40
   1   2  -6  189.32    7.83
  -1  -2   6  195.85    7.72
   1   2  -6  176.74    7.82
  -1  -2   6  185.85    9.41
   1   2  -6  201.47   11.97
  -1  -2   5  226.77   10.39
  -1  -2   5  223.59    8.41
  -1  -2   5  223.81    9.53
   1   2  -5  218.06   12.04
  -1  -2   5  223.92    9.44
   1   2  -4    8.62    2.80
  -1  -2   4    9.04    1.71
  -1  -2   4   12.20    1.52
  -1  -2   4   10.13    1.28
  -1  -2   4    7.70    2.91
  -1  -2   4    6.13    1.81
  -1  -2   4    7.23    2.53
   1   2  -4    5.43    2.37
   1   2  -3   29.51    3.63
  -1  -2   3   35.21    2.04
   1   2  -3   29.76    2.80
   1   2  -3   35.03    2.01
  -1  -2   3   34.26    4.01
  -1  -2   3   34.57    3.04
  -1  -2   2 1392.61   48.43
   1   2  -2 1431.47   50.29
  -1  -2   2 1479.82   49.86
   1   2  -2 1533.53   50.20
  -1  -2   2 1361.79   50.15
  -1  -2   2 1464.43   50.84
  -1  -2   1   88.00    4.80
   1   2  -1   93.64    4.27
   1   2  -1   82.88    4.59
  -1  -2   0  715.53   24.73
   1   2   0  672.48   25.07
   1   2   0  695.79   24.65
  -1  -2  -1    5.80    1.41
  -1  -2  -1    6.94    1.21
  -1  -2  -1    4.57    2.09
  -1  -2  -1    7.62    1.64
   1   2   1    5.29    1.74
   1   2   1    6.22    1.81
  -1  -2  -1    6.85    1.63
  -1  -2  -1    6.26    1.29
   1   2   1    5.89    1.86
   1   2   1    5.34    1.15
   1   2   2    0.11    1.43
  -1  -2  -2   -0.20    1.80
   1   2   2   -0.30    1.25
   1   2   2    0.39    1.10
  -1  -2  -3 2595.52   88.03
   1   2   3 2522.76   87.00
  -1  -2  -4  483.21   17.58
  -1  -2  -4  468.66   17.11
  -1  -2  -4  506.00   19.21
   1   2   4  502.32   18.15
  -1  -2  -4  487.34   17.87
   1   2   4  493.83   18.12
  -1  -2  -4  500.45   17.03
   1   2   4  499.66   18.04
  -1  -2  -4  430.83   16.74
  -1  -2  -4  482.43   17.21
  -1  -2  -5  104.65    5.22
   1   2   5  126.37    5.81
  -1  -2  -5  127.30    7.80
  -1  -2  -5  147.92    8.30
  -1  -2  -5  132.39    7.53
  -1  -2  -5  122.10    6.53
  -1  -2  -5  118.58    7.10
   1   2   5  124.45    6.47
  -1  -2  -6   82.33    6.67
  -1  -2  -6   82.62    6.76
  -1  -2  -6   76.18    4.72
  -1  -2  -6   80.82    6.10
   1   2   6   84.79    5.34
  -1  -2  -6   84.81    5.51
  -1  -2  -7   75.22    3.53
  -1  -2  -7   65.68    6.69
  -1  -2  -7   77.55    7.02
  -1  -2  -7   78.66    5.15
   1   2   7   82.45    5.72
  -1  -2  -7   90.85    6.76
   1   2   8  216.76    9.37
   1   2   8  236.48    9.42
   1   2   8  234.57   11.83
  -1  -2  -8  246.25    9.08
  -1  -2  -8  239.05   14.07
  -1  -2  -8  236.28   11.43
   1   2   9    8.72    2.95
   1   2   9    5.97    1.79
   1   2   9    3.26    1.42
  -1  -2  -9    2.98    2.69
  -1  -2  -9    6.35    1.74
   1   2   9    4.81    1.66
   1   2  10   20.40    2.54
   1   2  10   20.46    2.50
  -1  -2 -10   23.15    2.64
   1   2  10   16.47    2.12
   1   2  10   18.85    2.10
   1   2  10   20.10    2.10
   1   2  10   25.37    4.48
  -1  -2 -10   18.31    5.80
  -1  -2 -11  149.95    7.43
   1   2  11  161.44    7.68
   1   2  11  158.98    7.56
   1   2  11  155.04    6.77
   1   2  11  167.30    6.95
  -1  -2 -11  158.73   12.95
   1   2  11  158.77   10.26
  -1  -2 -11  156.35   14.12
  -1  -2 -11  156.60    8.00
   1   2  12   -0.17    2.01
   1   2  12    0.79    1.99
  -1  -2 -12    0.18    2.99
  -1  -2 -12    0.77    2.28
  -1  -2 -12   -0.74    5.84
   1   2  12    3.26    1.60
   1   2  12   -0.34    1.73
  -1  -2 -13    2.80    3.28
  -1  -2 -13   -6.09    6.09
   1   2  13    0.33    1.56
  -1  -2 -13    1.68    3.03
   1   2  13   -1.95    1.65
   1   2  13   -0.63    1.65
  -1  -2 -14  222.39   10.05
   1   2  14  234.35    9.10
   1   2  14  240.54    9.15
   1   2  14  226.98    8.71
  -1  -2 -14  216.56   10.41
   1   2  15  229.47    8.58
   1   2  15  221.16    8.51
  -1  -2 -15  230.91    9.78
  -1  -3  13   -0.54    1.28
   1   3 -13    2.18    2.22
   1   3 -13    0.21    2.34
   1   3 -12  144.32    7.17
   1   3 -12  139.78    7.15
  -1  -3  12  129.33    6.29
  -1  -3  12  133.04    6.19
  -1  -3  11   -2.79    2.03
   1   3 -11    1.72    3.25
  -1  -3  11   -0.31    2.03
   1   3 -11    0.16    2.97
   1   3 -10    7.97    3.30
   1   3 -10   10.74    5.55
  -1  -3  10    8.14    2.38
   1   3 -10    5.95    3.17
  -1  -3   9   51.80    4.21
  -1  -3   9   57.02    4.22
   1   3  -9   56.66    4.73
   1   3  -9   46.74    4.25
  -1  -3   9   55.57    3.63
   1   3  -9   54.74    8.04
   1   3  -9   50.09    8.86
   1   3  -9   55.43    4.52
  -1  -3   8   13.59    2.45
  -1  -3   8    8.73    1.53
  -1  -3   8   11.96    2.45
   1   3  -8   11.37    2.94
  -1  -3   8    8.99    1.88
   1   3  -8   13.81    5.75
   1   3  -8    7.25    3.02
   1   3  -8    2.43    5.62
  -1  -3   7   16.75    1.72
  -1  -3   7   23.61    2.49
   1   3  -7   17.77    2.82
  -1  -3   7   16.08    1.88
  -1  -3   7   16.27    2.44
  -1  -3   7   16.59    2.56
  -1  -3   7   16.51    2.31
   1   3  -7   18.96    2.88
  -1  -3   7   20.16    2.14
   1   3  -7   26.33    5.65
   1   3  -7   17.11    2.94
   1   3  -7   11.74    6.17
  -1  -3   6   29.93    2.80
   1   3  -6   29.43    2.81
  -1  -3   6   30.79    2.11
   1   3  -6   30.97    2.87
  -1  -3   6   29.48    2.35
  -1  -3   6   24.63    3.42
   1   3  -6   22.58    5.53
  -1  -3   6   34.59    2.70
   1   3  -6   25.47    2.72
   1   3  -6   26.15    2.55
  -1  -3   6   28.36    2.19
  -1  -3   5  490.09   18.57
   1   3  -5  500.97   18.50
   1   3  -5  502.34   18.48
   1   3  -5  482.97   18.42
  -1  -3   5  514.56   18.34
   1   3  -5  509.92   18.41
  -1  -3   5  517.20   18.15
  -1  -3   5  522.77   18.40
  -1  -3   5  526.64   20.77
  -1  -3   5  557.87   23.79
   1   3  -5  478.17   22.95
  -1  -3   5  503.11   19.73
  -1  -3   5  515.45   19.96
  -1  -3   4    2.40    1.07
  -1  -3   4   -0.39    1.80
   1   3  -4    4.98    3.49
  -1  -3   4    2.52    1.61
  -1  -3   4    1.57    1.76
   1   3  -4    1.95    1.38
  -1  -3   4    2.94    2.39
  -1  -3   3  621.19   22.88
  -1  -3   3  655.55   24.55
   1   3  -3  589.25   23.90
  -1  -3   3  609.56   22.71
   1   3  -3  576.46   23.03
  -1  -3   3  586.55   23.41
  -1  -3   3  604.73   23.46
  -1  -3   3  574.66   20.93
   1   3  -3  589.34   20.71
  -1  -3   3  578.36   20.72
   1   3  -2 6633.17  223.70
   1   3  -2 6648.55  226.36
  -1  -3   2 6769.75  226.27
  -1  -3   2 6569.97  223.91
  -1  -3   1   91.55    5.51
  -1  -3   1   81.84    4.90
   1   3  -1   88.97    5.35
  -1  -3   1   91.23    3.81
   1   3   0  624.43   23.28
   1   3   0  611.03   22.39
  -1  -3   0  622.43   23.21
  -1  -3   0  612.94   22.66
   1   3   1 1538.53   53.38
  -1  -3  -1 1557.97   52.82
   1   3   1 1550.20   53.21
   1   3   1 1574.93   53.63
   1   3   1 1427.07   51.76
  -1  -3  -1 1509.31   52.63
  -1  -3  -1 1607.54   53.55
  -1  -3  -2  329.30   13.35
  -1  -3  -2  332.28   12.86
  -1  -3  -2  322.25   12.64
   1   3   2  342.02   12.52
   1   3   2  354.04   13.27
   1   3   2  321.36   13.31
  -1  -3  -2  340.20   12.39
  -1  -3  -2  327.78   11.94
  -1  -3  -3   30.15    3.72
  -1  -3  -3   28.45    2.31
   1   3   3   25.83    2.86
  -1  -3  -3   27.65    2.40
  -1  -3  -3   24.47    2.84
   1   3   3   25.76    2.82
   1   3   3   28.08    2.62
  -1  -3  -4  539.34   19.70
   1   3   4  537.18   20.68
  -1  -3  -4  542.71   21.11
  -1  -3  -4  583.42   21.75
  -1  -3  -4  539.98   19.89
  -1  -3  -4  530.85   20.18
   1   3   4  551.87   20.50
   1   3   4  555.81   20.54
  -1  -3  -5 2149.15   72.46
  -1  -3  -5 1999.07   70.63
  -1  -3  -5 2170.23   74.10
  -1  -3  -5 2132.48   71.09
   1   3   5 2166.97   72.15
  -1  -3  -5 1966.09   70.64
  -1  -3  -5 2054.77   71.46
  -1  -3  -5 2109.27   72.03
  -1  -3  -6  145.46    8.21
  -1  -3  -6  118.50    8.64
   1   3   6  149.34    8.00
  -1  -3  -6  131.20    7.90
  -1  -3  -7   86.44    3.56
   1   3   7   72.07    4.62
  -1  -3  -7   79.30    7.31
  -1  -3  -7   75.48    7.27
   1   3   7   91.65    6.18
  -1  -3  -7   92.45    6.39
  -1  -3  -7   86.56    7.03
   1   3   8  860.30   31.39
  -1  -3  -8  920.81   30.84
  -1  -3  -8  951.30   36.81
   1   3   8  946.35   34.64
  -1  -3  -8  972.71   37.93
  -1  -3  -8  888.77   37.62
   1   3   8  820.71   31.36
   1   3   9    2.46    2.88
  -1  -3  -9    6.45    3.18
   1   3   9    2.60    1.71
   1   3   9    3.31    1.67
   1   3   9    4.34    1.47
  -1  -3  -9    4.47    1.43
  -1  -3  -9    6.50    3.90
  -1  -3  -9   -1.25    3.37
   1   3  10    1.03    1.41
   1   3  10    3.37    1.58
   1   3  10    1.18    1.55
   1   3  10    1.58    1.75
   1   3  10    2.59    1.69
  -1  -3 -10   -1.49    4.80
   1   3  10    0.10    1.67
  -1  -3 -10    0.95    1.57
   1   3  10   -1.19    3.06
   1   3  11  415.36   19.86
  -1  -3 -11  384.17   23.38
   1   3  11  421.13   16.51
   1   3  11  428.64   16.46
  -1  -3 -11  437.03   21.91
  -1  -3 -11  428.60   16.41
   1   3  11  412.28   15.94
   1   3  11  424.90   15.79
   1   3  11  423.33   15.79
   1   3  11  407.55   15.61
   1   3  12   20.39    2.37
  -1  -3 -12   19.65    3.24
   1   3  12   12.74    1.96
   1   3  12   13.55    2.07
   1   3  12   15.17    2.37
  -1  -3 -12   12.64    5.94
  -1  -3 -13   53.98    4.72
   1   3  13   64.24    3.54
   1   3  13   63.86    3.73
   1   3  13   63.07    3.64
   1   3  13   65.97    3.89
   1   3  14  138.77    5.83
   1   3  14  142.86    6.07
  -1  -3 -14  137.21    7.09
   1   3  14  128.47    5.71
   1   3  14  135.49    5.58
   1   3  15  138.36    5.64
   1   3  15  152.23    6.04
   1   4 -12  140.69    6.31
   1   4 -12  142.09    6.42
  -1  -4  12  126.73    5.79
  -1  -4  12  125.82    5.60
   1   4 -11   10.32    3.03
   1   4 -11    9.62    2.99
  -1  -4  11    8.56    2.01
   1   4 -11   12.09    2.89
  -1  -4  11    6.41    1.89
   1   4 -10   10.07    2.89
   1   4 -10   21.36    3.85
   1   4 -10   20.74    3.68
   1   4 -10   11.85    3.03
  -1  -4  10   12.32    2.38
  -1  -4   9   20.55    2.94
   1   4  -9   18.04    3.27
   1   4  -9   17.76    3.47
   1   4  -9   17.12    3.65
  -1  -4   9   13.14    2.00
   1   4  -9   18.92    5.39
   1   4  -9   17.56    3.21
  -1  -4   9   13.61    2.64
  -1  -4   8   44.57    3.99
  -1  -4   8   58.34    4.28
   1   4  -8   54.91    4.66
   1   4  -8   61.12    4.86
  -1  -4   8   54.67    3.60
   1   4  -8   50.62    7.20
   1   4  -8   52.86    4.29
  -1  -4   8   56.55    3.28
  -1  -4   7  179.49    7.65
  -1  -4   7  185.87    7.92
   1   4  -7  193.01    8.78
  -1  -4   7  196.07    8.53
  -1  -4   7  188.74    8.78
  -1  -4   7  205.96    9.00
  -1  -4   7  193.61    8.56
   1   4  -7  201.75    9.01
   1   4  -7  164.68   12.02
   1   4  -7  186.21   14.66
  -1  -4   7  187.12    8.19
   1   4  -7  193.03    8.70
   1   4  -7  191.28    8.52
  -1  -4   6    1.23    1.10
  -1  -4   6    0.98    1.67
  -1  -4   6    2.76    1.87
  -1  -4   6    0.52    1.73
  -1  -4   6    1.02    1.30
  -1  -4   6    3.86    2.09
   1   4  -6   -3.29    4.21
   1   4  -6    8.82    5.31
  -1  -4   6    0.13    1.63
   1   4  -6    1.81    2.11
   1   4  -6    2.97    1.95
   1   4  -6    2.53    2.21
   1   4  -6    2.32    2.20
   1   4  -5   36.59    3.18
   1   4  -5   39.88    3.06
  -1  -4   5   36.07    2.75
  -1  -4   5   37.35    2.85
  -1  -4   5   34.33    4.78
  -1  -4   5   33.33    2.52
   1   4  -5   32.11    2.93
  -1  -4   5   37.88    4.26
  -1  -4   5   38.74    5.85
  -1  -4   5   39.09    2.42
   1   4  -5   33.38    2.98
  -1  -4   5   36.08    2.58
   1   4  -5   30.63    6.28
  -1  -4   5   33.75    3.46
   1   4  -4  367.08   14.12
   1   4  -4  369.37   14.06
  -1  -4   4  382.20   14.13
  -1  -4   4  382.65   14.11
   1   4  -4  365.57   14.03
  -1  -4   4  382.94   17.50
  -1  -4   4  365.64   13.82
   1   4  -4  366.73   13.88
  -1  -4   4  385.36   16.16
   1   4  -4  380.42   18.40
  -1  -4   4  385.87   16.15
  -1  -4   4  369.33   16.33
  -1  -4   4  395.80   18.82
  -1  -4   3   78.34    5.38
   1   4  -3   81.31    7.03
  -1  -4   3   83.24    5.67
  -1  -4   3   78.75    6.11
  -1  -4   3   73.31    3.82
  -1  -4   3   77.85    5.96
   1   4  -3   73.84    3.59
  -1  -4   3   72.42    3.61
   1   4  -3   73.70    6.22
  -1  -4   3   81.07    6.58
  -1  -4   2    6.51    1.38
  -1  -4   2    8.56    2.71
   1   4  -2    8.51    1.29
  -1  -4   2    6.63    2.23
  -1  -4   1    5.14    2.34
  -1  -4   1    5.08    1.14
   1   4  -1    7.70    1.16
  -1  -4   1    6.60    2.47
  -1  -4   1    5.30    1.23
   1   4  -1    5.44    2.07
   1   4  -1    5.09    2.43
  -1  -4   1    7.59    2.66
  -1  -4   0    0.51    1.56
  -1  -4   0    2.44    2.23
  -1  -4   0    2.20    1.17
   1   4   0    0.23    2.11
  -1  -4   0    0.90    2.21
  -1  -4  -1   14.64    3.04
   1   4   1   18.61    3.65
  -1  -4  -1   13.08    2.19
   1   4   1   10.78    1.31
   1   4   1   16.70    2.89
   1   4   1   14.87    2.77
  -1  -4  -1   15.87    3.13
  -1  -4  -2  448.85   17.06
   1   4   2  425.02   16.99
   1   4   2  396.52   15.08
  -1  -4  -2  397.71   15.65
   1   4   2  404.57   16.93
   1   4   2  404.17   16.29
  -1  -4  -2  412.95   15.91
   1   4   3 1504.30   50.45
   1   4   3 1491.48   51.19
  -1  -4  -3 1468.69   51.08
  -1  -4  -3 1375.25   50.18
  -1  -4  -3 1463.93   51.37
  -1  -4  -3 1439.80   52.69
  -1  -4  -3 1474.89   50.55
  -1  -4  -3 1365.06   50.21
  -1  -4  -4   26.04    3.12
  -1  -4  -4   35.13    3.03
   1   4   4   32.56    3.06
  -1  -4  -4   29.13    2.21
   1   4   4   30.93    3.18
  -1  -4  -4   29.91    3.93
  -1  -4  -4   33.29    2.53
  -1  -4  -4   32.84    3.08
   1   4   4   31.99    3.51
  -1  -4  -4   32.93    1.85
  -1  -4  -4   30.28    3.23
   1   4   5 1136.55   38.68
  -1  -4  -5  985.27   37.61
  -1  -4  -5  998.70   36.57
   1   4   5 1068.22   38.41
  -1  -4  -5 1045.33   38.15
  -1  -4  -5 1066.29   38.71
  -1  -4  -5 1121.76   40.30
  -1  -4  -5 1070.17   36.95
   1   4   5 1055.96   38.94
  -1  -4  -5 1081.96   38.34
  -1  -4  -5 1050.16   39.58
  -1  -4  -5 1140.11   37.75
  -1  -4  -6 1474.12   54.23
   1   4   6 1550.06   54.67
   1   4   6 1469.59   54.89
  -1  -4  -6 1559.40   55.54
  -1  -4  -6 1558.21   57.33
  -1  -4  -6 1477.72   54.93
  -1  -4  -6 1615.19   54.35
  -1  -4  -7   62.33    5.55
   1   4   7   63.56    5.04
  -1  -4  -7   62.70    6.33
  -1  -4  -7   64.28    6.64
  -1  -4  -7   59.26    4.99
  -1  -4  -7   55.86    4.70
   1   4   8  797.15   30.94
  -1  -4  -8  776.54   31.82
  -1  -4  -8  797.87   33.18
  -1  -4  -8  802.98   34.14
  -1  -4  -8  750.73   33.82
  -1  -4  -8  751.63   30.43
  -1  -4  -9  155.87   12.79
  -1  -4  -9  164.78   12.72
  -1  -4  -9  195.74    7.80
  -1  -4  -9  182.75   10.96
   1   4   9  194.29   11.05
  -1  -4  -9  189.36   12.60
   1   4   9  190.66    7.94
  -1  -4 -10  298.52   18.62
  -1  -4 -10  310.66   12.10
  -1  -4 -10  341.47   16.61
  -1  -4 -10  303.46   17.73
   1   4  10  311.73   15.90
   1   4  10  306.98   12.16
   1   4  10  322.27   12.03
   1   4  10  319.77   11.94
   1   4  10  288.75   11.58
   1   4  11   18.67    2.32
   1   4  11   22.78    2.29
   1   4  11   16.13    1.96
   1   4  11   18.81    2.41
  -1  -4 -11   19.05    2.83
   1   4  11   19.43    2.47
  -1  -4 -11   16.18    5.44
   1   4  11   15.51    4.45
   1   4  11   18.74    2.22
   1   4  12  197.43    8.25
   1   4  12  204.09    8.46
  -1  -4 -12  156.90   12.69
   1   4  12  209.54    8.40
   1   4  12  199.54    8.09
  -1  -4 -12  192.31    8.78
   1   4  12  197.19   12.31
  -1  -4 -12  144.21   14.00
  -1  -4 -13   -0.69    5.10
  -1  -4 -13    6.13    5.02
   1   4  13    1.66    1.41
   1   4  13    4.72    1.67
  -1  -4 -13    1.30    2.41
   1   4  14  125.71    5.74
   1   4  14  134.92    5.64
   1   4  14  125.50    5.55
   1   4  15    5.20    1.45
  -1  -4 -15    4.34    2.56
   1   4  15    6.09    1.56
   1   4  16   12.93    1.18
  -1  -5  11    0.56    1.53
   1   5 -11    1.02    2.40
   1   5 -11    1.09    2.05
  -1  -5  11    0.17    1.45
   1   5 -10    2.39    2.67
  -1  -5  10    1.65    1.70
   1   5 -10    0.14    2.20
   1   5 -10    1.78    2.74
   1   5  -9   59.02    4.60
  -1  -5   9   47.74    3.26
  -1  -5   9   50.80    3.86
  -1  -5   9   51.80    3.91
   1   5  -9   58.39    4.59
   1   5  -9   64.02    4.71
   1   5  -8   81.75    5.51
   1   5  -8   82.23    5.51
   1   5  -8   75.06    5.40
  -1  -5   8   84.41    5.12
  -1  -5   8   79.24    4.39
   1   5  -8   74.86    5.24
   1   5  -8   72.02    4.79
  -1  -5   8   85.26    5.17
   1   5  -7   16.25    2.96
  -1  -5   7   19.53    2.90
  -1  -5   7   16.27    1.95
  -1  -5   7   14.52    2.75
  -1  -5   7   21.28    2.66
   1   5  -7   19.74    3.40
  -1  -5   7   18.10    2.24
   1   5  -7   16.84    2.92
   1   5  -7   24.16    6.72
  -1  -5   6    1.16    1.16
   1   5  -6    0.17    2.23
  -1  -5   6    1.41    1.96
  -1  -5   6    1.01    1.96
  -1  -5   6    3.61    1.89
   1   5  -6    1.99    2.67
   1   5  -6   -0.34    2.12
  -1  -5   6    1.12    1.55
   1   5  -6    1.24    3.86
   1   5  -6    4.52    2.54
   1   5  -6    3.34    2.38
   1   5  -6    8.35    6.13
  -1  -5   5   30.77    2.84
   1   5  -5   30.30    2.87
   1   5  -5   26.45    2.87
  -1  -5   5   25.35    4.78
   1   5  -5   29.79    3.19
  -1  -5   5   28.44    2.47
   1   5  -5   29.46    3.05
  -1  -5   5   31.43    2.29
  -1  -5   5   26.52    2.43
   1   5  -5   33.08    3.22
   1   5  -5   30.21    3.19
  -1  -5   5   25.94    3.82
  -1  -5   5   26.10    5.56
   1   5  -5   28.63    4.81
  -1  -5   4  238.69   12.26
  -1  -5   4  268.17   15.15
   1   5  -4  238.25   11.98
  -1  -5   4  233.00    9.78
  -1  -5   4  229.19    9.74
   1   5  -4  224.89    9.82
   1   5  -4  242.41    9.99
   1   5  -4  253.14   10.08
   1   5  -4  233.88    9.55
  -1  -5   4  238.18    9.53
  -1  -5   4  246.55   12.10
  -1  -5   4  233.61   13.31
   1   5  -4  241.25    9.35
   1   5  -3 1340.82   48.37
  -1  -5   3 1426.28   52.27
   1   5  -3 1334.19   46.71
   1   5  -3 1297.94   46.56
  -1  -5   3 1314.94   46.53
   1   5  -3 1377.72   46.81
   1   5  -3 1327.55   46.48
  -1  -5   3 1331.18   46.59
  -1  -5   3 1383.06   49.72
  -1  -5   3 1446.35   49.93
  -1  -5   3 1336.91   46.38
   1   5  -3 1304.64   46.22
  -1  -5   3 1336.55   46.63
  -1  -5   3 1375.00   50.74
   1   5  -2  593.62   21.34
  -1  -5   2  591.43   21.20
  -1  -5   2  621.00   24.36
   1   5  -2  613.20   26.70
  -1  -5   2  640.95   24.30
   1   5  -2  567.83   20.80
  -1  -5   2  582.30   21.17
  -1  -5   2  582.24   24.47
  -1  -5   1   36.77    2.31
  -1  -5   1   30.51    4.02
   1   5  -1   44.58    5.87
  -1  -5   1   38.17    4.18
  -1  -5   1   33.38    3.94
  -1  -5   1   34.62    2.33
   1   5  -1   31.75    2.06
   1   5  -1   29.62    4.30
  -1  -5   1   36.93    4.48
  -1  -5   0   33.74    4.16
  -1  -5   0   29.39    3.92
  -1  -5   0   32.05    2.21
   1   5   0   27.27    3.90
  -1  -5   0   28.91    4.04
  -1  -5  -1  236.76   11.58
  -1  -5  -1  228.33   11.26
   1   5   1  210.60   11.83
  -1  -5  -1  238.49   11.02
  -1  -5  -1  217.36   11.04
  -1  -5  -1  223.39    8.71
   1   5   1  225.90   11.49
   1   5   2    9.36    2.90
  -1  -5  -2   14.86    3.85
  -1  -5  -2   14.04    3.58
  -1  -5  -2   14.95    2.89
  -1  -5  -2   13.38    2.63
   1   5   2   14.38    1.71
   1   5   2   12.69    3.49
  -1  -5  -3   29.46    2.18
  -1  -5  -3   20.63    4.12
   1   5   3   31.22    2.66
  -1  -5  -3   27.15    3.19
   1   5   3   26.96    3.41
  -1  -5  -3   23.14    3.32
  -1  -5  -3   28.54    2.73
  -1  -5  -3   20.63    3.19
   1   5   4   22.38    2.64
   1   5   4   19.23    3.07
  -1  -5  -4   19.18    2.86
  -1  -5  -4   20.60    3.13
   1   5   4   24.85    3.73
  -1  -5  -4   20.56    3.51
  -1  -5  -4   18.58    3.67
  -1  -5  -5 1700.18   61.67
  -1  -5  -5 1704.64   62.83
  -1  -5  -5 1695.32   62.21
   1   5   5 1808.46   62.08
   1   5   5 1845.43   61.96
  -1  -5  -5 1692.51   61.69
  -1  -5  -5 1703.64   64.23
  -1  -5  -5 1791.90   64.17
   1   5   5 1744.50   63.15
  -1  -5  -6   67.35    4.83
   1   5   6   70.54    5.16
   1   5   6   63.56    4.89
  -1  -5  -6   54.62    4.94
  -1  -5  -6   67.91    5.73
  -1  -5  -6   62.13    5.63
   1   5   6   69.81    5.53
  -1  -5  -6   48.38    6.15
  -1  -5  -6   69.92    6.14
  -1  -5  -6   67.36    4.69
   1   5   7  469.80   19.62
   1   5   7  451.58   19.08
  -1  -5  -7  516.09   20.51
  -1  -5  -7  429.20   19.67
  -1  -5  -7  446.08   20.23
  -1  -5  -7  434.40   21.77
  -1  -5  -8  128.12    9.22
   1   5   8  140.64    8.68
  -1  -5  -8  134.41   10.56
  -1  -5  -8  102.75    9.73
   1   5   8  126.50    8.24
  -1  -5  -8  127.97    8.16
  -1  -5  -8  117.30    7.85
  -1  -5  -8  138.37    9.50
   1   5   9   59.09    3.47
   1   5   9   59.22    3.46
  -1  -5  -9   42.89    6.53
  -1  -5  -9   54.35    6.52
  -1  -5  -9   58.08    7.30
  -1  -5  -9   56.50    6.08
  -1  -5  -9   56.02    7.66
   1   5   9   61.59    3.40
   1   5   9   61.78    3.45
   1   5  10  259.63   10.18
   1   5  10  272.25   14.21
  -1  -5 -10  245.59   15.86
  -1  -5 -10  240.64   13.68
  -1  -5 -10  262.30   15.31
   1   5  10  252.21   10.04
   1   5  10  263.62   10.21
   1   5  10  235.61    9.58
   1   5  10  272.67   10.19
  -1  -5 -11   90.80    8.54
  -1  -5 -11  100.57   10.03
   1   5  11  106.57    5.31
   1   5  11  110.73    8.68
   1   5  11  102.53    4.70
   1   5  11   99.80    5.11
   1   5  11  109.31    5.15
  -1  -5 -12   60.92    8.36
   1   5  12   73.60    4.31
   1   5  12   65.41    3.95
   1   5  12   58.76    6.84
   1   5  12   72.52    4.08
   1   5  12   77.05    4.12
   1   5  12   67.70    3.61
  -1  -5 -13   35.62    7.08
   1   5  13   48.33    3.20
   1   5  13   50.29    3.41
   1   5  13   46.99    3.18
   1   5  13   46.50    2.82
   1   5  13   44.99    3.23
   1   5  14    9.70    2.07
   1   5  14   16.88    2.19
   1   5  14   15.39    1.90
  -1  -5 -14   12.24    3.13
   1   5  15  207.03    8.00
   1   5  15  192.43    7.85
   1   5  15  199.80    7.73
   1   5  16   42.79    2.28
   1   6 -10   12.10    2.48
  -1  -6  10   10.83    1.70
   1   6  -9    3.78    2.52
   1   6  -9    2.38    2.37
  -1  -6   9    2.39    1.75
  -1  -6   8   26.73    2.43
  -1  -6   8   33.42    3.17
  -1  -6   8   28.26    3.00
   1   6  -8   30.91    3.70
   1   6  -8   34.78    3.64
   1   6  -7    9.02    2.89
   1   6  -7    6.46    2.89
   1   6  -7    8.59    2.90
  -1  -6   7    8.09    2.17
  -1  -6   7    7.32    2.27
   1   6  -7    8.55    2.80
  -1  -6   7    8.50    1.75
   1   6  -7    6.77    2.67
  -1  -6   7    9.32    2.35
  -1  -6   6   37.44    3.45
  -1  -6   6   40.69    3.40
   1   6  -6   33.96    3.82
   1   6  -6   41.97    3.87
  -1  -6   6   40.23    3.06
   1   6  -6   37.01    3.67
   1   6  -6   36.77    3.62
  -1  -6   6   35.03    2.55
   1   6  -6   38.77    3.88
  -1  -6   6   38.69    2.81
   1   6  -5  934.18   32.90
  -1  -6   5  920.02   32.52
  -1  -6   5  860.95   37.26
   1   6  -5  874.84   32.43
   1   6  -5  912.88   32.20
   1   6  -5  898.16   32.77
   1   6  -5  879.53   31.99
  -1  -6   5  874.33   31.95
  -1  -6   5  893.77   39.61
  -1  -6   5  832.37   35.29
  -1  -6   5  895.70   31.64
  -1  -6   5  898.96   31.97
   1   6  -5  862.61   40.87
  -1  -6   4    3.16    1.56
   1   6  -4    1.92    2.37
  -1  -6   4    3.41    1.89
  -1  -6   4    3.17    1.93
   1   6  -4    0.35    2.30
   1   6  -4    2.85    2.60
   1   6  -4    0.49    2.15
  -1  -6   4   -0.65    3.72
  -1  -6   4    0.39    2.45
  -1  -6   4    1.52    3.28
   1   6  -4   -3.76    5.32
  -1  -6   3   -0.11    1.31
   1   6  -3   -0.28    2.00
   1   6  -3    1.03    2.05
  -1  -6   3   -0.25    1.46
  -1  -6   3    0.85    1.52
   1   6  -3    3.19    2.11
   1   6  -3    2.13    2.26
   1   6  -3   -0.58    1.90
   1   6  -3    0.67    5.14
  -1  -6   3    0.38    2.17
  -1  -6   3    1.51    2.33
  -1  -6   3    0.57    3.37
  -1  -6   3    1.84    2.84
   1   6  -3    0.67    1.73
  -1  -6   2 1384.25   47.27
   1   6  -2 1421.57   47.65
   1   6  -2 1311.64   47.13
  -1  -6   2 1364.85   47.33
  -1  -6   2 1286.91   47.14
  -1  -6   2 1453.81   51.31
  -1  -6   2 1516.09   51.71
   1   6  -2 1432.89   54.50
   1   6  -2 1341.04   47.32
   1   6  -2 1389.54   47.62
   1   6  -2 1276.66   46.77
  -1  -6   2 1358.05   51.64
  -1  -6   2 1344.25   51.64
  -1  -6   2 1394.32   47.31
   1   6  -1  408.70   15.71
  -1  -6   1  405.18   15.60
  -1  -6   1  427.65   15.75
  -1  -6   1  407.02   19.51
  -1  -6   1  409.65   19.23
  -1  -6   1  428.26   15.68
   1   6  -1  441.71   16.06
   1   6  -1  449.94   21.43
  -1  -6   1  464.83   19.36
  -1  -6   1  438.58   19.26
  -1  -6   0   72.45    3.58
  -1  -6   0   80.43    6.49
  -1  -6   0   68.73    6.27
  -1  -6   0   79.49    6.26
   1   6   0   66.46    3.85
   1   6   0   67.90    6.44
  -1  -6   0   66.76    3.70
  -1  -6  -1   55.62    3.29
  -1  -6  -1   62.11    5.22
   1   6   1   51.67    5.59
  -1  -6  -1   57.63    5.77
  -1  -6  -2   32.70    4.34
   1   6   2   32.99    4.57
   1   6   2   33.28    5.01
  -1  -6  -2   35.12    4.25
  -1  -6  -2   32.25    3.93
  -1  -6  -2   20.47    4.27
  -1  -6  -2   15.36    4.17
  -1  -6  -3  591.05   23.46
   1   6   3  520.64   20.62
  -1  -6  -3  585.54   22.97
   1   6   3  551.90   22.71
  -1  -6  -3  576.37   24.43
   1   6   3  578.80   24.26
  -1  -6  -3  571.63   24.04
  -1  -6  -3  569.93   24.29
  -1  -6  -4   14.17    3.09
   1   6   4   13.30    3.07
  -1  -6  -4   15.12    3.39
  -1  -6  -4   11.21    2.77
   1   6   4   11.75    2.35
  -1  -6  -4   11.63    2.04
  -1  -6  -4   18.22    4.77
  -1  -6  -5  686.97   26.69
   1   6   5  638.05   25.21
  -1  -6  -5  635.50   25.90
  -1  -6  -5  641.57   27.01
   1   6   5  675.48   25.98
  -1  -6  -5  652.24   28.37
  -1  -6  -5  657.06   26.47
   1   6   5  674.79   27.57
  -1  -6  -5  652.34   28.35
  -1  -6  -5  659.47   23.37
  -1  -6  -6   -0.73    2.95
  -1  -6  -6    1.40    2.99
   1   6   6   -0.38    2.72
  -1  -6  -6    1.21    2.15
   1   6   6    1.03    2.29
   1   6   6    0.80    2.24
  -1  -6  -6   -1.45    2.40
  -1  -6  -7  125.25    9.13
  -1  -6  -7  132.18    8.76
  -1  -6  -7  123.46   10.34
  -1  -6  -7  124.63    9.33
   1   6   7  145.28    8.49
   1   6   7  148.85    8.28
  -1  -6  -7  129.04    8.53
  -1  -6  -8  366.77   17.53
  -1  -6  -8  363.34   17.69
   1   6   8  391.80   17.10
  -1  -6  -8  343.12   18.67
  -1  -6  -8  312.48   19.24
  -1  -6  -9  233.92   13.96
   1   6   9  227.37    9.48
   1   6   9  241.18    9.52
   1   6   9  246.98    9.24
   1   6   9  251.72   13.15
  -1  -6  -9  231.69   14.51
   1   6   9  239.74    9.50
   1   6   9  224.14    9.44
   1   6  10   65.79    3.88
   1   6  10   61.18    3.68
   1   6  10   69.69    3.97
   1   6  10   65.15    3.81
   1   6  10   64.97    3.79
   1   6  10   62.86    3.52
  -1  -6 -10   70.21    8.20
   1   6  10   76.15    6.95
  -1  -6 -10   50.60    6.73
  -1  -6 -10   59.63    7.72
  -1  -6 -10   47.83    7.63
  -1  -6 -11   83.41    9.30
   1   6  11  119.84    5.48
   1   6  11  112.86    5.46
   1   6  11  110.27    5.24
   1   6  11  106.00    5.53
   1   6  11  108.65    5.49
  -1  -6 -11   80.46    9.36
   1   6  12    4.36    1.80
   1   6  12    3.97    1.75
  -1  -6 -12   -0.58    4.89
  -1  -6 -12    5.28    2.63
   1   6  13   87.37    4.70
   1   6  13   75.10    4.28
  -1  -6 -13   72.10    4.90
   1   6  13   86.93    4.41
   1   6  13   83.24    4.37
   1   6  14   61.61    3.53
   1   6  14   62.87    3.56
   1   6  15    5.21    1.51
   1   6  15    4.87    1.44
   1   6  15    2.28    1.55
   1   6  16    6.75    1.05
   1   6  16    5.12    1.29
   1   7  -9   13.75    2.35
   1   7  -9   12.26    2.39
  -1  -7   9   11.13    1.75
   1   7  -8   33.22    3.42
  -1  -7   8   31.04    2.74
  -1  -7   7   16.15    2.44
  -1  -7   7   12.68    1.86
   1   7  -7   15.10    3.12
   1   7  -7   10.39    2.69
  -1  -7   7   14.38    2.36
  -1  -7   6  126.02    6.37
   1   7  -6  125.79    7.04
   1   7  -6  119.14    6.69
  -1  -7   6  126.70    5.94
  -1  -7   6  127.14    6.49
   1   7  -6  129.40    6.92
  -1  -7   6  117.44    5.60
  -1  -7   5  111.91    5.18
  -1  -7   5  105.42    5.49
   1   7  -5  114.43    5.83
   1   7  -5  111.11    6.26
   1   7  -5  110.53    6.29
  -1  -7   5  110.86    5.57
  -1  -7   5   98.63   10.26
   1   7  -5  103.21    6.33
  -1  -7   5  109.24    6.03
  -1  -7   5  108.25    5.98
   1   7  -4  256.57   11.48
  -1  -7   4  262.72   11.10
  -1  -7   4  255.86   15.37
   1   7  -4  275.03   11.19
   1   7  -4  260.95   11.53
  -1  -7   4  213.13   13.41
  -1  -7   4  280.85   17.39
  -1  -7   4  267.09   10.71
   1   7  -4  238.90   17.64
  -1  -7   3   59.38    3.55
   1   7  -3   28.75    3.83
  -1  -7   3   62.58    3.92
  -1  -7   3   55.49    3.82
   1   7  -3   33.42    3.64
   1   7  -3   32.16    3.76
   1   7  -3   39.59    8.06
  -1  -7   3   31.66    4.73
  -1  -7   3   58.78    6.93
  -1  -7   3   52.99    5.91
  -1  -7   3   41.99    6.87
  -1  -7   2   20.60    4.98
  -1  -7   2   30.31    2.82
  -1  -7   2   27.60    2.65
   1   7  -2   24.17    2.98
   1   7  -2   29.42    3.10
   1   7  -2   29.43    3.15
  -1  -7   2   29.99    2.56
  -1  -7   2   33.68    4.87
   1   7  -2   35.38    7.14
  -1  -7   2   27.57    4.37
  -1  -7   2   26.47    4.68
  -1  -7   2   28.53    2.55
  -1  -7   2   34.01    5.24
  -1  -7   1  109.14    5.41
  -1  -7   1  108.97    5.35
  -1  -7   1  110.75    8.70
  -1  -7   1  115.24    5.53
   1   7  -1  111.39    5.50
   1   7  -1  109.08    5.81
   1   7  -1  117.35   10.62
  -1  -7   1  121.81    8.69
  -1  -7   1  130.07    8.92
  -1  -7   1  108.44    8.35
   1   7  -1  114.47    5.78
   1   7   0   27.23    2.76
  -1  -7   0   26.57    2.41
  -1  -7   0   28.55    2.33
  -1  -7   0   30.71    4.81
  -1  -7   0   25.59    2.49
   1   7   0   23.91    2.70
  -1  -7   0   18.40    4.26
  -1  -7   0   24.04    4.28
  -1  -7   0   29.58    4.53
   1   7   1  122.42    6.23
  -1  -7  -1  147.29    6.15
  -1  -7  -1  145.63    9.16
   1   7   1  131.36    6.35
  -1  -7  -1  138.97    9.64
   1   7   1  125.21    6.34
   1   7   1  137.50    9.87
  -1  -7  -1  138.40    6.23
  -1  -7  -1  154.18    9.76
  -1  -7  -2   41.51    4.91
   1   7   2   38.66    5.96
  -1  -7  -2   48.06    5.05
   1   7   2   42.51    3.06
   1   7   2   49.43    3.21
   1   7   2   43.14    3.26
   1   7   2   39.82    5.49
  -1  -7  -2   44.34    5.33
  -1  -7  -2   46.51    5.88
  -1  -7  -2   48.45    3.25
  -1  -7  -3  138.52   10.10
   1   7   3  156.49    6.94
   1   7   3  154.31   10.41
   1   7   3  151.16    6.60
   1   7   3  137.84    6.47
  -1  -7  -3  155.55   10.44
  -1  -7  -3  127.90    9.70
   1   7   3  157.78    9.52
  -1  -7  -3  165.92    9.85
  -1  -7  -3  157.72    9.31
  -1  -7  -3  155.36    9.79
  -1  -7  -4    6.45    2.69
  -1  -7  -4    9.61    2.71
   1   7   4    9.61    3.18
  -1  -7  -4    4.97    2.88
   1   7   4    7.25    1.84
  -1  -7  -4    7.73    4.36
  -1  -7  -4    9.48    4.36
   1   7   4    6.58    1.72
   1   7   5  152.74    6.81
  -1  -7  -5  152.18   10.81
  -1  -7  -5  143.09    9.27
  -1  -7  -5  148.60    9.86
   1   7   5  145.76    7.83
  -1  -7  -5  157.24    9.12
   1   7   5  149.04    8.78
   1   7   5  148.65    6.82
  -1  -7  -5  139.55   10.66
   1   7   5  144.03   10.23
  -1  -7  -6   56.11    5.60
   1   7   6   59.30    5.03
   1   7   6   64.79    5.54
  -1  -7  -6   55.25    6.13
   1   7   6   60.79    3.66
   1   7   6   65.17    3.91
   1   7   6   48.90    6.12
  -1  -7  -6   58.36    6.90
  -1  -7  -7   48.84    3.46
   1   7   7   36.04    2.91
   1   7   7   44.06    2.94
   1   7   7   42.46    2.83
  -1  -7  -7   46.83    6.30
   1   7   7   40.78    4.65
  -1  -7  -7   41.70    5.23
   1   7   7   40.32    4.52
  -1  -7  -7   31.55    6.12
  -1  -7  -7   47.08    6.39
   1   7   7   42.42    3.19
   1   7   8    0.62    1.42
   1   7   8    0.43    1.45
   1   7   8    1.52    1.72
   1   7   8    0.31    1.41
   1   7   8    0.21    1.29
   1   7   8    1.31    1.61
  -1  -7  -8    2.66    3.01
   1   7   8   -0.34    2.28
   1   7   8    1.45    2.81
   1   7   8    1.75    1.58
  -1  -7  -8   -0.59    3.12
   1   7   9  390.73   14.42
   1   7   9  377.13   14.41
   1   7   9  371.57   14.19
   1   7   9  372.67   14.45
   1   7   9  397.46   14.44
  -1  -7  -9  359.08   19.04
   1   7   9  370.73   18.01
  -1  -7  -9  308.27   19.63
   1   7   9  373.04   19.34
   1   7  10  955.62   37.88
  -1  -7 -10  808.79   39.47
  -1  -7 -10  841.62   40.89
   1   7  10  925.61   33.01
   1   7  10  945.72   33.16
   1   7  10  985.65   33.19
   1   7  10  925.84   32.60
   1   7  10  910.43   33.08
   1   7  11  178.05   11.85
  -1  -7 -11  152.06   12.69
  -1  -7 -11  135.39   12.89
   1   7  11  197.40    8.21
   1   7  11  187.06    8.23
   1   7  11  195.96    8.20
   1   7  11  185.48    7.72
   1   7  11  204.69    8.26
   1   7  12  228.64    9.38
   1   7  12  226.22    9.41
   1   7  12  231.65    9.35
   1   7  12  215.94    8.95
   1   7  13    1.36    1.56
   1   7  13    1.62    1.53
   1   7  13    0.53    1.75
   1   7  13    2.11    2.04
   1   7  14   47.15    3.13
   1   7  14   54.83    3.14
   1   7  14   46.53    2.90
   1   7  15    4.40    1.38
   1   7  15    2.01    1.56
   1   7  16  140.81    5.40
   1   7  16  137.80    5.52
   1   8  -8   36.16    2.86
  -1  -8   8   28.62    2.26
   1   8  -8   32.84    2.79
  -1  -8   7    0.99    1.48
   1   8  -7    2.04    2.19
  -1  -8   7    0.60    1.68
  -1  -8   7    1.26    1.40
   1   8  -7   -0.71    1.81
  -1  -8   6   13.00    2.22
  -1  -8   6   13.36    2.14
   1   8  -6    9.82    2.39
  -1  -8   6   10.25    1.79
   1   8  -6   16.89    3.00
  -1  -8   6    8.89    1.93
   1   8  -6    9.51    2.61
  -1  -8   5   34.59    3.11
   1   8  -5   39.37    4.01
  -1  -8   5   26.40    2.38
   1   8  -5   30.77    3.62
   1   8  -5   32.12    3.46
  -1  -8   5   30.52    2.70
  -1  -8   5   28.35    3.05
  -1  -8   4    2.27    3.31
  -1  -8   4    1.84    1.26
  -1  -8   4    2.86    1.59
  -1  -8   4    3.67    3.74
   1   8  -4    5.15    2.68
  -1  -8   4    3.91    1.70
   1   8  -4    4.72    2.59
  -1  -8   4    3.85    2.07
  -1  -8   3  430.25   16.51
  -1  -8   3  412.70   16.36
  -1  -8   3  432.02   16.12
   1   8  -3  424.86   17.06
  -1  -8   3  386.91   19.75
  -1  -8   3  450.48   23.37
  -1  -8   3  410.59   21.26
   1   8  -3  394.22   16.80
   1   8  -2   45.96    4.12
  -1  -8   2   57.17    7.38
  -1  -8   2   56.30    6.20
  -1  -8   2   50.61    3.80
  -1  -8   2   51.97    3.81
  -1  -8   2   51.11    3.51
   1   8  -2   44.30    7.85
  -1  -8   2   39.38    5.33
   1   8  -2   44.83    4.22
  -1  -8   2   48.97    6.75
  -1  -8   2   51.37    6.81
  -1  -8   1   25.56    2.64
   1   8  -1   22.62    3.07
   1   8  -1   21.61    2.76
  -1  -8   1   21.94    5.03
  -1  -8   1   25.37    4.67
   1   8  -1   21.49    6.13
  -1  -8   1   20.49    4.08
  -1  -8   1   27.10    2.84
  -1  -8   0  671.10   28.71
  -1  -8   0  654.19   28.53
   1   8   0  657.09   24.13
  -1  -8   0  617.92   23.42
  -1  -8   0  656.30   23.63
  -1  -8   0  653.61   28.75
   1   8   0  626.70   23.90
  -1  -8  -1   19.92    2.46
   1   8   1   21.61    2.88
  -1  -8  -1   19.09    2.28
  -1  -8  -1   20.52    4.83
   1   8   1   22.18    2.78
   1   8   1   19.42    2.77
  -1  -8  -1   16.32    4.46
  -1  -8  -1   21.84    4.24
   1   8   1   17.97    5.27
  -1  -8  -1   24.64    4.44
   1   8   1   18.31    2.73
   1   8   2    2.78    2.02
   1   8   2    2.80    1.76
   1   8   2    0.83    1.99
  -1  -8  -2    3.94    1.75
  -1  -8  -2    3.08    3.98
   1   8   2    2.17    1.90
   1   8   2    3.79    1.95
  -1  -8  -2    2.91    1.80
  -1  -8  -2    4.17    3.97
   1   8   2    1.28    3.37
  -1  -8  -2    3.37    2.89
   1   8   3    0.52    1.75
   1   8   3   -0.15    2.08
   1   8   3    0.58    3.29
  -1  -8  -3    0.98    2.63
   1   8   3   -1.60    3.03
  -1  -8  -3   -1.40    2.43
  -1  -8  -3   -2.13    3.69
   1   8   3   -0.39    1.63
   1   8   3    0.87    1.67
  -1  -8  -3    1.57    1.99
   1   8   4   28.00    2.66
  -1  -8  -4   32.02    5.94
   1   8   4   35.27    3.15
   1   8   4   28.37    5.32
  -1  -8  -4   24.91    5.75
   1   8   4   32.84    2.63
   1   8   4   33.15    2.85
   1   8   4   32.08    2.43
  -1  -8  -4   30.92    4.95
   1   8   4   29.99    4.76
  -1  -8  -4   37.58    5.16
  -1  -8  -5  109.06    8.34
  -1  -8  -5  115.31    8.83
   1   8   5   99.25    7.46
   1   8   5  101.87    5.52
   1   8   5  101.98    5.00
  -1  -8  -5   90.66    9.15
  -1  -8  -5   98.76    9.64
   1   8   5  102.85    5.12
   1   8   5   88.00    8.82
  -1  -8  -5   91.01    9.07
   1   8   5  108.71    5.74
   1   8   5  104.37    4.95
   1   8   5   99.40    4.85
  -1  -8  -6  153.74   11.53
   1   8   6   89.07    5.73
   1   8   6  127.26    5.56
   1   8   6   80.53    5.54
   1   8   6  149.77    5.93
  -1  -8  -6   80.21    9.44
   1   8   6   93.79    6.11
   1   8   6  139.84    9.05
  -1  -8  -6  110.21    9.41
   1   8   6   84.07    5.15
   1   8   6  142.40    5.95
  -1  -8  -7  840.66   34.42
   1   8   7  759.52   27.04
   1   8   7  738.45   27.09
   1   8   7  772.52   27.26
   1   8   7  753.90   29.91
   1   8   7  788.87   30.71
  -1  -8  -7  700.11   32.09
  -1  -8  -7  715.38   33.35
   1   8   7  750.68   27.13
   1   8   7  742.48   27.16
   1   8   7  764.26   27.36
  -1  -8  -7  729.75   34.14
   1   8   7  777.25   27.85
   1   8   8    9.55    1.58
   1   8   8    8.01    1.89
   1   8   8    7.97    1.93
   1   8   8    7.02    1.72
   1   8   8    3.26    3.02
   1   8   8    5.87    2.66
  -1  -8  -8    6.27    3.56
  -1  -8  -8    4.81    3.37
   1   8   8   11.67    2.28
   1   8   9   11.17    2.26
   1   8   9   13.58    2.10
   1   8   9   15.02    1.98
   1   8   9   14.78    2.00
   1   8   9   14.30    3.71
  -1  -8  -9   10.81    4.66
  -1  -8  -9    9.86    4.38
   1   8   9   14.12    2.35
   1   8   9   14.07    2.33
   1   8   9   12.29    4.27
   1   8  10   31.33    3.03
   1   8  10   35.19    2.87
   1   8  10   39.12    2.87
  -1  -8 -10   28.22    6.11
   1   8  10   30.89    5.08
   1   8  10   32.33    2.78
   1   8  10   34.27    2.96
   1   8  11  299.96   11.68
   1   8  11  282.01   11.60
   1   8  11  292.73   11.49
   1   8  12   64.62    3.85
   1   8  12   62.08    3.81
   1   8  12   64.53    3.88
   1   8  13    0.71    1.50
   1   8  13   -0.73    1.70
   1   8  14  250.36    9.34
   1   8  14  225.00    9.25
   1   8  14  234.01    9.32
   1   8  15    2.62    1.30
   1   8  15    0.61    1.39
   1   8  16   27.34    1.66
   1   9  -6    5.37    1.88
   1   9  -6    8.47    2.15
  -1  -9   6    7.35    1.81
  -1  -9   6    6.83    1.63
   1   9  -6   11.35    2.26
   1   9  -5  340.80   12.74
  -1  -9   5  329.93   12.27
  -1  -9   5  343.60   12.47
  -1  -9   5  297.82   11.79
   1   9  -5  275.12   12.31
  -1  -9   5  297.00   12.00
   1   9  -5  306.55   12.68
   1   9  -4   43.91    3.97
   1   9  -4   41.67    3.82
  -1  -9   4   38.98    2.89
   1   9  -4   36.33    3.63
  -1  -9   4   39.04    3.14
  -1  -9   4   41.59    3.39
  -1  -9   3   18.97    2.71
  -1  -9   3   25.38    4.81
   1   9  -3   24.82    3.32
   1   9  -3   24.41    3.48
  -1  -9   3   15.40    4.86
   1   9  -3   21.66    3.31
  -1  -9   3   23.85    2.43
  -1  -9   3   22.48    2.40
  -1  -9   2   66.62    3.99
  -1  -9   2   68.67    4.39
  -1  -9   2   64.80    4.29
   1   9  -2   65.57    4.71
   1   9  -2   59.14    4.81
  -1  -9   2   54.46    6.22
  -1  -9   2   63.95    8.05
   1   9  -2   64.93    4.89
  -1  -9   2   52.63    6.86
   1   9  -1    9.34    2.79
  -1  -9   1   10.88    2.26
  -1  -9   1   13.27    2.44
   1   9  -1    9.49    2.66
  -1  -9   1   12.31    2.10
  -1  -9   1   13.30    4.71
  -1  -9   1    9.36    3.90
  -1  -9   1   11.25    4.12
   1   9   0    7.32    2.67
  -1  -9   0    3.24    1.79
  -1  -9   0    6.58    2.13
  -1  -9   0    1.16    3.50
  -1  -9   0    7.89    2.08
   1   9   0    4.90    2.41
   1   9   0   -3.09    5.19
   1   9   0    7.73    2.32
  -1  -9   0    8.23    3.16
   1   9   1 1221.58   42.91
   1   9   1 1104.17   42.63
   1   9   1 1128.02   42.01
   1   9   1 1220.57   42.86
  -1  -9  -1 1199.81   42.18
  -1  -9  -1 1241.11   42.42
   1   9   1 1268.45   42.62
  -1  -9  -1 1236.28   48.51
  -1  -9  -1 1250.35   48.70
   1   9   1 1078.37   46.65
  -1  -9  -1 1209.83   48.13
   1   9   2   39.31    3.64
   1   9   2   40.38    3.60
  -1  -9  -2   39.08    6.31
   1   9   2   38.86    3.08
   1   9   2   35.62    3.49
  -1  -9  -2   37.06    3.06
  -1  -9  -2   43.57    6.18
   1   9   2   39.67    3.39
   1   9   2   34.01    5.40
  -1  -9  -2   37.77    5.59
  -1  -9  -2   39.88    3.32
   1   9   3   49.14    4.10
   1   9   3   45.19    3.34
   1   9   3   46.70    3.71
  -1  -9  -3   54.61    3.57
  -1  -9  -3   58.28    7.33
   1   9   3   45.69    5.80
  -1  -9  -3   51.53    7.05
   1   9   3   51.07    3.81
  -1  -9  -3   51.01    3.75
   1   9   3   48.62    3.15
   1   9   4  199.70    8.46
   1   9   4  204.68    8.39
   1   9   4  200.83    9.02
  -1  -9  -4  207.35   13.72
  -1  -9  -4  179.42   12.56
   1   9   4  191.96   11.87
   1   9   4  200.69    8.63
   1   9   4  208.27    8.95
  -1  -9  -4  219.19    9.20
   1   9   4  207.27    9.47
  -1  -9  -5  294.00   16.92
   1   9   5  298.50   15.54
  -1  -9  -5  309.39   12.81
   1   9   5  291.28   12.38
   1   9   5  317.47   12.10
   1   9   5  318.51   12.22
  -1  -9  -5  294.64   17.27
  -1  -9  -5  326.58   18.20
   1   9   5  320.56   12.28
  -1  -9  -6  561.05   26.66
  -1  -9  -6  557.53   26.14
   1   9   6  535.29   19.68
   1   9   6  532.97   19.32
  -1  -9  -6  516.66   25.04
   1   9   6  521.61   23.11
   1   9   6  540.59   20.62
   1   9   6  517.31   19.62
   1   9   6  519.64   19.94
   1   9   6  533.97   19.62
  -1  -9  -7   79.29    9.28
  -1  -9  -7   93.15    9.66
   1   9   7   78.81    4.20
   1   9   7   64.10    3.93
   1   9   7   70.91    4.30
   1   9   7   59.76    6.03
  -1  -9  -7   66.67    7.38
  -1  -9  -7   67.79    8.16
   1   9   7   47.58    4.32
   1   9   7   92.69    4.38
   1   9   7   68.45    4.44
  -1  -9  -8   74.48    9.19
   1   9   8   57.34    5.81
   1   9   8   75.41    4.76
  -1  -9  -8   48.29    7.06
   1   9   8   68.94    4.13
   1   9   8   65.33    3.95
   1   9   8   65.29    3.98
  -1  -9  -9 1519.51   59.85
   1   9   9 1489.10   51.94
   1   9   9 1528.38   52.04
   1   9   9 1550.66   52.10
  -1  -9  -9 1331.17   58.71
   1   9   9 1446.50   52.47
   1   9   9 1558.13   61.07
   1   9  10  183.83    8.03
   1   9  10  181.11    7.54
   1   9  10  189.16    8.05
  -1  -9 -10  174.51   13.56
   1   9  10  185.47    8.03
   1   9  10  180.57    8.08
   1   9  11  406.69   15.39
   1   9  11  411.09   15.47
   1   9  11  396.28   15.03
   1   9  11  396.53   15.40
   1   9  11  411.09   15.48
   1   9  12    4.84    1.77
   1   9  12    1.63    1.53
   1   9  13    1.43    1.54
   1   9  14  186.38    7.40
   1   9  14  177.15    7.27
   1   9  14  185.86    7.44
   1   9  15   66.87    3.13
   1   9  15   63.27    3.18
   1   9  16   29.72    1.54
   1   9  16   21.84    1.46
   1  10  -5    4.06    1.80
   1  10  -5    7.74    1.95
   1  10  -4  207.30    9.14
   1  10  -4  216.77    9.08
  -1 -10   4  224.62    8.81
  -1 -10   4  208.86    8.67
   1  10  -3   -0.57    2.14
   1  10  -3   -0.30    2.03
  -1 -10   3    0.50    1.35
  -1 -10   3   -0.10    1.34
   1  10  -3    0.15    2.18
  -1 -10   3    0.13    1.61
  -1 -10   2   22.83    2.64
  -1 -10   2   18.90    4.45
   1  10  -2   22.20    3.01
  -1 -10   2   17.62    2.15
   1  10  -2   17.20    2.89
   1  10  -2   20.92    3.18
  -1 -10   1  777.42   27.84
  -1 -10   1  812.26   28.22
  -1 -10   1  775.23   28.00
  -1 -10   1  800.61   28.10
   1  10  -1  799.53   28.42
   1  10  -1  696.55   27.37
  -1 -10   1  754.52   34.70
  -1 -10   1  759.17   33.34
   1  10  -1  769.41   28.68
  -1 -10   0   33.26    6.14
   1  10   0   47.38    4.13
  -1 -10   0   48.68    3.69
  -1 -10   0   50.77    3.59
   1  10   0   46.17    3.83
   1  10   0   41.15    3.08
  -1 -10   0   32.49    5.62
  -1 -10   0   43.50    3.22
   1  10   1    1.05    1.65
  -1 -10  -1   -0.13    1.59
  -1 -10  -1    1.07    1.86
  -1 -10  -1    1.00    1.83
   1  10   1   -0.30    2.08
   1  10   1    3.08    2.33
   1  10   1    0.35    2.21
   1  10   1   -0.37    2.37
  -1 -10  -1   -0.59    3.38
   1  10   2   -0.24    1.56
   1  10   2    0.17    2.25
  -1 -10  -2    0.65    1.64
  -1 -10  -2    1.44    1.93
   1  10   2    2.75    1.80
   1  10   2   -0.18    2.22
  -1 -10  -2   -1.78    3.56
  -1 -10  -2   -0.60    3.19
   1  10   2    1.64    2.38
   1  10   3   90.14    5.35
  -1 -10  -3   93.60    4.89
  -1 -10  -3   96.70    8.95
  -1 -10  -3   76.22    8.51
   1  10   3   82.15    4.67
   1  10   3   91.14    5.50
   1  10   3   87.91    5.68
  -1 -10  -3   94.48    5.17
   1  10   4  112.47    6.49
   1  10   4  116.30    5.67
   1  10   4  114.88    6.07
  -1 -10  -4  123.79    5.91
  -1 -10  -4  120.25   10.18
  -1 -10  -4  114.44   10.15
   1  10   4  120.43    6.28
  -1 -10  -4   96.58    9.38
  -1 -10  -4  117.07    6.12
   1  10   5  391.75   15.16
  -1 -10  -5  414.36   15.75
  -1 -10  -5  400.01   15.47
  -1 -10  -5  430.59   21.62
  -1 -10  -5  395.94   20.70
  -1 -10  -5  395.56   21.10
   1  10   5  379.53   15.50
   1  10   5  400.78   15.02
   1  10   5  386.24   16.17
   1  10   6   48.78    3.75
  -1 -10  -6   34.27    6.63
  -1 -10  -6   46.28    6.90
  -1 -10  -6   50.03    3.91
   1  10   6   49.43    3.31
  -1 -10  -6   34.96    5.62
   1  10   7  162.69    8.09
   1  10   7  154.98    7.11
   1  10   7  169.37    7.49
   1  10   7  157.94    6.78
  -1 -10  -7  133.96   11.72
  -1 -10  -7  149.38   12.30
  -1 -10  -7  151.33    7.60
   1  10   7  164.46    7.52
   1  10   8   60.21    4.81
  -1 -10  -8   47.97    7.64
   1  10   8   67.88    4.73
  -1 -10  -8   86.84    9.63
   1  10   8   87.61    4.84
   1  10   8   87.44    4.68
   1  10   8   66.19    4.11
  -1 -10  -9  482.36   24.50
   1  10   9  500.72   18.51
   1  10   9  493.41   18.32
   1  10   9  494.01   18.57
   1  10  10   11.50    2.10
   1  10  10    9.93    1.95
   1  10  10   11.12    1.92
   1  10  11    5.40    1.83
   1  10  11    4.93    1.70
   1  10  11    6.02    1.94
   1  10  11    6.34    1.68
   1  10  12  258.00   10.19
   1  10  12  258.00   10.24
   1  10  13    0.50    1.39
   1  10  13    0.34    1.35
   1  10  14   52.40    2.84
   1  11  -3   -0.10    1.74
   1  11  -3    0.08    1.67
  -1 -11   3    0.52    1.25
  -1 -11   3   -0.91    1.34
  -1 -11   2  101.94    4.60
   1  11  -2   91.95    5.13
  -1 -11   2  103.79    4.92
   1  11  -1   19.71    2.69
   1  11  -1   18.34    2.68
  -1 -11   1   18.28    2.01
  -1 -11   1   18.34    2.26
  -1 -11   0   70.41    3.95
  -1 -11   0   72.29    4.18
  -1 -11   0   65.92    4.03
   1  11   0   63.61    4.53
  -1 -11   0   76.55    4.32
  -1 -11  -1   13.86    2.27
  -1 -11  -1   10.98    2.15
   1  11   1    8.91    1.62
   1  11   1   17.91    2.87
   1  11   1   11.60    2.62
  -1 -11  -1    6.85    3.48
  -1 -11  -2    6.63    2.00
  -1 -11  -2    5.21    1.99
  -1 -11  -2    3.74    3.75
   1  11   2    6.61    2.45
   1  11   2    9.94    2.35
  -1 -11  -2    7.75    3.59
  -1 -11  -2    3.27    3.24
   1  11   2    5.24    1.58
  -1 -11  -3   58.52    3.71
   1  11   3   49.93    3.21
   1  11   3   46.21    3.92
   1  11   3   48.14    3.79
  -1 -11  -3   60.66    6.92
  -1 -11  -3   52.64    6.76
   1  11   4    6.97    2.60
  -1 -11  -4    6.85    3.58
  -1 -11  -4   12.90    4.36
  -1 -11  -4    5.66    3.72
   1  11   4   10.80    2.34
  -1 -11  -4    5.64    1.91
   1  11   4    7.41    1.76
   1  11   5    0.75    2.44
  -1 -11  -5    2.90    3.67
  -1 -11  -5   -2.84    3.55
   1  11   5    1.05    1.89
   1  11   5    1.74    1.83
  -1 -11  -5   -2.37    1.89
   1  11   5    0.88    1.44
  -1 -11  -6  199.10   13.23
   1  11   6  183.66    8.19
   1  11   6  199.12    8.68
  -1 -11  -6  208.66    8.76
  -1 -11  -6  214.41   13.57
  -1 -11  -7  472.65   23.11
  -1 -11  -7  425.23   22.47
   1  11   7  482.43   17.69
   1  11   7  460.94   17.29
   1  11   7  465.06   17.64
   1  11   7  444.51   18.29
  -1 -11  -7  468.32   17.71
  -1 -11  -8    8.35    2.12
   1  11   8    7.63    1.99
   1  11   8    9.56    1.83
   1  11   8    7.77    2.19
  -1 -11  -9   20.21    2.47
   1  11   9   13.63    2.45
   1  11   9   15.29    2.06
   1  11   9   14.51    2.35
   1  11   9   19.04    2.32
   1  11  10   43.18    3.09
   1  11  10   45.62    3.50
   1  11  10   51.18    3.07
   1  11  10   40.95    2.86
   1  11  11    7.44    1.63
   1  11  12   15.44    1.79
   1  11  12   16.16    1.90
   1  11  12   20.81    1.89
   1  11  13  203.64    8.11
   1  11  13  222.82    8.28
   1  11  14   12.32    1.31
   1  11  14   13.24    1.29
   1  12  -1    4.70    1.62
  -1 -12   0   15.87    1.64
  -1 -12   0   13.80    1.74
   1  12   0   14.83    2.13
  -1 -12   0   12.43    1.74
   1  12   1  104.62    5.62
  -1 -12  -1  119.28    5.35
  -1 -12  -1  115.63    5.22
  -1 -12  -1  118.73    5.22
  -1 -12  -1  113.54    5.35
   1  12   1  111.80    5.58
  -1 -12  -2   17.43    2.04
   1  12   2   18.89    2.32
  -1 -12  -2   20.56    2.18
   1  12   2   15.91    2.45
  -1 -12  -3   20.46    2.21
   1  12   3   18.19    2.49
   1  12   3   22.97    2.69
  -1 -12  -3   18.83    2.22
   1  12   4   84.77    4.08
  -1 -12  -4   92.18    4.75
  -1 -12  -4   94.35    4.64
   1  12   4   82.25    4.39
   1  12   5   64.14    3.40
  -1 -12  -5   63.29    6.76
  -1 -12  -5   71.45    3.93
   1  12   5   61.30    3.76
   1  12   6   10.57    1.59
   1  12   6   15.93    2.22
  -1 -12  -6   11.71    3.61
   1  12   6   11.14    1.94
  -1 -12  -6   10.50    1.93
   1  12   7   21.37    2.32
   1  12   7   22.44    1.97
   1  12   7   25.96    2.50
  -1 -12  -7   18.89    2.21
   1  12   8   60.22    3.32
   1  12   8   64.33    3.67
   1  12   8   61.74    3.65
   1  12   9   15.45    2.39
   1  12   9   13.52    1.86
   1  12   9   16.19    1.69
   1  12   9   16.22    2.03
   1  12  10    9.30    1.45
   1  12  10    9.32    1.61
   1  12  10    9.57    1.73
   1  12  11  382.66   14.02
   1  12  12   19.73    1.61
   1  12  13   38.98    2.09
  -1 -13  -2   15.06    1.52
  -1 -13  -3   36.54    2.33
  -1 -13  -3   32.34    2.31
   1  13   3   29.79    2.34
   1  13   3   28.60    2.13
  -1 -13  -4  108.44    4.75
  -1 -13  -4  118.60    5.02
   1  13   4  110.29    5.27
   1  13   4  107.49    4.86
  -1 -13  -5  279.20   10.74
  -1 -13  -5  297.10   10.99
   1  13   5  294.81   11.44
   1  13   5  284.98   10.87
  -1 -13  -6    0.86    1.16
   1  13   6    1.14    1.28
  -1 -13  -6    1.32    1.27
   1  13   6    3.35    1.64
   1  13   7    5.28    0.97
   1  13   7    5.58    1.35
   1  13   7    4.87    1.27
  -1 -13  -7    4.71    1.28
   1  13   8   12.01    1.54
   1  13   8   12.21    1.20
   1  13   8   13.01    1.51
   1  13   8   11.79    1.97
  -1 -13  -8   13.53    1.50
   1  13   9    0.64    1.01
   1  13   9    1.01    1.09
   1  13   9   -1.19    1.50
   1  13  10   -0.39    0.94
   1  13  10   -0.34    0.96
   1  13  11   13.71    1.18
   1  13  11   11.51    1.16
   1  14   6  214.51    7.77
   1  14   7   20.65    1.29
  -2  13  10   48.63    2.19
  -2  13   9   25.95    1.58
  -2  13   8   22.69    1.60
  -2  13   5   38.54    2.13
  -2  13   4    7.29    1.05
  -2  12  12  251.78    9.07
  -2  12  11    3.66    1.01
   2 -12 -10   13.11    1.83
  -2  12  10    7.33    1.38
   2 -12  -9  188.62    7.48
  -2  12   9  166.30    7.09
  -2  12   8   -0.23    0.93
  -2  12   8    1.22    1.44
  -2  12   8   -0.24    1.69
   2 -12  -8    1.02    1.57
  -2  12   7   60.37    2.92
   2 -12  -7   65.52    3.63
   2 -12  -6   80.37    4.23
  -2  12   6   84.00    4.62
  -2  12   6   74.40    3.63
   2 -12  -5   74.80    3.94
  -2  12   5   65.61    3.34
   2 -12  -5   68.81    3.86
  -2  12   5   66.66    4.17
   2 -12  -4   86.36    4.27
  -2  12   4   72.95    3.68
  -2  12   4   80.11    4.12
   2 -12  -4   79.56    4.12
  -2  12   4   79.51    4.44
   2 -12  -3   94.58    4.24
  -2  12   3   69.23    3.57
  -2  12   2   -0.37    1.45
   2 -12  -2    0.87    1.29
   2 -12  -2    0.95    1.24
   2 -12  -2    0.77    1.38
  -2  12   1   20.82    2.18
   2 -12  -1   22.59    1.94
   2 -12  -1   23.22    2.00
  -2  11  13  111.54    4.42
  -2  11  12   54.37    2.65
  -2  11  12   53.43    2.75
  -2  11  11    0.47    1.28
  -2  11  11    0.23    1.37
  -2  11  10  387.60   13.29
  -2  11  10  385.14   13.75
  -2  11  10  389.17   13.63
  -2  11   9   42.29    2.50
  -2  11   9   38.08    2.95
  -2  11   9   43.46    2.85
  -2  11   9   38.57    3.34
   2 -11  -9   43.05    3.53
  -2  11   8   12.05    2.45
   2 -11  -8    8.62    5.10
   2 -11  -8   13.43    2.59
  -2  11   8   15.71    2.27
   2 -11  -8   14.80    2.59
  -2  11   8   12.89    1.68
  -2  11   8   14.75    1.97
   2 -11  -7   30.98    3.19
  -2  11   7   34.38    3.40
   2 -11  -7   34.26    6.25
   2 -11  -7   38.42    3.53
  -2  11   7   31.45    3.06
   2 -11  -7   30.62    3.21
  -2  11   7   31.36    2.47
  -2  11   7   31.68    2.40
  -2  11   6   89.08    4.67
   2 -11  -6  105.14    9.91
   2 -11  -6  111.01    5.62
  -2  11   6   96.33    5.34
   2 -11  -6  101.09    5.49
   2 -11  -6   94.38    5.30
   2 -11  -5    3.30    1.90
  -2  11   5    1.66    2.41
   2 -11  -5    0.60    3.72
  -2  11   5    2.23    1.50
   2 -11  -5   -1.01    1.89
   2 -11  -5   -0.43    1.91
   2 -11  -4   16.44    2.42
   2 -11  -4   14.28    4.27
   2 -11  -4   14.52    4.61
  -2  11   4   16.74    2.36
   2 -11  -4   16.38    2.47
   2 -11  -4   14.37    2.17
  -2  11   4   20.24    2.89
   2 -11  -3  153.88    6.89
   2 -11  -3  147.65    6.83
  -2  11   3  143.19    6.84
  -2  11   3  138.02    7.03
   2 -11  -3  121.90    9.78
   2 -11  -3  133.29   10.20
  -2  11   2  116.81    5.93
   2 -11  -2  122.67    5.84
  -2  11   2  113.43    5.95
   2 -11  -2  116.72    5.78
   2 -11  -2  113.27    5.77
   2 -11  -1  120.15    5.72
  -2  11   1  123.23    6.04
   2 -11  -1  122.97    5.76
   2 -11  -1  116.38    5.27
  -2  11   1  117.02    5.79
  -2  11   1  109.95    5.68
  -2  11   0  232.79    9.98
   2 -11   0  243.24    9.80
   2 -11   0  249.43    9.52
  -2  11   0  226.26    9.85
   2 -11   0  254.68    9.78
   2 -11   1    1.97    1.35
  -2  11  -1    2.45    1.75
  -2  11  -1    2.68    1.71
  -2  11  -2    2.66    1.52
  -2  11  -2    1.37    1.58
  -2  10  14   39.37    1.97
  -2  10  14   42.83    2.28
  -2  10  13  199.68    6.76
   2 -10 -13  130.74    7.04
  -2  10  12  222.17    8.06
   2 -10 -12  167.56    8.59
  -2  10  11    9.29    1.78
   2 -10 -11    7.57    2.78
  -2  10  11    7.83    1.91
  -2  10  11    5.41    1.28
  -2  10  10   78.25    3.94
  -2  10  10   82.42    4.41
  -2  10  10   81.28    4.43
   2 -10 -10   84.33   10.01
   2 -10 -10   83.51   10.30
   2 -10 -10   69.69    5.17
  -2  10   9   -0.61    1.80
   2 -10  -9    2.73    2.73
   2 -10  -9    1.54    4.88
  -2  10   9   -0.75    1.82
  -2  10   9    0.23    1.89
  -2  10   9    0.47    1.29
   2 -10  -9    3.92    5.60
  -2  10   9    0.78    2.06
  -2  10   8   85.32    5.06
   2 -10  -8   68.07    9.48
  -2  10   8   78.51    4.75
  -2  10   8   80.07    4.19
  -2  10   8   81.20    5.09
   2 -10  -8   73.90    9.97
   2 -10  -7   11.48    5.54
  -2  10   7   12.91    2.73
   2 -10  -7   10.03    5.69
  -2  10   7   12.59    2.49
   2 -10  -7   11.63    3.20
  -2  10   7   11.96    2.63
  -2  10   7   13.88    1.99
  -2  10   6   20.27    2.27
   2 -10  -6   17.93    6.06
   2 -10  -6   20.79    3.28
   2 -10  -6   14.95    3.17
   2 -10  -6   11.08    5.90
   2 -10  -5  151.99    7.55
   2 -10  -5  164.08   13.16
  -2  10   5  143.35    7.59
  -2  10   5  135.86    6.78
  -2  10   5  145.43    7.61
   2 -10  -5  167.85    7.78
   2 -10  -4   88.47    5.05
   2 -10  -4   77.96    4.88
   2 -10  -4   79.38    4.99
  -2  10   4   76.90    5.09
  -2  10   4   67.28    4.49
  -2  10   4   76.00    5.16
   2 -10  -4   80.87    9.08
   2 -10  -4   73.11    8.41
   2 -10  -3    8.69    2.30
  -2  10   3    7.61    2.08
   2 -10  -3   11.53    2.54
   2 -10  -3   10.76    4.32
  -2  10   3   11.09    2.39
   2 -10  -3    7.90    4.12
  -2  10   3    8.42    2.71
   2 -10  -3    8.30    2.20
   2 -10  -2   57.23    4.08
  -2  10   2   60.85    4.11
   2 -10  -2   56.72    3.91
   2 -10  -2   57.40    4.19
   2 -10  -2   65.31    4.27
  -2  10   2   63.38    4.28
  -2  10   2   49.16    4.18
   2 -10  -2   51.39    7.23
   2 -10  -2   60.75    4.01
   2 -10  -2   65.06    7.17
   2 -10  -2   60.68    7.20
   2 -10  -1   10.85    2.31
  -2  10   1    8.26    2.38
   2 -10  -1    7.67    2.32
   2 -10  -1   12.40    2.36
  -2  10   1    7.84    2.42
  -2  10   1    5.92    2.32
   2 -10  -1    9.59    2.08
   2 -10  -1    7.69    2.01
   2 -10  -1   13.48    4.19
   2 -10  -1   10.77    3.57
   2 -10   0   -0.24    1.63
  -2  10   0    1.22    2.07
   2 -10   0    0.14    1.82
   2 -10   0    2.36    1.38
  -2  10   0   -0.42    2.01
   2 -10   0   -0.14    1.84
   2 -10   0    0.51    3.16
   2 -10   0    0.47    2.53
   2 -10   1   19.08    2.18
   2 -10   1   19.94    2.53
  -2  10  -1   20.11    2.90
   2 -10   1   17.55    2.33
  -2  10  -1   15.02    2.66
  -2  10  -2  229.05   10.22
   2 -10   2  244.68    9.65
   2 -10   2  248.07    9.95
  -2  10  -2  251.37   10.03
  -2  10  -3   19.27    2.43
  -2  10  -3   16.98    2.40
   2 -10   3   18.00    2.17
   2 -10   3   17.79    2.00
  -2  10  -3   19.27    2.27
  -2  10  -4    2.59    1.84
  -2  10  -4    1.46    1.71
  -2  10  -4    0.54    1.78
   2 -10   4    0.34    1.36
   2 -10   4    3.08    1.46
  -2   9  15   -0.04    0.96
  -2   9  15    1.11    0.86
  -2   9  14    3.86    1.25
  -2   9  14    4.04    0.97
  -2   9  13   34.26    2.43
  -2   9  13   39.09    2.71
  -2   9  13   33.60    2.28
  -2   9  12    1.35    1.79
  -2   9  12    1.11    1.49
  -2   9  12    0.18    1.32
   2  -9 -12    0.31    2.69
  -2   9  11   15.42    2.47
  -2   9  11   17.48    2.01
  -2   9  11   19.29    1.86
  -2   9  11   16.07    2.12
   2  -9 -11   17.31    3.35
   2  -9 -11   22.82    7.62
  -2   9  10  145.39    6.63
  -2   9  10  146.91    6.26
   2  -9 -10  140.15    7.67
   2  -9 -10  137.19   13.89
  -2   9  10  139.91    6.17
  -2   9  10  140.19    6.76
  -2   9   9    3.94    1.99
  -2   9   9    3.38    2.03
   2  -9  -9    0.38    3.09
   2  -9  -9    4.37    6.99
  -2   9   9    1.02    1.94
  -2   9   9   -0.61    1.36
  -2   9   9    0.17    1.30
  -2   9   9    0.16    1.89
  -2   9   8   26.99    2.99
   2  -9  -8   25.83    3.97
  -2   9   8   21.57    2.88
  -2   9   8   29.77    2.98
  -2   9   8   21.65    2.23
   2  -9  -8   22.72    3.70
   2  -9  -8   27.52    7.39
  -2   9   7   17.94    2.44
   2  -9  -7   17.22    4.87
   2  -9  -7   20.72    6.82
   2  -9  -7   18.82    3.64
  -2   9   7   21.05    2.85
  -2   9   7   20.04    2.22
  -2   9   7   21.59    2.90
  -2   9   7   14.37    4.64
   2  -9  -7   31.63    7.93
  -2   9   6    3.73    1.95
   2  -9  -6    6.99    2.92
  -2   9   6    5.33    2.28
   2  -9  -6    6.36    5.85
  -2   9   6    5.01    1.72
  -2   9   6    0.69    3.54
  -2   9   6    3.93    2.33
   2  -9  -6    3.99    5.81
   2  -9  -5    5.98    2.62
   2  -9  -5   -3.06    5.68
   2  -9  -5    6.14    3.10
   2  -9  -5    3.81    5.45
   2  -9  -5    0.62    3.24
  -2   9   5    3.64    1.66
  -2   9   5    2.65    2.05
  -2   9   4   24.08    2.61
   2  -9  -4   25.45    6.26
   2  -9  -4   19.59    4.77
  -2   9   4   24.37    2.94
  -2   9   4   22.19    3.06
  -2   9   4   19.25    2.34
   2  -9  -4   22.50    3.26
   2  -9  -4   26.30    3.31
  -2   9   4   15.97    4.77
  -2   9   4   27.15    3.17
   2  -9  -4   21.10    6.71
   2  -9  -3   88.28    9.62
   2  -9  -3   84.42    8.21
  -2   9   3   91.44    4.93
   2  -9  -3   95.50    5.54
   2  -9  -3   97.56    5.56
  -2   9   3   76.44    5.30
  -2   9   3   90.33    5.06
  -2   9   3   83.92    5.46
  -2   9   3   74.94    8.66
   2  -9  -3   97.27    5.55
   2  -9  -3   82.15    8.97
   2  -9  -2    1.74    2.12
  -2   9   2    2.89    1.97
   2  -9  -2    5.15    2.24
  -2   9   2    3.56    2.20
  -2   9   2    3.06    2.20
  -2   9   2    3.43    4.00
  -2   9   2    4.23    2.30
   2  -9  -2    2.15    2.75
   2  -9  -2    0.67    4.35
   2  -9  -2    1.21    3.43
  -2   9   2    3.06    2.06
  -2   9   1  205.03    9.48
   2  -9  -1  204.59    9.37
   2  -9  -1  221.09    9.42
  -2   9   1  215.17    9.44
  -2   9   1  205.72    9.43
   2  -9  -1  179.92   12.42
  -2   9   1  203.74    9.24
   2  -9  -1  198.03    9.15
   2  -9  -1  214.31    9.42
   2  -9  -1  232.39   13.94
   2  -9  -1  204.67   13.49
   2  -9   0  349.05   14.00
   2  -9   0  347.42   13.85
  -2   9   0  358.29   14.14
  -2   9   0  340.57   14.02
   2  -9   0  360.45   14.02
   2  -9   0  341.14   14.05
   2  -9   0  334.28   14.00
   2  -9   0  330.10   18.49
   2  -9   0  338.45   18.16
   2  -9   1   42.52    3.57
  -2   9  -1   41.66    3.81
   2  -9   1   41.35    3.40
   2  -9   1   38.57    3.24
  -2   9  -1   39.71    3.56
   2  -9   1   43.43    2.97
   2  -9   1   37.29    3.43
   2  -9   1   36.65    5.35
   2  -9   1   41.35    5.99
   2  -9   2  232.52    9.35
   2  -9   2  234.01    9.82
   2  -9   2  237.68    9.73
   2  -9   2  236.36   10.13
  -2   9  -2  241.69   10.45
   2  -9   2  212.67   13.13
   2  -9   2  225.12   10.05
   2  -9   2  223.57   15.31
   2  -9   2  237.13    9.99
   2  -9   3   20.28    2.26
  -2   9  -3   19.11    2.93
   2  -9   3   28.22    2.71
   2  -9   3   22.70    2.47
  -2   9  -3   24.07    3.05
  -2   9  -4   68.00    4.35
  -2   9  -4   65.27    4.39
   2  -9   4   64.13    3.84
  -2   9  -5   45.95    3.38
   2  -9   5   54.26    3.42
  -2   9  -5   56.04    3.65
  -2   9  -5   56.94    3.69
  -2   8  15    5.76    1.13
   2  -8 -15    7.25    2.22
  -2   8  14    1.06    0.97
  -2   8  14    0.63    1.44
  -2   8  13   60.93    3.57
  -2   8  13   60.35    3.50
  -2   8  13   58.46    3.15
   2  -8 -13   56.51    4.44
  -2   8  12    5.24    1.88
  -2   8  12    4.80    2.02
   2  -8 -12    7.52    3.05
  -2   8  12    2.85    1.44
  -2   8  11    1.10    1.85
  -2   8  11    0.22    1.67
  -2   8  11    1.62    1.28
   2  -8 -11   -0.67    3.05
   2  -8 -11    1.71    2.99
  -2   8  11    0.22    1.53
  -2   8  10    1.63    1.55
  -2   8  10    2.60    1.37
  -2   8  10    2.69    2.02
   2  -8 -10    7.12    3.38
  -2   8  10    4.04    2.09
   2  -8 -10    5.50    3.35
  -2   8  10    1.30    1.66
  -2   8   9    1.94    1.46
   2  -8  -9    3.30    3.17
  -2   8   9    1.80    1.73
   2  -8  -9   -0.86    3.96
  -2   8   9    3.53    3.00
  -2   8   9    2.76    2.02
  -2   8   9   -0.58    2.95
  -2   8   9    1.18    1.78
  -2   8   9    2.51    1.94
  -2   8   8   25.01    2.30
  -2   8   8   25.25    2.28
  -2   8   8   17.35    3.88
   2  -8  -8   31.21    4.11
   2  -8  -8   37.20    9.34
  -2   8   8   25.53    2.88
   2  -8  -8   25.18    4.01
  -2   8   8   28.05    3.10
  -2   8   8   23.96    2.67
  -2   8   8   23.70    5.23
  -2   8   8   25.80    2.98
  -2   8   7   53.30    5.62
  -2   8   7   54.89    3.67
   2  -8  -7   47.32    7.16
  -2   8   7   56.29    4.01
  -2   8   7   59.89    4.20
  -2   8   7   54.85    7.04
  -2   8   7   56.79    3.40
   2  -8  -7   62.18    5.12
   2  -8  -7   67.11   10.28
  -2   8   6   77.15    4.95
   2  -8  -6   80.25    5.80
   2  -8  -6   84.73    8.82
  -2   8   6   81.04    4.65
  -2   8   6   77.48    8.30
  -2   8   6   92.77    5.22
   2  -8  -6  101.21   11.11
   2  -8  -6   74.66    5.55
  -2   8   5    0.64    1.38
   2  -8  -5    6.62    6.41
  -2   8   5    1.24    1.66
   2  -8  -5    9.62    6.45
   2  -8  -5    1.57    2.87
   2  -8  -4   12.56    3.28
  -2   8   4    9.82    2.20
  -2   8   4    8.14    2.27
   2  -8  -4    8.48    2.81
  -2   8   4    6.93    1.83
   2  -8  -4   19.70    6.79
   2  -8  -4    7.25    3.63
   2  -8  -4    9.98    6.30
  -2   8   4    4.91    3.74
  -2   8   4    7.53    2.23
   2  -8  -4    9.01    3.39
  -2   8   3  165.61    7.26
   2  -8  -3  171.81    8.36
   2  -8  -3  142.05   12.62
   2  -8  -3  163.60   12.84
  -2   8   3  168.99    7.97
   2  -8  -3  147.73    7.71
  -2   8   3  176.14    7.45
   2  -8  -3  150.96   11.21
  -2   8   3  157.79   12.05
  -2   8   3  179.74    7.99
   2  -8  -3  166.18   11.33
   2  -8  -3  151.45    7.83
  -2   8   2   12.80    2.37
   2  -8  -2   18.60    2.90
   2  -8  -2   12.08    2.37
  -2   8   2   12.58    2.58
  -2   8   2   17.83    2.39
   2  -8  -2   12.71    3.90
   2  -8  -2   18.13    5.52
  -2   8   2   12.92    4.55
  -2   8   2   15.95    2.57
   2  -8  -2   16.11    3.83
  -2   8   2   13.78    2.21
   2  -8  -2   14.20    2.75
  -2   8   1  119.74    6.03
   2  -8  -1  117.22    6.26
  -2   8   1  108.20    6.22
  -2   8   1  117.14    6.07
   2  -8  -1  108.50    9.03
   2  -8  -1  137.97   10.35
   2  -8  -1   97.93    8.42
  -2   8   1  117.10    6.34
  -2   8   1  116.67   10.09
  -2   8   1  128.55    6.37
   2  -8  -1  133.14    6.49
   2  -8   0  804.72   28.95
  -2   8   0  789.56   28.92
   2  -8   0  823.36   29.10
   2  -8   0  844.92   34.26
   2  -8   0  816.82   34.21
   2  -8   0  703.79   32.32
   2  -8   0  785.48   28.80
  -2   8   0  762.94   28.07
  -2   8   0  804.88   28.77
  -2   8   0  679.29   33.70
  -2   8   0  789.35   28.92
   2  -8   1  244.21   10.38
  -2   8  -1  227.28   10.24
   2  -8   1  238.53   10.12
   2  -8   1  219.66   10.22
   2  -8   1  235.30   13.95
   2  -8   1  227.02   14.13
  -2   8  -1  230.26   10.28
  -2   8  -1  237.48   10.24
   2  -8   1  244.33   10.21
  -2   8  -1  231.27    9.70
  -2   8  -1  237.57   10.15
   2  -8   2   14.95    3.92
   2  -8   2   14.53    2.47
   2  -8   2   14.21    4.26
   2  -8   2   14.77    1.91
   2  -8   2   12.19    4.68
   2  -8   2   17.35    2.60
  -2   8  -2   17.45    2.73
  -2   8  -2   10.96    2.33
   2  -8   2   15.54    2.48
   2  -8   3    8.87    2.18
  -2   8  -3   12.52    2.87
  -2   8  -3    8.63    2.32
   2  -8   3    6.94    2.11
   2  -8   3    7.42    1.89
   2  -8   3    8.73    1.59
   2  -8   3    2.15    3.93
  -2   8  -3    4.26    2.33
   2  -8   3    7.33    2.14
   2  -8   3   10.81    3.37
   2  -8   4  236.45    9.72
  -2   8  -4  242.56   10.50
   2  -8   4  239.48   10.03
  -2   8  -4  229.00   10.42
   2  -8   4  230.75   10.02
   2  -8   4  219.07   15.44
   2  -8   5   59.56    4.14
  -2   8  -5   57.44    4.21
   2  -8   5   51.61    3.59
   2  -8   5   53.82    3.35
  -2   8  -5   49.93    3.90
   2  -8   6   55.56    3.59
  -2   8  -6   49.79    3.69
  -2   8  -6   43.59    3.36
   2  -8   7  205.95    8.57
  -2   8  -7  194.16    8.53
  -2   7  16   28.04    1.68
  -2   7  15    1.48    1.02
   2  -7 -15    2.65    2.15
  -2   7  15    2.63    1.36
   2  -7 -14    3.19    2.80
   2  -7 -14    5.75    2.54
   2  -7 -14    2.03    2.62
  -2   7  14   -0.68    1.39
  -2   7  13   32.29    2.27
   2  -7 -13   32.66    3.97
   2  -7 -13   31.17    3.75
  -2   7  13   34.46    2.68
   2  -7 -13   33.77    3.73
  -2   7  12  360.05   13.36
  -2   7  12  347.35   13.83
   2  -7 -12  348.68   14.36
   2  -7 -12  365.06   14.69
  -2   7  12  354.14   13.64
  -2   7  12  357.06   13.72
   2  -7 -12  331.98   14.31
  -2   7  11   31.10    2.41
  -2   7  11   25.48    2.39
  -2   7  11   22.50    2.75
   2  -7 -11   25.78    4.08
   2  -7 -11   24.22    3.75
  -2   7  11   28.32    2.81
   2  -7 -11   27.62    3.92
  -2   7  10   28.20    2.81
  -2   7  10   32.07    2.51
  -2   7  10   32.64    2.68
  -2   7  10   33.02    3.14
   2  -7 -10   37.37    4.39
   2  -7 -10   35.64    4.05
  -2   7  10   27.40    4.93
   2  -7 -10   22.98    5.84
   2  -7 -10   27.53    6.57
   2  -7 -10   28.24    4.05
  -2   7   9  159.11    7.21
  -2   7   9  151.38    6.67
  -2   7   9  153.47    6.99
  -2   7   9  154.41    7.56
   2  -7  -9  159.35    8.22
   2  -7  -9  163.28    7.98
  -2   7   9  154.27   10.45
   2  -7  -9  149.13   12.95
  -2   7   9  160.43    7.15
  -2   7   8   18.62    2.04
   2  -7  -8   17.60    3.70
   2  -7  -8   30.55    4.03
  -2   7   8   20.05    2.44
  -2   7   8   21.48    2.47
  -2   7   8   19.92    2.08
  -2   7   8   22.52    2.59
  -2   7   8   20.40    4.64
  -2   7   8   20.41    2.72
   2  -7  -8   16.76    5.04
  -2   7   7    0.63    1.25
  -2   7   7   -0.75    1.32
  -2   7   7    0.53    2.97
  -2   7   7   -1.24    1.77
  -2   7   7    1.49    1.40
  -2   7   7   -0.56    1.65
  -2   7   7    0.31    1.89
   2  -7  -7   -1.20    3.56
   2  -7  -7   -1.86    3.15
   2  -7  -7    0.82    3.12
  -2   7   6  852.42   30.36
  -2   7   6  857.35   30.78
   2  -7  -6  830.54   30.89
   2  -7  -6  927.40   38.94
   2  -7  -6  844.11   31.12
  -2   7   6  877.98   35.96
   2  -7  -6  844.23   36.37
  -2   7   5   11.94    2.04
  -2   7   5   11.50    2.17
  -2   7   5    7.40    2.25
   2  -7  -5    6.86    3.71
   2  -7  -5   10.74    5.11
   2  -7  -5    8.09    3.39
  -2   7   5    9.09    3.55
   2  -7  -5   11.40    3.06
   2  -7  -5   16.56    6.70
  -2   7   4   36.80    2.93
   2  -7  -4   41.78    4.00
  -2   7   4   36.20    2.59
  -2   7   4   39.10    3.35
   2  -7  -4   42.12    5.67
   2  -7  -4   45.19    6.81
   2  -7  -4   32.64    5.23
   2  -7  -4   37.79    3.85
   2  -7  -4   42.48    7.94
  -2   7   3   47.20    2.92
  -2   7   3   48.96    3.35
  -2   7   3   45.16    3.43
   2  -7  -3   51.09    4.03
  -2   7   3   49.31    3.07
  -2   7   3   41.66    5.79
   2  -7  -3   37.21    5.38
   2  -7  -3   46.64    7.81
   2  -7  -3   45.84    7.35
   2  -7  -3   41.70    5.51
   2  -7  -3   49.23    7.12
   2  -7  -2    0.60    5.29
   2  -7  -2    5.73    2.29
  -2   7   2    7.45    1.97
  -2   7   2    6.58    1.69
   2  -7  -2    7.17    3.21
   2  -7  -2    5.09    3.82
   2  -7  -2    1.78    2.33
  -2   7   2    5.56    3.51
   2  -7  -2   11.64    2.84
  -2   7   2    6.95    1.59
  -2   7   1   60.55    3.93
   2  -7  -1   56.72    3.93
  -2   7   1   61.49    3.40
  -2   7   1   61.27    3.70
  -2   7   1   56.92    3.53
   2  -7  -1   60.79    4.25
   2  -7  -1   53.50    5.89
  -2   7   1   53.72    6.57
   2  -7  -1   53.04    5.84
   2  -7  -1   60.29    4.14
  -2   7   1   60.73    3.87
  -2   7   0    1.95    1.90
   2  -7   0    2.44    1.96
  -2   7   0    1.63    1.80
   2  -7   0    0.91    1.64
  -2   7   0    2.53    1.59
  -2   7   0    2.23    1.57
   2  -7   0   -0.14    2.06
  -2   7   0    0.12    1.60
   2  -7   0    4.58    2.91
  -2   7   0    3.34    2.02
  -2   7   0    2.11    2.85
   2  -7   0    1.61    2.31
   2  -7   0   -2.49    3.76
  -2   7  -1  172.36    7.88
   2  -7   1  173.87    7.90
   2  -7   1  168.63    7.59
  -2   7  -1  165.96    7.80
  -2   7  -1  168.90    7.90
  -2   7  -1  165.16    7.40
  -2   7  -1  174.97    7.74
   2  -7   1  168.26    7.85
  -2   7  -1  169.49    7.34
   2  -7   1  143.33    9.99
  -2   7  -1  172.27    7.74
  -2   7  -1  159.91   11.52
   2  -7   1  176.79    8.08
   2  -7   1  155.83   10.76
   2  -7   1  165.16   11.14
   2  -7   2  133.31    6.50
  -2   7  -2  141.98    6.59
  -2   7  -2  143.16    6.85
  -2   7  -2  135.48    6.18
  -2   7  -2  128.63    6.64
   2  -7   2  133.51    6.80
   2  -7   2  140.96    6.69
   2  -7   2  134.12    6.73
  -2   7  -2  132.56    6.36
   2  -7   2  132.53    9.99
   2  -7   2  131.61    9.65
   2  -7   2  130.98    6.85
   2  -7   3  383.24   14.97
  -2   7  -3  383.14   14.95
  -2   7  -3  382.52   14.66
   2  -7   3  365.10   14.69
   2  -7   3  368.07   14.59
   2  -7   3  384.98   14.52
  -2   7  -3  373.59   14.69
  -2   7  -3  366.11   14.30
  -2   7  -3  377.34   15.00
   2  -7   3  354.77   14.05
   2  -7   3  376.64   15.16
   2  -7   3  333.97   18.08
   2  -7   3  387.62   21.18
  -2   7  -4  168.98    7.69
  -2   7  -4  159.40    7.37
   2  -7   4  153.61    7.33
   2  -7   4  144.25    7.10
   2  -7   4  147.22    6.87
   2  -7   4  144.91    6.93
  -2   7  -4  145.99    7.38
  -2   7  -4  145.78    6.94
   2  -7   4  141.48    6.39
   2  -7   4  139.20   12.10
   2  -7   4  151.99    6.45
   2  -7   4  144.37    7.48
   2  -7   4  121.56    9.56
   2  -7   5   42.57    3.21
  -2   7  -5   41.81    3.59
  -2   7  -5   47.28    3.89
  -2   7  -5   49.40    4.13
  -2   7  -5   44.91    3.92
   2  -7   5   45.96    3.66
   2  -7   5   42.94    3.50
   2  -7   5   39.75    6.52
   2  -7   6    4.08    1.64
   2  -7   6    8.21    2.41
  -2   7  -6    5.23    2.41
   2  -7   6    3.12    1.90
  -2   7  -6    6.42    2.48
  -2   7  -6    4.73    2.30
   2  -7   7  284.85   11.40
  -2   7  -7  275.63   11.07
  -2   7  -7  270.08   11.28
   2  -7   7  259.73   10.83
   2  -7   8   30.48    2.56
  -2   7  -8   34.85    3.06
   2  -7   8   32.01    2.63
  -2   6  16    9.79    1.18
  -2   6  15    6.86    1.15
  -2   6  15   10.46    1.63
   2  -6 -15    4.14    2.49
  -2   6  14  184.40    7.28
   2  -6 -14  174.16    8.35
   2  -6 -14  170.12    8.34
   2  -6 -14  190.00    8.65
  -2   6  14  169.46    7.16
  -2   6  14  191.98    7.65
  -2   6  13   19.61    1.88
  -2   6  13   16.74    2.03
  -2   6  13   22.94    2.54
   2  -6 -13   16.48    3.48
   2  -6 -13   21.61    3.92
   2  -6 -13   22.85    3.67
  -2   6  12   54.51    3.19
   2  -6 -12   59.74    4.90
   2  -6 -12   50.14    8.40
  -2   6  12   51.35    3.46
   2  -6 -12   56.32    5.10
   2  -6 -12   59.36    4.87
  -2   6  11  306.05   12.35
   2  -6 -11  281.87   12.48
   2  -6 -11  290.59   19.23
   2  -6 -11  273.98   18.55
  -2   6  11  288.58   11.53
   2  -6 -11  303.65   12.65
  -2   6  11  293.23   11.90
  -2   6  11  274.09   11.17
   2  -6 -11  294.48   12.75
  -2   6  10    9.55    2.47
   2  -6 -10    8.98    3.47
  -2   6  10    7.77    3.87
   2  -6 -10    8.27    4.19
   2  -6 -10   10.10    4.54
   2  -6 -10    9.67    6.84
  -2   6  10    6.59    1.96
  -2   6  10    9.21    1.70
  -2   6  10    8.11    2.19
  -2   6  10    7.35    1.75
   2  -6 -10    7.58    3.75
   2  -6 -10   12.54    3.74
   2  -6  -9  160.66    7.92
  -2   6   9  152.92    7.38
   2  -6  -9  146.33    7.63
  -2   6   9  141.86    6.55
   2  -6  -9  135.20   12.18
  -2   6   9  144.53    7.02
   2  -6  -9  149.24    7.66
   2  -6  -9  137.92   11.75
  -2   6   9  138.76    6.44
  -2   6   9  149.75    6.33
  -2   6   8  738.64   27.24
  -2   6   8  707.33   26.92
  -2   6   8  779.22   27.15
  -2   6   8  747.36   28.02
   2  -6  -8  763.40   27.95
  -2   6   8  783.87   27.57
   2  -6  -8  785.29   28.01
  -2   6   8  782.89   27.91
   2  -6  -8  784.07   33.99
   2  -6  -8  782.34   34.72
  -2   6   8  731.22   31.42
  -2   6   8  781.31   27.45
   2  -6  -8  820.99   28.26
   2  -6  -7   -0.88    2.78
  -2   6   7    0.35    1.52
  -2   6   7   -0.13    1.76
   2  -6  -7   -1.55    3.63
   2  -6  -7   -1.23    3.09
   2  -6  -7    0.13    3.07
   2  -6  -7    2.50    2.81
   2  -6  -7   -2.70    3.17
  -2   6   7   -0.43    2.31
  -2   6   6  273.75   14.29
  -2   6   6  280.27   10.80
   2  -6  -6  260.69   14.88
  -2   6   6  267.17   10.33
   2  -6  -6  252.92   10.95
   2  -6  -6  252.96   10.78
   2  -6  -6  297.31   11.38
  -2   6   5  190.36   11.03
  -2   6   5  186.96    7.84
  -2   6   5  181.30    7.95
   2  -6  -5  185.88   11.39
  -2   6   5  186.20    7.51
   2  -6  -5  174.03    7.97
   2  -6  -5  171.68    7.81
   2  -6  -5  184.64    8.28
  -2   6   4   72.66    4.19
   2  -6  -4   78.14    4.78
   2  -6  -4   86.22    9.02
   2  -6  -4   64.94    6.48
  -2   6   3  981.24   34.06
  -2   6   3  926.75   34.05
   2  -6  -3  976.82   39.45
   2  -6  -3  990.85   38.22
   2  -6  -3 1007.13   38.27
  -2   6   3  965.24   38.07
   2  -6  -3  932.54   34.22
   2  -6  -3 1000.49   40.24
   2  -6  -2 1101.26   39.88
   2  -6  -2 1144.16   45.45
  -2   6   2 1104.36   39.56
   2  -6  -2 1135.41   39.75
  -2   6   2 1117.64   39.04
  -2   6   2 1101.11   39.55
  -2   6   2 1110.14   38.63
   2  -6  -2 1111.65   44.48
   2  -6  -2 1148.18   43.41
   2  -6  -2 1247.48   43.65
   2  -6  -2 1135.33   43.28
  -2   6   2 1200.39   43.91
   2  -6  -1  276.25   13.21
   2  -6  -1  229.11   10.26
  -2   6   1  247.63    9.64
  -2   6   1  265.73   10.07
   2  -6  -1  229.70   10.12
  -2   6   1  244.90   10.07
  -2   6   1  245.58    9.74
  -2   6   1  253.75    9.39
   2  -6  -1  250.33   14.17
   2  -6  -1  228.89   14.39
   2  -6  -1  258.03   13.00
  -2   6   1  253.84   13.43
   2  -6   0   43.98    4.91
  -2   6   0   62.19    6.03
   2  -6   0   56.84    3.58
  -2   6   0   59.10    3.06
   2  -6   0   59.43    3.88
  -2   6   0   52.35    3.27
   2  -6   0   58.36    3.73
  -2   6   0   51.14    3.40
  -2   6   0   50.77    3.42
   2  -6   0   54.30    3.67
  -2   6   0   54.35    3.09
  -2   6   0   51.07    2.98
  -2   6   0   54.78    4.32
   2  -6   0   61.18    6.16
   2  -6   0   40.51    4.87
   2  -6   1  152.39    6.76
  -2   6  -1  147.01    5.89
  -2   6  -1  152.96    6.38
   2  -6   1  150.23    6.92
  -2   6  -1  148.16    6.73
   2  -6   1  151.64    6.86
   2  -6   1  152.53    6.78
  -2   6  -1  139.85    6.76
  -2   6  -1  145.26    6.40
  -2   6  -1  147.36    6.62
  -2   6  -1  145.55    6.33
   2  -6   1  163.53   10.68
  -2   6  -1  141.88    8.21
   2  -6   1  164.32   10.15
  -2   6  -1  138.81    9.64
   2  -6   1  127.88    8.55
  -2   6  -2  379.75   19.31
  -2   6  -2  411.32   15.39
   2  -6   2  407.05   15.86
  -2   6  -2  419.80   15.65
  -2   6  -2  417.53   15.40
  -2   6  -2  411.83   15.75
   2  -6   2  393.49   15.78
   2  -6   2  387.60   15.59
  -2   6  -2  411.39   15.71
  -2   6  -2  424.39   15.50
  -2   6  -2  411.64   14.92
  -2   6  -2  394.20   17.98
   2  -6   2  439.19   16.15
   2  -6   2  378.13   19.12
   2  -6   2  408.84   19.20
  -2   6  -2  413.50   20.97
  -2   6  -3  124.88    6.01
   2  -6   3  116.74   10.25
  -2   6  -3  124.92    6.02
   2  -6   3  120.99    6.26
  -2   6  -3  128.23    6.19
  -2   6  -3  122.67    6.13
   2  -6   3  127.84    6.13
   2  -6   3  121.42    6.08
  -2   6  -3  130.61    6.14
  -2   6  -3  134.80    6.29
  -2   6  -3  128.00    5.55
   2  -6   3  116.31    5.50
   2  -6   3  118.96    8.75
  -2   6  -3  126.33    8.62
   2  -6   3  117.33    6.35
   2  -6   3  110.97    8.94
  -2   6  -3  106.33   10.07
  -2   6  -4   14.47    2.42
   2  -6   4   11.13    1.63
   2  -6   4   14.72    2.28
   2  -6   4   13.46    2.07
   2  -6   4   11.10    2.16
  -2   6  -4   12.10    2.40
  -2   6  -4   14.07    2.55
  -2   6  -4   12.04    2.43
   2  -6   4   12.84    2.49
   2  -6   4   12.72    4.66
  -2   6  -4   19.79    5.36
   2  -6   4    7.47    2.95
   2  -6   4    9.13    2.40
  -2   6  -4   16.21    3.93
  -2   6  -4   11.70    1.99
   2  -6   5  187.32    8.26
   2  -6   5  183.62    8.42
  -2   6  -5  190.77    8.59
  -2   6  -5  191.74    8.47
  -2   6  -5  193.85    8.73
   2  -6   5  193.36    8.56
  -2   6  -5  177.75    8.02
   2  -6   5  187.18   13.83
  -2   6  -5  188.27    8.65
   2  -6   5  191.72    8.75
  -2   6  -5  192.40    8.76
  -2   6  -6  199.69    9.18
  -2   6  -6  200.25    9.00
  -2   6  -6  196.16    9.23
   2  -6   6  216.38    9.35
  -2   6  -6  195.32    8.63
   2  -6   6  194.08   14.36
   2  -6   6  209.09    8.71
   2  -6   6  198.76    8.86
   2  -6   7   40.20    3.65
   2  -6   7   45.81    3.87
  -2   6  -7   38.73    3.67
   2  -6   7   42.70    3.51
  -2   6  -7   40.12    3.74
  -2   6  -7   42.16    3.98
  -2   6  -7   38.71    3.34
  -2   6  -8    2.01    2.33
   2  -6   8    4.34    1.95
  -2   6  -8    0.68    2.09
   2  -6   8    5.76    2.01
   2  -6   8    4.13    2.01
   2  -6   8    2.19    1.80
  -2   6  -9    5.97    2.17
  -2   6  -9    3.29    2.28
   2  -6   9    1.76    1.63
   2  -6   9    2.58    1.58
  -2   5  16    9.18    1.13
  -2   5  16   14.93    1.22
   2  -5 -15   34.45    3.74
  -2   5  15   32.50    2.27
  -2   5  15   39.18    2.45
   2  -5 -14    2.55    3.16
  -2   5  14    1.95    1.56
   2  -5 -14    3.84    3.30
  -2   5  14    5.19    1.66
  -2   5  14    0.55    1.19
  -2   5  13    1.54    1.81
  -2   5  13   -0.09    1.50
   2  -5 -13    4.69    3.24
  -2   5  12    0.72    1.59
  -2   5  12   -0.48    1.90
   2  -5 -12   -2.19    5.76
  -2   5  12    0.09    1.25
  -2   5  12   -1.13    1.84
   2  -5 -12   -0.54    3.26
   2  -5 -11    0.17    3.17
  -2   5  11    0.50    3.18
   2  -5 -11    0.81    3.54
   2  -5 -11    2.84    6.18
  -2   5  11    0.75    1.33
  -2   5  11    0.68    1.67
  -2   5  11    2.69    2.08
  -2   5  11    1.83    1.65
  -2   5  11    2.17    2.03
  -2   5  10   55.48    4.16
   2  -5 -10   67.75    5.16
  -2   5  10   55.73    6.46
   2  -5 -10   45.64    7.16
   2  -5 -10   44.48    8.58
  -2   5  10   60.58    3.41
  -2   5  10   55.93    3.34
  -2   5  10   60.90    4.33
  -2   5  10   61.84    4.02
  -2   5  10   63.32    3.69
   2  -5 -10   51.02    8.01
   2  -5  -9  134.82    7.12
   2  -5  -9  127.01   11.31
   2  -5  -9  128.04   10.68
   2  -5  -9  141.24   11.87
  -2   5   9  130.19    5.70
  -2   5   9  123.71    5.74
  -2   5   9  138.29    6.07
  -2   5   9  130.27    6.55
  -2   5   9  140.03    6.45
  -2   5   9  126.12    6.47
   2  -5  -8  140.60    7.02
  -2   5   8  145.57    6.19
  -2   5   8  144.94    6.55
   2  -5  -8  136.64   11.24
  -2   5   8  136.35    6.69
   2  -5  -8  145.07   10.81
  -2   5   8  130.44    8.50
   2  -5  -7  579.86   21.01
   2  -5  -7  544.87   20.76
  -2   5   7  606.94   20.51
  -2   5   7  574.02   20.73
  -2   5   7  532.03   20.69
   2  -5  -7  557.78   25.74
  -2   5   7  563.90   23.65
   2  -5  -7  546.67   26.16
  -2   5   7  531.80   20.78
   2  -5  -7  562.15   25.86
  -2   5   6    4.46    1.58
   2  -5  -6    5.53    2.43
   2  -5  -6    4.45    2.54
   2  -5  -6    6.83    2.49
  -2   5   6    3.32    2.47
   2  -5  -6    2.06    2.96
   2  -5  -6    4.42    2.96
   2  -5  -6    3.37    4.75
  -2   5   5    1.92    2.22
   2  -5  -5    0.28    2.23
  -2   5   5   -0.85    1.26
   2  -5  -5   -0.39    2.30
   2  -5  -5    1.87    2.16
   2  -5  -5   -0.75    2.59
   2  -5  -5    1.29    3.16
  -2   5   4 1030.87   37.40
   2  -5  -4 1004.59   34.27
  -2   5   4  944.70   34.47
   2  -5  -4  954.02   34.05
   2  -5  -4  966.53   37.82
   2  -5  -4  917.74   36.69
  -2   5   3  227.59    9.78
   2  -5  -3  239.56   12.39
   2  -5  -3  258.13   14.15
   2  -5  -3  239.31    9.72
   2  -5  -2  433.68   19.88
  -2   5   2  392.24   16.01
  -2   5   2  438.48   18.36
   2  -5  -2  420.72   18.33
   2  -5  -2  406.01   15.60
   2  -5  -2  458.90   20.47
   2  -5  -1   16.48    4.42
  -2   5   1   12.84    1.93
   2  -5  -1   12.00    4.60
   2  -5  -1   11.09    2.76
  -2   5   1   12.10    3.10
   2  -5  -1   12.64    2.99
  -2   5   0  142.16    8.50
   2  -5   0  150.66    8.26
  -2   5   0  138.64    6.97
   2  -5   0  139.87    9.76
   2  -5   0  116.26    9.02
  -2   5   0  136.95    5.57
   2  -5   0  139.75    9.48
   2  -5   0  132.45    6.06
   2  -5   0  142.74    8.23
   2  -5   1  247.18    9.42
   2  -5   1  244.07    9.57
   2  -5   1  237.65    9.48
  -2   5  -1  238.31    9.34
   2  -5   1  242.67   12.44
  -2   5  -1  238.67   10.88
  -2   5  -1  234.43    9.04
  -2   5  -1  228.38    9.20
  -2   5  -1  224.83    8.96
   2  -5   1  232.46   12.88
  -2   5  -1  233.23   12.30
   2  -5   1  224.06   11.24
  -2   5  -1  231.50   12.13
  -2   5  -1  228.53   11.32
   2  -5   1  236.99   11.68
  -2   5  -1  232.59   13.12
  -2   5  -2    8.06    2.63
  -2   5  -2   10.43    3.61
   2  -5   2   11.79    2.32
  -2   5  -2   12.22    1.78
  -2   5  -2   11.84    1.56
  -2   5  -2   10.21    3.96
   2  -5   2    8.36    3.39
  -2   5  -2   10.24    1.67
   2  -5   2   10.33    1.92
   2  -5   2   12.37    1.99
   2  -5   2   11.92    1.78
  -2   5  -2   11.84    1.74
   2  -5   2   10.05    2.02
  -2   5  -2   12.12    1.76
   2  -5   2    8.91    1.72
  -2   5  -2   13.82    4.03
   2  -5   2   10.33    2.95
  -2   5  -2    9.80    2.58
   2  -5   2   12.50    2.06
   2  -5   2    6.80    2.80
   2  -5   3  182.27    7.75
  -2   5  -3  172.24    7.70
   2  -5   3  183.90    7.98
   2  -5   3  184.52    7.97
   2  -5   3  183.14    7.86
  -2   5  -3  182.65    7.81
  -2   5  -3  185.23    7.78
   2  -5   3  197.91    8.14
  -2   5  -3  180.43   12.00
   2  -5   3  174.81    8.11
   2  -5   3  174.66   10.58
   2  -5   3  180.62   10.40
  -2   5  -3  185.35   10.22
  -2   5  -3  160.77   11.52
   2  -5   4  333.78   17.73
  -2   5  -4  255.40   16.34
  -2   5  -4  311.53   11.99
   2  -5   4  310.10   12.36
  -2   5  -4  297.95   12.00
   2  -5   4  302.27   12.04
   2  -5   4  296.79   11.80
   2  -5   4  310.97   12.22
   2  -5   4  289.65   12.06
  -2   5  -4  305.02   11.95
  -2   5  -4  298.65   12.03
  -2   5  -4  321.08   11.70
   2  -5   4  299.54   11.46
   2  -5   4  304.91   12.54
   2  -5   4  277.23   14.74
  -2   5  -4  311.11   15.33
  -2   5  -4  267.39   16.53
  -2   5  -5  834.39   29.61
  -2   5  -5  836.99   29.25
   2  -5   5  740.40   28.82
   2  -5   5  813.01   29.66
   2  -5   5  832.24   29.83
   2  -5   5  818.89   29.40
   2  -5   5  821.08   29.80
  -2   5  -5  837.35   29.74
  -2   5  -5  842.35   29.64
  -2   5  -5  849.75   29.75
   2  -5   5  834.01   30.00
   2  -5   5  861.56   36.60
  -2   5  -5  779.60   35.45
  -2   5  -5  824.73   33.82
   2  -5   5  844.84   30.27
   2  -5   5  759.78   32.92
   2  -5   6 1573.85   55.47
  -2   5  -6 1550.60   55.20
  -2   5  -6 1591.37   55.16
   2  -5   6 1527.91   54.79
   2  -5   6 1554.74   55.22
  -2   5  -6 1569.55   55.10
  -2   5  -6 1635.43   55.05
  -2   5  -6 1601.36   55.23
   2  -5   6 1567.09   55.14
  -2   5  -6 1567.99   54.73
   2  -5   6 1507.63   62.33
  -2   5  -6 1501.14   59.92
  -2   5  -7   65.36    4.49
  -2   5  -7   57.26    4.24
   2  -5   7   58.61    4.32
  -2   5  -7   59.35    4.23
  -2   5  -7   61.13    4.46
  -2   5  -7   59.62    4.05
   2  -5   7   63.44    4.53
   2  -5   7   53.98    3.65
   2  -5   8  137.34    7.01
  -2   5  -8  138.90    7.09
  -2   5  -8  128.45    6.84
  -2   5  -8  138.11    7.20
   2  -5   8  127.89    6.85
  -2   5  -8  132.96    6.65
  -2   5  -8  138.94    6.57
   2  -5   8  142.25    6.91
   2  -5   8  142.44    7.28
  -2   5  -9  134.15    6.48
   2  -5   9  130.41    6.50
   2  -5   9  121.70    5.99
   2  -5   9  124.07    6.23
  -2   5  -9  109.25    6.03
  -2   5 -10    2.41    2.09
  -2   5 -10    1.31    2.36
   2  -5  10    0.65    1.49
   2  -5  10   -0.19    0.87
  -2   4  16   12.79    1.23
   2  -4 -15    5.98    3.16
  -2   4  15    4.24    1.39
   2  -4 -15    3.79    2.44
   2  -4 -14    8.74    3.03
  -2   4  14   13.40    1.93
   2  -4 -14   14.99    3.68
  -2   4  14    8.81    1.89
  -2   4  13   12.39    2.45
  -2   4  13    3.49    1.71
   2  -4 -13    5.08    3.12
   2  -4 -13    6.09    3.55
   2  -4 -12  634.22   23.65
  -2   4  12  610.03   22.41
   2  -4 -12  578.83   30.10
   2  -4 -12  615.73   23.30
  -2   4  12  628.06   23.21
  -2   4  12  590.72   22.90
  -2   4  11   28.97    3.09
   2  -4 -11   33.46    3.83
   2  -4 -11   35.58    4.27
  -2   4  11   30.19    2.53
   2  -4 -11   28.24    7.70
  -2   4  11   28.02    3.13
  -2   4  11   30.79    5.31
   2  -4 -11   17.90    5.20
  -2   4  10   51.12    6.35
   2  -4 -10   61.33    7.88
   2  -4 -10   68.47    5.15
   2  -4 -10   52.14    7.71
  -2   4  10   67.20    4.26
   2  -4 -10   69.63    9.31
  -2   4  10   63.73    3.62
  -2   4  10   62.01    3.87
  -2   4  10   54.48    4.09
   2  -4  -9  313.45   18.07
   2  -4  -9  341.87   13.01
   2  -4  -9  301.27   18.53
   2  -4  -9  317.46   18.16
  -2   4   9  285.87   12.41
  -2   4   9  312.37   11.91
  -2   4   9  312.56   12.59
   2  -4  -8    5.79    3.72
   2  -4  -8    9.21    3.56
   2  -4  -8    9.62    2.97
  -2   4   8    9.83    2.00
   2  -4  -8   12.07    5.72
   2  -4  -7  641.77   27.72
   2  -4  -7  651.17   23.10
   2  -4  -7  632.35   27.88
  -2   4   7  629.96   25.00
  -2   4   7  609.56   23.01
   2  -4  -7  661.81   27.66
   2  -4  -6  710.56   25.16
   2  -4  -6  709.75   29.25
  -2   4   6  703.77   27.33
   2  -4  -6  661.99   29.23
   2  -4  -6  698.96   29.25
   2  -4  -5   89.63    4.68
   2  -4  -5   91.90    4.80
  -2   4   5  103.02    6.16
   2  -4  -5   96.40    7.47
   2  -4  -5   95.89    6.72
   2  -4  -5   86.04    7.44
  -2   4   4 8187.04  271.39
   2  -4  -4 7766.49  268.74
  -2   4   4 8127.17  269.23
   2  -4  -4 7872.65  268.83
   2  -4  -4 8175.16  272.08
   2  -4  -3   82.13    4.14
  -2   4   3   78.19    3.90
   2  -4  -3   73.33    4.09
  -2   4   3   75.77    3.62
   2  -4  -3   72.05    5.81
   2  -4  -2  392.62   17.68
   2  -4  -2  379.50   14.02
  -2   4   2  369.13   14.17
  -2   4   2  405.50   16.16
   2  -4  -2  350.01   16.02
  -2   4   2  377.14   14.26
   2  -4  -2  372.28   16.15
  -2   4   1  675.17   24.65
   2  -4  -1  622.93   24.46
   2  -4  -1  613.35   22.39
   2  -4  -1  659.03   26.32
   2  -4  -1  672.42   24.73
  -2   4   1  615.00   21.70
  -2   4   1  614.97   21.78
  -2   4   1  641.92   23.20
   2  -4  -1  679.42   26.48
  -2   4   0   15.56    3.11
  -2   4   0   14.59    2.87
   2  -4   0   14.44    2.63
   2  -4   0   13.05    4.12
   2  -4   0   15.03    2.66
  -2   4   0   16.11    1.34
  -2   4   0   15.45    1.29
   2  -4   0   15.52    1.82
  -2   4   0   13.48    2.16
   2  -4   0   13.35    3.93
   2  -4   0   15.38    3.72
  -2   4   0   15.47    3.53
  -2   4  -1 1137.42   41.80
   2  -4   1 1100.82   41.18
  -2   4  -1 1099.75   41.93
   2  -4   1 1161.79   42.89
  -2   4  -1 1122.04   42.76
   2  -4   1 1181.65   42.35
  -2   4  -1 1109.62   42.88
   2  -4   1 1144.59   41.56
  -2   4  -1 1114.47   39.01
   2  -4   1 1164.21   39.35
  -2   4  -2   30.10    3.63
   2  -4   2   25.77    2.89
   2  -4   2   39.40    4.15
  -2   4  -2   28.13    2.04
  -2   4  -2   24.78    4.83
   2  -4   2   27.00    4.14
   2  -4   2   27.82    2.21
  -2   4  -2   21.87    4.22
   2  -4   2   29.38    3.32
  -2   4  -3  165.73   10.53
  -2   4  -3  164.87    6.80
   2  -4   3  153.20    7.00
   2  -4   3  162.08    7.08
   2  -4   3  164.81    6.87
   2  -4   3  162.05    7.06
   2  -4   3  156.89    6.87
  -2   4  -3  170.85    6.87
  -2   4  -3  171.94   11.20
  -2   4  -3  184.68    9.34
   2  -4   3  176.27    7.39
   2  -4   3  142.24    8.96
   2  -4   3  167.55    9.08
  -2   4  -3  174.00    9.11
  -2   4  -4 1132.95   39.61
   2  -4   4 1167.48   45.23
  -2   4  -4 1150.71   39.73
   2  -4   4 1145.42   40.07
   2  -4   4 1124.83   39.78
   2  -4   4 1141.03   39.59
   2  -4   4 1114.61   39.86
   2  -4   4 1129.87   39.99
  -2   4  -4 1148.90   39.65
  -2   4  -4 1125.13   39.68
   2  -4   4 1098.94   39.24
  -2   4  -4 1169.65   43.10
   2  -4   4 1153.04   40.27
   2  -4   4 1134.75   42.81
  -2   4  -4 1187.69   45.09
  -2   4  -5   29.83    2.60
   2  -4   5   34.67    5.75
   2  -4   5   26.68    2.86
  -2   4  -5   30.63    2.70
   2  -4   5   25.63    2.48
   2  -4   5   27.12    2.71
   2  -4   5   24.88    2.66
   2  -4   5   31.75    2.44
  -2   4  -5   24.48    2.59
  -2   4  -5   30.69    2.57
  -2   4  -5   29.39    2.54
   2  -4   5   25.63    2.00
  -2   4  -5   26.69    5.56
  -2   4  -5   26.07    4.58
   2  -4   5   23.81    3.94
   2  -4   5   28.76    2.90
   2  -4   6    0.28    1.62
   2  -4   6   -0.36    1.48
   2  -4   6    0.75    1.78
  -2   4  -6    0.13    1.85
  -2   4  -6    1.30    1.75
  -2   4  -6    0.65    2.01
   2  -4   6   -0.16    2.01
   2  -4   6   -2.54    3.60
  -2   4  -6    0.39    1.70
  -2   4  -6    1.76    1.87
  -2   4  -6    0.46    3.60
  -2   4  -6   -0.45    1.87
  -2   4  -7    6.11    2.10
   2  -4   7    6.61    2.32
  -2   4  -7    7.74    2.16
   2  -4   7    4.51    2.14
  -2   4  -7    8.10    2.35
   2  -4   7    8.38    1.88
   2  -4   7    5.61    2.12
  -2   4  -7    5.35    2.28
  -2   4  -7   11.56    4.62
  -2   4  -8   -0.15    2.11
   2  -4   8   -0.19    2.18
   2  -4   8    0.53    2.19
  -2   4  -8    1.08    1.94
  -2   4  -8    0.80    2.47
  -2   4  -8    1.29    2.24
   2  -4   8   -0.18    2.06
   2  -4   9  100.38    5.92
  -2   4  -9  116.22    6.22
   2  -4   9  109.66    6.22
   2  -4   9  100.34    5.65
   2  -4   9  107.41    6.00
  -2   4  -9  111.18    6.19
  -2   4  -9   89.46    9.09
  -2   4  -9  103.45    5.79
  -2   4 -10   43.95    4.06
  -2   4 -10   53.66    4.28
   2  -4  10   48.45    3.43
   2  -4  10   48.52    3.75
  -2   4 -10   42.10    3.77
  -2   4 -10   45.25    3.77
   2  -4  10   45.71    3.56
  -2   4 -11    2.72    2.46
  -2   4 -11    7.21    2.62
  -2   4 -11    3.56    2.29
   2  -4  11    1.77    0.99
  -2   3  16   18.11    1.30
  -2   3  15   -0.77    1.02
  -2   3  15   -0.07    1.24
   2  -3 -15    1.23    2.74
  -2   3  14   13.36    2.15
   2  -3 -14   12.46    3.63
  -2   3  14   13.07    1.77
   2  -3 -14    9.66    3.76
  -2   3  13   40.83    3.56
   2  -3 -13   36.94    3.96
   2  -3 -13   38.28    4.62
   2  -3 -13   35.06    4.54
  -2   3  13   34.34    2.81
   2  -3 -12    0.77    6.22
  -2   3  12   -0.60    1.77
  -2   3  12   -0.76    1.72
  -2   3  12    2.00    2.08
   2  -3 -12   -0.16    2.86
  -2   3  11  142.30    6.36
   2  -3 -11  131.41    7.20
   2  -3 -11  134.00    7.01
  -2   3  11  130.99    6.89
   2  -3 -11  147.83   12.99
  -2   3  11  140.12    6.89
  -2   3  11  140.72    9.97
  -2   3  10    1.85    1.46
   2  -3 -10    0.98    2.71
   2  -3 -10    3.54    2.72
  -2   3  10    0.91    1.97
   2  -3 -10   -2.28    4.97
   2  -3 -10    1.27    6.21
   2  -3 -10   -1.39    3.47
  -2   3  10    1.68    3.25
   2  -3 -10    0.74    3.14
  -2   3  10    0.30    1.81
  -2   3   9  339.25   13.71
  -2   3   9  339.03   13.62
   2  -3  -9  340.48   13.29
  -2   3   9  337.12   13.56
   2  -3  -9  343.72   18.07
   2  -3  -9  382.78   19.58
   2  -3  -9  334.73   19.23
   2  -3  -9  349.46   19.04
   2  -3  -9  345.64   13.46
  -2   3   8   77.87    4.47
  -2   3   8   75.75    4.35
  -2   3   8   79.18    4.36
   2  -3  -8   74.38    7.34
   2  -3  -8   92.91    8.64
   2  -3  -8   80.15    8.20
   2  -3  -8   76.16    7.94
   2  -3  -8   91.18    8.01
   2  -3  -8   76.46    4.41
  -2   3   7  158.54    6.96
   2  -3  -7  153.82    9.85
   2  -3  -7  175.42   11.09
   2  -3  -7  165.83    6.91
   2  -3  -7  167.85   10.15
  -2   3   7  156.51    7.03
  -2   3   7  160.71    7.88
  -2   3   6  413.95   15.58
   2  -3  -6  405.00   17.94
  -2   3   6  368.08   16.67
   2  -3  -6  412.07   18.00
   2  -3  -6  389.98   17.53
   2  -3  -6  352.02   13.75
  -2   3   6  373.59   13.63
   2  -3  -5  193.37   10.21
  -2   3   5  184.39    8.55
   2  -3  -5  198.23   10.42
   2  -3  -5  179.27    9.73
   2  -3  -5  182.26    7.33
  -2   3   5  167.66    6.87
   2  -3  -4   71.11    5.65
   2  -3  -4   72.71    6.13
   2  -3  -4   77.35    5.28
   2  -3  -4   72.43    3.74
  -2   3   4   68.09    3.25
  -2   3   3    2.81    1.91
   2  -3  -3    1.65    2.00
   2  -3  -3    4.25    3.62
  -2   3   3    1.54    0.94
   2  -3  -3    1.93    1.77
  -2   3   2  140.24    7.27
   2  -3  -2  146.82    7.42
  -2   3   2  140.37    6.29
  -2   3   2  143.64    6.01
   2  -3  -2  136.20    7.81
  -2   3   2  135.89    5.63
   2  -3  -2  145.62    5.90
   2  -3  -1   98.13    4.60
   2  -3  -1  114.18    6.05
  -2   3   1  105.82    5.09
   2  -3  -1  102.35    5.90
   2  -3  -1  110.50    4.78
   2  -3   0    3.82    1.85
   2  -3   0    5.68    2.02
  -2   3   0    6.38    2.84
   2  -3   0    4.97    3.21
  -2   3   0    5.35    1.61
   2  -3   0    9.69    3.25
  -2   3   0    6.05    3.08
   2  -3   1    1.66    1.52
  -2   3  -1   -1.68    3.20
  -2   3  -1   -0.82    3.29
  -2   3  -1    1.83    1.63
   2  -3   1    1.20    2.84
   2  -3   1    3.93    2.60
  -2   3  -1    3.17    2.68
   2  -3   1    2.91    1.81
  -2   3  -1    1.75    0.87
   2  -3   1    2.45    1.23
   2  -3   2   24.84    3.18
  -2   3  -2   22.84    2.81
   2  -3   2   20.96    3.40
  -2   3  -2   25.40    2.84
   2  -3   2   23.74    2.48
   2  -3   2   25.73    2.69
  -2   3  -2   26.62    3.84
   2  -3   2   23.33    1.85
  -2   3  -2   27.96    1.72
   2  -3   3   12.23    2.67
   2  -3   3   13.53    1.85
   2  -3   3    9.54    2.25
  -2   3  -3   14.93    1.46
  -2   3  -3   12.43    2.47
  -2   3  -3   13.29    2.40
   2  -3   3   13.13    1.77
  -2   3  -3   20.41    3.79
  -2   3  -3   12.39    1.40
   2  -3   4  722.12   27.17
  -2   3  -4  709.31   28.78
   2  -3   4  766.29   27.30
  -2   3  -4  811.65   29.90
   2  -3   4  747.21   29.18
   2  -3   4  752.79   26.46
   2  -3   4  813.14   31.46
  -2   3  -4  789.76   26.81
  -2   3  -4  750.70   30.82
  -2   3  -4  837.91   34.32
  -2   3  -5  408.09   15.29
   2  -3   5  430.95   20.21
   2  -3   5  419.65   15.80
  -2   3  -5  422.68   15.34
   2  -3   5  412.26   15.45
   2  -3   5  410.37   15.27
   2  -3   5  413.53   15.73
   2  -3   5  418.72   15.61
  -2   3  -5  413.69   15.35
  -2   3  -5  410.83   15.30
   2  -3   5  397.87   14.87
  -2   3  -5  424.87   19.66
  -2   3  -5  461.66   23.30
  -2   3  -5  411.82   18.54
   2  -3   5  421.39   15.95
   2  -3   5  420.26   18.01
   2  -3   6  221.05    9.22
   2  -3   6  219.08    8.97
   2  -3   6  222.26    9.50
  -2   3  -6  219.41    9.04
  -2   3  -6  191.24   12.75
  -2   3  -6  239.50   17.01
   2  -3   6  238.49   14.16
  -2   3  -6  217.88    9.05
   2  -3   6  237.42    9.67
  -2   3  -6  215.46    9.03
   2  -3   7  280.66   11.58
   2  -3   7  258.59   10.89
  -2   3  -7  270.10   11.11
  -2   3  -7  271.85   11.23
  -2   3  -7  274.55   11.10
   2  -3   7  274.61   11.67
  -2   3  -7  289.53   11.15
  -2   3  -7  270.51   11.13
  -2   3  -7  300.34   20.33
  -2   3  -8  310.81   17.12
  -2   3  -8  294.97   12.20
   2  -3   8  286.10   12.49
  -2   3  -8  305.20   12.39
   2  -3   8  301.31   12.72
   2  -3   9   10.86    2.30
   2  -3   9    8.80    2.63
  -2   3  -9   10.87    2.87
   2  -3   9   12.69    2.60
  -2   3  -9    8.93    2.40
  -2   3  -9   14.76    2.99
  -2   3 -10   15.80    3.34
   2  -3  10   16.74    2.65
  -2   3 -10   16.83    3.11
  -2   3 -10   12.13    5.35
   2  -3  10   15.82    2.46
  -2   3 -11   40.13    3.84
  -2   3 -11   55.62    4.22
  -2   3 -12    5.76    2.43
   2  -3  12    4.91    1.13
   2  -2 -15   -1.23    2.43
   2  -2 -15    5.83    3.31
  -2   2  15    3.01    1.19
   2  -2 -14   -1.28    3.10
  -2   2  14   -1.13    1.55
   2  -2 -13    6.46    3.03
   2  -2 -13    9.99    4.27
  -2   2  13    5.93    1.61
  -2   2  13    8.01    2.49
  -2   2  13    4.43    2.01
   2  -2 -13   12.28    3.69
   2  -2 -12   75.48    5.49
   2  -2 -12   66.47    4.87
  -2   2  12   62.22    4.18
  -2   2  12   64.63    3.73
  -2   2  12   73.14    4.63
   2  -2 -12   66.84    5.38
   2  -2 -11   48.72    4.54
  -2   2  11   42.60    3.69
   2  -2 -11   38.38    8.24
   2  -2 -11   43.65    4.45
   2  -2 -11   45.01    4.13
  -2   2  11   41.55    3.43
  -2   2  11   39.90    5.08
  -2   2  11   44.10    3.18
   2  -2 -10  294.17   12.32
   2  -2 -10  296.32   12.06
  -2   2  10  299.46   12.15
   2  -2 -10  285.24   17.42
  -2   2  10  257.99   14.42
  -2   2  10  296.91   12.38
  -2   2   9   -0.35    2.58
  -2   2   9    0.59    1.72
  -2   2   9    0.56    1.69
   2  -2  -9    0.81    2.11
  -2   2   9    0.94    1.67
  -2   2   9    0.78    2.28
   2  -2  -9    4.57    5.25
   2  -2  -9    2.53    2.53
   2  -2  -9    1.26    3.14
   2  -2  -8   52.66    6.22
  -2   2   8   53.10    3.65
  -2   2   8   59.10    3.71
   2  -2  -8   60.51    3.57
  -2   2   8   57.02    5.37
   2  -2  -8   58.98    6.87
  -2   2   8   55.14    2.85
   2  -2  -8   60.48    3.87
  -2   2   8   58.68    3.67
   2  -2  -8   67.73    7.27
   2  -2  -8   62.98    7.13
  -2   2   7   15.58    1.42
   2  -2  -7   17.95    2.27
   2  -2  -7   17.34    4.27
   2  -2  -7   19.21    4.30
  -2   2   7   13.60    2.95
   2  -2  -7   16.88    4.50
   2  -2  -6 1142.72   40.07
  -2   2   6 1160.22   39.81
   2  -2  -6 1250.93   45.15
  -2   2   6 1141.82   40.90
   2  -2  -6 1135.44   43.22
  -2   2   6 1189.94   43.02
   2  -2  -5 1417.71   50.19
   2  -2  -5 1363.05   47.03
  -2   2   5 1345.82   46.86
  -2   2   5 1364.57   49.61
   2  -2  -5 1361.92   49.70
   2  -2  -5 1512.78   50.63
   2  -2  -4  759.41   25.88
  -2   2   4  777.97   25.80
   2  -2  -4  811.71   28.73
  -2   2   4  747.75   28.13
   2  -2  -4  833.33   28.92
   2  -2  -3  154.40    5.94
   2  -2  -3  134.14    7.39
   2  -2  -3  165.24    7.51
  -2   2   3  140.81    5.84
  -2   2   3  131.07    7.27
   2  -2  -3  154.14    8.08
  -2   2   2  726.31   25.50
   2  -2  -2  659.64   25.95
  -2   2   2  676.23   25.66
  -2   2   1  165.86    6.29
  -2   2   1  187.15    7.73
   2  -2  -1  178.32    7.74
   2  -2  -1  168.49    8.73
   2  -2  -1  187.40    7.87
   2  -2   0 1498.70   54.82
  -2   2   0 1549.79   54.51
   2  -2   0 1571.38   53.57
   2  -2   0 1498.93   53.65
   2  -2   0 1534.22   55.35
  -2   2   0 1583.82   54.93
   2  -2   1  396.34   16.79
  -2   2  -1  437.09   16.90
   2  -2   1  429.43   15.79
  -2   2  -1  432.90   16.38
   2  -2   1  408.73   17.79
  -2   2  -1  435.35   17.91
   2  -2   2  803.76   28.37
  -2   2  -2  777.06   29.16
   2  -2   2  811.05   29.40
  -2   2  -2  834.34   30.18
  -2   2  -2  825.07   27.74
  -2   2  -2  794.18   27.72
   2  -2   2  800.50   27.79
   2  -2   2  780.69   29.97
   2  -2   3  101.58    4.57
  -2   2  -3  116.66    6.32
   2  -2   3  109.04    5.72
   2  -2   3  101.15    5.88
  -2   2  -3  109.54    6.74
  -2   2  -3  111.34    4.41
  -2   2  -3  105.81    4.35
  -2   2  -4  269.25   11.01
   2  -2   4  259.38   11.60
  -2   2  -4  265.53    9.92
  -2   2  -4  259.18    9.89
  -2   2  -4  276.91   10.00
   2  -2   4  287.49   13.33
  -2   2  -4  274.45   12.34
  -2   2  -4  266.70   12.78
  -2   2  -5  280.10   10.79
   2  -2   5  316.13   15.03
  -2   2  -5  302.41   17.03
  -2   2  -5  284.56   14.09
  -2   2  -5  293.90   10.89
   2  -2   6  490.83   18.15
  -2   2  -6  465.51   17.44
   2  -2   6  475.17   17.73
   2  -2   6  470.72   17.54
   2  -2   6  488.47   18.08
  -2   2  -6  484.75   17.53
  -2   2  -6  457.67   21.27
  -2   2  -6  544.31   25.97
   2  -2   6  506.19   22.65
  -2   2  -6  486.36   17.57
  -2   2  -6  504.10   21.37
   2  -2   7    0.86    1.88
  -2   2  -7    1.04    1.58
   2  -2   7   -0.15    1.81
  -2   2  -7    3.41    6.50
  -2   2  -7    1.68    1.54
  -2   2  -7    0.85    3.16
   2  -2   8   15.05    2.49
   2  -2   8   12.44    2.35
  -2   2  -8   11.99    2.27
   2  -2   8    8.29    2.36
  -2   2  -8   12.77    2.34
  -2   2  -8    4.06    7.33
  -2   2  -8   10.56    2.24
  -2   2  -8   15.14    4.64
  -2   2  -8   11.66    2.59
   2  -2   9   11.32    2.43
  -2   2  -9   15.56    2.56
   2  -2   9   19.78    2.91
  -2   2  -9   12.22    2.64
  -2   2  -9   13.89    8.44
   2  -2   9   15.00    2.48
  -2   2  -9    8.13    4.37
  -2   2  -9   13.91    2.67
  -2   2 -10  326.96   13.34
   2  -2  10  322.08   13.20
  -2   2 -10  316.17   13.29
  -2   2 -10  334.43   13.40
   2  -2  10  306.90   13.29
   2  -2  11    6.16    2.11
  -2   2 -11    4.65    3.13
  -2   2 -11    6.77    2.88
   2  -2  11    3.14    1.83
  -2   2 -11    5.93    2.84
  -2   2 -12    0.85    2.66
  -2   2 -12    0.15    2.84
   2  -2  12   -0.88    1.36
  -2   2 -13   -0.92    2.51
   2  -2  13    0.49    0.99
  -2   1  15    0.85    0.94
   2  -1 -15    4.07    3.25
   2  -1 -14  150.90    7.70
   2  -1 -14  129.80    7.00
  -2   1  14  140.95    5.94
   2  -1 -14  142.93    7.97
   2  -1 -13   17.88    4.17
  -2   1  13   17.68    2.49
  -2   1  13   16.11    2.68
   2  -1 -13    9.47    3.59
   2  -1 -12  133.55   13.25
   2  -1 -12  125.49   13.24
  -2   1  12  136.75    7.01
   2  -1 -12  150.81    8.29
   2  -1 -12  145.69    7.85
   2  -1 -12  141.82    8.06
   2  -1 -11    3.04    3.16
   2  -1 -11    7.69    3.24
   2  -1 -11   -1.65    4.87
   2  -1 -11    0.79    6.33
   2  -1 -11    7.44    6.27
  -2   1  11    1.65    1.99
   2  -1 -11    5.11    3.51
  -2   1  11    0.18    1.43
  -2   1  10    2.16    2.60
   2  -1 -10    0.74    4.19
   2  -1 -10    1.15    3.11
   2  -1 -10    4.39    2.94
  -2   1  10    2.92    2.23
   2  -1 -10   10.38    6.65
  -2   1  10    0.31    1.99
  -2   1  10   -0.37    1.51
   2  -1  -9  158.33    7.50
  -2   1   9  168.97    9.64
  -2   1   9  149.71    9.63
   2  -1  -9  162.22   12.09
  -2   1   9  156.72    7.52
   2  -1  -9  166.43    7.76
  -2   1   8  191.57    8.42
   2  -1  -8  192.71    8.31
   2  -1  -8  206.90    8.51
   2  -1  -8  214.14   12.96
  -2   1   8  190.69    8.41
   2  -1  -8  204.20   12.47
  -2   1   8  179.28   10.45
  -2   1   7    6.24    1.58
   2  -1  -7    4.15    2.60
  -2   1   7    4.48    2.32
   2  -1  -7    3.92    3.88
   2  -1  -7    5.85    3.02
   2  -1  -7    3.02    2.80
  -2   1   7    8.24    1.07
   2  -1  -7    5.55    2.03
   2  -1  -6  122.06    8.24
  -2   1   6  135.14    7.66
   2  -1  -6  138.83    8.72
   2  -1  -6  127.55    8.48
   2  -1  -6  127.61    5.64
  -2   1   5   50.48    4.17
   2  -1  -5   43.14    4.66
   2  -1  -5   49.97    2.82
   2  -1  -5   48.82    4.74
   2  -1  -5   44.79    4.68
   2  -1  -4  330.68   14.31
  -2   1   4  322.00   12.02
  -2   1   4  348.33   13.91
   2  -1  -4  348.69   14.22
  -2   1   4  328.32   11.73
   2  -1  -4  342.74   12.04
  -2   1   3  108.04    4.84
   2  -1  -3  103.59    6.20
   2  -1  -3  109.57    5.82
   2  -1  -3  110.79    4.99
   2  -1  -2  757.19   27.61
  -2   1   2  786.84   27.79
  -2   1   2  750.22   26.96
   2  -1  -2  772.36   27.45
  -2   1   1    0.91    2.09
  -2   1   1    0.11    1.37
   2  -1  -1    2.95    2.80
   2  -1   0 1774.78   62.47
  -2   1   0 1714.46   61.40
   2  -1   0 1880.99   61.28
   2  -1   0 1767.36   61.51
  -2   1   0 1732.83   62.18
  -2   1  -1    3.57    1.81
   2  -1   1    5.23    2.96
   2  -1   1    4.29    1.15
  -2   1  -1    3.79    0.90
  -2   1  -1    6.95    2.49
  -2   1  -2 3723.57  127.28
  -2   1  -2 3882.67  129.27
   2  -1   2 3693.40  126.10
  -2   1  -2 3832.05  127.48
   2  -1   2 3621.60  127.28
  -2   1  -2 3721.74  127.72
   2  -1   3  270.84   11.51
  -2   1  -3  263.96   11.14
  -2   1  -3  259.16   11.05
  -2   1  -3  241.37   12.80
   2  -1   3  257.40    9.67
   2  -1   4    6.99    2.02
  -2   1  -4    3.36    3.83
  -2   1  -4    2.62    3.02
  -2   1  -4    3.37    1.91
   2  -1   4    6.87    2.42
  -2   1  -4    5.52    0.95
   2  -1   5   81.36    4.91
  -2   1  -5   73.66    7.08
  -2   1  -5   79.31    3.51
  -2   1  -5   74.35    3.46
   2  -1   5   79.10    6.14
  -2   1  -5   84.24    5.66
  -2   1  -6   50.22    5.00
   2  -1   6   53.72    3.38
   2  -1   6   58.33    3.48
  -2   1  -6   57.04    2.91
   2  -1   6   57.86    4.38
  -2   1  -6   49.30    6.70
  -2   1  -6   53.00    2.97
   2  -1   7  618.85   23.46
   2  -1   7  647.39   23.61
  -2   1  -7  679.37   27.19
   2  -1   7  664.33   23.47
   2  -1   7  626.94   23.43
  -2   1  -7  636.58   22.84
  -2   1  -7  639.44   22.86
  -2   1  -7  579.14   29.50
   2  -1   8  200.75    9.36
   2  -1   8  221.13    9.25
   2  -1   8  211.61    9.50
   2  -1   8  221.05    9.38
  -2   1  -8  213.32    8.78
  -2   1  -8  240.84    9.26
  -2   1  -8  212.60    8.80
  -2   1  -8  226.83   13.09
   2  -1   8  197.20    8.31
   2  -1   9  310.51   12.34
   2  -1   9  332.89   13.38
   2  -1   9  329.71   13.74
   2  -1   9  331.87   13.53
  -2   1  -9  320.61   12.85
  -2   1  -9  340.89   13.19
   2  -1   9  323.99   13.69
  -2   1  -9  353.07   13.38
  -2   1  -9  310.78   23.23
  -2   1  -9  329.61   17.75
  -2   1 -10  387.32   15.22
   2  -1  10  381.51   15.26
   2  -1  10  386.99   15.70
   2  -1  10  386.26   15.45
   2  -1  10  386.75   15.03
  -2   1 -10  391.46   15.38
   2  -1  10  367.62   14.21
  -2   1 -10  375.73   26.82
   2  -1  11   39.31    3.31
   2  -1  11   32.70    2.95
  -2   1 -11   32.07    3.70
  -2   1 -11   33.72    3.54
  -2   1 -11   31.81    7.99
  -2   1 -11   38.00    3.87
   2  -1  11   34.84    2.52
  -2   1 -12   34.20    3.71
   2  -1  12   28.27    2.10
  -2   1 -12   31.32    3.67
   2  -1  12   29.10    2.84
   2  -1  13   33.98    2.39
  -2   1 -13   32.38    3.33
   2  -1  14    1.88    0.92
  -2   1 -14    2.46    2.40
  -2   1 -14    1.60    2.16
   2   0 -14   28.92    3.67
   2   0 -14   29.15    3.88
  -2   0  14   20.41    1.78
   2   0 -14   31.15    4.15
  -2   0  13   41.06    3.12
   2   0 -13   46.90    5.04
  -2   0  13   38.25    3.34
   2   0 -13   45.29    5.39
   2   0 -13   37.59    4.66
  -2   0  12   21.03    2.64
   2   0 -12   27.01    4.62
  -2   0  12   18.91    2.89
   2   0 -12   16.80    4.15
   2   0 -12   30.45    4.46
  -2   0  11  223.78    9.80
   2   0 -11  228.79   10.71
   2   0 -11  203.02   10.39
   2   0 -11  220.56   10.52
   2   0 -10  345.32   14.68
   2   0 -10  354.65   14.71
   2   0 -10  344.53   20.79
  -2   0  10  357.55   14.56
   2   0  -9   77.45    5.20
   2   0  -9   65.00    4.81
   2   0  -9   66.19    4.42
  -2   0   9   76.17    6.44
   2   0  -9   81.77    8.95
  -2   0   9   82.04    4.80
  -2   0   8  185.15    8.25
  -2   0   8  176.27    8.04
   2   0  -8  185.31    8.29
   2   0  -8  193.21    7.99
  -2   0   8  178.12    7.79
  -2   0   8  179.93   10.36
  -2   0   8  200.59    9.94
   2   0  -8  196.94    8.39
  -2   0   7  101.37    5.03
  -2   0   7  101.28    4.82
   2   0  -7  110.74    5.24
  -2   0   7  102.56    5.17
   2   0  -7  109.39    5.28
   2   0  -7  105.80    5.03
   2   0  -6  122.97    5.32
   2   0  -6  104.59    5.00
  -2   0   6  117.88    4.42
  -2   0   6  113.78    4.57
   2   0  -5  770.13   25.78
   2   0  -5  706.27   25.63
   2   0  -5  758.29   28.90
   2   0  -5  747.30   28.53
  -2   0   5  728.44   25.36
   2   0  -4    2.31    1.34
  -2   0   4    1.89    0.75
   2   0  -4    1.43    1.00
  -2   0   4    2.04    1.11
   2   0  -4   -0.20    2.16
   2   0  -4    1.27    1.97
   2   0  -3 1363.85   48.42
  -2   0   3 1374.65   48.40
   2   0  -3 1399.68   48.36
  -2   0   3 1327.57   47.07
   2   0  -3 1410.01   48.22
  -2   0   3 1477.78   47.63
   2   0  -2  547.51   20.24
   2   0  -2  579.60   20.22
  -2   0   2  544.60   20.18
  -2   0   2  510.73   20.08
   2   0  -2  580.22   20.57
  -2   0   2  544.39   19.99
   2   0  -1   62.01    3.08
  -2   0   1   57.33    2.97
   2   0  -1   57.80    3.49
  -2   0   1   57.15    3.64
   2   0  -1   60.08    3.79
  -2   0   1   61.11    3.28
   2   0   0  861.26   29.74
  -2   0   0  907.83   31.27
   2   0   1  323.31   11.32
  -2   0  -1  348.96   13.05
  -2   0  -1  316.67   12.67
   2   0   1  304.12   11.03
   2   0   1  312.49   12.77
  -2   0  -2    5.34    2.54
  -2   0  -2    3.78    2.77
   2   0   2    6.02    2.03
  -2   0  -2    4.13    1.18
  -2   0  -2    1.58    3.00
  -2   0  -2    4.06    0.72
   2   0   2    3.92    1.76
   2   0   2    3.97    1.21
   2   0   3  209.18    8.77
  -2   0  -3  217.27    9.94
   2   0   3  191.03    8.63
  -2   0  -4   82.53    4.95
   2   0   4   75.62    5.08
   2   0   4   80.47    3.75
   2   0   4   82.92    4.80
  -2   0  -4   87.87    6.09
   2   0   4   82.58    3.76
   2   0   5  302.02   12.39
   2   0   5  274.40   10.46
  -2   0  -5  327.02   14.63
  -2   0  -5  302.45   12.68
  -2   0  -5  296.76   10.50
   2   0   6   18.29    3.00
  -2   0  -6   13.12    4.08
  -2   0  -6   12.65    1.27
  -2   0  -7    2.02    1.11
   2   0   7    1.51    1.42
   2   0   7   -0.47    1.52
   2   0   7   -0.98    2.30
  -2   0  -7    0.54    4.08
  -2   0  -7   -1.99    2.74
   2   0   7   -0.60    1.54
   2   0   8 1724.97   60.90
   2   0   8 1790.90   60.65
  -2   0  -8 1825.30   64.92
   2   0   8 1754.16   60.75
  -2   0  -8 1695.28   60.06
   2   0   8 1692.15   60.88
   2   0   8 1850.02   63.23
  -2   0  -8 1825.80   69.02
  -2   0  -8 1741.92   69.71
  -2   0  -9  546.28   29.83
   2   0   9  579.67   22.29
   2   0   9  602.85   22.03
   2   0   9  560.79   22.05
   2   0   9  606.86   21.19
   2   0   9  548.49   21.17
  -2   0  -9  646.64   22.04
  -2   0  -9  600.07   21.67
   2   0   9  596.19   22.37
  -2   0  -9  600.67   26.65
  -2   0 -10   43.97    3.69
  -2   0 -10   35.97    3.24
   2   0  10   34.51    3.18
   2   0  10   35.73    3.34
   2   0  10   33.49    3.08
  -2   0 -10   32.99    8.57
   2   0  10   37.31    2.71
  -2   0 -10   27.23    6.13
   2   0  11    4.55    1.87
  -2   0 -11    8.75    2.70
  -2   0 -11    6.73    2.78
   2   0  11    7.02    2.08
   2   0  11    6.57    1.76
  -2   0 -12   28.86    3.53
  -2   0 -12   27.88    3.67
  -2   0 -12   30.49    4.25
  -2   0 -12   33.53    7.76
   2   0  12   28.91    2.44
   2   0  12   29.10    2.90
  -2   0 -13    0.14    2.47
  -2   0 -13    6.92    3.39
  -2   0 -13    0.68    3.05
   2   0  13    3.56    1.33
   2   0  13    0.90    1.47
  -2   0 -14   16.83    3.09
   2   0  14   10.77    1.22
   2   0  14   15.37    1.57
  -2  -1  14   26.56    1.59
   2   1 -14   30.71    3.61
   2   1 -13   30.82    4.06
  -2  -1  13   25.99    2.05
  -2  -1  13   34.08    2.93
  -2  -1  12  174.92    8.20
   2   1 -12  202.31    9.90
   2   1 -12  192.77    9.70
  -2  -1  12  188.47    8.72
   2   1 -11    2.28    6.05
   2   1 -11    7.23    3.91
  -2  -1  11    8.70    2.63
   2   1 -11   13.59    4.06
   2   1 -10  220.12   10.25
   2   1 -10  204.29    9.73
   2   1 -10  209.58   15.57
  -2  -1  10  219.46    9.86
   2   1 -10  194.44   15.35
  -2  -1   9   89.98    5.22
   2   1  -9   90.48    5.86
   2   1  -9   94.07    5.58
  -2  -1   9   92.13    4.95
   2   1  -9   89.27    9.99
  -2  -1   9   96.78    5.58
   2   1  -9  100.18   10.15
  -2  -1   8    0.98    1.68
   2   1  -8    0.83    2.56
   2   1  -8    3.28    2.17
  -2  -1   8    1.16    1.48
   2   1  -8    0.51    5.35
   2   1  -8   -3.41    3.85
  -2  -1   8    0.31    1.24
  -2  -1   8   -0.15    1.83
  -2  -1   7  207.57    8.58
  -2  -1   7  217.09    9.11
  -2  -1   7  217.30    9.16
  -2  -1   7  212.03    8.99
   2   1  -7  223.47    8.99
   2   1  -7  221.86   12.92
  -2  -1   7  218.75    8.79
  -2  -1   7  234.85   10.29
   2   1  -7  230.27   13.09
   2   1  -7  209.93    8.95
   2   1  -6    0.72    2.84
  -2  -1   6    2.23    1.00
  -2  -1   6    1.16    0.80
   2   1  -6    1.70    1.76
   2   1  -6    0.66    3.67
  -2  -1   5  216.12    8.18
  -2  -1   5  216.31    8.01
   2   1  -5  214.84    8.40
  -2  -1   5  218.57   10.19
   2   1  -5  232.74   11.19
   2   1  -4  504.55   19.03
  -2  -1   4  542.86   19.92
  -2  -1   4  549.57   20.72
   2   1  -4  558.78   21.24
   2   1  -4  523.11   18.80
   2   1  -4  553.55   18.87
   2   1  -3 2090.62   69.36
  -2  -1   3 2027.60   69.80
  -2  -1   3 2096.07   69.69
  -2  -1   3 2014.38   70.31
   2   1  -3 2060.52   70.56
   2   1  -3 1937.41   68.66
   2   1  -3 2026.66   68.67
   2   1  -2 3177.08  107.63
  -2  -1   2 3227.86  108.00
   2   1  -2 3050.98  108.22
   2   1  -1 1615.40   55.06
  -2  -1   1 1578.78   54.94
   2   1  -1 1623.92   55.79
  -2  -1   1 1552.56   55.33
   2   1  -1 1624.35   55.07
  -2  -1   0 1367.50   47.66
   2   1   0 1382.70   47.10
  -2  -1   0 1337.83   46.21
   2   1   0 1388.49   47.69
  -2  -1   0 1416.61   47.13
  -2  -1  -1   23.73    1.66
  -2  -1  -1   22.79    2.17
   2   1   1   24.04    1.97
  -2  -1  -1   23.75    1.26
  -2  -1  -1   21.31    3.04
   2   1   1   21.29    2.99
  -2  -1  -2  990.66   35.27
   2   1   2 1017.01   35.71
  -2  -1  -2 1023.07   35.92
   2   1   2 1031.16   35.69
  -2  -1  -2 1026.15   35.69
  -2  -1  -2 1075.33   36.02
  -2  -1  -2 1033.65   35.67
   2   1   3   59.68    3.55
  -2  -1  -3   55.63    3.27
  -2  -1  -3   58.59    2.84
   2   1   3   63.09    3.19
   2   1   3   66.92    3.79
  -2  -1  -3   61.27    3.80
  -2  -1  -3   57.26    3.29
  -2  -1  -3   58.46    2.64
  -2  -1  -3   52.60    3.91
   2   1   4  140.97    6.93
   2   1   4  143.07    5.95
  -2  -1  -4  144.41    6.84
  -2  -1  -4  148.12    7.58
   2   1   5  176.78    8.41
  -2  -1  -5  185.92    9.81
   2   1   5  169.94    6.79
  -2  -1  -5  179.27    8.29
  -2  -1  -6   18.24    1.32
  -2  -1  -6   18.11    4.13
   2   1   6   18.43    3.02
  -2  -1  -6   20.77    2.77
  -2  -1  -7  124.19    7.69
   2   1   7  127.49    7.45
  -2  -1  -7  115.16    9.10
   2   1   8  127.02    7.76
  -2  -1  -8  127.97   10.38
   2   1   8  116.25    5.76
   2   1   8  121.00    5.54
  -2  -1  -8  109.42    7.85
   2   1   8  115.04    5.60
   2   1   8  116.24    5.43
   2   1   9  426.20   16.82
   2   1   9  475.60   17.32
   2   1   9  431.85   17.43
  -2  -1  -9  480.34   17.30
   2   1   9  468.13   16.78
   2   1   9  460.23   17.41
   2   1   9  518.46   20.60
  -2  -1  -9  464.42   24.49
  -2  -1  -9  459.67   21.17
   2   1  10   47.51    3.28
   2   1  10   48.09    3.64
   2   1  10   50.44    3.60
  -2  -1 -10   53.68    3.98
   2   1  10   49.37    3.16
   2   1  10   53.41    3.25
   2   1  10   47.22    5.40
  -2  -1 -10   45.79    8.34
  -2  -1 -10   50.18    9.54
  -2  -1 -10   51.36    6.53
  -2  -1 -11  322.45   13.43
   2   1  11  342.61   13.46
   2   1  11  330.00   13.17
  -2  -1 -11  359.09   13.42
   2   1  11  332.78   12.50
   2   1  11  311.88   12.41
   2   1  11  321.49   12.69
  -2  -1 -11  326.51   23.33
  -2  -1 -11  290.56   21.87
   2   1  12  257.28   10.40
   2   1  12  273.92   11.41
   2   1  12  269.99   11.15
  -2  -1 -12  272.50   11.45
  -2  -1 -12  291.94   12.31
  -2  -1 -12  246.16   17.85
   2   1  12  288.48   10.84
  -2  -1 -12  273.78   11.74
  -2  -1 -13   24.39    3.96
  -2  -1 -13   19.25    3.78
   2   1  13   18.41    2.15
  -2  -1 -14   44.15    4.08
   2   1  14   44.74    2.61
   2   1  15    0.96    0.85
   2   1  15    4.76    1.00
  -2  -2  14    4.45    0.80
  -2  -2  13   68.93    4.04
   2   2 -13   75.86    5.05
   2   2 -13   80.03    5.17
  -2  -2  12   -0.56    1.91
  -2  -2  12   -0.07    1.19
   2   2 -12    2.91    3.52
  -2  -2  11    5.22    2.47
   2   2 -11   -0.70    5.30
   2   2 -11    5.83    4.00
  -2  -2  11    1.59    2.21
   2   2 -11    3.36    3.22
  -2  -2  10  169.23    8.24
   2   2 -10  170.86    9.05
   2   2 -10  149.04   13.08
   2   2 -10  172.11    8.79
  -2  -2  10  179.31    8.54
  -2  -2   9   92.48    5.44
  -2  -2   9   81.77    5.07
   2   2  -9   83.11    5.55
   2   2  -9   89.41    5.91
  -2  -2   9   79.71    4.65
   2   2  -9   77.82    9.61
   2   2  -9   84.88    5.78
   2   2  -9   84.06   10.26
  -2  -2   8   82.83    4.35
  -2  -2   8   84.69    5.09
  -2  -2   8   88.74    5.01
  -2  -2   8   84.22    4.93
   2   2  -8   81.69    5.52
   2   2  -8   86.30    5.33
  -2  -2   8   81.09    4.52
   2   2  -8   90.92    9.15
   2   2  -8   76.71    5.33
   2   2  -8   72.74    8.60
  -2  -2   7  212.62    8.43
  -2  -2   7  210.86    8.58
  -2  -2   7  210.49    9.13
  -2  -2   7  228.31    9.19
   2   2  -7  210.16    9.26
   2   2  -7  209.19    9.04
  -2  -2   7  207.75    8.74
   2   2  -7  218.63   13.14
   2   2  -7  210.73    9.12
   2   2  -7  203.74    9.07
   2   2  -7  208.45   13.12
  -2  -2   6 2934.73  101.79
  -2  -2   6 3010.01  102.11
  -2  -2   6 3005.00  102.26
  -2  -2   6 2993.92  102.67
  -2  -2   6 2961.20  102.45
  -2  -2   6 3077.34  102.67
   2   2  -6 2952.83  102.46
   2   2  -6 2957.78  102.47
   2   2  -6 3027.66  102.43
   2   2  -6 3150.58  107.30
  -2  -2   6 3037.10  102.37
  -2  -2   6 3002.46  105.20
   2   2  -6 3088.31  106.64
   2   2  -5 2072.54   68.20
   2   2  -5 2044.01   71.78
  -2  -2   5 1895.87   67.91
   2   2  -5 2044.65   71.48
  -2  -2   5 2012.70   70.73
   2   2  -4  145.52    5.93
   2   2  -4  152.88    8.13
  -2  -2   4  142.02    5.72
  -2  -2   4  143.65    7.63
   2   2  -4  144.68    8.08
   2   2  -3  665.68   23.19
  -2  -2   3  642.67   25.48
   2   2  -3  634.78   23.94
  -2  -2   3  689.29   24.81
   2   2  -3  690.53   25.13
   2   2  -3  665.62   25.15
  -2  -2   3  660.06   26.10
  -2  -2   3  698.84   25.25
   2   2  -2   43.30    3.66
  -2  -2   2   46.42    3.47
  -2  -2   2   42.18    3.15
   2   2  -2   43.79    2.31
  -2  -2   2   42.24    3.58
   2   2  -2   44.66    3.02
  -2  -2   2   47.92    3.50
   2   2  -2   48.83    3.32
   2   2  -2   41.41    3.60
  -2  -2   2   50.61    3.94
   2   2  -1  299.41   12.31
  -2  -2   1  276.47   11.61
   2   2  -1  292.32   11.36
  -2  -2   1  307.76   11.91
   2   2  -1  279.39   11.36
   2   2   0 2211.25   75.41
   2   2   0 2236.80   76.27
   2   2   0 2238.60   76.41
  -2  -2   0 2105.20   75.67
   2   2   1  106.68    5.12
  -2  -2  -1  107.26    5.54
  -2  -2  -1  107.85    4.14
   2   2   1  106.64    6.12
  -2  -2  -1  119.92    5.55
   2   2   1  113.90    6.03
  -2  -2  -1  108.03    5.76
  -2  -2  -1  110.26    5.02
   2   2   2 4904.23  165.49
   2   2   2 4941.36  166.13
   2   2   2 4720.23  166.00
  -2  -2  -2 5131.16  167.37
   2   2   2 4830.06  167.00
   2   2   3   19.50    1.93
  -2  -2  -3   17.84    2.39
  -2  -2  -3   22.38    2.83
   2   2   3   17.98    2.66
   2   2   4 1804.22   63.98
   2   2   4 1794.55   63.23
  -2  -2  -4 1862.90   64.94
  -2  -2  -4 1804.75   63.36
   2   2   4 1850.24   64.33
  -2  -2  -4 1855.99   65.23
  -2  -2  -4 1920.65   64.89
  -2  -2  -4 1865.86   64.24
   2   2   5  186.85    9.01
   2   2   5  178.02    7.53
  -2  -2  -5  178.83    9.07
  -2  -2  -5  183.17    8.33
  -2  -2  -5  188.78    9.92
  -2  -2  -5  184.20   10.04
  -2  -2  -5  195.47    8.32
   2   2   6 1409.43   50.73
  -2  -2  -6 1444.16   51.67
  -2  -2  -6 1467.93   52.68
  -2  -2  -6 1488.73   53.12
  -2  -2  -6 1339.83   49.95
  -2  -2  -7 2275.99   80.09
   2   2   7 2200.67   77.54
  -2  -2  -7 2104.52   78.56
   2   2   8  212.12   10.98
  -2  -2  -8  187.56   12.57
  -2  -2  -8  201.93   10.64
   2   2   9   76.22    4.31
   2   2   9   81.02    4.33
   2   2   9   83.52    4.09
   2   2   9   78.26    4.09
  -2  -2  -9   83.75    4.24
   2   2   9   77.51    3.98
   2   2   9   76.92    3.98
   2   2   9   78.51    6.58
  -2  -2  -9   73.56    8.27
  -2  -2  -9   79.98    6.72
   2   2  10  103.87    5.52
   2   2  10  107.69    5.50
   2   2  10  113.61    5.29
  -2  -2 -10  103.45    5.44
   2   2  10  114.94    8.21
  -2  -2 -10  122.83   11.80
   2   2  10  104.48    5.03
  -2  -2 -10   93.75    8.19
   2   2  11    7.22    1.91
   2   2  11    6.90    2.02
   2   2  11    3.96    1.83
   2   2  11    4.16    1.80
   2   2  11    8.79    1.90
  -2  -2 -11    9.02    5.27
   2   2  11    2.47    3.11
  -2  -2 -11    4.41    2.19
   2   2  12   31.26    2.75
   2   2  12   28.29    2.69
  -2  -2 -12   28.73    7.58
   2   2  12   28.46    2.86
  -2  -2 -12   37.28    4.18
  -2  -2 -12   26.80    3.23
   2   2  12   35.33    2.71
   2   2  12   30.31    2.60
   2   2  12   29.42    3.04
   2   2  13   46.59    3.12
   2   2  13   43.22    3.00
  -2  -2 -13    5.91    6.05
  -2  -2 -13   17.19    3.68
   2   2  13   33.28    2.62
  -2  -2 -13   16.41    3.79
   2   2  14   13.00    1.86
   2   2  14   12.54    1.79
   2   2  14   12.60    1.55
  -2  -2 -14    9.75    3.06
   2   2  15    1.95    1.09
  -2  -2 -15    3.73    2.74
   2   3 -13   82.20    4.58
   2   3 -12    2.09    2.92
  -2  -3  12   -0.23    1.59
   2   3 -12    1.54    2.94
   2   3 -12    3.62    2.97
   2   3 -11   59.42    5.07
   2   3 -11   52.75    4.99
  -2  -3  11   54.39    4.03
   2   3 -11   51.33    4.47
  -2  -3  11   53.75    3.97
  -2  -3  10   16.73    2.71
  -2  -3  10   18.93    2.33
   2   3 -10   21.91    4.12
   2   3 -10   20.23    6.22
  -2  -3  10   15.28    2.70
   2   3 -10   21.41    3.69
  -2  -3   9    6.58    2.29
   2   3  -9    5.00    3.03
   2   3  -9    4.22    2.60
   2   3  -9    8.28    3.49
  -2  -3   9    2.93    1.57
   2   3  -9    3.11    5.02
   2   3  -9    1.01    2.92
  -2  -3   9    2.42    2.28
  -2  -3   8   71.35    4.16
  -2  -3   8   89.62    5.25
  -2  -3   8   79.63    4.91
  -2  -3   8   71.48    4.74
   2   3  -8   80.08    5.43
   2   3  -8   83.51    5.23
  -2  -3   8   78.54    4.50
   2   3  -8   81.31    9.01
   2   3  -8   80.68    5.31
   2   3  -8   72.51    9.41
   2   3  -7    1.86    4.63
  -2  -3   7    1.05    1.81
  -2  -3   7    1.10    1.32
  -2  -3   7   -0.30    1.75
  -2  -3   7   -0.81    1.63
   2   3  -7    1.90    2.90
   2   3  -7    2.31    2.71
  -2  -3   7    0.37    1.46
   2   3  -7   -0.48    4.61
  -2  -3   7   -0.35    2.07
   2   3  -7    1.55    2.64
  -2  -3   7   -0.67    1.20
  -2  -3   6  268.91   10.45
  -2  -3   6  273.70   10.17
  -2  -3   6  267.14   10.59
  -2  -3   6  281.57   11.15
  -2  -3   6  271.21   10.89
  -2  -3   6  279.51   11.09
   2   3  -6  261.50   11.01
   2   3  -6  270.88   11.16
   2   3  -6  255.51   15.22
  -2  -3   6  270.16   13.35
   2   3  -6  258.10   14.33
   2   3  -6  273.83   10.93
  -2  -3   6  277.41   10.78
  -2  -3   5    5.45    1.32
  -2  -3   5    8.14    1.26
  -2  -3   5    7.17    1.63
  -2  -3   5    6.76    1.60
   2   3  -5    7.18    1.99
  -2  -3   5    5.77    1.40
  -2  -3   5    6.70    1.88
   2   3  -5   11.55    3.64
  -2  -3   5    9.95    2.46
   2   3  -5    9.30    3.79
   2   3  -5    7.38    1.99
   2   3  -5    8.03    2.03
   2   3  -4  185.08   10.64
  -2  -3   4  212.96   10.33
  -2  -3   4  216.64   11.73
   2   3  -4  210.45   10.48
   2   3  -4  208.02    8.08
   2   3  -4  202.00    8.11
  -2  -3   3  275.55   11.69
   2   3  -3  234.22   11.72
  -2  -3   3  279.20   13.02
   2   3  -3  253.80   11.57
  -2  -3   3  280.27   12.00
   2   3  -3  274.18   12.19
   2   3  -3  264.83    9.64
   2   3  -3  243.62    9.66
  -2  -3   3  261.34   12.23
   2   3  -2    6.29    1.36
   2   3  -2    3.63    1.26
  -2  -3   2    2.97    2.07
  -2  -3   2    7.37    2.22
  -2  -3   2    1.43    1.70
   2   3  -2    2.30    2.06
   2   3  -2    1.01    1.40
  -2  -3   2    2.15    1.91
   2   3  -2    3.42    2.34
  -2  -3   2    3.65    2.20
   2   3  -2    0.71    2.19
  -2  -3   2    7.93    1.11
   2   3  -1  370.48   14.93
  -2  -3   1  408.23   16.09
  -2  -3   1  380.44   15.77
   2   3  -1  400.40   15.49
   2   3  -1  408.84   15.01
   2   3  -1  434.05   16.91
  -2  -3   0   70.95    4.41
  -2  -3   0   70.45    4.25
  -2  -3   0   77.45    4.50
   2   3   0   75.59    4.45
  -2  -3   0   69.99    4.44
   2   3   0   78.83    5.34
  -2  -3   0   72.97    4.64
   2   3   0   66.43    5.13
   2   3   1   79.36    4.06
   2   3   1   76.75    4.42
  -2  -3  -1   74.86    4.49
  -2  -3  -1   75.68    4.70
   2   3   1   81.72    5.36
   2   3   1   71.18    5.10
  -2  -3  -1   79.61    4.79
   2   3   2 1905.44   66.99
   2   3   2 1801.94   66.51
  -2  -3  -2 1910.83   66.76
   2   3   2 1999.24   67.29
  -2  -3  -2 1938.18   67.86
  -2  -3  -2 1942.56   66.67
  -2  -3  -2 1998.38   67.30
  -2  -3  -2 2035.45   67.72
   2   3   3   25.04    2.62
   2   3   3   23.39    2.54
   2   3   3   24.52    2.83
  -2  -3  -3   27.40    3.20
   2   3   3   32.75    3.59
  -2  -3  -3   25.54    3.95
   2   3   4  183.39    8.17
   2   3   4  167.82    7.69
   2   3   4  175.58    8.17
  -2  -3  -4  181.83    9.18
   2   3   4  173.61    8.87
   2   3   5   58.25    3.74
   2   3   5   58.36    4.36
   2   3   5   67.65    4.81
  -2  -3  -5   61.80    4.16
  -2  -3  -5   68.68    4.86
  -2  -3  -5   67.98    5.42
  -2  -3  -5   65.20    5.48
   2   3   6  202.25    9.89
  -2  -3  -6  212.95   10.88
  -2  -3  -6  202.48    9.94
  -2  -3  -6  195.15    8.70
  -2  -3  -6  198.64    8.65
   2   3   6  205.22    9.72
  -2  -3  -6  228.60   11.68
  -2  -3  -6  221.89   11.80
  -2  -3  -6  214.29   11.26
   2   3   7  763.86   29.73
  -2  -3  -7  779.23   29.78
  -2  -3  -7  772.93   30.91
  -2  -3  -7  738.55   28.50
  -2  -3  -7  819.64   32.18
  -2  -3  -7  750.99   31.88
  -2  -3  -8    0.86    2.57
   2   3   8    0.31    2.64
  -2  -3  -8    1.53    2.80
  -2  -3  -8    4.86    3.54
  -2  -3  -8    1.85    1.91
   2   3   9   -0.59    1.49
   2   3   9    2.78    1.57
   2   3   9    2.11    1.50
   2   3   9    0.36    3.08
   2   3   9    1.49    1.40
  -2  -3  -9    1.19    1.33
  -2  -3  -9    0.61    3.32
   2   3  10   75.33    4.36
   2   3  10   74.48    4.29
   2   3  10   74.80    4.13
   2   3  10   76.92    4.11
   2   3  10   71.33    4.01
   2   3  10   78.61    4.08
   2   3  10   80.49    6.93
  -2  -3 -10   67.98    8.69
  -2  -3 -10   66.42    3.91
   2   3  11  256.38    9.94
   2   3  11  247.25   10.10
   2   3  11  240.66    9.91
  -2  -3 -11  218.72   16.70
   2   3  11  268.04   14.12
  -2  -3 -11  231.51   15.06
   2   3  12   29.17    2.75
   2   3  12   27.34    2.52
   2   3  12   20.56    2.47
   2   3  12   28.76    2.47
  -2  -3 -12   23.08    3.36
  -2  -3 -12   21.06    6.34
   2   3  13   57.16    3.63
   2   3  13   55.68    3.41
   2   3  13   56.44    3.47
   2   3  13   61.99    3.45
  -2  -3 -13   42.31    4.25
  -2  -3 -13   47.48    7.84
   2   3  14  547.70   18.60
   2   3  14  518.77   18.42
   2   3  14  507.53   18.24
  -2  -3 -15   11.26    2.79
   2   3  15   11.83    1.41
   2   3  15    9.42    1.40
   2   3  15   13.25    1.59
   2   3  16   46.60    2.22
  -2  -4  12   40.82    2.81
   2   4 -12   41.15    3.48
   2   4 -11   15.19    3.26
  -2  -4  11   11.85    2.13
  -2  -4  11   10.31    2.08
   2   4 -11   13.36    2.80
   2   4 -11   15.57    3.22
   2   4 -10    9.92    3.45
   2   4 -10   13.86    3.52
  -2  -4  10   13.62    2.46
  -2  -4  10   12.41    2.46
   2   4 -10   12.25    3.29
  -2  -4   9    0.67    2.01
   2   4  -9    3.30    3.29
   2   4  -9    0.19    2.55
  -2  -4   9    2.14    1.62
   2   4  -9    4.08    3.29
   2   4  -9    5.57    4.63
   2   4  -9    2.18    2.77
  -2  -4   9    0.73    2.19
  -2  -4   8   61.57    4.42
  -2  -4   8   60.03    4.22
  -2  -4   8   55.53    4.19
   2   4  -8   53.67    4.77
   2   4  -8   52.56    4.49
   2   4  -8   64.10    5.06
  -2  -4   8   53.10    3.67
   2   4  -8   57.08    4.79
   2   4  -8   44.76    6.99
   2   4  -8   50.71    4.36
  -2  -4   8   54.77    3.47
  -2  -4   7    9.20    1.75
  -2  -4   7    8.47    2.18
  -2  -4   7    9.20    2.24
  -2  -4   7    7.42    2.14
   2   4  -7   13.12    3.43
   2   4  -7    9.38    3.16
   2   4  -7    7.20    2.80
  -2  -4   7    7.30    1.80
   2   4  -7   11.86    5.09
  -2  -4   7    6.67    2.45
   2   4  -7    8.14    2.82
  -2  -4   7    7.90    1.50
   2   4  -6    2.55    1.98
  -2  -4   6    1.76    1.72
  -2  -4   6    2.33    1.45
  -2  -4   6    3.59    1.84
   2   4  -6    1.58    2.59
   2   4  -6    0.83    2.70
  -2  -4   6    0.96    1.45
   2   4  -6    0.84    4.08
  -2  -4   6    2.20    2.14
   2   4  -6    3.15    2.41
  -2  -4   6    0.29    1.15
  -2  -4   5  158.26    6.37
  -2  -4   5  147.58    6.47
   2   4  -5  143.51    6.88
  -2  -4   5  146.00    6.69
  -2  -4   5  154.21    6.87
  -2  -4   5  148.49    6.70
   2   4  -5  145.54    6.94
   2   4  -5  135.60    6.73
  -2  -4   5  151.63    6.53
  -2  -4   5  148.49    9.05
   2   4  -5  146.98    9.61
  -2  -4   5  158.08   11.17
   2   4  -5  151.98    6.61
   2   4  -5  139.21    6.69
  -2  -4   5  148.46    8.31
   2   4  -5  127.81   10.13
  -2  -4   5  128.85    8.01
  -2  -4   4  646.51   23.48
   2   4  -4  641.14   23.81
  -2  -4   4  665.49   23.72
  -2  -4   4  669.75   23.65
   2   4  -4  656.29   23.67
   2   4  -4  634.21   23.81
   2   4  -4  688.61   23.43
   2   4  -4  624.93   23.53
  -2  -4   4  681.25   26.16
   2   4  -4  655.26   27.25
   2   4  -4  659.73   26.23
  -2  -4   4  687.16   26.71
  -2  -4   4  716.52   28.97
   2   4  -3  124.18    5.40
   2   4  -3  127.82    5.56
   2   4  -3  122.61    8.00
  -2  -4   3  151.44    7.98
  -2  -4   3  139.39    7.93
   2   4  -3  130.21    7.34
  -2  -4   3  129.09    8.66
   2   4  -3  123.71    8.28
  -2  -4   2    2.82    2.51
   2   4  -2    1.64    2.27
   2   4  -2    2.33    1.33
  -2  -4   2    4.07    2.41
  -2  -4   2    4.14    2.23
   2   4  -2    1.64    2.56
  -2  -4   1   33.23    3.61
  -2  -4   1   24.86    3.25
   2   4  -1   29.55    4.30
   2   4  -1   25.54    3.63
  -2  -4   1   23.31    3.11
   2   4  -1   25.47    2.61
  -2  -4   0   14.17    2.58
  -2  -4   0   10.96    1.30
   2   4   0    8.00    2.64
  -2  -4   0   11.89    2.46
  -2  -4   0   12.03    2.35
  -2  -4   0   11.31    2.54
  -2  -4  -1  541.71   21.18
  -2  -4  -1  520.84   19.12
   2   4   1  607.29   21.30
   2   4   1  543.91   21.99
  -2  -4  -1  547.91   20.98
  -2  -4  -1  585.04   20.76
  -2  -4  -1  561.71   21.22
  -2  -4  -2  125.88    6.02
   2   4   2  118.11    6.84
   2   4   2  111.48    5.56
   2   4   2  131.37    6.50
  -2  -4  -2  114.71    6.15
  -2  -4  -2  117.56    6.65
  -2  -4  -2  119.84    6.47
  -2  -4  -3   10.09    3.15
  -2  -4  -3   10.88    2.19
  -2  -4  -3   11.80    2.00
  -2  -4  -3    6.80    2.04
  -2  -4  -3   12.08    1.97
  -2  -4  -3    8.99    1.82
   2   4   3   10.96    2.12
   2   4   3   13.07    2.62
  -2  -4  -4 3805.72  130.76
  -2  -4  -4 3785.33  128.91
  -2  -4  -4 3748.94  129.64
  -2  -4  -4 3745.26  131.19
  -2  -4  -4 3742.69  128.78
   2   4   4 3794.41  129.31
   2   4   4 3668.80  128.78
  -2  -4  -5  514.09   21.78
  -2  -4  -5  496.53   19.35
   2   4   5  534.94   21.39
  -2  -4  -5  509.28   20.66
   2   4   5  501.19   19.97
   2   4   5  511.21   20.21
  -2  -4  -6 2117.18   77.07
  -2  -4  -6 2265.83   78.92
  -2  -4  -6 2295.96   80.88
   2   4   6 2324.95   79.49
  -2  -4  -6 2187.55   78.30
  -2  -4  -6 2240.71   77.56
   2   4   6 2278.51   78.69
   2   4   6 2286.59   78.62
  -2  -4  -6 2206.85   77.91
  -2  -4  -7   83.69    6.20
   2   4   7   91.27    6.13
  -2  -4  -7   86.86    7.54
  -2  -4  -7   70.53    6.95
  -2  -4  -7   86.25    7.31
   2   4   8  106.73    7.38
  -2  -4  -8   89.09    6.87
  -2  -4  -8   88.71    7.76
  -2  -4  -8  101.73    8.64
  -2  -4  -8   93.16    8.74
   2   4   9  728.78   25.94
   2   4   9  739.11   25.98
  -2  -4  -9  700.42   32.78
  -2  -4  -9  707.30   32.55
   2   4   9  792.50   30.26
  -2  -4  -9  717.53   31.50
   2   4   9  718.29   26.02
   2   4  10   17.85    2.26
   2   4  10   10.96    1.73
   2   4  10   13.74    2.08
   2   4  10   18.79    2.07
  -2  -4 -10   14.85    4.77
  -2  -4 -10   14.54    4.24
   2   4  10   11.61    1.99
   2   4  10   10.53    4.16
  -2  -4 -10   11.03    3.70
   2   4  11   47.85    3.34
   2   4  11   56.51    3.57
  -2  -4 -11   48.73    3.76
  -2  -4 -11   48.46    6.86
   2   4  11   50.92    3.21
   2   4  11   56.52    3.44
   2   4  11   48.65    6.11
  -2  -4 -11   46.50    7.51
  -2  -4 -12  706.08   32.42
   2   4  12  761.22   26.63
  -2  -4 -12  708.29   27.01
   2   4  12  761.07   26.71
  -2  -4 -13   29.04    6.16
   2   4  13   31.52    2.50
   2   4  13   35.68    2.82
  -2  -4 -13   23.06    3.13
   2   4  13   32.54    2.59
   2   4  13   25.30    2.65
   2   4  14   15.32    2.11
   2   4  14   15.15    1.98
   2   4  14   16.31    1.86
   2   4  14   17.27    2.23
   2   4  15   28.37    2.23
   2   4  15   20.38    1.96
   2   4  16    4.38    0.94
   2   4  16    1.24    1.03
  -2  -5  11  109.53    5.09
   2   5 -11  104.21    5.26
  -2  -5  11  103.18    4.96
   2   5 -11  109.83    5.44
   2   5 -10    6.73    2.89
  -2  -5  10    2.67    1.89
   2   5 -10    6.96    2.69
   2   5 -10    4.17    2.80
   2   5  -9   10.75    3.28
  -2  -5   9    3.89    1.63
  -2  -5   9    3.77    2.09
  -2  -5   9    5.55    2.09
   2   5  -9    3.60    2.76
   2   5  -9    4.40    3.07
   2   5  -8   27.65    3.66
   2   5  -8   28.14    3.86
  -2  -5   8   25.11    2.87
  -2  -5   8   21.99    3.02
  -2  -5   8   19.85    2.12
   2   5  -8   28.29    3.74
  -2  -5   8   23.50    2.48
   2   5  -8   21.22    3.22
  -2  -5   8   26.42    3.03
   2   5  -7   16.62    2.96
  -2  -5   7   19.12    2.15
  -2  -5   7   13.88    2.51
  -2  -5   7   14.83    2.53
   2   5  -7   21.50    3.35
   2   5  -7   17.80    3.52
  -2  -5   7   20.01    2.45
   2   5  -7   23.78    3.67
   2   5  -7   17.76    3.05
  -2  -5   7   16.84    1.88
  -2  -5   6   35.26    2.76
   2   5  -6   38.63    3.60
  -2  -5   6   26.30    3.02
  -2  -5   6   34.58    3.05
   2   5  -6   36.10    3.91
   2   5  -6   28.99    3.24
   2   5  -6   36.06    3.93
  -2  -5   6   36.23    2.86
  -2  -5   6   29.62    4.32
   2   5  -6   30.10    3.29
  -2  -5   6   29.88    2.42
  -2  -5   5    1.84    1.24
  -2  -5   5    4.15    1.53
   2   5  -5    0.95    2.24
  -2  -5   5    0.14    1.61
  -2  -5   5   -0.28    1.67
  -2  -5   5    1.58    1.74
   2   5  -5    3.32    2.62
   2   5  -5    3.60    2.60
  -2  -5   5    3.48    1.46
   2   5  -5    2.56    2.72
   2   5  -5    2.07    1.94
  -2  -5   5    1.18    2.19
  -2  -5   5    5.08    3.87
   2   5  -5    4.70    3.50
   2   5  -5    0.21    2.12
  -2  -5   5   -0.98    1.72
  -2  -5   4   58.57    3.50
   2   5  -4   56.62    4.03
  -2  -5   4   58.01    3.73
  -2  -5   4   66.44    3.76
   2   5  -4   66.27    4.15
   2   5  -4   58.46    4.07
   2   5  -4   62.18    4.04
   2   5  -4   57.79    5.69
  -2  -5   4   60.60    7.03
  -2  -5   4   67.96    5.90
   2   5  -4   62.88    3.67
  -2  -5   4   75.55    5.97
  -2  -5   4   51.98    5.18
   2   5  -3  249.66   10.20
  -2  -5   3  255.78    9.90
   2   5  -3  235.67    9.40
  -2  -5   3  239.67    9.71
  -2  -5   3  246.88   12.68
  -2  -5   3  273.06   14.42
   2   5  -3  242.67   10.12
   2   5  -3  237.41    9.92
   2   5  -3  251.94    9.84
  -2  -5   3  244.28   12.60
  -2  -5   3  280.52   12.86
  -2  -5   2    1.03    2.61
  -2  -5   2    0.35    2.22
  -2  -5   2    4.76    3.02
   2   5  -2    3.89    2.83
  -2  -5   2    2.18    1.97
   2   5  -2    3.02    1.70
   2   5  -2    0.65    1.56
   2   5  -1  471.59   20.68
  -2  -5   1  417.80   18.78
  -2  -5   1  439.95   19.11
  -2  -5   1  444.05   18.91
  -2  -5   0  247.28   11.60
  -2  -5   0  227.57    8.86
   2   5   0  221.50   12.77
  -2  -5   0  243.00   11.20
  -2  -5   0  243.40   11.57
  -2  -5  -1   49.99    4.60
  -2  -5  -1   49.34    4.54
  -2  -5  -1   45.26    2.57
   2   5   1   39.44    5.00
  -2  -5  -1   51.10    4.06
  -2  -5  -2 1311.31   49.68
  -2  -5  -2 1290.94   49.01
   2   5   2 1398.97   47.59
  -2  -5  -2 1362.49   48.94
   2   5   2 1400.42   50.37
  -2  -5  -2 1399.08   49.33
  -2  -5  -3 1407.21   48.05
  -2  -5  -3 1336.33   47.47
   2   5   3 1251.11   46.40
  -2  -5  -3 1282.49   47.02
   2   5   3 1358.89   48.07
   2   5   3 1331.87   48.13
  -2  -5  -4  685.73   26.05
  -2  -5  -4  641.31   24.33
  -2  -5  -4  626.49   26.82
  -2  -5  -4  640.79   23.29
   2   5   4  643.88   25.03
   2   5   4  621.67   24.02
  -2  -5  -4  626.94   23.89
  -2  -5  -5   21.39    3.40
  -2  -5  -5   21.88    4.45
  -2  -5  -5   20.91    2.54
  -2  -5  -5   16.19    3.99
  -2  -5  -5   17.13    2.25
  -2  -5  -5   21.85    2.87
  -2  -5  -5   15.63    3.02
  -2  -5  -5   18.25    2.25
   2   5   5   19.08    2.98
   2   5   5   21.51    3.17
  -2  -5  -6   22.49    4.46
   2   5   6   28.21    4.27
  -2  -5  -6   26.17    2.52
  -2  -5  -6   28.11    4.30
  -2  -5  -6   34.04    4.11
  -2  -5  -6   33.04    4.85
  -2  -5  -6   27.16    3.90
  -2  -5  -6   31.81    3.45
   2   5   6   35.73    3.90
   2   5   6   37.03    3.96
  -2  -5  -6   24.96    2.94
  -2  -5  -6   29.47    3.67
  -2  -5  -7   19.69    3.61
   2   5   7   19.43    3.78
  -2  -5  -7   15.62    3.55
  -2  -5  -7   16.91    4.02
  -2  -5  -7   16.52    3.14
   2   5   7   14.89    3.12
   2   5   7   15.66    3.37
   2   5   8   48.66    4.99
  -2  -5  -8   33.55    4.63
   2   5   8   40.42    4.55
  -2  -5  -8   42.39    6.01
  -2  -5  -8   47.14    6.27
  -2  -5  -8   34.82    5.73
   2   5   9   79.24    4.01
   2   5   9   74.56    3.90
   2   5   9   78.88    4.02
  -2  -5  -9   70.58    8.05
  -2  -5  -9   74.92    6.51
  -2  -5  -9   64.22    7.18
  -2  -5  -9   65.79    6.65
   2   5   9   75.78    3.96
   2   5   9   71.65    3.84
   2   5  10   21.32    1.85
  -2  -5 -10   23.76    5.33
  -2  -5 -10   18.90    4.39
  -2  -5 -10   14.52    4.26
   2   5  10   24.06    4.89
   2   5  10   21.43    2.26
   2   5  10   22.31    2.31
   2   5  10   27.16    2.42
   2   5  10   22.95    2.09
   2   5  11   66.81    3.98
   2   5  11   63.59    3.82
   2   5  11   70.13    4.01
   2   5  11   65.14    3.93
   2   5  11   68.29    3.58
   2   5  11   59.10    7.00
  -2  -5 -12  259.99   16.73
   2   5  12  300.65   11.40
   2   5  12  301.55   11.70
   2   5  12  303.08   11.77
   2   5  12  278.76   11.58
   2   5  12  303.53   11.84
   2   5  13  582.88   21.53
   2   5  13  585.86   21.49
   2   5  13  592.83   21.22
   2   5  13  614.04   21.67
   2   5  14    0.46    1.80
   2   5  14    2.21    1.54
   2   5  14    3.82    1.75
   2   5  15   94.87    4.40
   2   5  15   95.36    4.30
   2   5  16  161.64    6.17
  -2  -6  10   17.79    2.08
  -2  -6  10   19.19    2.14
  -2  -6   9   12.15    1.73
  -2  -6   9   15.11    2.16
   2   6  -9   18.44    3.11
   2   6  -9   11.91    2.62
   2   6  -9   13.37    2.79
  -2  -6   9   19.53    2.43
  -2  -6   8    0.12    1.50
  -2  -6   8    1.47    1.89
  -2  -6   8   -0.81    2.10
   2   6  -8    3.63    2.95
   2   6  -8    2.06    2.75
   2   6  -7   12.14    3.20
   2   6  -7   13.69    3.04
  -2  -6   7   10.44    2.25
   2   6  -7   12.79    2.99
  -2  -6   7    9.99    1.93
   2   6  -7    8.71    2.65
  -2  -6   7    9.82    1.70
  -2  -6   7   11.49    2.36
  -2  -6   6   17.90    2.58
  -2  -6   6   15.08    2.05
  -2  -6   6   15.00    2.45
   2   6  -6   19.62    3.30
   2   6  -6   16.79    3.24
   2   6  -6   16.95    2.96
   2   6  -6   16.72    3.20
  -2  -6   6   13.44    2.18
  -2  -6   6   14.79    1.90
   2   6  -6   19.10    3.04
   2   6  -5  121.45    6.78
  -2  -6   5  121.49    6.33
  -2  -6   5  124.66    6.33
  -2  -6   5  121.27    6.24
   2   6  -5  127.49    6.55
   2   6  -5  122.39    6.77
   2   6  -5  113.65    6.64
   2   6  -5  124.93    6.42
  -2  -6   5  118.73    5.95
  -2  -6   5  133.70   11.47
  -2  -6   5  126.23    9.01
  -2  -6   5  128.37    6.06
  -2  -6   5  122.33    5.71
   2   6  -5  102.56   11.68
  -2  -6   4  211.76    8.97
   2   6  -4  224.87    9.88
  -2  -6   4  214.96    9.30
  -2  -6   4  204.75    9.13
   2   6  -4  210.65    9.25
   2   6  -4  227.26    9.61
   2   6  -4  208.67    9.69
   2   6  -4  212.38    9.14
  -2  -6   4  212.76   14.18
  -2  -6   4  200.16   12.03
  -2  -6   4  222.92   13.51
  -2  -6   4  218.13   12.07
   2   6  -4  219.41   15.99
  -2  -6   4  221.36   12.10
  -2  -6   3    3.89    1.72
  -2  -6   3    2.59    1.50
  -2  -6   3    5.13    1.68
   2   6  -3    5.58    2.32
   2   6  -3    4.51    2.37
   2   6  -3    5.54    2.35
  -2  -6   3    4.83    2.85
  -2  -6   3    6.21    3.39
  -2  -6   3    3.90    2.56
  -2  -6   3    2.41    2.35
   2   6  -3    6.81    5.19
   2   6  -3    5.32    2.36
  -2  -6   2   29.49    4.63
   2   6  -2   38.99    6.74
  -2  -6   2   36.44    4.54
   2   6  -2   33.77    3.11
  -2  -6   2   31.78    2.61
  -2  -6   2   32.19    2.53
   2   6  -2   30.50    2.95
   2   6  -2   28.23    2.94
   2   6  -2   27.56    5.12
  -2  -6   2   33.94    5.15
  -2  -6   2   25.35    4.54
  -2  -6   2   31.55    4.67
  -2  -6   1  168.39    9.78
  -2  -6   1  156.54    9.47
  -2  -6   1  143.13    6.20
  -2  -6   1  159.08    9.61
  -2  -6   1  152.56    9.18
   2   6  -1  139.31    6.63
   2   6  -1  149.23    6.76
   2   6  -1  131.12    6.44
   2   6  -1  155.21   10.81
  -2  -6   0  323.43   14.94
  -2  -6   0  302.02   14.55
   2   6   0  286.73   15.85
  -2  -6   0  296.60   14.57
  -2  -6   0  289.36   11.23
  -2  -6  -1   30.16    4.33
   2   6   1   22.16    4.70
  -2  -6  -1   25.71    3.97
  -2  -6  -1   23.00    3.90
  -2  -6  -1   25.80    2.11
  -2  -6  -2  174.38    7.15
  -2  -6  -2  179.02    9.08
  -2  -6  -2  187.20   10.02
   2   6   2  179.01   10.60
  -2  -6  -2  182.83   10.10
  -2  -6  -2  154.68    9.19
   2   6   3 1659.25   58.33
  -2  -6  -3 1681.59   60.78
   2   6   3 1675.26   60.79
  -2  -6  -3 1651.61   59.63
   2   6   3 1678.14   61.26
  -2  -6  -3 1716.03   61.42
  -2  -6  -3 1663.73   60.62
   2   6   4   21.70    2.77
  -2  -6  -4   16.75    3.47
   2   6   4   18.61    3.67
  -2  -6  -4   18.63    2.67
  -2  -6  -4   15.76    3.04
  -2  -6  -4   27.28    4.59
  -2  -6  -4   22.40    4.50
   2   6   5    1.70    2.45
  -2  -6  -5    4.67    2.49
  -2  -6  -5    4.05    2.34
  -2  -6  -5    1.40    1.48
   2   6   5    1.74    2.00
  -2  -6  -5    1.97    2.87
  -2  -6  -5    2.15    3.30
   2   6   6  296.37   13.28
  -2  -6  -6  282.79   13.08
   2   6   6  300.46   13.69
  -2  -6  -6  281.71   13.60
  -2  -6  -6  253.17   13.83
  -2  -6  -6  290.26   16.05
  -2  -6  -6  264.20   14.76
  -2  -6  -6  318.88   15.91
   2   6   7    0.31    2.51
   2   6   7   -0.30    2.24
  -2  -6  -7   -0.35    2.23
  -2  -6  -7    0.46    3.55
   2   6   7   -0.21    1.36
  -2  -6  -7    2.31    2.44
   2   6   7    0.94    3.07
  -2  -6  -7    0.57    3.09
  -2  -6  -7   -1.64    2.88
   2   6   8  371.55   16.53
   2   6   8  378.19   16.38
  -2  -6  -8  300.50   17.05
  -2  -6  -8  325.23   16.37
  -2  -6  -8  348.72   17.26
  -2  -6  -8  318.30   18.71
  -2  -6  -8  288.72   17.68
   2   6   8  381.64   17.81
   2   6   9    3.14    1.42
   2   6   9    1.54    1.47
   2   6   9    2.01    1.19
  -2  -6  -9    0.66    3.38
   2   6   9    2.82    3.04
  -2  -6  -9   -0.52    2.51
  -2  -6  -9    2.43    3.10
   2   6   9    1.75    1.38
   2   6   9    1.94    1.53
   2   6   9    1.34    1.64
   2   6   9    3.74    1.34
   2   6  10  158.08    6.72
   2   6  10  159.87    6.92
   2   6  10  156.56    6.92
  -2  -6 -10  124.45   11.63
   2   6  10  167.98   10.75
  -2  -6 -10  115.01   10.81
   2   6  10  158.39    6.92
   2   6  10  159.37    6.95
   2   6  11  192.68    7.92
   2   6  11  188.77    7.69
   2   6  11  168.40    7.16
   2   6  11  182.84    7.77
   2   6  11  174.70    7.86
   2   6  12  254.99    9.84
   2   6  12  257.20   10.25
   2   6  12  261.11   10.40
   2   6  12  252.09   10.38
   2   6  13    9.12    1.88
   2   6  13    7.76    1.89
   2   6  13    9.08    1.98
   2   6  14  230.10    9.13
   2   6  14  226.59    9.11
   2   6  14  227.30    9.23
   2   6  15    3.48    1.42
   2   6  15    2.83    1.61
   2   6  16    6.72    1.24
   2   6  16    1.91    1.07
   2   7  -9  154.80    6.94
   2   7  -9  139.88    6.60
  -2  -7   9  160.64    6.60
  -2  -7   8    6.91    1.52
  -2  -7   8    6.81    1.84
   2   7  -8   12.91    2.75
  -2  -7   8    9.00    2.04
   2   7  -8    7.29    2.51
   2   7  -7    4.96    2.80
  -2  -7   7    3.10    1.95
  -2  -7   7    3.58    1.60
   2   7  -7    5.79    2.34
  -2  -7   7    4.76    1.79
  -2  -7   6   37.78    3.18
  -2  -7   6   37.48    3.31
  -2  -7   6   37.28    3.35
   2   7  -6   35.04    3.97
   2   7  -6   35.67    3.54
   2   7  -6   30.34    3.41
  -2  -7   6   45.13    3.17
  -2  -7   6   38.00    2.81
   2   7  -6   29.59    3.57
  -2  -7   6   32.61    2.50
  -2  -7   5    4.07    1.82
  -2  -7   5    5.02    2.14
  -2  -7   5    4.44    1.96
   2   7  -5    6.85    2.96
   2   7  -5    8.62    2.60
   2   7  -5    4.82    2.56
  -2  -7   5    7.13    1.82
  -2  -7   5    6.98    2.76
  -2  -7   5    4.21    1.39
   2   7  -5    2.95    2.54
  -2  -7   4  764.32   27.62
   2   7  -4  785.02   28.57
  -2  -7   4  765.82   27.88
  -2  -7   4  767.22   27.90
  -2  -7   4  770.20   27.81
   2   7  -4  791.84   28.59
   2   7  -4  713.78   27.42
  -2  -7   4  764.72   27.65
   2   7  -4  727.62   28.31
  -2  -7   4  749.14   31.89
  -2  -7   4  759.99   34.94
  -2  -7   4  734.60   33.10
   2   7  -4  776.88   36.63
  -2  -7   3   67.34    4.30
  -2  -7   3   65.45    4.17
  -2  -7   3   70.96    4.30
   2   7  -3   66.92    4.83
  -2  -7   3   62.53    6.56
  -2  -7   3   55.12    7.45
  -2  -7   3   72.39    4.15
  -2  -7   3   57.21    6.19
   2   7  -3   59.58    9.01
   2   7  -3   74.58    5.01
  -2  -7   2  217.94    9.18
  -2  -7   2  205.07    8.95
   2   7  -2  211.71    9.65
  -2  -7   2  219.87   13.87
  -2  -7   2  223.57   12.64
   2   7  -2  198.47   14.86
  -2  -7   2  224.65   12.87
  -2  -7   2  227.67   12.88
   2   7  -2  205.27    9.68
  -2  -7   2  234.09   13.48
  -2  -7   1  264.64   13.95
  -2  -7   1  266.27   13.83
  -2  -7   1  233.06    9.74
  -2  -7   1  238.76    9.62
  -2  -7   1  242.21   13.63
  -2  -7   1  243.39   13.77
   2   7  -1  208.34    9.82
   2   7  -1  258.69   15.71
   2   7  -1  238.83   10.26
   2   7  -1  243.39   10.33
  -2  -7   0   13.75    3.71
  -2  -7   0   15.96    4.00
  -2  -7   0   12.41    1.81
   2   7   0   11.42    2.34
   2   7   0   13.13    2.41
   2   7   0   11.63    2.13
   2   7   0   11.08    4.46
  -2  -7   0   13.99    3.83
   2   7   0   12.01    4.77
  -2  -7   0   10.59    3.54
  -2  -7  -1  191.28    7.85
  -2  -7  -1  193.59   11.18
   2   7   1  195.04   12.57
  -2  -7  -1  190.61   11.21
   2   7   1  193.63    8.19
   2   7   1  182.81    8.21
  -2  -7  -1  184.15   11.13
   2   7   1  178.77    8.18
   2   7   1  185.89    8.28
  -2  -7  -2  207.93    8.26
  -2  -7  -2  192.95   11.55
  -2  -7  -2  207.36   11.58
   2   7   2  201.29   12.38
  -2  -7  -2  208.93   11.81
   2   7   2  195.74    8.29
   2   7   2  194.74    8.46
   2   7   2  192.59    8.46
  -2  -7  -2  217.37   11.94
   2   7   2  194.00    8.61
  -2  -7  -3  574.28   23.48
   2   7   3  529.06   22.84
  -2  -7  -3  546.05   22.78
  -2  -7  -3  509.32   19.15
   2   7   3  542.69   19.62
   2   7   3  536.41   19.37
   2   7   3  511.86   19.28
  -2  -7  -3  519.39   23.13
  -2  -7  -3  458.49   21.90
   2   7   4  321.78   12.86
  -2  -7  -4  349.01   16.50
  -2  -7  -4  348.72   17.02
  -2  -7  -4  351.01   16.54
   2   7   4  352.19   16.24
  -2  -7  -4  344.79   15.99
   2   7   5   36.74    3.01
  -2  -7  -5   40.30    5.82
  -2  -7  -5   25.51    4.77
  -2  -7  -5   33.78    4.60
  -2  -7  -5   40.85    4.58
   2   7   5   34.68    5.08
   2   7   5   25.91    3.43
   2   7   6  160.00    7.23
  -2  -7  -6  148.53   11.09
  -2  -7  -6  158.51    9.72
   2   7   6  166.52    8.85
   2   7   6  153.33    9.32
  -2  -7  -6  159.07    9.26
  -2  -7  -6  151.27   10.17
   2   7   7    1.30    1.36
  -2  -7  -7    0.37    2.20
   2   7   7    0.35    2.62
   2   7   7    0.31    2.91
  -2  -7  -7    3.96    2.85
   2   7   7   -0.71    1.28
   2   7   7   -0.10    1.25
   2   7   7    0.41    1.46
   2   7   7   -0.58    3.28
   2   7   7    0.51    1.68
  -2  -7  -7   -1.72    3.40
  -2  -7  -7    0.68    3.27
   2   7   8  180.99    7.61
   2   7   8  182.49    7.69
   2   7   8  183.10    7.42
   2   7   8  182.86    7.30
   2   7   8  181.46    7.67
   2   7   8  180.33   10.56
   2   7   8  194.27   10.82
  -2  -7  -8  162.88   11.37
   2   7   8  180.39    7.60
   2   7   8  180.11    7.68
   2   7   8  181.75   12.44
  -2  -7  -8  164.85   12.09
   2   7   9   78.24    4.08
   2   7   9   73.88    4.15
   2   7   9   82.99    3.85
   2   7   9   55.61    6.81
   2   7   9   73.97    7.00
  -2  -7  -9   49.63    6.97
   2   7   9   76.97    4.09
   2   7   9   78.74    4.23
   2   7  10  196.05    8.48
   2   7  10  208.29    8.49
   2   7  10  199.69    8.03
   2   7  10  219.26   12.58
  -2  -7 -10  157.77   12.51
  -2  -7 -10  164.13   13.24
   2   7  10  202.27    8.54
   2   7  10  201.29    8.36
   2   7  11  129.36    5.87
   2   7  11  118.37    5.42
   2   7  11  116.78    5.74
   2   7  11  123.52    9.65
   2   7  11  114.07    5.73
   2   7  12    1.03    1.81
   2   7  12    3.55    1.81
   2   7  12    2.41    1.63
   2   7  12    4.86    1.75
   2   7  12    3.23    1.89
   2   7  13    6.59    1.80
   2   7  13    6.69    1.78
   2   7  13    4.48    1.95
   2   7  14   79.54    3.98
   2   7  14   67.20    3.87
   2   7  15   50.87    2.83
   2   7  15   49.45    2.94
   2   7  15   44.55    2.64
   2   7  16    3.42    1.13
   2   7  16    2.27    1.15
   2   8  -8    9.12    2.04
  -2  -8   8    8.63    1.65
   2   8  -8   10.90    2.09
   2   8  -7   74.36    4.42
  -2  -8   7   68.57    3.78
  -2  -8   7   63.57    3.45
  -2  -8   7   67.88    4.00
   2   8  -7   60.50    3.94
  -2  -8   6    0.55    1.44
  -2  -8   6   -1.04    1.71
   2   8  -6    2.69    2.31
   2   8  -6    0.67    2.52
  -2  -8   5   16.69    2.31
  -2  -8   5   16.35    2.08
  -2  -8   5   15.94    2.50
   2   8  -5   19.29    3.49
   2   8  -5   19.80    3.29
  -2  -8   5   14.95    1.83
   2   8  -5   17.07    2.94
  -2  -8   5   15.76    2.20
  -2  -8   4   26.28    2.95
  -2  -8   4   25.64    2.70
  -2  -8   4   26.67    2.94
   2   8  -4   22.10    3.37
  -2  -8   4   29.07    2.73
  -2  -8   4   17.73    3.69
  -2  -8   4   27.26    5.81
  -2  -8   4   27.39    2.64
  -2  -8   4   26.74    2.39
   2   8  -4   29.16    3.65
   2   8  -3   48.78    4.31
  -2  -8   3   41.91    3.45
  -2  -8   3   42.52    3.45
   2   8  -3   46.09    4.22
   2   8  -3   32.82    3.71
  -2  -8   3   38.93    6.65
  -2  -8   3   44.85    5.55
  -2  -8   3   46.11    6.48
  -2  -8   3   45.95    3.28
  -2  -8   2   28.67    2.94
  -2  -8   2   25.80    2.75
   2   8  -2   28.53    3.55
   2   8  -2   30.44    3.49
  -2  -8   2   24.89    4.73
  -2  -8   2   27.53    5.61
  -2  -8   2   24.81    4.68
   2   8  -2   26.99    6.56
  -2  -8   2   25.45    4.62
   2   8  -2   27.25    3.57
  -2  -8   1   32.72    2.97
  -2  -8   1   31.46    5.64
  -2  -8   1   35.09    5.67
  -2  -8   1   34.89    2.93
   2   8  -1   34.22    3.71
  -2  -8   1   22.49    5.23
   2   8  -1   31.29    3.55
  -2  -8   1   36.68    5.48
  -2  -8   1   33.42    5.18
  -2  -8   1   29.95    5.04
  -2  -8   0   55.66    6.90
  -2  -8   0   54.42    6.64
  -2  -8   0   59.72    3.73
   2   8   0   61.44    4.46
   2   8   0   68.96    4.66
   2   8   0   61.20    4.19
   2   8   0   54.87    7.75
  -2  -8   0   70.22    7.25
   2   8   0   60.00    8.21
  -2  -8   0   58.01    6.58
  -2  -8  -1   58.97    3.78
   2   8   1   57.16    4.22
   2   8   1   67.11    8.20
  -2  -8  -1   58.95    6.77
  -2  -8  -1   62.47    6.83
   2   8   1   66.12    4.28
  -2  -8  -1   57.74    6.65
   2   8   1   70.27    8.55
   2   8   1   62.19    4.34
   2   8   1   60.10    4.32
  -2  -8  -2  204.47    8.45
   2   8   2  205.23    8.89
  -2  -8  -2  206.77   12.58
   2   8   2  172.81   11.76
  -2  -8  -2  198.00   12.00
   2   8   2  212.48   13.45
  -2  -8  -2  222.54   12.79
   2   8   2  210.56    8.68
  -2  -8  -2  214.96   12.60
   2   8   2  193.47    8.84
   2   8   2  178.69    8.76
   2   8   2  201.41    8.05
   2   8   2  183.62    7.99
   2   8   3  363.68   13.27
   2   8   3  334.72   13.19
   2   8   3  333.85   13.77
   2   8   3  352.98   13.88
  -2  -8  -3  368.75   18.12
  -2  -8  -3  339.69   17.26
   2   8   3  339.96   17.37
  -2  -8  -3  368.85   18.20
  -2  -8  -3  378.19   18.25
   2   8   3  349.80   13.55
   2   8   3  336.29   14.02
  -2  -8  -3  360.30   13.60
   2   8   4   33.79    2.87
   2   8   4   44.46    5.42
  -2  -8  -4   27.69    4.59
  -2  -8  -4   32.49    4.62
  -2  -8  -4   32.95    5.28
   2   8   4   34.47    3.24
  -2  -8  -4   36.15    5.77
   2   8   4   37.66    2.85
   2   8   4   31.69    2.92
   2   8   4   29.91    2.47
   2   8   4   32.34    2.56
  -2  -8  -4   34.16    2.97
   2   8   5  252.62   10.86
   2   8   5  268.54   13.91
  -2  -8  -5  256.54   14.09
  -2  -8  -5  269.94   13.85
  -2  -8  -5  257.30   14.47
   2   8   5  246.00   10.32
   2   8   5  260.44   10.16
   2   8   5  247.90   10.11
   2   8   5  267.52   10.37
  -2  -8  -5  253.02   14.74
  -2  -8  -6  276.91   15.88
   2   8   6  282.48   10.98
   2   8   6  280.86   11.13
   2   8   6  274.95   11.02
  -2  -8  -6  220.31   15.70
   2   8   6  274.03   11.68
   2   8   6  287.05   11.13
  -2  -8  -6  275.82   14.83
  -2  -8  -6  281.79   14.38
   2   8   6  294.56   14.53
  -2  -8  -6  266.13   15.23
   2   8   7  139.97    6.29
   2   8   7  138.01    6.36
   2   8   7  131.48    8.40
   2   8   7  128.38    8.90
  -2  -8  -7  112.73    9.41
  -2  -8  -7  144.33   11.58
   2   8   7  135.02    6.79
   2   8   7  164.52   12.28
   2   8   7  131.02    5.98
   2   8   7  151.03    6.40
   2   8   7  130.91    6.26
   2   8   8  415.19   15.18
   2   8   8  390.95   15.10
   2   8   8  388.60   15.01
  -2  -8  -8  354.45   20.20
   2   8   8  432.78   18.95
   2   8   8  402.89   18.20
   2   8   8  389.00   14.54
   2   8   8  387.55   14.88
   2   8   8  405.45   15.14
   2   8   8  394.70   15.09
  -2  -8  -8  344.38   20.66
   2   8   8  437.39   22.19
   2   8   9    0.12    1.44
  -2  -8  -9   -5.71    4.16
   2   8   9   -0.81    3.30
   2   8   9    0.11    1.82
   2   8   9    1.30    1.57
   2   8   9    2.39    1.51
   2   8   9    0.37    1.52
   2   8   9   -0.64    3.15
   2   8  10   81.02    7.37
  -2  -8 -10   62.31    7.91
   2   8  10   81.06    4.48
   2   8  10   84.63    4.66
   2   8  10   81.37    4.34
   2   8  10   83.23    4.52
   2   8  11   50.71    3.42
   2   8  11   48.00    3.35
   2   8  11   49.31    3.30
   2   8  12  159.25    7.18
   2   8  12  163.34    7.17
   2   8  13  182.70    7.35
   2   8  13  158.02    7.16
   2   8  13  164.96    7.28
   2   8  14    8.54    1.84
   2   8  14    7.25    1.79
   2   8  14   11.75    1.81
   2   8  15   17.58    1.74
   2   8  15   14.35    1.77
   2   8  16  154.42    5.89
   2   9  -6   37.67    3.15
   2   9  -6   31.85    2.84
  -2  -9   6   30.49    2.43
   2   9  -6   38.90    3.15
  -2  -9   6   37.62    2.79
  -2  -9   6   36.45    2.35
   2   9  -5   34.48    3.38
  -2  -9   5   34.92    2.70
  -2  -9   5   41.76    3.00
  -2  -9   5   42.60    3.03
   2   9  -5   38.45    3.48
  -2  -9   4  123.87    6.10
  -2  -9   4  122.91    5.98
   2   9  -4  119.67    6.50
   2   9  -4  108.15    6.47
   2   9  -4  107.44    6.37
  -2  -9   4  119.29    5.74
  -2  -9   4  119.74    5.40
  -2  -9   3   64.20    4.06
  -2  -9   3   67.96    3.87
  -2  -9   3   67.30    4.41
  -2  -9   3   73.75    4.40
   2   9  -3   76.40    5.01
   2   9  -3   74.29    5.13
   2   9  -3   64.44    4.98
  -2  -9   3   58.64    7.75
  -2  -9   3   70.75    4.15
   2   9  -3   56.80    4.78
  -2  -9   3   54.04    6.90
  -2  -9   2   80.30    4.83
  -2  -9   2   81.67    4.68
  -2  -9   2   81.91    4.81
   2   9  -2   83.13    5.43
   2   9  -2   72.06    5.35
  -2  -9   2   77.21    7.47
  -2  -9   2   67.84    8.48
  -2  -9   2   81.41    4.61
   2   9  -2   80.63    5.33
  -2  -9   1   48.57    3.61
   2   9  -1   53.01    4.01
  -2  -9   1   42.97    3.34
   2   9  -1   39.67    3.95
  -2  -9   1   46.35    5.94
  -2  -9   1   36.49    6.62
  -2  -9   1   34.31    6.05
   2   9  -1   44.32    4.22
  -2  -9   0  253.67   15.45
   2   9   0  228.60   16.33
  -2  -9   0  240.18   15.18
   2   9   0  253.25   11.49
  -2  -9   0  274.87   11.04
  -2  -9   0  252.51   10.70
   2   9   0  268.40   11.07
   2   9   0  269.82   11.39
  -2  -9   0  256.96   16.25
  -2  -9   0  265.75   15.60
  -2  -9   0  257.74   15.48
   2   9   0  242.26   17.16
   2   9   1  365.42   15.15
  -2  -9  -1  407.47   20.07
  -2  -9  -1  378.37   19.44
  -2  -9  -1  379.33   14.41
   2   9   1  373.41   14.49
   2   9   1  346.89   14.92
   2   9   1  366.30   21.90
   2   9   1  374.61   14.84
   2   9   1  356.56   15.08
  -2  -9  -1  384.62   19.81
   2   9   1  340.63   18.94
  -2  -9  -1  375.52   19.71
   2   9   2   35.52    3.57
  -2  -9  -2   21.01    4.98
   2   9   2   35.87    3.14
   2   9   2   32.68    3.45
   2   9   2   34.43    5.63
  -2  -9  -2   34.03    5.62
  -2  -9  -2   35.99    5.57
  -2  -9  -2   26.68    5.31
  -2  -9  -2   30.65    5.53
  -2  -9  -2   36.70    5.65
   2   9   2   38.64    3.30
   2   9   2   34.99    6.66
   2   9   2   30.47    3.36
  -2  -9  -2   35.54    3.01
   2   9   3  593.17   22.29
   2   9   3  597.91   22.75
  -2  -9  -3  622.62   27.85
   2   9   3  597.97   26.97
  -2  -9  -3  627.46   27.42
  -2  -9  -3  574.86   27.55
  -2  -9  -3  664.58   28.19
  -2  -9  -3  586.05   27.34
   2   9   3  602.87   23.05
   2   9   3  662.61   31.43
   2   9   3  586.84   22.79
   2   9   3  613.06   22.00
   2   9   3  595.11   21.93
  -2  -9  -3  617.00   22.37
   2   9   4    2.02    1.72
   2   9   4    3.99    1.99
  -2  -9  -4    8.51    3.69
   2   9   4    2.34    3.45
  -2  -9  -4    1.12    2.80
  -2  -9  -4    5.55    3.85
  -2  -9  -4    0.53    3.67
   2   9   4    2.68    2.13
   2   9   4    4.96    2.07
   2   9   4    4.16    1.57
   2   9   4    3.10    1.52
  -2  -9  -4    5.43    1.87
  -2  -9  -5   22.59    4.45
   2   9   5   19.73    4.25
  -2  -9  -5   17.16    4.18
   2   9   5   26.71    2.37
   2   9   5   22.78    2.39
   2   9   5   20.93    2.56
   2   9   5   17.35    2.50
  -2  -9  -5   19.11    5.04
  -2  -9  -5   29.24    2.93
   2   9   5   26.09    2.60
  -2  -9  -6  558.96   25.79
   2   9   6  601.59   25.35
  -2  -9  -6  576.59   26.42
  -2  -9  -6  556.68   26.42
   2   9   6  543.92   20.90
   2   9   6  572.23   20.94
   2   9   6  574.14   21.15
   2   9   6  584.89   21.07
   2   9   6  576.32   21.89
   2   9   6  610.21   29.77
  -2  -9  -6  552.25   21.26
   2   9   7   17.97    2.59
   2   9   7   12.03    2.52
   2   9   7   14.33    2.12
   2   9   7   17.63    5.68
   2   9   7   12.95    2.80
  -2  -9  -7   14.74    5.18
  -2  -9  -7   14.34    5.15
   2   9   7   10.25    3.80
  -2  -9  -7    8.95    3.73
   2   9   7    9.98    2.09
   2   9   7   12.40    2.58
   2   9   7    8.74    2.40
   2   9   8    2.13    1.71
   2   9   8    1.14    1.71
   2   9   8    0.93    1.68
   2   9   8    2.34    3.98
   2   9   8    0.85    2.58
  -2  -9  -8   -2.23    2.90
   2   9   8    2.57    1.86
   2   9   8    1.65    1.68
  -2  -9  -8   -1.32    3.36
   2   9   9    0.11    1.74
   2   9   9    0.63    1.58
   2   9   9   -1.00    1.69
   2   9   9    0.13    1.81
  -2  -9  -9    2.37    3.36
   2   9   9   -1.28    2.52
   2   9  10    6.08    1.90
   2   9  10    4.90    1.86
   2   9  10    8.69    1.98
   2   9  10    4.37    1.66
   2   9  11    7.33    1.88
   2   9  11    6.08    1.72
   2   9  12   17.60    2.27
   2   9  12   19.86    2.25
   2   9  12   20.35    2.23
   2   9  12   17.90    2.09
   2   9  13   85.31    4.25
   2   9  13   75.57    3.95
   2   9  13   75.63    4.17
   2   9  14    5.73    1.48
   2   9  14    2.87    1.45
   2   9  15   12.60    1.63
   2   9  15   13.45    1.67
   2   9  16   88.45    3.39
   2   9  16   75.86    3.27
  -2 -10   5    1.90    1.46
   2  10  -5    2.38    1.74
   2  10  -4   12.05    2.32
   2  10  -4    8.52    2.17
  -2 -10   4   12.46    1.63
  -2 -10   4   12.26    1.87
  -2 -10   4    9.61    1.71
   2  10  -4   13.46    2.12
   2  10  -4    8.74    1.47
  -2 -10   3   -0.12    1.65
   2  10  -3    0.77    2.03
  -2 -10   3   -0.60    1.66
   2  10  -3    2.49    2.21
   2  10  -3    0.16    2.27
  -2 -10   3   -0.21    1.38
   2  10  -3   -1.35    2.05
  -2 -10   3    2.87    1.13
   2  10  -3   -0.64    1.47
   2  10  -2    4.09    1.67
   2  10  -2    1.23    2.48
  -2 -10   2    1.92    1.80
   2  10  -2    0.42    2.09
  -2 -10   2    5.27    1.89
   2  10  -2    2.73    2.34
   2  10  -2    2.76    2.39
  -2 -10   2    4.74    1.75
  -2 -10   2    3.17    3.42
  -2 -10   2    2.08    1.58
   2  10  -1   16.07    2.61
  -2 -10   1   24.74    2.53
  -2 -10   1   22.32    2.69
   2  10  -1   22.67    3.04
   2  10  -1   17.50    2.33
  -2 -10   1   13.59    4.67
   2  10  -1   15.12    3.13
  -2 -10   1   18.19    2.57
  -2 -10   0   74.93    8.21
  -2 -10   0   52.57    6.63
   2  10   0   62.87    4.75
  -2 -10   0   67.02    4.23
  -2 -10   0   60.50    3.91
   2  10   0   66.87    4.54
   2  10   0   64.40    4.05
  -2 -10   0   54.18    7.05
  -2 -10   0   57.46    7.13
   2  10   0   64.17    4.38
   2  10   1  155.56    7.34
  -2 -10  -1  159.55    7.55
  -2 -10  -1  166.23    7.40
   2  10   1  170.25    7.78
  -2 -10  -1  156.70   11.76
  -2 -10  -1  157.65   11.67
  -2 -10  -1  160.11   12.16
   2  10   1  167.90    8.20
   2  10   1  150.21    8.06
   2  10   2  303.05   12.58
  -2 -10  -2  263.57   16.20
  -2 -10  -2  310.14   17.16
  -2 -10  -2  292.93   11.80
   2  10   2  290.84   11.95
   2  10   2  292.06   11.82
   2  10   2  284.38   12.48
   2  10   3  402.34   14.90
   2  10   3  384.56   15.92
   2  10   3  404.72   15.91
  -2 -10  -3  413.71   20.74
  -2 -10  -3  431.38   21.22
   2  10   3  337.52   19.11
  -2 -10  -3  368.47   20.04
   2  10   3  404.07   15.35
   2  10   3  396.42   16.19
   2  10   3  388.35   23.49
  -2 -10  -3  388.02   15.31
   2  10   4  144.55    6.71
   2  10   4  156.03    6.74
   2  10   4  139.73    7.34
   2  10   4  154.52    7.36
   2  10   4  130.06   10.11
  -2 -10  -4  147.87   11.42
  -2 -10  -4  148.45   11.11
   2  10   4  148.24    6.96
   2  10   4  149.74    7.80
   2  10   4  158.67   13.98
  -2 -10  -4  157.17    7.12
  -2 -10  -5    9.60    2.15
  -2 -10  -5   11.60    4.43
   2  10   5   10.66    4.63
   2  10   5    7.14    2.65
  -2 -10  -5   17.57    4.61
   2  10   5   10.47    2.04
   2  10   5   12.02    2.28
   2  10   5    9.36    3.55
  -2 -10  -5   10.02    3.70
   2  10   5   10.57    1.95
   2  10   5    8.42    1.77
   2  10   5   11.95    2.34
   2  10   6  124.42   12.34
  -2 -10  -6  127.17    6.18
  -2 -10  -6  122.39   10.01
   2  10   6  121.61    9.05
  -2 -10  -6  106.63    9.60
   2  10   6  119.16    5.87
   2  10   6  121.42    5.88
   2  10   6  124.07    6.11
   2  10   6  119.64    5.96
  -2 -10  -7   -0.66    3.35
   2  10   7    1.39    1.57
   2  10   7   -1.72    1.84
   2  10   7    0.75    1.52
  -2 -10  -7   -0.84    1.83
   2  10   7    1.10    1.87
   2  10   7    0.13    1.70
  -2 -10  -8  196.35    8.75
   2  10   8  204.74    8.84
   2  10   8  202.16    8.27
   2  10   8  214.80    8.80
   2  10   8  207.69    8.85
   2  10   9   39.57    2.90
   2  10   9   45.82    3.29
   2  10   9   42.76    3.15
   2  10   9   40.22    3.24
   2  10  10  397.41   14.79
   2  10  10  372.51   15.08
   2  10  10  395.62   14.79
   2  10  10  364.85   14.70
   2  10  11   19.69    2.24
   2  10  11   19.26    2.26
   2  10  12  160.06    6.98
   2  10  12  170.59    7.15
   2  10  13    2.07    1.40
   2  10  13    1.96    1.50
   2  10  14   60.63    3.13
   2  10  14   59.89    3.13
  -2 -11   3   21.93    1.89
   2  11  -3   22.88    2.36
   2  11  -3   23.34    2.51
  -2 -11   3   24.75    2.10
   2  11  -2    1.32    1.80
  -2 -11   2    0.98    1.26
  -2 -11   2    1.28    1.46
  -2 -11   2    0.60    1.41
  -2 -11   1  234.00    9.49
  -2 -11   1  239.87    9.49
   2  11  -1  227.10    9.57
   2  11  -1  214.75    9.85
  -2 -11   1  245.72    9.40
   2  11  -1  225.19    9.94
  -2 -11   1  236.89    9.36
   2  11  -1  215.66    8.92
  -2 -11   0    6.47    1.77
  -2 -11   0    9.87    1.98
   2  11   0    5.06    1.59
   2  11   0    5.77    2.45
  -2 -11   0    5.55    3.39
  -2 -11   0    8.70    1.92
   2  11   1   80.21    4.96
   2  11   1   82.85    5.25
  -2 -11  -1   93.11    4.87
  -2 -11  -1   84.51    4.57
   2  11   1   76.52    4.33
   2  11   1   83.81    5.31
  -2 -11  -1   82.49    8.12
  -2 -11  -1   88.74    4.70
   2  11   2   12.57    2.06
   2  11   2   14.43    2.65
  -2 -11  -2   13.20    2.29
  -2 -11  -2   13.60    2.10
  -2 -11  -2   14.67    4.22
   2  11   2   13.51    2.76
   2  11   2   21.40    2.93
  -2 -11  -2   17.73    4.55
  -2 -11  -2   14.97    4.43
  -2 -11  -3   17.53    2.24
   2  11   3   12.47    2.04
   2  11   3   13.08    2.62
   2  11   3   15.25    2.10
  -2 -11  -3    8.16    3.60
  -2 -11  -3   22.06    4.76
   2  11   3   14.59    2.59
  -2 -11  -4  135.02    5.90
   2  11   4   98.74    5.53
   2  11   4  122.39    5.32
   2  11   4  100.97    5.96
   2  11   4  123.99    5.74
   2  11   4  100.17    5.78
  -2 -11  -4  116.23    9.88
  -2 -11  -4  128.78   10.01
   2  11   5  309.62   12.16
  -2 -11  -5  307.14   12.22
  -2 -11  -5  322.07   17.22
   2  11   5  315.11   11.97
   2  11   5  293.32   12.17
   2  11   6   90.46    4.84
   2  11   6   94.62    5.21
  -2 -11  -6   95.15    4.90
  -2 -11  -6   97.16    8.60
   2  11   6   91.31    4.97
  -2 -11  -7   -0.52    3.09
   2  11   7    3.95    1.66
   2  11   7    4.63    1.97
   2  11   7    3.21    1.80
  -2 -11  -8  139.29   10.47
   2  11   8  155.00    7.14
   2  11   8  162.25    7.29
   2  11   8  165.90    7.17
   2  11   9   43.65    3.28
   2  11   9   46.91    3.34
   2  11   9   56.67    4.06
   2  11   9   48.06    3.24
   2  11  10  120.85    5.65
   2  11  10  114.83    5.59
   2  11  10  111.63    5.93
   2  11  10  120.81    5.59
   2  11  11    1.98    1.54
   2  11  11    1.69    1.40
   2  11  11    2.66    1.58
   2  11  11    0.16    1.38
   2  11  12    4.91    1.46
   2  11  12    2.43    1.26
   2  11  13   49.53    2.68
   2  11  14   23.59    1.65
   2  11  14   21.37    1.57
  -2 -12   1   15.74    1.76
  -2 -12   1   17.11    1.62
  -2 -12   0   98.50    4.36
  -2 -12   0   93.84    4.43
   2  12   0   85.19    4.65
  -2 -12   0   87.01    4.36
   2  12   1   22.65    1.81
  -2 -12  -1   30.05    2.44
  -2 -12  -1   26.29    2.30
   2  12   1   24.79    2.62
  -2 -12  -2   54.91    3.28
   2  12   2   45.50    3.41
   2  12   2   48.61    2.82
   2  12   2   46.23    3.43
  -2 -12  -2   54.16    3.21
  -2 -12  -2   46.30    2.94
  -2 -12  -3   51.72    3.28
   2  12   3   57.66    3.19
   2  12   3   63.31    4.10
  -2 -12  -3   60.74    3.54
  -2 -12  -3   57.61    3.52
   2  12   4    1.13    1.97
   2  12   4    0.09    1.31
  -2 -12  -4    0.23    1.56
  -2 -12  -4    0.39    1.37
   2  12   5   34.89    2.68
   2  12   5   21.55    3.00
   2  12   5   20.77    2.28
  -2 -12  -5   20.92    4.58
  -2 -12  -5   36.75    2.59
   2  12   6   10.10    1.88
   2  12   6   11.16    2.57
  -2 -12  -6    9.70    3.42
   2  12   6    9.57    2.03
   2  12   6   11.36    1.73
  -2 -12  -6   12.86    1.87
   2  12   7  128.68    5.94
   2  12   7  123.01    5.57
   2  12   7  115.73    5.55
   2  12   8   11.00    1.93
   2  12   8    9.98    1.65
   2  12   8   11.13    2.38
   2  12   8   11.70    1.85
   2  12   9  161.58    6.87
   2  12   9  164.80    7.62
   2  12   9  161.84    7.03
   2  12   9  166.70    6.95
   2  12  10    2.91    1.40
   2  12  10    2.71    1.33
   2  12  10    3.38    1.40
   2  12  11   16.16    1.78
   2  12  11   19.82    1.81
   2  12  12   72.39    3.54
   2  12  12   79.90    3.59
  -2 -13  -2   47.46    2.65
  -2 -13  -3    6.78    1.37
  -2 -13  -3    9.36    1.55
   2  13   3    8.14    1.41
   2  13   3    9.06    1.62
   2  13   4  112.45    4.93
   2  13   4  110.25    4.48
  -2 -13  -4  110.89    4.83
   2  13   4  105.25    5.22
   2  13   5  182.81    7.25
   2  13   5  171.51    6.82
  -2 -13  -5  175.67    7.09
   2  13   5  184.11    7.75
   2  13   6    7.40    1.33
  -2 -13  -6    8.14    1.51
   2  13   6   12.20    2.19
   2  13   7  160.62    6.50
  -2 -13  -7  158.80    6.57
   2  13   8  177.48    7.13
   2  13   8  193.84    7.41
   2  13   8  185.39    7.92
   2  13   9   -0.36    0.94
   2  13   9   -0.62    1.10
   2  13   9    0.24    1.01
   2  13   9    0.10    1.48
   2  13  10  142.51    5.65
   2  13  10  144.13    5.78
   2  13  11   90.53    3.65
   2  13  11   82.10    3.68
   2  13  12  139.18    5.22
   2  14   5  149.35    5.63
   2  14   6    1.78    0.78
   2  14   7    5.17    0.93
   2  14   8   12.10    1.06
   2  14   9   -0.41    0.59
  -3  13   7   32.43    1.69
  -3  13   6   35.95    1.84
  -3  12  11   70.41    2.93
  -3  12  10    5.79    1.06
   3 -12 -10    5.78    1.49
  -3  12   9  141.95    6.04
   3 -12  -9  167.02    6.54
  -3  12   8   27.13    2.45
  -3  12   8   26.66    2.08
   3 -12  -8   30.35    2.39
  -3  12   7   62.99    3.79
  -3  12   7   61.81    3.41
   3 -12  -7   69.00    3.69
  -3  12   6   51.72    3.12
  -3  12   6   55.88    3.53
   3 -12  -6   50.37    3.22
  -3  12   5    3.68    1.73
  -3  12   5    2.60    1.42
   3 -12  -5    2.78    1.50
  -3  12   4  186.49    7.95
   3 -12  -4  206.32    7.81
   3 -12  -4  181.28    7.75
  -3  12   3   -1.30    1.71
   3 -12  -3    1.23    1.32
  -3  11  12    5.51    0.95
  -3  11  11  424.77   13.98
  -3  11  11  463.95   14.19
  -3  11  10    9.50    1.54
   3 -11 -10    8.97    2.45
  -3  11  10   10.66    1.71
  -3  11   9    7.31    1.66
  -3  11   9    7.98    2.06
   3 -11  -9   10.17    2.47
  -3  11   9    9.51    1.73
  -3  11   8   61.21    3.65
  -3  11   8   54.98    3.92
  -3  11   8   59.50    3.40
   3 -11  -8   62.29    4.09
   3 -11  -8   60.25    4.10
   3 -11  -7  101.53    5.42
  -3  11   7   90.42    4.91
  -3  11   7  100.54    5.40
  -3  11   7   90.67    4.51
   3 -11  -7  108.80    5.41
   3 -11  -7   88.87    5.20
   3 -11  -6   29.74    3.01
   3 -11  -6   26.93    2.84
  -3  11   6   25.42    2.69
  -3  11   5   12.45    2.55
   3 -11  -5    8.01    2.13
   3 -11  -5    9.87    2.17
  -3  11   4  155.62    6.84
   3 -11  -4  181.85    7.58
  -3  11   4  174.63    8.00
   3 -11  -4  185.27    7.83
   3 -11  -3   11.54    1.91
  -3  11   3    9.99    2.08
  -3  11   3   11.18    2.38
   3 -11  -3   10.38    2.04
   3 -11  -2   13.49    1.88
  -3  11   2   12.93    2.16
   3 -11  -2   14.62    2.03
   3 -11  -2   12.47    2.06
  -3  11   2   12.61    2.28
  -3  11   1   20.76    2.41
  -3  11   1   16.38    2.13
   3 -11  -1   20.99    2.10
  -3  11   0   11.12    1.99
   3 -11   0    7.15    1.59
  -3  11   0    8.04    1.90
  -3  11  -1   16.71    2.12
  -3  10  14   17.61    1.35
  -3  10  13   17.67    1.27
  -3  10  13   20.85    1.76
  -3  10  12   14.25    1.46
   3 -10 -12   11.42    2.60
  -3  10  12   17.88    1.92
  -3  10  11   45.12    2.72
   3 -10 -11   41.78    3.86
  -3  10  10    8.69    1.78
  -3  10  10    9.64    2.04
   3 -10 -10    9.48    5.70
  -3  10  10    6.14    1.83
   3 -10 -10    7.58    3.03
   3 -10  -9   45.96    4.32
  -3  10   9   48.79    3.65
  -3  10   9   49.04    3.38
   3 -10  -9   41.29    7.80
  -3  10   9   49.84    3.48
   3 -10  -9   54.26    8.78
  -3  10   9   54.53    3.79
   3 -10  -8    6.49    2.81
  -3  10   8    3.99    2.25
  -3  10   8    3.61    1.89
   3 -10  -8    9.13    5.28
  -3  10   8    5.14    2.41
   3 -10  -8    9.81    3.42
   3 -10  -8    0.77    5.69
   3 -10  -7   70.83    9.66
   3 -10  -7   71.27    4.94
  -3  10   7   82.28    5.05
  -3  10   7   78.52    4.68
   3 -10  -7   59.32    8.88
   3 -10  -7   69.72    5.44
  -3  10   7   82.36    5.11
   3 -10  -7   84.65    5.27
   3 -10  -6   26.28    3.40
  -3  10   6   22.40    2.71
   3 -10  -6   18.15    5.71
   3 -10  -6   18.37    6.36
   3 -10  -6   16.29    2.75
  -3  10   5    2.94    2.11
   3 -10  -5    1.72    2.49
  -3  10   5    1.06    2.28
   3 -10  -5    1.02    2.43
   3 -10  -5   -1.39    4.11
  -3  10   5   -0.40    1.40
  -3  10   5    2.30    2.31
  -3  10   4  129.09    6.55
   3 -10  -4  125.47    6.58
  -3  10   4  119.78    6.65
  -3  10   4  117.69    6.00
  -3  10   4  125.25    6.66
   3 -10  -4  127.48    6.59
   3 -10  -4  121.44   10.35
   3 -10  -3    3.63    2.25
   3 -10  -3    2.21    3.36
  -3  10   3    8.14    2.08
   3 -10  -3    5.50    2.33
  -3  10   3    4.26    2.48
   3 -10  -3    4.75    2.09
   3 -10  -2   22.44    2.85
   3 -10  -2   19.67    4.41
   3 -10  -2   21.13    2.65
   3 -10  -2   16.25    4.09
  -3  10   2   22.86    3.10
   3 -10  -2   19.80    5.14
  -3  10   2   22.47    2.73
   3 -10  -2   15.97    2.59
  -3  10   2   18.44    2.55
  -3  10   1  156.21    7.23
  -3  10   1  147.08    7.02
   3 -10  -1  142.53    6.89
  -3  10   1  143.02    7.15
   3 -10  -1  162.13    7.05
   3 -10  -1  149.36    7.12
   3 -10  -1  147.06    7.09
   3 -10  -1  135.02   10.17
   3 -10  -1  132.45    9.71
   3 -10   0   39.39    2.77
  -3  10   0   42.06    3.51
  -3  10   0   34.67    3.20
   3 -10   0   35.79    2.98
  -3  10   0   36.63    3.08
   3 -10   0   36.41    3.11
   3 -10   0   36.70    2.98
  -3  10  -1  117.79    5.82
   3 -10   1  102.86    5.29
  -3  10  -1  110.02    5.78
   3 -10   1  120.78    5.48
  -3  10  -2    3.92    1.85
  -3  10  -2    2.04    1.88
   3 -10   2    3.48    1.46
  -3  10  -3   22.31    2.48
   3 -10   3   20.20    2.21
   3  -9 -14   65.44    4.54
  -3   9  14   99.54    3.87
  -3   9  13    7.80    1.63
  -3   9  13    7.60    1.43
  -3   9  13    7.46    1.13
   3  -9 -13    4.75    2.28
  -3   9  12    8.41    1.88
  -3   9  12    6.69    1.53
  -3   9  12    4.00    1.25
   3  -9 -12    6.51    2.78
  -3   9  11   12.67    2.24
  -3   9  11   10.21    1.76
  -3   9  11   12.95    1.84
   3  -9 -11   13.70    3.53
   3  -9 -11    9.63    6.58
   3  -9 -11   11.76    3.32
   3  -9 -10    1.19    3.01
  -3   9  10   -0.69    1.46
  -3   9  10   -0.54    1.53
  -3   9  10    1.25    1.69
   3  -9 -10   -1.73    3.10
   3  -9 -10    5.20    6.71
  -3   9   9  457.02   17.69
  -3   9   9  446.79   18.05
   3  -9  -9  515.80   19.56
  -3   9   9  438.71   18.06
   3  -9  -9  543.06   27.95
   3  -9  -9  528.13   19.25
  -3   9   8   39.61    3.10
  -3   9   8   42.59    3.35
  -3   9   8   42.58    3.63
   3  -9  -8   40.80    4.49
   3  -9  -8   38.05    8.96
   3  -9  -8   37.00    4.51
  -3   9   8   43.20    3.67
  -3   9   7   75.13    4.58
   3  -9  -7   76.68   10.70
  -3   9   7   92.10    5.29
   3  -9  -7   74.04    5.71
  -3   9   7   84.09    5.24
   3  -9  -6  215.73   10.83
   3  -9  -6  232.24   10.61
  -3   9   6  221.48    9.79
  -3   9   6  242.66   10.39
   3  -9  -6  237.74   17.11
   3  -9  -6  206.94   16.12
  -3   9   5  101.27    5.54
  -3   9   5  102.14    5.87
   3  -9  -5   91.84    5.80
  -3   9   5   98.34    4.99
   3  -9  -5   92.58    6.21
   3  -9  -5   98.39    9.17
   3  -9  -5   85.44   10.53
   3  -9  -4   13.57    3.05
  -3   9   4    6.81    2.27
  -3   9   4    5.84    2.31
   3  -9  -4   11.12    2.70
  -3   9   4    9.63    2.00
   3  -9  -4    4.66    3.15
  -3   9   4    9.20    2.48
   3  -9  -4    2.26    5.69
   3  -9  -3   32.10    3.25
   3  -9  -3   29.56    3.39
   3  -9  -3   22.70    3.00
  -3   9   3   26.46    3.25
  -3   9   3   28.09    2.77
   3  -9  -3   27.74    3.32
  -3   9   3   21.93    2.48
   3  -9  -3   21.92    4.57
  -3   9   3   22.54    3.12
   3  -9  -3   23.52    5.64
   3  -9  -2   81.43    4.83
  -3   9   2   77.34    4.58
   3  -9  -2   77.04    4.93
  -3   9   2   64.90    4.70
   3  -9  -2   75.76    4.93
  -3   9   2   69.06    4.83
   3  -9  -2   78.64    4.59
  -3   9   2   80.36    4.68
  -3   9   2   75.34    5.02
   3  -9  -2   61.76    6.89
   3  -9  -2   64.58    8.43
   3  -9  -2   72.24    7.83
   3  -9  -1    7.25    2.19
  -3   9   1    6.71    2.12
   3  -9  -1    4.36    2.30
   3  -9  -1    3.61    1.89
  -3   9   1   10.13    2.52
  -3   9   1    4.38    2.30
   3  -9  -1    8.39    2.42
   3  -9  -1    7.06    4.22
   3  -9  -1    8.88    3.51
   3  -9  -1    7.22    2.22
   3  -9  -1    5.50    3.66
  -3   9   1    4.64    2.21
   3  -9   0   13.98    2.39
  -3   9   0   12.07    2.72
   3  -9   0   10.50    2.53
   3  -9   0   11.43    2.21
  -3   9   0    8.20    2.28
   3  -9   0   10.58    2.34
  -3   9   0   14.05    2.52
   3  -9   0   11.16    2.37
   3  -9   0   10.45    3.86
   3  -9   0   13.93    3.80
   3  -9   1   40.52    3.21
   3  -9   1   37.95    3.31
  -3   9  -1   43.51    3.66
   3  -9   1   37.11    3.41
   3  -9   1   27.27    4.40
   3  -9   1   21.56    4.54
   3  -9   1   25.43    5.82
   3  -9   1   40.83    3.31
  -3   9  -1   44.26    3.69
   3  -9   2   12.23    2.28
   3  -9   2   11.86    1.82
   3  -9   2    7.44    1.97
  -3   9  -2   12.46    2.56
   3  -9   2    8.25    2.11
   3  -9   2    9.54    2.24
  -3   9  -3   32.50    3.25
   3  -9   3   31.25    2.79
   3  -9   3   33.79    2.75
  -3   9  -3   32.71    3.14
  -3   9  -4   32.22    2.93
  -3   9  -4   33.63    3.03
   3  -9   4   27.52    2.40
   3  -9   4   32.97    2.87
   3  -9   5   92.79    4.49
  -3   9  -5   80.47    4.41
   3  -9   5   88.35    4.34
  -3   9  -5   94.52    4.70
  -3   9  -5   86.64    4.54
  -3   8  15   81.54    3.59
  -3   8  15  105.33    3.94
  -3   8  14   10.73    1.60
   3  -8 -14   11.45    2.70
  -3   8  13   51.87    3.15
  -3   8  13   53.39    3.24
   3  -8 -13   55.52    4.45
   3  -8 -12   43.30    4.38
   3  -8 -12   54.43    4.89
  -3   8  12   44.18    3.12
  -3   8  12   46.30    3.08
   3  -8 -12   43.04    4.39
  -3   8  12   40.38    2.61
   3  -8 -11  114.81    6.79
  -3   8  11   97.90    5.25
  -3   8  11  100.09    4.97
  -3   8  11  100.24    5.65
   3  -8 -11  106.26    6.56
  -3   8  11   93.62    4.75
  -3   8  10   63.88    4.16
   3  -8 -10   74.94    5.72
  -3   8  10   67.72    4.31
  -3   8  10   65.26    4.59
   3  -8 -10   67.14    5.58
  -3   8  10   64.43    3.83
  -3   8   9   59.33    4.11
   3  -8  -9   64.10    5.28
   3  -8  -9   72.76   10.98
   3  -8  -9   64.58    5.32
  -3   8   9   66.41    4.62
  -3   8   9   63.71    4.16
  -3   8   9   56.61    3.76
  -3   8   8    1.43    1.91
  -3   8   8    0.62    2.85
   3  -8  -8    4.50    7.15
   3  -8  -8   -0.82    3.32
  -3   8   8    0.49    1.80
   3  -8  -8    1.14    3.13
   3  -8  -8   -2.46    3.67
  -3   8   8    0.90    1.71
  -3   8   7  253.11   11.39
   3  -8  -7  232.52   17.48
  -3   8   7  252.00   15.94
  -3   8   7  281.35   11.34
  -3   8   7  255.90   10.69
  -3   8   7  266.14   11.32
   3  -8  -7  268.76   11.65
   3  -8  -7  251.93   11.87
   3  -8  -7  220.90   16.50
  -3   8   6   83.52    4.67
  -3   8   6   75.34    4.87
   3  -8  -6   87.52    6.07
   3  -8  -6   70.25    5.29
  -3   8   6   72.38    4.93
   3  -8  -6   85.19    9.94
  -3   8   6   68.97    8.02
   3  -8  -6   71.38    5.52
   3  -8  -6   79.76   10.85
   3  -8  -5  294.50   13.14
  -3   8   5  301.04   11.72
   3  -8  -5  319.00   17.61
   3  -8  -5  269.85   18.07
   3  -8  -5  314.85   19.95
  -3   8   5  305.13   12.31
  -3   8   4  412.04   16.21
  -3   8   4  443.32   16.64
   3  -8  -4  389.91   16.59
  -3   8   4  430.49   15.76
   3  -8  -4  408.85   16.98
   3  -8  -4  421.95   21.14
   3  -8  -4  356.13   21.47
  -3   8   4  404.14   21.63
   3  -8  -4  394.62   23.07
   3  -8  -3  198.92   15.03
   3  -8  -3  192.19    9.24
  -3   8   3  210.66    9.30
  -3   8   3  201.27    8.63
   3  -8  -3  197.54    9.54
  -3   8   3  201.84    8.45
   3  -8  -3  198.13   12.94
  -3   8   3  181.88   13.25
   3  -8  -3  201.74    9.24
   3  -8  -2  238.51   10.42
   3  -8  -2  255.84   10.74
  -3   8   2  240.22   10.39
   3  -8  -2  245.61   10.57
  -3   8   2  240.00   10.58
  -3   8   2  249.19   10.19
  -3   8   2  229.02    9.89
   3  -8  -2  248.16   10.74
   3  -8  -2  195.57   13.31
   3  -8  -2  227.41   15.23
  -3   8   2  217.84   14.90
   3  -8  -2  254.33   15.17
   3  -8  -1  182.21    8.24
   3  -8  -1  186.05    8.51
  -3   8   1  172.09    8.29
   3  -8  -1  180.98    8.20
  -3   8   1  171.92    8.34
  -3   8   1  168.68    7.46
  -3   8   1  178.63    8.09
  -3   8   1  176.04    7.93
   3  -8  -1  183.41    8.47
   3  -8  -1  162.37   11.08
   3  -8  -1  175.97   12.92
  -3   8   1  141.19   11.93
  -3   8   1  181.86    8.44
   3  -8  -1  175.71   12.07
   3  -8   0  218.37    9.66
  -3   8   0  219.37    9.68
   3  -8   0  236.29   10.07
   3  -8   0  240.82   10.06
  -3   8   0  217.20    9.93
   3  -8   0  244.45    9.96
   3  -8   0  233.17    9.76
  -3   8   0  198.47    9.71
  -3   8   0  199.95    9.13
   3  -8   0  228.82   14.74
  -3   8   0  186.15   13.70
  -3   8   0  216.95    9.85
   3  -8   0  236.08   10.16
   3  -8   0  230.26   13.59
   3  -8   0  234.15   13.93
   3  -8   1   15.20    2.66
  -3   8  -1   20.38    2.87
  -3   8  -1   18.21    2.33
   3  -8   1   15.29    2.67
  -3   8  -1   19.28    2.83
   3  -8   1   18.88    2.51
   3  -8   1   20.96    2.61
   3  -8   1   15.72    2.47
  -3   8  -1   22.39    2.51
  -3   8  -1   20.17    2.66
  -3   8  -1   18.69    2.74
   3  -8   1   20.89    2.87
   3  -8   1   14.62    4.06
   3  -8   1   21.88    4.22
  -3   8  -2    7.32    2.13
   3  -8   2    5.23    2.18
   3  -8   2    8.20    1.97
   3  -8   2    7.23    2.15
   3  -8   2    4.49    1.68
   3  -8   2    6.53    1.96
   3  -8   2    4.85    1.33
   3  -8   2    4.17    3.61
  -3   8  -2    2.44    2.26
   3  -8   2    3.98    2.69
   3  -8   2    3.63    2.12
   3  -8   3  379.28   14.68
  -3   8  -3  388.43   15.13
   3  -8   3  357.70   14.44
   3  -8   3  385.75   14.33
   3  -8   3  378.03   14.88
   3  -8   3  339.42   20.16
   3  -8   3  374.74   15.14
  -3   8  -3  367.37   14.53
  -3   8  -3  395.62   15.20
   3  -8   3  348.80   14.78
   3  -8   4   50.87    3.45
  -3   8  -4   45.35    3.91
   3  -8   4   48.34    3.70
  -3   8  -4   47.00    3.63
  -3   8  -4   46.96    3.85
   3  -8   5    4.40    1.98
  -3   8  -5    4.90    2.05
   3  -8   5    2.55    1.74
  -3   8  -5    5.08    2.16
   3  -8   6  245.36    9.44
  -3   8  -6  219.10    9.28
   3  -8   6  240.64    9.60
  -3   8  -6  231.15    9.64
   3  -8   6  224.80    9.15
   3  -8   7   -0.49    1.12
  -3   8  -7    3.94    1.69
   3  -7 -15  129.62    6.04
  -3   7  15  134.87    5.02
  -3   7  14   92.28    4.20
   3  -7 -14   97.58    5.52
   3  -7 -14   91.29    5.17
   3  -7 -14  101.40    5.45
  -3   7  13  156.85    6.66
   3  -7 -13  168.90    7.98
   3  -7 -13  149.00    7.80
   3  -7 -13  143.51    7.51
   3  -7 -13  159.40    7.82
  -3   7  12   38.60    2.45
  -3   7  12   34.64    3.12
  -3   7  12   33.81    3.03
  -3   7  12   39.30    2.98
   3  -7 -12   35.09    4.24
   3  -7 -12   34.28    4.13
   3  -7 -12   33.79    4.37
   3  -7 -12   36.25    4.18
  -3   7  11   11.55    1.72
  -3   7  11    9.32    2.29
  -3   7  11   11.72    2.19
   3  -7 -11   12.17    3.52
   3  -7 -11   10.69    3.85
   3  -7 -11   13.64    3.59
   3  -7 -11   10.09    3.54
   3  -7 -10  158.13    7.95
   3  -7 -10  159.29    8.18
  -3   7  10  143.03    6.64
  -3   7  10  132.78    6.60
  -3   7  10  138.10    7.10
   3  -7 -10  140.71    7.95
   3  -7 -10  140.14    7.70
  -3   7  10  134.38    6.23
   3  -7  -9  122.40    7.18
  -3   7   9  111.70    5.76
  -3   7   9  112.55    5.40
  -3   7   9  103.10    6.00
   3  -7  -9  121.60    6.84
   3  -7  -9  121.06    7.15
   3  -7  -9  103.57    6.56
  -3   7   9   96.80    5.45
   3  -7  -8    9.28    4.32
   3  -7  -8    8.19    3.64
  -3   7   8    7.28    1.97
   3  -7  -8    7.09    3.48
   3  -7  -8    6.92    3.76
  -3   7   8    9.94    2.49
  -3   7   8   10.53    2.25
  -3   7   8   11.55    3.86
  -3   7   8    6.20    1.93
  -3   7   7 1554.82   60.48
  -3   7   7 1532.44   54.38
  -3   7   7 1616.50   55.04
   3  -7  -7 1542.25   55.46
   3  -7  -7 1731.61   65.26
   3  -7  -7 1562.73   55.57
   3  -7  -7 1508.76   62.54
  -3   7   6  216.07    9.55
   3  -7  -6  194.13   13.29
  -3   7   6  202.29   13.16
  -3   7   6  214.91    8.97
  -3   7   6  218.40    9.39
   3  -7  -6  207.45    9.87
   3  -7  -6  233.62   16.67
   3  -7  -6  214.61   10.06
   3  -7  -6  209.93   14.44
  -3   7   5   23.16    2.49
   3  -7  -5   24.35    4.15
   3  -7  -5   19.44    3.44
  -3   7   5   22.73    2.86
   3  -7  -5   22.52    6.42
  -3   7   5   26.76    4.85
   3  -7  -5   26.73    3.96
   3  -7  -4  444.84   17.76
  -3   7   4  449.80   17.27
   3  -7  -4  411.37   17.19
  -3   7   4  454.68   16.52
  -3   7   4  443.02   17.34
   3  -7  -4  468.81   21.91
   3  -7  -4  412.29   23.05
   3  -7  -4  489.33   24.73
  -3   7   4  461.27   16.99
  -3   7   3   -1.05    1.76
  -3   7   3    0.15    1.91
   3  -7  -3    3.22    2.71
  -3   7   3    1.99    1.52
   3  -7  -3   -3.21    4.84
   3  -7  -3    7.17    5.68
   3  -7  -3    2.42    2.87
  -3   7   3    1.33    1.34
   3  -7  -3    6.08    3.25
  -3   7   3    1.60    2.87
   3  -7  -3    6.14    5.87
   3  -7  -2    1.19    2.37
   3  -7  -2    2.71    2.75
  -3   7   2   -0.52    1.49
  -3   7   2   -1.36    1.67
  -3   7   2   -0.15    1.72
   3  -7  -2    0.80    2.53
  -3   7   2   -0.34    1.45
   3  -7  -2   -0.92    2.79
   3  -7  -2    4.36    4.54
   3  -7  -2   -1.85    4.44
   3  -7  -2   -1.31    5.46
  -3   7   2    1.07    2.89
   3  -7  -1  343.64   12.84
  -3   7   1  314.89   12.27
   3  -7  -1  321.36   13.07
   3  -7  -1  324.40   12.93
  -3   7   1  321.17   12.69
   3  -7  -1  321.20   12.96
  -3   7   1  302.43   12.75
  -3   7   1  310.88   11.92
  -3   7   1  300.81   12.32
  -3   7   1  313.28   11.87
   3  -7  -1  299.15   17.51
   3  -7  -1  289.90   15.80
   3  -7  -1  335.96   17.29
   3  -7  -1  264.96   15.28
  -3   7   1  290.34   16.82
   3  -7   0  596.42   21.80
  -3   7   0  586.40   21.59
   3  -7   0  618.66   22.24
  -3   7   0  578.17   21.08
   3  -7   0  600.58   22.14
  -3   7   0  590.46   21.89
  -3   7   0  559.44   21.91
   3  -7   0  611.67   22.02
  -3   7   0  573.22   21.20
  -3   7   0  571.56   21.16
   3  -7   0  598.58   27.38
   3  -7   0  521.90   24.77
   3  -7   0  619.11   26.63
  -3   7   0  536.41   26.44
  -3   7  -1  349.94   13.55
  -3   7  -1  335.96   13.10
   3  -7   1  361.25   14.08
   3  -7   1  358.19   13.95
  -3   7  -1  344.84   13.74
   3  -7   1  356.31   13.78
  -3   7  -1  296.80   13.44
   3  -7   1  380.55   13.86
  -3   7  -1  320.82   13.48
  -3   7  -1  322.19   13.15
  -3   7  -1  333.42   13.14
   3  -7   1  346.50   18.89
  -3   7  -1  316.38   18.00
  -3   7  -1  313.04   13.46
   3  -7   1  371.29   14.27
   3  -7   1  366.25   17.63
   3  -7   1  364.69   17.95
  -3   7  -2   28.72    3.14
   3  -7   2   35.19    3.32
   3  -7   2   31.35    2.95
   3  -7   2   36.68    3.22
   3  -7   2   33.06    3.14
  -3   7  -2   32.97    2.71
  -3   7  -2   33.00    3.23
  -3   7  -2   37.01    3.15
   3  -7   2   38.51    3.51
  -3   7  -2   41.18    3.10
   3  -7   2   37.10    3.51
   3  -7   2   31.20    4.99
   3  -7   2   30.01    4.52
  -3   7  -3    0.31    1.86
   3  -7   3    0.29    1.62
   3  -7   3   -0.62    1.91
   3  -7   3    0.72    1.44
   3  -7   3    0.46    1.74
  -3   7  -3    1.22    1.82
  -3   7  -3    0.69    1.97
  -3   7  -3    1.75    2.08
   3  -7   3    0.69    2.99
  -3   7  -3   -0.31    1.98
   3  -7   3   -1.18    2.05
  -3   7  -3    0.66    1.93
   3  -7   3   -0.37    1.94
   3  -7   4   38.08    3.20
  -3   7  -4   39.29    3.55
  -3   7  -4   36.70    3.41
  -3   7  -4   38.87    3.24
   3  -7   4   39.76    3.45
   3  -7   4   39.53    2.93
   3  -7   4   39.90    3.43
   3  -7   4   33.04    6.26
  -3   7  -4   42.56    3.66
  -3   7  -4   39.38    3.46
   3  -7   4   39.46    3.52
   3  -7   4   36.64    3.59
   3  -7   5   38.26    3.17
  -3   7  -5   34.77    3.15
  -3   7  -5   35.15    3.43
   3  -7   5   34.35    3.46
  -3   7  -5   43.93    3.56
  -3   7  -5   36.86    3.57
   3  -7   5   32.05    2.92
   3  -7   5   29.49    5.77
  -3   7  -6    1.55    1.98
  -3   7  -6   -0.15    2.09
   3  -7   6    0.70    1.92
  -3   7  -6    2.18    2.31
   3  -7   6    0.32    1.99
  -3   7  -6    0.23    2.05
   3  -7   7    4.52    1.72
  -3   7  -7    7.56    2.18
   3  -7   7    5.91    1.89
  -3   7  -7    4.56    2.12
   3  -7   7    7.10    1.84
   3  -7   8   60.22    3.43
   3  -7   8   55.90    3.20
  -3   7  -8   59.10    3.77
  -3   6  16   -0.94    0.76
   3  -6 -15   47.95    3.99
  -3   6  15   55.05    2.85
  -3   6  14   63.83    3.37
  -3   6  14   79.29    3.93
   3  -6 -14   77.48    5.19
   3  -6 -14   75.33    5.01
   3  -6 -14   84.19    5.33
  -3   6  13   49.16    3.02
  -3   6  13   57.96    3.50
   3  -6 -13   51.30    4.86
   3  -6 -13   55.94    4.83
   3  -6 -13   50.41    4.75
  -3   6  12    7.35    2.34
  -3   6  12    4.37    1.73
  -3   6  12    6.57    2.01
   3  -6 -12   11.09    3.62
   3  -6 -12    7.92    3.60
   3  -6 -12    5.97    3.42
  -3   6  11   26.25    3.14
  -3   6  11   17.88    2.61
  -3   6  11   22.08    2.54
   3  -6 -11   24.13    4.22
   3  -6 -11   23.17    4.02
   3  -6 -11   26.34    4.14
   3  -6 -10    0.55    3.50
   3  -6 -10    5.16    4.30
  -3   6  10    2.14    1.44
  -3   6  10    4.21    2.14
  -3   6  10    5.75    1.88
  -3   6  10    2.18    2.14
   3  -6 -10    7.67    3.76
   3  -6 -10    9.88    3.68
   3  -6  -9  387.22   15.64
  -3   6   9  400.11   14.74
   3  -6  -9  392.32   15.84
   3  -6  -9  389.51   15.63
  -3   6   9  364.10   15.11
  -3   6   9  376.27   15.35
   3  -6  -9  408.00   22.05
   3  -6  -9  376.13   22.32
  -3   6   9  352.30   14.17
  -3   6   8  230.11    9.53
  -3   6   8  208.42   12.79
   3  -6  -8  233.42   10.59
   3  -6  -8  234.24   10.42
  -3   6   8  235.28    9.93
  -3   6   8  216.17    9.09
   3  -6  -8  217.51   10.28
  -3   6   7   -0.31    1.57
   3  -6  -7    2.02    3.36
   3  -6  -7   -0.30    3.17
   3  -6  -7    1.49    3.25
  -3   6   7    0.91    1.61
  -3   6   7    1.03    1.77
   3  -6  -7   -1.28    2.94
   3  -6  -7    4.04    3.06
  -3   6   7    0.16    1.89
  -3   6   7    0.46    2.63
   3  -6  -6    1.30    3.08
   3  -6  -6    1.09    2.87
  -3   6   6    1.36    1.92
   3  -6  -6    4.23    2.77
   3  -6  -6    1.55    2.96
  -3   6   6    0.13    1.55
   3  -6  -6    1.56    3.08
   3  -6  -6   -0.59    3.02
  -3   6   6    0.45    2.76
   3  -6  -6    1.27    3.42
  -3   6   5  511.13   18.78
   3  -6  -5  492.54   19.12
  -3   6   5  512.81   22.80
  -3   6   5  491.93   18.88
   3  -6  -5  517.00   25.73
   3  -6  -5  495.69   19.20
  -3   6   4  313.95   11.89
   3  -6  -4  319.14   12.94
   3  -6  -4  327.97   16.54
   3  -6  -4  333.00   18.64
  -3   6   4  322.52   12.73
   3  -6  -4  342.06   18.98
   3  -6  -4  311.99   13.09
   3  -6  -3   99.31    5.90
   3  -6  -3  118.71   10.49
  -3   6   3  102.60    5.29
   3  -6  -3  110.95    6.09
   3  -6  -3   94.67    5.59
  -3   6   3  101.60    4.73
  -3   6   3  115.79    8.29
   3  -6  -3   98.59    7.84
   3  -6  -3  101.79   10.05
  -3   6   3  112.20    4.66
  -3   6   3  100.28    5.35
   3  -6  -2  105.23    9.29
   3  -6  -2   85.17    9.11
  -3   6   2   81.76    4.52
   3  -6  -2   81.78    5.06
  -3   6   2   85.24    4.15
   3  -6  -2   85.72    6.82
  -3   6   2   86.86    7.33
   3  -6  -2   83.57    6.95
   3  -6  -2   70.90    8.52
  -3   6   2   81.98    3.70
  -3   6   2   79.35    4.57
  -3   6   2   81.11    3.96
   3  -6  -2   80.32    5.26
  -3   6   1    0.64    1.36
   3  -6  -1    7.84    2.57
   3  -6  -1    3.96    4.86
  -3   6   1    1.01    1.69
   3  -6  -1    5.45    2.49
   3  -6  -1    3.26    2.01
  -3   6   1    1.11    1.21
   3  -6  -1    3.01    1.99
   3  -6  -1    4.22    4.02
   3  -6  -1    0.38    2.23
   3  -6  -1    2.26    4.08
  -3   6   1    3.43    1.42
  -3   6   1    1.51    1.09
  -3   6   1    2.20    2.60
   3  -6  -1    1.08    2.01
  -3   6   0   32.24    2.36
   3  -6   0   34.29    4.37
   3  -6   0   27.03    5.36
  -3   6   0   25.89    2.39
   3  -6   0   34.23    3.25
  -3   6   0   32.87    2.81
  -3   6   0   31.16    2.82
   3  -6   0   27.10    3.04
  -3   6   0   34.75    2.45
   3  -6   0   31.46    2.88
   3  -6   0   33.88    2.85
  -3   6   0   29.74    3.40
   3  -6   0   30.69    4.88
  -3   6   0   31.64    4.92
   3  -6   0   29.10    3.81
  -3   6  -1  129.07    5.81
   3  -6   1  122.54    8.16
   3  -6   1  136.42   10.05
  -3   6  -1  128.77    6.24
   3  -6   1  134.62    6.28
   3  -6   1  134.90    6.47
  -3   6  -1  122.11    6.17
  -3   6  -1  126.86    6.06
   3  -6   1  131.16    6.17
  -3   6  -1  132.40    5.84
  -3   6  -1  134.40    6.12
   3  -6   1  135.35    6.61
   3  -6   1  134.92    6.21
  -3   6  -1  108.85    8.95
  -3   6  -1  123.64    7.69
   3  -6   1  108.53    8.62
   3  -6   2  311.92   12.58
  -3   6  -2  311.51   11.90
  -3   6  -2  302.43   12.27
   3  -6   2  307.77   12.11
  -3   6  -2  301.95   14.55
   3  -6   2  321.56   12.80
   3  -6   2  280.56   15.03
   3  -6   2  293.43   15.64
   3  -6   2  284.82   12.11
   3  -6   2  321.54   12.50
  -3   6  -2  304.65   11.94
  -3   6  -2  310.27   12.26
   3  -6   2  292.83   12.04
  -3   6  -2  308.33   11.91
  -3   6  -2  265.85   15.55
  -3   6  -3   91.69    4.49
   3  -6   3   88.57    4.32
   3  -6   3   87.06    4.89
  -3   6  -3  100.08    5.20
   3  -6   3   88.46    5.06
   3  -6   3   94.92    5.30
   3  -6   3   98.17    4.75
  -3   6  -3   92.26    5.18
  -3   6  -3   94.72    5.04
  -3   6  -3   98.26    5.07
   3  -6   3   95.16    5.42
  -3   6  -3   93.84    5.10
   3  -6   3   89.85    9.29
  -3   6  -3   91.98    4.93
  -3   6  -3   86.89    7.21
   3  -6   3   91.04    5.45
   3  -6   3   83.75    7.19
   3  -6   3   79.55    7.52
  -3   6  -4  150.32    7.24
  -3   6  -4  156.80    7.07
   3  -6   4  145.56    7.34
   3  -6   4  149.00    6.66
   3  -6   4  138.34    7.06
   3  -6   4  147.83    7.26
  -3   6  -4  146.59    7.10
   3  -6   4  147.19    6.96
  -3   6  -4  153.46    6.55
   3  -6   4  145.63   11.74
  -3   6  -4  135.52    9.69
   3  -6   4  135.76    7.43
   3  -6   5  676.34   25.43
  -3   6  -5  695.26   25.23
  -3   6  -5  701.51   25.06
   3  -6   5  671.17   25.13
   3  -6   5  668.64   24.51
  -3   6  -5  716.69   24.85
  -3   6  -5  691.08   25.19
   3  -6   5  632.82   24.78
  -3   6  -5  646.50   24.36
  -3   6  -5  683.14   29.29
   3  -6   5  667.71   31.66
  -3   6  -6   24.52    2.67
   3  -6   6   30.58    3.36
  -3   6  -6   36.39    3.47
  -3   6  -6   31.34    3.19
  -3   6  -6   34.55    3.27
  -3   6  -6   28.67    3.23
   3  -6   6   29.25    3.03
   3  -6   7    1.65    1.91
  -3   6  -7   -0.15    2.21
   3  -6   7    0.31    2.05
  -3   6  -7    5.02    2.51
   3  -6   7   -0.17    2.14
  -3   6  -7    3.58    1.98
  -3   6  -8  367.80   14.03
   3  -6   8  376.01   14.03
   3  -6   8  348.25   14.11
  -3   6  -8  353.50   13.92
   3  -6   8  348.48   14.02
  -3   6  -9   37.40    3.10
   3  -6   9   32.20    2.48
  -3   5  15  353.78   12.90
  -3   5  15  370.60   13.00
   3  -5 -15  342.82   13.98
   3  -5 -15  347.96   14.29
  -3   5  14    1.52    1.40
  -3   5  14    4.05    1.58
   3  -5 -14    3.26    3.20
   3  -5 -14    4.59    3.27
  -3   5  13    0.32    1.80
   3  -5 -13    1.95    3.34
   3  -5 -13    3.00    3.53
   3  -5 -13    1.66    3.62
  -3   5  13    0.89    1.90
  -3   5  12    2.67    1.67
   3  -5 -12   -2.27    6.11
  -3   5  12    4.41    1.67
   3  -5 -12    4.09    3.32
   3  -5 -12    3.30    3.64
  -3   5  12    0.51    2.13
  -3   5  11   45.06    3.91
  -3   5  11   47.97    6.12
  -3   5  11   45.07    3.16
   3  -5 -11   49.03    4.79
   3  -5 -11   43.86    8.43
   3  -5 -11   53.85    5.11
  -3   5  11   50.99    4.11
  -3   5  11   42.24    3.53
  -3   5  10   40.70    3.71
   3  -5 -10   32.47    6.62
  -3   5  10   39.85    3.00
  -3   5  10   34.67    3.32
   3  -5 -10   42.73    8.80
   3  -5 -10   51.82    4.95
   3  -5 -10   45.71    4.83
   3  -5  -9   27.48    4.21
  -3   5   9   26.67    2.99
  -3   5   9   24.02    2.77
   3  -5  -9   13.46    6.88
  -3   5   9   23.82    2.91
   3  -5  -9   20.77    5.10
   3  -5  -9   21.96    4.10
   3  -5  -8  306.66   12.86
  -3   5   8  315.92   12.05
   3  -5  -8  329.06   13.04
  -3   5   8  312.56   12.46
  -3   5   8  298.25   12.46
   3  -5  -8  268.23   17.55
   3  -5  -8  318.21   13.05
  -3   5   8  291.63   12.50
  -3   5   8  287.27   14.91
  -3   5   7   89.05    4.86
   3  -5  -7   87.22    5.49
   3  -5  -7   84.14    5.45
   3  -5  -7   94.57    5.75
  -3   5   7   81.54    6.78
   3  -5  -7   72.27    7.85
   3  -5  -7   77.41    9.06
  -3   5   6    0.53    1.55
  -3   5   6    1.09    2.17
   3  -5  -6    1.58    2.52
   3  -5  -6   -0.46    4.10
   3  -5  -6    0.37    2.78
   3  -5  -6   -1.51    3.37
   3  -5  -6    0.65    2.85
   3  -5  -6    0.25    2.67
   3  -5  -5  892.65   30.78
   3  -5  -5  845.09   30.63
   3  -5  -5  835.42   30.52
   3  -5  -5  900.39   34.92
   3  -5  -5  776.05   34.25
  -3   5   5  851.26   30.48
  -3   5   5  851.05   30.61
  -3   5   5  883.57   33.91
   3  -5  -5  842.06   35.35
   3  -5  -4  109.55    5.52
   3  -5  -4   89.91    5.16
   3  -5  -4   91.55    5.35
   3  -5  -4   83.33    7.73
  -3   5   4   97.84    4.88
  -3   5   4  102.85    7.04
  -3   5   4  102.70    5.06
   3  -5  -3  476.44   17.61
   3  -5  -3  472.75   20.56
  -3   5   3  467.07   16.44
  -3   5   3  457.09   16.28
   3  -5  -2  754.71   29.66
   3  -5  -2  847.77   32.93
  -3   5   2  736.06   25.63
  -3   5   2  721.83   25.75
   3  -5  -2  752.84   29.52
  -3   5   2  763.97   29.76
   3  -5  -2  731.74   26.72
   3  -5  -1  603.26   23.44
   3  -5  -1  674.26   28.03
   3  -5  -1  611.58   23.37
  -3   5   1  631.71   22.67
   3  -5  -1  649.10   28.57
   3  -5  -1  680.26   26.19
   3  -5  -1  679.42   25.98
  -3   5   1  686.26   26.61
  -3   5   1  624.40   22.52
  -3   5   1  638.72   22.41
  -3   5   1  656.44   22.42
   3  -5   0  105.92    5.42
  -3   5   0  101.78    4.66
   3  -5   0  109.20    8.43
  -3   5   0  105.12    5.04
   3  -5   0  103.60    5.43
   3  -5   0  110.50    5.11
  -3   5   0  103.86    4.55
   3  -5   0  100.58    6.92
   3  -5   0  101.40    8.99
  -3   5   0  101.22    4.51
   3  -5   0   96.54    6.62
  -3   5   0   99.40    7.27
  -3   5  -1    0.09    1.27
   3  -5   1    2.13    1.91
   3  -5   1    2.14    2.62
  -3   5  -1    0.44    1.33
   3  -5   1   -0.50    2.04
   3  -5   1    1.46    1.69
   3  -5   1    2.10    1.52
  -3   5  -1    1.64    1.17
   3  -5   1    0.43    2.92
   3  -5   1    3.37    2.14
  -3   5  -1    0.36    2.09
   3  -5   1   -0.25    1.48
  -3   5  -1    1.22    1.27
  -3   5  -1    1.02    1.17
   3  -5   2    1.71    1.75
  -3   5  -2    3.76    1.42
  -3   5  -2    3.80    1.67
   3  -5   2    4.97    1.61
   3  -5   2    4.39    1.78
  -3   5  -2    3.38    1.48
   3  -5   2    3.14    1.68
  -3   5  -2    3.43    2.62
   3  -5   2    1.77    3.12
  -3   5  -2    0.47    4.04
  -3   5  -2    1.36    1.35
  -3   5  -2    3.50    1.36
  -3   5  -2    3.21    2.48
   3  -5   2    0.73    2.39
   3  -5   2    3.96    2.47
   3  -5   3  305.52   11.78
  -3   5  -3  288.06   11.78
   3  -5   3  302.20   12.15
   3  -5   3  297.92   11.88
  -3   5  -3  305.44   11.67
  -3   5  -3  287.35   11.79
  -3   5  -3  297.09   11.81
   3  -5   3  318.71   12.31
  -3   5  -3  267.51   16.38
  -3   5  -3  297.48   11.62
  -3   5  -3  297.96   14.52
   3  -5   3  302.49   12.35
   3  -5   3  291.91   14.93
   3  -5   3  294.15   14.44
   3  -5   4   28.85    2.61
   3  -5   4   31.41    3.15
   3  -5   4   29.50    2.49
   3  -5   4   31.70    2.85
  -3   5  -4   28.46    2.76
  -3   5  -4   30.11    2.78
   3  -5   4   29.89    3.04
  -3   5  -4   25.49    6.41
   3  -5   4   31.82    5.56
   3  -5   4   28.48    3.98
   3  -5   4   32.45    3.29
  -3   5  -4   20.22    4.29
  -3   5  -5   46.66    3.25
   3  -5   5   46.59    3.38
   3  -5   5   41.80    3.03
   3  -5   5   42.38    3.60
  -3   5  -5   41.54    3.47
  -3   5  -5   42.32    3.34
  -3   5  -5   52.31    3.73
   3  -5   5   39.64    3.60
   3  -5   5   43.15    6.39
  -3   5  -5   42.49    3.49
   3  -5   5   45.55    3.87
  -3   5  -5   43.33    5.78
  -3   5  -6   45.13    3.69
   3  -5   6   47.46    3.92
   3  -5   6   42.98    3.11
   3  -5   6   43.60    3.70
  -3   5  -6   46.33    3.75
  -3   5  -6   46.25    3.64
   3  -5   6   46.05    3.43
  -3   5  -6   50.00    3.45
  -3   5  -6   45.42    6.21
   3  -5   6   53.29    7.24
  -3   5  -7   74.96    4.55
  -3   5  -7   79.23    4.82
   3  -5   7   73.61    4.96
  -3   5  -7   74.24    4.92
  -3   5  -7   74.13    4.79
  -3   5  -7   81.61    4.94
   3  -5   7   74.83    4.81
  -3   5  -8   37.89    3.61
  -3   5  -8   29.87    3.26
  -3   5  -8   43.06    3.84
   3  -5   8   33.04    3.40
   3  -5   8   38.91    3.11
  -3   5  -8   36.53    3.25
   3  -5   8   35.77    3.27
  -3   5  -9   26.02    3.10
   3  -5   9   24.23    2.56
   3  -5  10    7.79    1.61
  -3   5 -10    7.91    2.11
  -3   4  16   33.49    1.74
   3  -4 -15   45.05    4.17
  -3   4  15   47.23    2.61
   3  -4 -14    4.10    2.73
  -3   4  14    2.35    1.44
   3  -4 -14    3.33    3.39
   3  -4 -14    2.20    3.48
   3  -4 -14   -0.34    3.32
   3  -4 -13   18.37    3.46
  -3   4  13   16.60    2.21
  -3   4  13   14.00    2.38
   3  -4 -13   18.28    3.91
  -3   4  13   16.93    2.76
   3  -4 -12   15.92    3.35
  -3   4  12   17.31    2.40
  -3   4  12   16.74    2.76
   3  -4 -12   14.62    6.99
  -3   4  12   15.14    2.55
   3  -4 -12   13.72    3.89
  -3   4  11  133.16    7.00
   3  -4 -11  144.87    7.79
  -3   4  11  135.01    6.08
   3  -4 -11  125.46    7.21
   3  -4 -11  120.48   12.57
  -3   4  11  125.94    9.86
  -3   4  11  145.77    6.69
  -3   4  11  147.81    7.28
   3  -4 -10   76.08    5.72
   3  -4 -10   71.62    5.17
  -3   4  10   78.17    4.11
  -3   4  10   76.05    4.87
   3  -4 -10   67.34    9.76
  -3   4   9   51.18    3.97
   3  -4  -9   52.95    4.27
   3  -4  -9   50.00    7.11
   3  -4  -9   51.20    7.45
   3  -4  -9   53.01    4.75
   3  -4  -9   43.53    8.34
  -3   4   9   51.18    3.22
   3  -4  -8    8.41    3.24
   3  -4  -8    9.29    2.69
  -3   4   8   10.63    2.12
   3  -4  -8    7.37    6.47
  -3   4   8    5.13    1.89
   3  -4  -8    7.89    3.75
   3  -4  -8    6.06    3.32
  -3   4   7  206.57    8.13
   3  -4  -7  208.00   13.51
  -3   4   7  191.26   10.42
  -3   4   7  201.82    8.73
   3  -4  -7  216.16    9.16
   3  -4  -6  455.02   16.74
  -3   4   6  398.23   16.38
   3  -4  -6  411.31   20.86
  -3   4   6  447.13   18.83
   3  -4  -6  454.26   20.76
  -3   4   6  461.72   16.72
   3  -4  -6  466.86   16.91
  -3   4   5 1469.00   53.15
   3  -4  -5 1470.73   54.72
   3  -4  -5 1439.86   50.58
   3  -4  -5 1428.00   50.55
   3  -4  -5 1461.85   54.65
   3  -4  -5 1487.61   50.67
   3  -4  -4   58.97    6.31
   3  -4  -4   61.76    4.09
   3  -4  -4   63.76    3.93
  -3   4   4   64.26    2.81
   3  -4  -3    1.46    2.37
  -3   4   3    1.82    1.19
   3  -4  -3   -0.34    3.54
   3  -4  -3    1.75    2.18
   3  -4  -3    1.52    2.38
  -3   4   3    2.42    0.84
   3  -4  -2  136.23    8.06
  -3   4   2  143.32    6.97
  -3   4   2  143.78    6.70
   3  -4  -2  142.00    6.47
  -3   4   2  144.84    5.57
  -3   4   2  138.41    5.46
  -3   4   2  139.01    5.37
  -3   4   1  900.53   32.21
   3  -4  -1  921.41   33.45
   3  -4  -1  914.91   36.12
  -3   4   1  853.77   30.43
  -3   4   1  863.21   30.38
  -3   4   1  887.74   30.32
  -3   4   1  857.74   32.45
   3  -4  -1  950.85   33.40
  -3   4   0   15.04    1.39
   3  -4   0   15.64    1.96
  -3   4   0   13.85    1.35
   3  -4   0   15.19    2.67
   3  -4   0   11.64    3.85
   3  -4   0   11.47    2.54
   3  -4   0   14.55    4.54
  -3   4   0   14.43    2.50
   3  -4   1  268.01   12.72
   3  -4   1  287.62   13.71
   3  -4   1  266.09   12.01
  -3   4  -1  254.01   12.13
  -3   4  -1  245.59   13.95
   3  -4   1  266.08   14.58
   3  -4   1  278.30   10.27
  -3   4  -1  261.76    9.94
  -3   4  -1  262.39   12.53
  -3   4  -1  260.85   13.39
   3  -4   1  265.43   11.69
   3  -4   2  113.52    5.11
  -3   4  -2  105.94    4.92
  -3   4  -2  115.90    5.04
   3  -4   2  113.70    5.52
   3  -4   2  110.30    5.28
   3  -4   2  126.38    5.57
   3  -4   2  113.87    5.15
  -3   4  -2  110.91    5.02
  -3   4  -2  116.22    4.97
   3  -4   2  117.89    7.96
   3  -4   2  106.37    6.33
  -3   4  -2  123.82    9.53
   3  -4   2  126.93    7.50
   3  -4   2   99.28    5.89
  -3   4  -2  116.22    8.63
  -3   4  -2  106.33    7.00
  -3   4  -3   -1.19    3.09
   3  -4   3    6.92    1.94
  -3   4  -3    3.70    1.35
   3  -4   3    6.51    1.75
   3  -4   3    5.99    1.39
   3  -4   3    4.94    1.48
   3  -4   3    4.23    1.80
   3  -4   3    2.34    1.64
  -3   4  -3    5.80    1.44
  -3   4  -3    3.63    4.87
   3  -4   3    3.49    1.73
   3  -4   3    6.01    2.58
   3  -4   3    3.28    2.01
  -3   4  -3   -0.94    4.14
  -3   4  -3    3.67    2.08
  -3   4  -4  831.82   29.06
   3  -4   4  824.65   29.53
   3  -4   4  813.64   29.03
   3  -4   4  802.27   28.78
   3  -4   4  840.90   29.53
   3  -4   4  779.21   29.12
  -3   4  -4  786.99   29.00
  -3   4  -4  784.22   33.20
   3  -4   4  829.51   34.45
  -3   4  -4  829.21   35.92
  -3   4  -4  841.20   29.00
   3  -4   4  768.36   31.48
   3  -4   4  837.84   29.70
  -3   4  -4  842.47   32.72
   3  -4   5   16.43    2.15
   3  -4   5   15.92    2.35
   3  -4   5   18.06    1.99
   3  -4   5   17.77    2.48
  -3   4  -5   18.57    2.40
   3  -4   5   19.61    2.64
  -3   4  -5   20.24    2.36
  -3   4  -5   11.90    6.37
   3  -4   5   17.01    4.51
  -3   4  -5   19.73    2.36
  -3   4  -5   15.70    2.12
  -3   4  -5   19.80    4.48
   3  -4   5   18.93    2.68
  -3   4  -6   27.55    2.76
   3  -4   6   25.29    2.61
   3  -4   6   24.55    2.30
   3  -4   6   25.03    3.01
  -3   4  -6   27.34    2.79
  -3   4  -6   23.22    2.65
   3  -4   6   24.45    3.07
  -3   4  -6   25.56    2.77
  -3   4  -6   23.83    7.54
   3  -4   6   24.54    5.14
  -3   4  -6   22.98    2.64
  -3   4  -6   23.59    4.82
  -3   4  -7  597.75   27.64
   3  -4   7  613.13   23.29
  -3   4  -7  621.25   22.97
   3  -4   7  608.01   23.45
  -3   4  -7  616.55   22.95
  -3   4  -7  656.02   23.12
  -3   4  -7  559.23   31.35
  -3   4  -7  612.73   22.75
  -3   4  -7  602.68   22.84
   3  -4   8   26.77    3.12
  -3   4  -8   27.23    3.23
   3  -4   8   24.67    2.81
  -3   4  -8   25.85    3.21
   3  -4   8   28.74    3.35
  -3   4  -8   21.64    2.80
  -3   4  -8   22.34    5.31
  -3   4  -8   24.36    2.97
   3  -4   9    2.59    1.95
   3  -4   9    4.33    1.66
   3  -4   9    0.96    1.24
   3  -4   9    0.65    2.18
  -3   4  -9    2.15    2.51
  -3   4  -9    1.68    2.27
   3  -4  10  242.80   10.46
   3  -4  10  260.35   10.34
  -3   4 -10  289.06   10.85
  -3   4 -10  263.55   10.69
   3  -4  10  229.86    9.34
   3  -4  11    0.56    0.78
  -3   4 -11    3.71    2.35
  -3   4 -11    3.23    2.23
   3  -4  12   16.19    1.09
   3  -3 -15    6.38    3.35
   3  -3 -15    5.09    2.68
  -3   3  14    0.50    1.26
  -3   3  14    1.50    1.77
   3  -3 -14    1.42    3.53
   3  -3 -14    3.14    3.21
   3  -3 -13  235.44   10.63
   3  -3 -13  217.44    9.64
  -3   3  13  208.09    9.51
   3  -3 -13  210.67   10.27
  -3   3  13  213.92    8.72
   3  -3 -12  108.24    6.66
   3  -3 -12  100.31    5.85
  -3   3  12   90.32    5.61
  -3   3  12   96.39    5.51
  -3   3  12   98.35    4.98
   3  -3 -12   97.60    6.44
  -3   3  11  109.59    6.11
  -3   3  11  108.40    6.18
   3  -3 -11  109.73    6.27
  -3   3  11  114.52    6.23
   3  -3 -11  101.18   11.43
   3  -3 -11  119.55    6.86
  -3   3  11  102.97    8.51
   3  -3 -11  127.91    7.15
  -3   3  10  281.33   11.88
   3  -3 -10  301.09   12.31
  -3   3  10  271.09   11.84
  -3   3  10  264.83   11.85
   3  -3 -10  274.39   11.71
   3  -3 -10  291.43   18.21
   3  -3 -10  300.20   12.41
  -3   3  10  282.19   14.92
   3  -3  -9   22.44    3.41
  -3   3   9   14.88    2.48
   3  -3  -9   19.19    5.21
  -3   3   9   16.10    1.94
   3  -3  -9   18.12    6.78
   3  -3  -9   23.20    3.05
   3  -3  -9   20.35    3.67
   3  -3  -8  124.49    6.54
  -3   3   8  123.18    6.30
  -3   3   8  128.45    6.29
   3  -3  -8  128.03   11.53
   3  -3  -8  117.60   10.02
   3  -3  -8  113.70   10.17
   3  -3  -8  136.85    7.13
  -3   3   8  130.56    5.67
   3  -3  -7 1108.80   39.35
  -3   3   7 1085.09   39.28
  -3   3   7 1114.83   39.33
  -3   3   7 1090.06   43.15
   3  -3  -7 1140.13   44.61
  -3   3   7 1109.56   40.86
   3  -3  -7 1147.20   44.55
   3  -3  -7 1189.40   39.53
  -3   3   7 1097.52   38.84
   3  -3  -6 1081.35   43.20
  -3   3   6 1062.64   42.26
  -3   3   6 1157.31   40.74
  -3   3   6 1072.15   38.42
   3  -3  -6 1157.52   38.98
   3  -3  -5   98.27    4.85
  -3   3   5   89.51    4.15
   3  -3  -5   98.13    8.03
   3  -3  -5  104.32    7.04
   3  -3  -5   95.53    6.82
  -3   3   5   88.74    3.68
   3  -3  -4   48.47    3.23
  -3   3   4   39.20    2.42
   3  -3  -4   35.55    5.29
  -3   3   4   48.02    4.63
  -3   3   4   36.16    2.35
   3  -3  -4   49.17    4.56
   3  -3  -4   50.09    4.73
   3  -3  -4   46.03    3.22
  -3   3   4   45.29    2.10
   3  -3  -3 5979.64  200.41
  -3   3   3 5604.67  196.90
   3  -3  -3 5804.51  196.76
  -3   3   3 5895.06  196.19
   3  -3  -3 5631.65  196.69
  -3   3   3 5933.77  196.51
   3  -3  -2   14.08    2.68
   3  -3  -2   13.91    3.95
  -3   3   2   19.48    2.83
  -3   3   2   15.28    1.57
  -3   3   2   21.27    2.86
   3  -3  -2   16.36    2.47
  -3   3   2   17.79    1.35
  -3   3   2   17.37    1.28
   3  -3  -1  379.20   16.32
   3  -3  -1  342.10   14.39
   3  -3  -1  367.08   16.87
  -3   3   1  335.59   14.10
   3  -3  -1  316.66   13.32
  -3   3   1  335.31   14.20
  -3   3   1  342.99   12.15
   3  -3   0  132.79    6.99
  -3   3   0  135.81    6.86
  -3   3   0  147.76    8.87
   3  -3   0  132.02    9.15
  -3   3   0  136.68    8.27
   3  -3   0  138.03    8.24
   3  -3   0  124.44    8.53
  -3   3   0  128.19    5.16
  -3   3  -1    0.81    1.72
   3  -3   1   -0.27    2.46
   3  -3   1   -0.34    1.52
   3  -3   1    1.52    3.53
  -3   3  -1    2.09    4.02
  -3   3  -1    5.59    3.76
  -3   3  -1    1.84    0.94
   3  -3   1    1.53    1.20
  -3   3  -1    0.10    0.86
   3  -3   2   60.19    4.73
   3  -3   2   56.81    4.03
  -3   3  -2   75.81    5.16
  -3   3  -2   74.17    7.03
   3  -3   2   58.07    5.15
  -3   3  -2   66.64    6.69
  -3   3  -2   66.32    5.41
   3  -3   2   66.26    3.26
  -3   3  -2   68.64    3.20
   3  -3   3  327.05   14.16
   3  -3   3  308.38   14.48
  -3   3  -3  335.81   14.48
  -3   3  -3  347.26   12.49
  -3   3  -3  340.08   12.44
  -3   3  -3  334.64   17.68
  -3   3  -3  340.17   15.55
   3  -3   4  277.33   11.11
  -3   3  -4  281.92   10.70
   3  -3   4  271.18   12.50
   3  -3   4  278.33   11.14
   3  -3   4  270.12   10.80
  -3   3  -4  288.52   10.70
  -3   3  -4  281.80   10.66
   3  -3   4  296.65   14.69
  -3   3  -4  251.92   13.44
  -3   3  -4  279.58   10.67
   3  -3   5   85.84    4.29
   3  -3   5   77.95    3.99
   3  -3   5   81.10    4.62
   3  -3   5   80.50    4.44
  -3   3  -5   81.12    4.19
  -3   3  -5   85.34    4.27
   3  -3   5   82.96    4.72
   3  -3   5   80.08    7.43
  -3   3  -5   82.01    4.21
  -3   3  -5   92.87    7.21
   3  -3   6   90.77    4.57
   3  -3   6   94.63    5.28
  -3   3  -6   93.66    4.88
  -3   3  -6   92.54    4.74
   3  -3   6  104.41    5.58
  -3   3  -6   88.34    4.72
   3  -3   6  102.75    8.87
   3  -3   6   90.92    4.80
  -3   3  -6   97.79    4.90
   3  -3   7   42.09    3.77
  -3   3  -7   42.60    3.36
   3  -3   7   44.31    3.75
  -3   3  -7   45.26    3.51
  -3   3  -7   41.76    3.27
   3  -3   7   40.46    3.77
  -3   3  -7   40.81    3.23
  -3   3  -8   45.56    3.69
   3  -3   8   47.97    3.88
   3  -3   8   51.32    4.00
  -3   3  -8   46.61    3.81
  -3   3  -8   52.80    3.65
   3  -3   8   45.44    4.09
   3  -3   8   46.67    3.57
   3  -3   8   52.04    4.16
  -3   3  -8   51.26    6.95
  -3   3  -9   14.73    2.58
   3  -3   9   17.21    2.68
  -3   3  -9   12.96    2.83
   3  -3   9   14.50    2.85
  -3   3  -9   11.08    4.58
   3  -3   9   15.27    2.39
   3  -3   9   11.06    2.62
   3  -3  10   98.19    5.50
  -3   3 -10  113.02    5.97
   3  -3  10  100.87    5.82
  -3   3 -10  103.17    5.87
   3  -3  10   99.60    4.78
   3  -3  11   36.10    2.34
  -3   3 -11   38.59    3.57
   3  -3  12   14.62    1.24
  -3   3 -12   14.42    2.55
   3  -2 -15   67.70    4.84
  -3   2  15   70.35    3.26
   3  -2 -14   74.45    5.60
  -3   2  14   72.29    4.14
   3  -2 -14   68.18    4.91
  -3   2  13  155.60    6.52
  -3   2  13  155.74    7.48
   3  -2 -13  152.27    8.11
   3  -2 -13  166.35    8.82
  -3   2  12    5.16    2.48
   3  -2 -12    7.01    3.85
   3  -2 -12    0.32    2.73
  -3   2  12    1.42    1.88
   3  -2 -12   -2.41    7.00
   3  -2 -12    7.69    3.46
  -3   2  12    3.06    2.12
  -3   2  12    2.44    1.62
  -3   2  11    2.14    2.20
   3  -2 -11    4.02    3.13
  -3   2  11    0.86    2.12
   3  -2 -11    2.68    2.67
   3  -2 -11    3.22    3.58
  -3   2  11    4.45    2.28
  -3   2  11    3.76    2.99
  -3   2  10    2.16    2.37
   3  -2 -10    2.31    2.54
   3  -2 -10    1.57    2.89
  -3   2  10    1.46    2.15
  -3   2  10    0.41    2.76
  -3   2  10    2.61    2.17
  -3   2   9   67.80    4.47
  -3   2   9   80.01    4.66
   3  -2  -9   74.58    4.58
   3  -2  -9   71.62    4.76
  -3   2   9   62.87    6.65
   3  -2  -9   69.47    4.85
   3  -2  -9   68.16    7.88
   3  -2  -8   55.74    6.47
  -3   2   8   52.36    3.67
  -3   2   8   56.62    3.17
  -3   2   8   56.80    3.81
   3  -2  -8   57.27    3.77
  -3   2   8   55.97    5.90
   3  -2  -8   54.16    6.62
   3  -2  -8   42.86    5.94
   3  -2  -8   59.28    4.07
   3  -2  -8   57.62    4.09
  -3   2   8   60.28    3.11
  -3   2   7    5.31    1.66
  -3   2   7    8.19    1.79
  -3   2   7    6.82    1.75
  -3   2   7    6.98    1.32
   3  -2  -7    8.07    3.21
  -3   2   7    8.46    2.81
   3  -2  -7   10.41    2.33
  -3   2   7    7.05    1.24
   3  -2  -7    7.90    3.20
   3  -2  -7   14.73    3.86
   3  -2  -6    1.51    2.21
  -3   2   6    0.32    2.42
  -3   2   6    1.36    1.01
   3  -2  -6    1.19    2.71
   3  -2  -5  428.62   16.40
  -3   2   5  424.12   15.97
   3  -2  -5  454.12   12.95
  -3   2   5  415.50   12.34
   3  -2  -4    1.75    1.97
   3  -2  -4    2.81    3.73
  -3   2   4    1.52    1.22
   3  -2  -4    6.10    2.09
  -3   2   4    1.85    0.99
   3  -2  -4    2.33    1.99
   3  -2  -3   27.32    3.24
  -3   2   3   20.83    3.02
   3  -2  -3   26.12    4.48
   3  -2  -3   26.43    2.49
  -3   2   3   24.48    2.30
   3  -2  -3   23.42    2.79
  -3   2   2    3.02    2.33
   3  -2  -2    1.39    1.67
  -3   2   2    2.07    2.10
   3  -2  -2    2.40    3.34
  -3   2   2    2.42    0.93
  -3   2   2    4.18    1.30
  -3   2   1  112.55    6.73
   3  -2  -1  134.73    7.78
  -3   2   1  115.44    4.84
   3  -2  -1  129.55    5.30
  -3   2   1  132.65    6.21
   3  -2  -1  133.71    6.60
   3  -2  -1  117.48    7.81
  -3   2   0 1749.14   61.08
   3  -2   0 1714.73   61.46
  -3   2   0 1797.23   63.07
   3  -2   0 1715.65   60.22
   3  -2   0 1742.14   62.92
  -3   2   0 1751.41   59.88
   3  -2   0 1856.68   61.57
   3  -2   0 1850.15   64.16
  -3   2   0 1857.04   63.53
  -3   2  -1  314.38   14.70
  -3   2  -1  304.32   14.83
   3  -2   1  306.99   12.39
   3  -2   1  312.82   14.93
  -3   2  -1  299.49   11.09
   3  -2   1  335.58   11.24
  -3   2  -1  297.70   11.09
   3  -2   1  308.20   13.39
   3  -2   1  316.12   14.02
  -3   2  -2    0.71    4.09
   3  -2   2    1.25    2.06
   3  -2   2    0.95    1.26
   3  -2   2    2.71    1.73
  -3   2  -2    2.86    0.95
   3  -2   2    2.31    1.06
  -3   2  -2    2.63    0.95
  -3   2  -3  408.34   17.14
  -3   2  -3  413.65   17.05
  -3   2  -3  411.43   17.27
   3  -2   3  428.22   15.29
   3  -2   3  403.40   16.42
   3  -2   3  396.42   15.91
  -3   2  -3  424.48   14.76
  -3   2  -3  400.59   14.70
  -3   2  -3  408.77   14.73
  -3   2  -4   50.83    5.10
  -3   2  -4   48.75    4.58
   3  -2   4   44.64    4.81
  -3   2  -4   48.04    4.44
   3  -2   4   45.88    3.11
  -3   2  -4   50.80    2.68
  -3   2  -4   47.87    2.61
  -3   2  -5   20.79    1.89
   3  -2   5   21.88    2.33
   3  -2   5   22.78    2.38
  -3   2  -5   22.33    1.95
   3  -2   5   21.73    4.02
  -3   2  -5   14.81    3.35
   3  -2   5   23.50    2.33
  -3   2  -5   17.73    3.96
  -3   2  -5   20.70    1.82
  -3   2  -5   21.91    1.93
  -3   2  -6  373.42   17.48
   3  -2   6  369.32   14.18
  -3   2  -6  357.72   13.48
   3  -2   6  378.32   18.30
  -3   2  -6  368.01   13.60
  -3   2  -6  336.91   13.40
   3  -2   6  362.91   14.18
   3  -2   7  263.72   11.29
  -3   2  -7  266.10   10.66
  -3   2  -7  259.83   10.55
   3  -2   7  274.69   11.42
  -3   2  -7  273.71   10.73
  -3   2  -7  278.77   14.95
   3  -2   7  262.13   11.36
   3  -2   8    1.75    1.66
   3  -2   8    1.27    2.03
   3  -2   8    0.68    1.93
   3  -2   8    2.91    1.89
  -3   2  -8   -0.25    1.79
   3  -2   8    1.07    2.04
  -3   2  -8    4.38    7.35
  -3   2  -8    2.16    1.79
  -3   2  -8    2.07    3.67
  -3   2  -8   -0.94    2.13
   3  -2   9  569.85   21.86
  -3   2  -9  548.49   21.35
   3  -2   9  567.37   21.54
   3  -2   9  561.03   22.10
  -3   2  -9  591.06   21.68
   3  -2   9  575.67   22.13
  -3   2  -9  605.13   21.71
  -3   2  -9  578.64   27.02
  -3   2 -10   38.82    3.60
  -3   2 -10   27.31    3.09
   3  -2  10   33.75    3.22
  -3   2 -10   38.17    3.57
  -3   2 -10   37.84    3.45
   3  -2  10   36.26    3.48
   3  -2  10   33.01    3.01
  -3   2 -11  291.15   11.60
   3  -2  11  271.52   10.57
  -3   2 -11  257.45   11.42
  -3   2 -11  266.78   11.39
  -3   2 -12  187.93    8.69
  -3   2 -12  216.45    9.09
   3  -2  12  197.46    7.80
  -3   2 -13   20.13    2.79
   3  -2  13   16.86    1.34
  -3   2 -13   17.48    2.70
  -3   1  15    3.94    0.94
   3  -1 -14  230.21   10.23
  -3   1  14  225.40    8.76
   3  -1 -14  227.48   10.64
   3  -1 -13   30.16    4.08
   3  -1 -13   38.66    4.75
  -3   1  13   34.25    3.17
   3  -1 -13   38.71    4.95
   3  -1 -13   30.55    4.62
  -3   1  12   21.37    3.10
   3  -1 -12   29.37    4.85
  -3   1  12   21.97    3.16
   3  -1 -12   24.77    3.79
   3  -1 -12   24.91    4.29
  -3   1  12   20.19    2.86
   3  -1 -12   23.56    7.87
   3  -1 -12   20.66    4.36
  -3   1  12   19.26    2.58
  -3   1  11  633.48   24.79
   3  -1 -11  658.27   24.94
   3  -1 -11  667.85   25.21
  -3   1  11  712.66   24.97
   3  -1 -11  722.51   33.13
  -3   1  11  638.90   23.53
  -3   1  11  643.41   24.94
  -3   1  10    0.18    1.95
  -3   1  10    1.52    2.12
   3  -1 -10    2.78    3.02
  -3   1  10   -0.83    2.05
   3  -1 -10    0.52    3.18
   3  -1 -10   -2.79    6.27
  -3   1  10   -1.87    2.43
  -3   1  10   -0.37    2.50
   3  -1 -10    2.25    3.13
  -3   1   9   10.24    2.34
  -3   1   9    7.60    1.49
  -3   1   9    8.93    2.28
   3  -1  -9   11.59    2.89
[truncated: 730,396 more chars]
