# Supplementary material for: SCXRD, CSP-NMRX and microED in the quest for three elusive polymorphs of meloxicam
Source: IUCrJ. 2025 Jan 1;12(Pt 1):109–22. doi: 10.1107/S2052252524011898 (PMC11707701; doi:10.1107/S2052252524011898)
Supplement: Supplementary file 2 [file m-12-00109-sup2.hkl]

data_I                                                                          
_shelx_title ' meloxicam_v2_02_auto_a.res in P-1'                               
_shelx_refln_list_code          4                                               
_shelx_F_calc_maximum      187.41                                               
_exptl_crystal_F_000       728.00                                               
_reflns_d_resolution_high  0.7960                                               
                                                                                
loop_                                                                           
 _space_group_symop_operation_xyz                                               
 'x, y, z'                                                                      
 '-x, -y, -z'                                                                   
                                                                                
_cell_length_a    11.2439                                                       
_cell_length_b    11.2772                                                       
_cell_length_c    13.4027                                                       
_cell_angle_alpha  65.901                                                       
_cell_angle_beta   87.254                                                       
_cell_angle_gamma  79.439                                                       
                                                                                
_shelx_F_squared_multiplier     1.000                                           
                                                                                
loop_                                                                           
 _refln_index_h                                                                 
 _refln_index_k                                                                 
 _refln_index_l                                                                 
 _refln_F_squared_calc                                                          
 _refln_F_squared_meas                                                          
 _refln_F_squared_sigma                                                         
 _refln_observed_status                                                         
   1   0   0         68.13         62.30         2.06 o                         
   2   0   0       3149.55       3053.44        80.43 o                         
   3   0   0        106.69        103.43         3.71 o                         
   4   0   0       6652.42       6368.53        89.39 o                         
   5   0   0        244.94        273.53         9.14 o                         
   6   0   0        158.31         91.08         4.02 o                         
   7   0   0          7.65          2.53         2.16 o                         
   8   0   0       1359.16       1439.32        17.81 o                         
   9   0   0        277.86        265.68         5.95 o                         
  10   0   0       4054.54       4065.06        48.00 o                         
  11   0   0        346.68        346.51         6.53 o                         
  12   0   0        211.30        216.26         6.45 o                         
  13   0   0         32.53         36.15         2.43 o                         
 -13   1   0         58.23         59.99         3.30 o                         
 -12   1   0        678.88        696.36        11.39 o                         
 -11   1   0         55.78         52.57         2.77 o                         
 -10   1   0        222.49        240.03         5.47 o                         
  -9   1   0        255.20        250.70         5.60 o                         
  -8   1   0       2571.88       2538.66        32.23 o                         
  -7   1   0        327.40        336.82         5.68 o                         
  -6   1   0       2254.73       2397.79        33.68 o                         
  -5   1   0         25.45         22.09         2.02 o                         
  -4   1   0          9.90          2.56         1.71 o                         
  -3   1   0          4.15          3.79         2.82 o                         
  -2   1   0       6472.42       6183.08        96.15 o                         
  -1   1   0        506.02        420.78         7.89 o                         
   0   1   0       1779.43       1767.06        61.85 o                         
   1   1   0       2993.93       2925.00        50.99 o                         
   2   1   0       4951.96       4789.31        73.24 o                         
   3   1   0         20.42         14.93         4.04 o                         
   4   1   0       1381.19       1322.19        20.11 o                         
   5   1   0        516.73        573.27        10.34 o                         
   6   1   0        731.14        847.19        15.18 o                         
   7   1   0        131.73        157.69         4.25 o                         
   8   1   0         96.47         82.23         3.15 o                         
   9   1   0        851.02        830.63        10.91 o                         
  10   1   0        121.05        116.87         3.37 o                         
  11   1   0        257.29        247.60         6.77 o                         
  12   1   0         11.56         17.94         2.11 o                         
  13   1   0        718.17        678.84        18.68 o                         
  14   1   0        150.42        106.89         5.50 o                         
 -13   2   0        792.92        927.79        79.20 o                         
 -12   2   0          0.46         -0.53         1.89 o                         
 -11   2   0         36.38         38.15         2.18 o                         
 -10   2   0         29.93         30.32         2.75 o                         
  -9   2   0         12.82          7.05         2.23 o                         
  -8   2   0          6.97          6.24         2.05 o                         
  -7   2   0       1271.88       1220.77        16.88 o                         
  -6   2   0        456.43        463.75         7.27 o                         
  -5   2   0          1.70          5.27         2.00 o                         
  -4   2   0        979.91       1000.02        15.49 o                         
  -3   2   0       6103.57       6154.04        71.31 o                         
  -2   2   0       5882.74       5330.70        76.95 o                         
  -1   2   0       3636.18       3484.40        46.57 o                         
   0   2   0         37.62         54.07         6.69 o                         
   1   2   0       2555.56       2394.14        49.34 o                         
   2   2   0       7753.65       7668.13       132.40 o                         
   3   2   0        343.02        373.30        11.01 o                         
   4   2   0        784.52        851.30        17.40 o                         
   5   2   0         56.62         66.70         3.42 o                         
   6   2   0       8609.01       8988.12       110.89 o                         
   7   2   0        111.02        160.47         4.48 o                         
   8   2   0       6552.31       6533.17        87.60 o                         
   9   2   0         25.95         37.67         2.48 o                         
  10   2   0        335.38        281.82         5.88 o                         
  11   2   0       1607.83       1574.42        22.72 o                         
  12   2   0        502.95        537.54         8.98 o                         
  13   2   0         51.66         53.72         3.74 o                         
  14   2   0         53.25         43.96         3.55 o                         
 -12   3   0         18.01         17.68         2.13 o                         
 -11   3   0        183.71        196.02         3.96 o                         
 -10   3   0        259.78        263.03         5.26 o                         
  -9   3   0         10.08         11.75         1.96 o                         
  -8   3   0       1509.60       1532.52        19.08 o                         
  -7   3   0       1154.34       1142.51        14.16 o                         
  -6   3   0        346.86        316.36         5.59 o                         
  -5   3   0        139.28        118.28         3.40 o                         
  -4   3   0       1969.25       1849.08        33.70 o                         
  -3   3   0        426.25        456.86         8.91 o                         
  -2   3   0         26.89         19.56         2.95 o                         
  -1   3   0        428.65        327.36         6.28 o                         
   0   3   0      14492.65      13513.43       241.86 o                         
   1   3   0       1976.87       2118.56        39.24 o                         
   2   3   0        184.38        249.17         5.56 o                         
   3   3   0       1108.49        953.67        14.45 o                         
   4   3   0       2972.25       2998.02        45.64 o                         
   5   3   0        795.69        735.58        14.43 o                         
   6   3   0       4282.36       4307.06        60.06 o                         
   7   3   0          2.90         13.98         2.19 o                         
   8   3   0        767.52        764.56        10.84 o                         
   9   3   0         97.81         95.05         3.89 o                         
  10   3   0         77.28         51.08         2.79 o                         
  11   3   0        919.94        880.45        13.69 o                         
  12   3   0         11.45         13.44         2.28 o                         
  13   3   0          3.54         15.50         2.33 o                         
  14   3   0         85.63        106.09         5.53 o                         
 -12   4   0        199.61        187.34         8.71 o                         
 -11   4   0         11.75         13.81         2.53 o                         
 -10   4   0        273.93        297.82         6.59 o                         
  -9   4   0         25.54         24.91         2.39 o                         
  -8   4   0       2026.14       2009.84        23.00 o                         
  -7   4   0        259.76        264.38         5.96 o                         
  -6   4   0         10.72         10.09         1.64 o                         
  -5   4   0        455.13        478.63         6.10 o                         
  -4   4   0        484.84        493.41         6.94 o                         
  -3   4   0         71.95         49.22         2.48 o                         
  -2   4   0         36.93         52.08         2.18 o                         
  -1   4   0        671.67        707.89        11.57 o                         
   0   4   0        979.33        888.70        14.41 o                         
   1   4   0          1.72          4.54         2.57 o                         
   2   4   0         53.82         39.22         2.90 o                         
   3   4   0         75.83         76.35         3.89 o                         
   4   4   0        295.19        245.03         5.50 o                         
   5   4   0       1039.04       1093.88        19.40 o                         
   6   4   0         31.90         29.58         2.68 o                         
   7   4   0          3.88          9.81         2.42 o                         
   8   4   0         33.03         26.08         2.00 o                         
   9   4   0        399.61        397.23         6.67 o                         
  10   4   0        154.64        156.71         4.13 o                         
  11   4   0        181.23        149.72         4.31 o                         
  12   4   0         28.78         39.02         2.73 o                         
  13   4   0        296.86        332.17         8.82 o                         
 -11   5   0         72.70         59.47         4.04 o                         
 -10   5   0        505.43        543.99        12.12 o                         
  -9   5   0         19.84         21.91         2.21 o                         
  -8   5   0          0.16         -0.13         1.77 o                         
  -7   5   0        134.94        139.82         3.60 o                         
  -6   5   0        388.58        377.61         5.46 o                         
  -5   5   0        695.88        702.23         8.81 o                         
  -4   5   0         13.54         14.29         1.52 o                         
  -3   5   0        305.75        354.00         5.56 o                         
  -2   5   0        395.02        471.15         8.62 o                         
  -1   5   0        595.77        613.63        12.31 o                         
   0   5   0        263.78        377.40        13.61 o                         
   1   5   0        187.25        105.59         5.07 o                         
   2   5   0        737.79        808.05        16.73 o                         
   3   5   0          0.72          5.90         3.48 o                         
   4   5   0         78.50         86.20         3.82 o                         
   5   5   0       1823.36       1803.36        23.15 o                         
   6   5   0          4.40          7.29         1.97 o                         
   7   5   0       1209.81       1167.45        17.08 o                         
   8   5   0         53.07         46.11         2.54 o                         
   9   5   0        966.28        968.74        14.20 o                         
  10   5   0        167.10        148.95         4.27 o                         
  11   5   0        558.84        594.06         9.56 o                         
  12   5   0        356.97        361.35         7.31 o                         
  13   5   0          0.01          2.19         2.22 o                         
 -10   6   0         72.78         73.50         6.62 o                         
  -9   6   0         48.72         51.06         3.46 o                         
  -8   6   0       1151.56       1183.41        16.79 o                         
  -7   6   0       1274.54       1284.78        16.04 o                         
  -6   6   0         46.47         85.45         3.55 o                         
  -5   6   0       2038.13       2016.72        21.64 o                         
  -4   6   0        351.83        365.58         5.71 o                         
  -3   6   0        122.86        107.47         2.75 o                         
  -2   6   0        181.97        185.79         4.13 o                         
  -1   6   0        421.99        371.49         6.19 o                         
   0   6   0        190.71        190.21         6.15 o                         
   1   6   0        241.80        241.52         6.62 o                         
   2   6   0       1021.54       1022.50        21.28 o                         
   3   6   0       4052.74       4056.60        56.91 o                         
   4   6   0       1061.01       1103.17        15.03 o                         
   5   6   0       2504.16       2408.39        29.49 o                         
   6   6   0         22.34         17.49         2.10 o                         
   7   6   0        254.39        268.48         7.28 o                         
   8   6   0        797.60        776.18        11.20 o                         
   9   6   0          2.53          2.94         2.05 o                         
  10   6   0         66.36         82.19        10.86 o                         
  11   6   0         53.64         57.20         2.42 o                         
  12   6   0         71.33         69.98         3.00 o                         
  13   6   0          1.01          3.07         2.46 o                         
  -9   7   0          2.56          3.40         2.64 o                         
  -8   7   0        172.77        160.10         4.46 o                         
  -7   7   0        769.48        783.80        12.81 o                         
  -6   7   0        121.22        105.82         3.06 o                         
  -5   7   0         62.43         69.02         2.37 o                         
  -4   7   0        604.05        627.75         7.96 o                         
  -3   7   0       1876.40       2000.94        21.12 o                         
  -2   7   0          3.74          5.68         1.85 o                         
  -1   7   0         73.83         77.37         2.62 o                         
   0   7   0         35.19         34.03         2.31 o                         
   1   7   0         92.96         90.51         3.44 o                         
   2   7   0         47.73         42.66         3.05 o                         
   3   7   0        341.60        460.26        11.59 o                         
   4   7   0        839.10        859.60        11.49 o                         
   5   7   0        440.85        468.41         8.75 o                         
   6   7   0         51.61         42.32         2.95 o                         
   7   7   0         69.32         70.84         3.23 o                         
   8   7   0        438.83        443.58         8.03 o                         
   9   7   0       1190.49       1189.80        20.55 o                         
  10   7   0          1.84          2.23         2.20 o                         
  11   7   0        267.91        264.70         8.13 o                         
  12   7   0        345.90        356.50        10.40 o                         
  -8   8   0         54.68         59.65         3.63 o                         
  -7   8   0         96.86        102.47         3.94 o                         
  -6   8   0        253.86        271.07         5.85 o                         
  -5   8   0        575.22        588.54         7.51 o                         
  -4   8   0         14.87         15.90         2.22 o                         
  -3   8   0        568.63        764.33        12.41 o                         
  -2   8   0       2644.67       2691.85        37.78 o                         
  -1   8   0         26.17         32.71         2.40 o                         
   0   8   0         98.62         88.58         3.52 o                         
   1   8   0       2170.71       2213.53        33.04 o                         
   2   8   0        216.02        209.88         5.84 o                         
   3   8   0        138.75        151.60         4.33 o                         
   4   8   0        332.88        330.11         6.10 o                         
   5   8   0        707.54        710.13        11.27 o                         
   6   8   0          6.57         10.48         2.64 o                         
   7   8   0         73.11         76.45         4.22 o                         
   8   8   0        278.71        272.12         7.54 o                         
   9   8   0        349.05        370.11         9.72 o                         
  10   8   0        117.75        106.33         4.00 o                         
  11   8   0       1635.78       1654.34        49.70 o                         
  12   8   0        376.14        360.73        12.52 o                         
  -7   9   0        452.34        479.81        18.17 o                         
  -6   9   0         23.54         28.81         2.71 o                         
  -5   9   0        753.05        756.28        11.42 o                         
  -4   9   0       1085.67       1047.02        13.13 o                         
  -3   9   0         36.88         40.19         2.77 o                         
  -2   9   0       1159.27       1181.94        16.76 o                         
  -1   9   0        407.00        417.68        12.27 o                         
   0   9   0        489.48        488.81        11.27 o                         
   1   9   0         12.58         18.95         3.49 o                         
   2   9   0        898.50        883.83        13.10 o                         
   3   9   0         11.15          9.49         2.10 o                         
   4   9   0        142.14        143.41         4.88 o                         
   5   9   0        115.00        110.45         4.09 o                         
   6   9   0        402.69        415.11         7.49 o                         
   7   9   0        121.95        125.00         5.16 o                         
   8   9   0        301.96        321.34         6.33 o                         
   9   9   0         18.03         20.95         1.94 o                         
  10   9   0        181.25        167.39         4.94 o                         
  11   9   0        267.76        222.03         9.46 o                         
  -6  10   0         21.94         26.90         3.69 o                         
  -5  10   0        961.83        923.36        18.03 o                         
  -4  10   0         23.56         19.50         2.71 o                         
  -3  10   0        120.46        127.84         3.96 o                         
  -2  10   0          1.57          1.90         2.28 o                         
  -1  10   0        365.72        366.41        10.29 o                         
   1  10   0        159.53        153.69         6.87 o                         
   2  10   0        203.45        216.75         5.67 o                         
   3  10   0        150.98        157.48         4.07 o                         
   4  10   0         89.27         92.15         3.72 o                         
   5  10   0         79.27         73.85         3.47 o                         
   6  10   0        996.31       1007.29        23.27 o                         
   7  10   0        371.59        407.75         7.93 o                         
   8  10   0        557.33        579.92        11.03 o                         
   9  10   0          1.86         -0.10         2.28 o                         
  10  10   0        581.86        566.41        22.05 o                         
  -4  11   0         22.18         23.26         5.60 o                         
  -3  11   0         27.46         30.12         3.82 o                         
  -2  11   0        830.94        827.01        15.85 o                         
  -1  11   0          4.10          3.86         2.74 o                         
   0  11   0        257.06        272.62         6.83 o                         
   1  11   0        248.01        239.43         6.70 o                         
   2  11   0         21.32         24.98         2.79 o                         
   3  11   0        378.33        390.45         7.87 o                         
   4  11   0       2347.49       2443.12        45.78 o                         
   5  11   0        289.48        294.73         6.26 o                         
   6  11   0        215.48        223.45         7.00 o                         
   7  11   0         96.83         84.17         4.66 o                         
   8  11   0        114.97        100.79         4.82 o                         
   9  11   0        201.33        170.40         7.79 o                         
  -1  12   0          0.22         -2.09         3.11 o                         
   0  12   0         94.09         86.60         3.91 o                         
   1  12   0         51.49         49.04         3.05 o                         
   2  12   0        294.37        312.97         9.93 o                         
   3  12   0         67.91         69.36         3.14 o                         
   4  12   0         79.06         82.22         3.86 o                         
   5  12   0         75.78         81.06         4.39 o                         
   6  12   0        254.03        225.07         8.57 o                         
   7  12   0         29.51         21.55         3.31 o                         
  -6 -12   1        267.90        230.80        10.01 o                         
  -5 -12   1         19.02         15.47         3.48 o                         
  -4 -12   1         70.60         64.05         3.09 o                         
  -3 -12   1         48.83         33.92         5.72 o                         
  -2 -12   1         56.23         56.39         4.07 o                         
  -1 -12   1         15.57         16.05         5.53 o                         
  -8 -11   1        255.72        231.70        10.69 o                         
  -7 -11   1         71.81         64.90         4.14 o                         
  -6 -11   1        150.43        156.67         5.58 o                         
  -5 -11   1        440.19        423.84         9.65 o                         
  -4 -11   1        278.68        292.18         6.15 o                         
  -3 -11   1          7.12         11.89         2.17 o                         
  -2 -11   1        765.49        787.51        11.91 o                         
  -1 -11   1         65.88         63.52         4.02 o                         
   0 -11   1        204.36        195.88         4.93 o                         
   1 -11   1        287.89        277.40         9.53 o                         
   2 -11   1          4.44          7.97         3.10 o                         
   3 -11   1         59.89         57.07         7.24 o                         
 -10 -10   1         14.98         23.80         3.07 o                         
  -9 -10   1         26.23         22.79         2.71 o                         
  -8 -10   1         57.41         51.61         3.18 o                         
  -7 -10   1        478.37        534.13        11.37 o                         
  -6 -10   1          9.64          7.83         2.25 o                         
  -5 -10   1        666.90        690.57        12.22 o                         
  -4 -10   1         49.86         39.42         3.33 o                         
  -3 -10   1        551.43        566.51        10.19 o                         
  -2 -10   1         65.58         67.97         4.69 o                         
  -1 -10   1       2547.54       2649.05        33.25 o                         
   0 -10   1         41.15         40.07         2.89 o                         
   1 -10   1         53.65         54.31         3.20 o                         
   2 -10   1         73.05         63.23         3.79 o                         
   3 -10   1        374.62        386.26        12.67 o                         
   4 -10   1         11.27         11.21         3.13 o                         
   5 -10   1        212.89        206.93        20.77 o                         
 -11  -9   1        125.69        110.64         6.46 o                         
 -10  -9   1        111.73        124.98         4.89 o                         
  -9  -9   1         43.28         51.31         3.32 o                         
  -8  -9   1        116.85        115.38         3.81 o                         
  -7  -9   1        160.86        163.92         4.79 o                         
  -6  -9   1        385.99        399.40         7.49 o                         
  -5  -9   1        639.48        647.13        10.17 o                         
  -4  -9   1         74.75         83.67         3.82 o                         
  -3  -9   1        366.64        367.91         7.54 o                         
  -2  -9   1        162.92        153.94         6.50 o                         
  -1  -9   1         31.15         38.96         3.36 o                         
   0  -9   1          0.10         -0.99         2.91 o                         
   1  -9   1         65.17         68.11         3.77 o                         
   2  -9   1        142.29        138.81         4.18 o                         
   3  -9   1        131.94        131.77         7.83 o                         
   4  -9   1        884.31        875.11        13.76 o                         
   5  -9   1        255.69        245.00         7.09 o                         
   6  -9   1        290.54        280.49        12.63 o                         
   7  -9   1        429.81        403.88        17.94 o                         
 -12  -8   1        248.19        224.88         9.81 o                         
 -11  -8   1         67.80         59.52         3.07 o                         
 -10  -8   1        146.87        130.79         6.69 o                         
  -9  -8   1        467.84        475.32         9.73 o                         
  -8  -8   1        613.90        645.40        10.89 o                         
  -6  -8   1         85.74         81.48         3.54 o                         
  -5  -8   1        730.50        729.67        10.94 o                         
  -4  -8   1        143.08        123.65         3.98 o                         
  -3  -8   1        597.20        624.37         8.66 o                         
  -2  -8   1        122.75        112.53         4.44 o                         
  -1  -8   1         83.57         81.99         4.15 o                         
   0  -8   1         14.37         14.02         2.49 o                         
   1  -8   1       1595.08       1569.96        19.88 o                         
   2  -8   1        796.26        800.97        10.96 o                         
   3  -8   1         66.01         65.05         2.51 o                         
   4  -8   1        203.38        218.19         5.16 o                         
   5  -8   1        792.56        810.32        11.21 o                         
   6  -8   1         54.28         47.50         3.29 o                         
   7  -8   1        729.05        714.41        15.05 o                         
   8  -8   1          1.41          4.01         2.96 o                         
 -12  -7   1        182.00        178.99         6.65 o                         
 -11  -7   1        859.87        899.78        14.29 o                         
 -10  -7   1       1285.97       1327.42        22.61 o                         
  -9  -7   1       1099.84       1132.11        18.34 o                         
  -8  -7   1         63.45         67.65         3.30 o                         
  -7  -7   1       1538.08       1572.91        27.94 o                         
  -6  -7   1          6.95         15.55         2.38 o                         
  -5  -7   1        887.44        874.21        12.67 o                         
  -4  -7   1       1192.87       1218.11        15.55 o                         
  -3  -7   1          0.25          1.75         1.92 o                         
  -2  -7   1        800.67        822.83        13.46 o                         
  -1  -7   1        381.71        386.22         6.74 o                         
   0  -7   1        586.57        596.37         8.87 o                         
   1  -7   1         14.76          7.75         1.82 o                         
   2  -7   1        595.76        575.49         7.32 o                         
   3  -7   1       1013.88       1175.02        16.59 o                         
   4  -7   1          3.04          1.64         1.67 o                         
   5  -7   1        369.24        375.64         5.45 o                         
   6  -7   1        563.76        568.36         8.05 o                         
   7  -7   1         86.39         86.65         3.70 o                         
   8  -7   1         31.55         27.73         3.43 o                         
   9  -7   1        337.48        320.06         7.74 o                         
 -12  -6   1         10.26         10.07         1.96 o                         
 -11  -6   1         58.14         52.54         2.77 o                         
 -10  -6   1        203.49        203.23         5.34 o                         
  -9  -6   1        995.26       1001.62        15.57 o                         
  -8  -6   1         15.59         14.05         2.16 o                         
  -7  -6   1        176.81        161.20         5.18 o                         
  -6  -6   1        211.90        216.08         5.01 o                         
  -5  -6   1         45.86         43.65         3.04 o                         
  -4  -6   1       2990.24       3021.65        32.81 o                         
  -3  -6   1        282.07        293.81         5.78 o                         
  -2  -6   1        451.31        504.54        11.34 o                         
  -1  -6   1       1414.85       1461.75        18.91 o                         
   0  -6   1        126.56        105.10         2.54 o                         
   1  -6   1        713.69        759.46         8.44 o                         
   2  -6   1        504.13        506.01         6.11 o                         
   3  -6   1        416.27        442.09         5.72 o                         
   4  -6   1         30.10         23.67         1.79 o                         
   5  -6   1         46.47         47.84         2.31 o                         
   6  -6   1        175.22        171.99         4.94 o                         
   7  -6   1        324.05        314.21         6.25 o                         
   8  -6   1         43.39         39.64         2.71 o                         
   9  -6   1         73.34         67.95         4.59 o                         
  10  -6   1         13.34         16.18         3.07 o                         
 -13  -5   1          6.18          5.28         2.53 o                         
 -12  -5   1          7.57          8.48         2.02 o                         
 -11  -5   1        527.39        508.43         9.35 o                         
  -9  -5   1         22.97         30.50         2.93 o                         
  -8  -5   1        283.33        281.70         7.49 o                         
  -7  -5   1          6.72          2.66         2.06 o                         
  -6  -5   1        870.15        824.25        12.18 o                         
  -5  -5   1         22.85         29.04         2.53 o                         
  -4  -5   1        150.01        160.89         4.66 o                         
  -3  -5   1        200.69        216.59        10.12 o                         
  -2  -5   1       1513.11       1515.44        33.07 o                         
  -1  -5   1        117.99        118.23         4.19 o                         
   0  -5   1        357.64        318.72         6.73 o                         
   1  -5   1        189.57        236.27         6.29 o                         
   2  -5   1        691.28        803.53         8.99 o                         
   3  -5   1          5.27          3.67         1.43 o                         
   4  -5   1       1857.38       1781.43        17.67 o                         
   5  -5   1        115.01        104.52         3.03 o                         
   6  -5   1       1458.21       1568.22        16.02 o                         
   7  -5   1         41.36         36.78         2.28 o                         
   8  -5   1       1079.49       1098.72        16.80 o                         
   9  -5   1        203.56        208.26         5.05 o                         
  10  -5   1        540.09        545.20        29.47 o                         
  11  -5   1         54.75         33.16         3.83 o                         
 -13  -4   1          5.39          6.17         2.06 o                         
 -12  -4   1        864.62        814.25        18.26 o                         
 -11  -4   1         16.70         11.57         1.94 o                         
 -10  -4   1        731.90        696.32        11.90 o                         
  -9  -4   1        497.37        467.98         7.63 o                         
  -8  -4   1       1364.61       1352.70        16.35 o                         
  -7  -4   1        474.07        475.90         7.09 o                         
  -6  -4   1       1216.68       1207.20        18.59 o                         
  -5  -4   1        747.45        737.94        14.02 o                         
  -4  -4   1        693.89        686.33        14.53 o                         
  -3  -4   1        108.85         99.85         7.12 o                         
  -2  -4   1        112.84         91.63         4.60 o                         
  -1  -4   1         10.01         21.05         1.95 o                         
   0  -4   1        329.02        347.77         6.42 o                         
   1  -4   1        359.97        350.28         7.56 o                         
   2  -4   1       3966.92       3895.30        45.08 o                         
   3  -4   1        877.21        908.89        12.57 o                         
   4  -4   1        840.59        788.70         9.33 o                         
   5  -4   1        214.31        196.10         3.03 o                         
   6  -4   1         88.85         92.44         2.31 o                         
   7  -4   1       1507.59       1497.32        18.53 o                         
   8  -4   1        254.58        244.39         5.06 o                         
   9  -4   1         64.89         62.85         3.03 o                         
  10  -4   1         96.17        101.92         3.92 o                         
  11  -4   1        137.44        142.62        16.92 o                         
 -13  -3   1         11.34          9.60         2.17 o                         
 -12  -3   1        133.15        142.35         5.16 o                         
 -11  -3   1        424.09        457.95         7.61 o                         
 -10  -3   1         67.76         84.98         3.13 o                         
  -9  -3   1        596.02        527.51         8.45 o                         
  -8  -3   1         37.81         45.29         2.36 o                         
  -7  -3   1        640.16        749.68        10.32 o                         
  -6  -3   1          7.40          7.71         2.10 o                         
  -5  -3   1        506.62        602.27        11.67 o                         
  -4  -3   1        123.15        125.63         4.43 o                         
  -3  -3   1        656.91        614.77        10.09 o                         
  -2  -3   1       1299.44       1370.24        25.55 o                         
  -1  -3   1        338.69        303.54         8.09 o                         
   0  -3   1        511.03        504.75         9.63 o                         
   1  -3   1        118.72        103.42         4.51 o                         
   2  -3   1          1.66          6.30         1.78 o                         
   3  -3   1          1.43          3.68         1.64 o                         
   4  -3   1       1127.57       1113.73        16.87 o                         
   5  -3   1       1248.85       1242.28        14.97 o                         
   6  -3   1       1182.61       1119.97        12.74 o                         
   7  -3   1        108.60        100.02         2.98 o                         
   8  -3   1          7.18          4.42         1.96 o                         
   9  -3   1        595.95        594.19         8.10 o                         
  10  -3   1        233.76        273.53         6.65 o                         
  11  -3   1        444.26        467.78         9.36 o                         
  12  -3   1         48.90         51.51         3.46 o                         
 -13  -2   1        370.16        374.19        13.88 o                         
 -12  -2   1         19.62         20.02         2.22 o                         
 -11  -2   1         63.46         59.19         2.89 o                         
 -10  -2   1       1353.82       1251.28        16.84 o                         
  -9  -2   1         69.33         52.15         2.56 o                         
  -8  -2   1        175.12        176.86         4.66 o                         
  -7  -2   1         91.90         87.66         3.38 o                         
  -6  -2   1        787.41       1000.27        15.81 o                         
  -5  -2   1       6089.87       6075.94        96.45 o                         
  -4  -2   1        131.96         92.67        14.86 o                         
  -3  -2   1        722.50        670.98        12.11 o                         
  -2  -2   1       1204.91        996.98        17.99 o                         
  -1  -2   1        365.66        303.16         9.22 o                         
   0  -2   1      22645.57      23344.51       395.79 o                         
   1  -2   1         22.48         19.28         2.33 o                         
   2  -2   1       1584.49       1452.95        23.61 o                         
   3  -2   1       1028.07       1063.73        14.59 o                         
   4  -2   1         42.27         20.85         2.56 o                         
   5  -2   1       2022.39       2113.93        35.33 o                         
   6  -2   1        475.46        473.11         6.96 o                         
   7  -2   1        284.84        264.39         4.67 o                         
   8  -2   1       1136.47       1176.55        14.54 o                         
   9  -2   1         15.82          9.90         2.02 o                         
  10  -2   1       1525.71       1620.49        22.42 o                         
  11  -2   1        381.67        382.55         6.58 o                         
  12  -2   1        648.38        663.39        17.70 o                         
  13  -2   1         66.17         34.15         3.45 o                         
 -13  -1   1        222.07        210.73         5.73 o                         
 -12  -1   1        208.94        207.18         4.69 o                         
 -11  -1   1        616.41        611.50        11.42 o                         
 -10  -1   1        772.23        735.83        15.97 o                         
  -9  -1   1       3458.66       3366.25        36.12 o                         
  -8  -1   1       1676.49       1727.09        20.93 o                         
  -7  -1   1        882.53        855.34        13.05 o                         
  -6  -1   1       2510.00       2670.47        52.39 o                         
  -5  -1   1       8609.77       8811.05       125.33 o                         
  -4  -1   1        141.62        136.60         4.41 o                         
  -3  -1   1       1264.50       1195.28        27.54 o                         
  -2  -1   1       5875.69       5558.36        85.84 o                         
  -1  -1   1      18691.90      18436.48       312.62 o                         
   0  -1   1       2093.74       1891.43        37.77 o                         
   1  -1   1        196.11        168.32         4.86 o                         
   2  -1   1          8.76         14.83         2.13 o                         
   3  -1   1       2794.45       2581.03        65.94 o                         
   4  -1   1       1158.60       1074.72        18.43 o                         
   5  -1   1        175.98        123.66         4.11 o                         
   6  -1   1       1806.64       1791.13        26.15 o                         
   7  -1   1        220.80        201.17         4.17 o                         
   8  -1   1        410.10        420.63         7.20 o                         
   9  -1   1        677.03        687.76        10.41 o                         
  10  -1   1       1540.41       1539.22        18.86 o                         
  11  -1   1          0.59         -0.13         2.00 o                         
  12  -1   1         92.71        119.68         3.49 o                         
  13  -1   1         29.80         24.47         2.60 o                         
 -13   0   1         35.28         38.80         2.15 o                         
 -12   0   1        519.71        542.47         9.16 o                         
 -11   0   1         75.80         89.50         3.93 o                         
 -10   0   1        702.80        833.36        13.58 o                         
  -9   0   1         87.49         86.69         3.53 o                         
  -8   0   1        118.18         99.81         3.86 o                         
  -7   0   1         20.90         18.21         1.94 o                         
  -6   0   1         32.28         32.61         2.64 o                         
  -5   0   1         65.01         42.84         5.06 o                         
  -4   0   1         18.96         20.10         1.78 o                         
  -3   0   1       3974.70       3795.60       118.81 o                         
  -2   0   1        263.03        202.91         4.66 o                         
  -1   0   1       1619.10       1539.46        38.70 o                         
   0   0   1        359.37        319.76         9.37 o                         
   1   0   1       4287.21       4296.87        65.62 o                         
   2   0   1       1147.72       1099.14        20.44 o                         
   3   0   1         32.60         32.03         2.80 o                         
   4   0   1       1233.83       1207.16        18.63 o                         
   5   0   1       6921.54       7069.23        93.59 o                         
   6   0   1       1212.99       1598.29        28.59 o                         
   7   0   1        218.89        210.94         4.22 o                         
   8   0   1         27.77         24.67         2.20 o                         
   9   0   1        877.78        872.92        14.13 o                         
  10   0   1        226.32        253.95         5.17 o                         
  11   0   1       1246.35       1193.53        14.90 o                         
  12   0   1         44.25         44.12         2.47 o                         
  13   0   1        665.82        611.36        12.03 o                         
 -13   1   1        228.63        220.29         5.09 o                         
 -12   1   1        482.25        512.28         8.50 o                         
 -11   1   1        363.04        369.40         6.91 o                         
 -10   1   1         14.05         16.99         2.27 o                         
  -9   1   1        508.69        512.27         9.34 o                         
  -8   1   1         63.63         57.42         2.94 o                         
  -7   1   1       5291.97       5208.99        51.75 o                         
  -6   1   1        182.45        170.71         4.70 o                         
  -5   1   1        767.07        752.97        11.17 o                         
  -4   1   1         23.57         27.79         2.09 o                         
  -3   1   1       2458.08       2298.99        34.50 o                         
  -2   1   1          1.98          3.42         3.62 o                         
  -1   1   1      10555.65       9720.99       148.19 o                         
   0   1   1          0.27          2.08         0.63 o                         
   1   1   1      18902.15      20895.11       499.15 o                         
   2   1   1         79.22         79.87         2.63 o                         
   3   1   1      13768.07      14078.74       195.10 o                         
   4   1   1        124.35        128.22         4.73 o                         
   5   1   1       3766.37       4099.16        59.75 o                         
   6   1   1       1313.93       1389.11        26.03 o                         
   7   1   1         36.73          6.61         2.30 o                         
   8   1   1        461.06        469.44         8.80 o                         
   9   1   1       2494.86       2170.88        28.40 o                         
  10   1   1        376.35        341.30         6.99 o                         
  11   1   1       1316.85       1249.29        18.55 o                         
  12   1   1         70.27         67.65         2.61 o                         
  13   1   1        879.87        897.52        19.61 o                         
 -13   2   1         57.28         47.99         4.06 o                         
 -12   2   1        132.31        140.08         4.87 o                         
 -11   2   1        232.78        224.41         4.49 o                         
 -10   2   1        140.74        153.69         5.21 o                         
  -9   2   1       3309.50       3268.80        43.01 o                         
  -8   2   1        166.48        179.20         4.59 o                         
  -7   2   1        124.10        130.93         3.76 o                         
  -6   2   1        214.32        183.49         4.32 o                         
  -5   2   1        724.16        626.91        11.49 o                         
  -4   2   1       1521.49       1577.77        20.48 o                         
  -3   2   1        533.80        427.79        11.97 o                         
  -2   2   1        646.24        605.77        14.16 o                         
  -1   2   1        752.70        716.45        16.41 o                         
   0   2   1       1116.51       1009.04        18.98 o                         
   1   2   1         22.92         21.22         1.62 o                         
   2   2   1        457.48        376.08         6.40 o                         
   3   2   1        937.31        866.27        13.93 o                         
   4   2   1        573.12        544.68        11.80 o                         
   5   2   1         17.42          9.67         2.22 o                         
   6   2   1         61.75         45.77         2.78 o                         
   7   2   1         25.71         29.40         2.39 o                         
   8   2   1        333.72        333.87         7.67 o                         
   9   2   1          2.29         25.07         2.66 o                         
  10   2   1         23.02         22.79         2.65 o                         
  11   2   1       1012.61        962.73        14.78 o                         
  12   2   1         31.92         42.89         2.36 o                         
  13   2   1          0.89         -0.18         2.16 o                         
 -12   3   1        888.05        964.55        64.07 o                         
 -11   3   1          9.38          6.88         1.99 o                         
 -10   3   1        351.97        382.47         6.78 o                         
  -9   3   1        126.62        124.38         3.44 o                         
  -8   3   1       1301.22       1259.10        16.32 o                         
  -7   3   1          0.13          4.09         2.02 o                         
  -6   3   1        287.02        298.51         5.27 o                         
  -5   3   1       1114.07       1035.86        14.16 o                         
  -4   3   1       3357.55       3423.47        56.25 o                         
  -3   3   1       1081.60       1175.98        20.92 o                         
  -2   3   1        386.89        362.14         8.32 o                         
  -1   3   1       2142.66       2195.66        33.32 o                         
   0   3   1       1714.26       1665.21        45.04 o                         
   1   3   1       5404.82       5324.32        69.30 o                         
   2   3   1        227.31        263.70         6.01 o                         
   3   3   1        285.79        352.61        14.27 o                         
   4   3   1         19.28         24.71         3.36 o                         
   5   3   1       3600.77       3656.31        54.53 o                         
   6   3   1       1156.51       1131.55        18.39 o                         
   7   3   1         53.08         42.16         2.67 o                         
   8   3   1        652.71        628.63         9.44 o                         
   9   3   1       1874.77       1830.75        24.90 o                         
  10   3   1        585.00        562.61         9.31 o                         
  11   3   1       2141.51       2032.03        28.15 o                         
  12   3   1        139.11        129.89         4.08 o                         
  13   3   1        285.62        289.13         7.72 o                         
  14   3   1         25.00         17.49         2.70 o                         
 -12   4   1        140.43        127.24         7.04 o                         
 -11   4   1        872.25        872.85        14.02 o                         
 -10   4   1        143.14        149.77         3.88 o                         
  -9   4   1         50.94         49.98         2.54 o                         
  -8   4   1       1060.23       1116.40        13.29 o                         
  -7   4   1       2904.01       2866.29        28.34 o                         
  -6   4   1       1577.54       1540.58        15.94 o                         
  -5   4   1        490.38        485.59         5.78 o                         
  -4   4   1        459.68        422.38         8.52 o                         
  -3   4   1       2969.66       3060.90        39.03 o                         
  -2   4   1       2108.38       2198.89        29.61 o                         
  -1   4   1       4362.96       4258.97        57.74 o                         
   0   4   1       2582.95       2337.99        33.82 o                         
   1   4   1         82.33         46.81         3.13 o                         
   2   4   1       2014.40       1914.90        31.66 o                         
   3   4   1       5548.68       5424.10        73.20 o                         
   4   4   1        880.37        966.42        18.46 o                         
   5   4   1        245.05        218.08         8.05 o                         
   6   4   1         56.45         44.37         3.11 o                         
   7   4   1        322.89        311.53         6.86 o                         
   8   4   1          0.61          1.36         1.62 o                         
   9   4   1        596.97        555.32         8.04 o                         
  10   4   1        599.44        596.78         9.21 o                         
  11   4   1         74.09         83.31         4.97 o                         
  12   4   1         21.01         16.48         2.33 o                         
  13   4   1        132.75        144.84         4.07 o                         
  14   4   1        170.97        162.75         7.38 o                         
 -11   5   1         19.06         13.17         2.07 o                         
 -10   5   1         11.07         13.67         2.52 o                         
  -9   5   1        772.16        779.05        11.07 o                         
  -8   5   1        805.96        795.70        10.82 o                         
  -7   5   1          3.04          1.22         1.75 o                         
  -6   5   1        644.72        602.17         7.42 o                         
  -5   5   1         39.92         29.43         1.87 o                         
  -4   5   1        515.69        481.02         6.29 o                         
  -3   5   1       2180.60       2214.50        26.52 o                         
  -2   5   1         44.16         43.38         4.04 o                         
  -1   5   1       2791.92       2898.24        39.58 o                         
   0   5   1       2591.67       2444.25        42.79 o                         
   1   5   1        771.70        773.03        13.99 o                         
   2   5   1        150.10        160.86         6.37 o                         
   3   5   1       2094.23       2155.28        29.85 o                         
   4   5   1          0.10         -0.72         2.83 o                         
   5   5   1         44.17         44.67         2.75 o                         
   7   5   1        103.47         87.53         3.63 o                         
   8   5   1         34.18         35.09         2.56 o                         
   9   5   1        328.02        321.19         6.80 o                         
  10   5   1          4.92          1.57         1.93 o                         
  11   5   1        562.07        537.37         9.54 o                         
  12   5   1        224.09        216.01         5.14 o                         
  13   5   1          0.03          1.76         1.68 o                         
 -11   6   1         74.80         64.38         4.30 o                         
 -10   6   1          0.13         -1.51         2.64 o                         
  -9   6   1        345.48        378.87         7.27 o                         
  -8   6   1        607.55        618.13        10.64 o                         
  -7   6   1        414.98        425.28         6.77 o                         
  -6   6   1         79.02         90.75         3.19 o                         
  -5   6   1        604.41        587.08         7.61 o                         
  -4   6   1        469.53        470.36         6.75 o                         
  -3   6   1          7.25          8.17         1.61 o                         
  -2   6   1        955.21        850.15        11.35 o                         
  -1   6   1          2.54          0.88         1.88 o                         
   0   6   1          3.51         11.10         3.27 o                         
   1   6   1        171.00        193.70         7.81 o                         
   2   6   1        109.56         87.82         5.08 o                         
   3   6   1       2375.94       2535.95        44.22 o                         
   4   6   1         21.99         16.58         2.27 o                         
   5   6   1         50.50         66.54         2.78 o                         
   6   6   1        175.54        126.76         3.39 o                         
   7   6   1        387.67        368.64         6.11 o                         
   8   6   1       1975.85       1920.07        21.16 o                         
   9   6   1        447.24        428.16         8.06 o                         
  10   6   1        134.66        140.84         3.93 o                         
  11   6   1          2.16          3.17         1.77 o                         
  12   6   1        278.43        285.76         8.60 o                         
  13   6   1         77.50         61.03         4.92 o                         
 -10   7   1        605.38        603.96        24.30 o                         
  -9   7   1        256.09        261.86         6.54 o                         
  -8   7   1        618.77        634.89         9.98 o                         
  -7   7   1        685.16        699.79        10.97 o                         
  -6   7   1         62.52         80.32         2.58 o                         
  -5   7   1         32.77         38.20         2.18 o                         
  -4   7   1        632.22        621.86         8.09 o                         
  -3   7   1       1025.47       1069.73        13.68 o                         
  -2   7   1        217.78        201.98         4.30 o                         
  -1   7   1          3.38         11.99         1.85 o                         
   0   7   1       2371.80       2389.07        29.69 o                         
   1   7   1        437.61        466.69         9.83 o                         
   2   7   1        678.72        642.11        10.50 o                         
   3   7   1        167.67        185.48         5.34 o                         
   4   7   1          1.57          4.23         2.38 o                         
   5   7   1         37.85         37.63         2.12 o                         
   6   7   1        659.22        622.39        11.30 o                         
   7   7   1        721.57        698.19        12.58 o                         
   8   7   1        705.78        673.51         9.22 o                         
   9   7   1         99.98        114.98         4.50 o                         
  10   7   1         52.35         53.53         2.69 o                         
  11   7   1        138.77        145.34         6.95 o                         
  12   7   1          0.88          2.12         3.42 o                         
  -9   8   1        329.19        307.75        10.36 o                         
  -8   8   1        189.66        197.96         5.51 o                         
  -7   8   1        192.61        194.16         4.55 o                         
  -6   8   1        166.94        170.36         5.23 o                         
  -5   8   1        110.95        103.92         3.20 o                         
  -4   8   1         13.19         19.85         2.56 o                         
  -3   8   1        591.92        601.63         8.11 o                         
  -2   8   1        403.27        407.72         9.30 o                         
  -1   8   1         21.68         19.21         2.32 o                         
   0   8   1        652.32        687.23        10.72 o                         
   1   8   1         62.73         69.13         3.25 o                         
   2   8   1        231.98        209.67         5.53 o                         
   3   8   1          5.17         78.05         7.04 o                         
   4   8   1         16.60         15.03         2.12 o                         
   5   8   1          0.84          2.08         2.02 o                         
   6   8   1          6.20          8.00         2.11 o                         
   7   8   1        121.34        127.09         5.25 o                         
   8   8   1         35.27         41.31         2.38 o                         
   9   8   1        452.95        431.15         8.21 o                         
  10   8   1         23.98         20.37         2.44 o                         
  11   8   1          1.54          3.61         2.19 o                         
  12   8   1         13.22         15.98         3.62 o                         
  -7   9   1        294.73        297.43         6.84 o                         
  -6   9   1        528.54        581.41         9.88 o                         
  -5   9   1        107.02         86.71         3.16 o                         
  -4   9   1         12.60         14.33         2.17 o                         
  -3   9   1         16.31         22.19         2.39 o                         
  -2   9   1        669.24        711.42        10.39 o                         
  -1   9   1        247.39        262.26         5.21 o                         
   0   9   1        210.17        207.96         5.17 o                         
   1   9   1       4185.40       4110.53        53.70 o                         
   2   9   1       1217.13       1265.52        16.59 o                         
   3   9   1        692.12        754.98        12.63 o                         
   4   9   1        932.97        939.76        11.72 o                         
   5   9   1       2268.28       2344.37        31.17 o                         
   6   9   1        260.13        261.85         7.13 o                         
   7   9   1       1028.26       1045.71        16.43 o                         
   8   9   1        277.28        287.80         5.91 o                         
   9   9   1        864.45        865.21        15.23 o                         
  10   9   1        101.64        112.33         4.70 o                         
  11   9   1        846.76        873.16        22.20 o                         
  -6  10   1         77.59         61.73         4.91 o                         
  -5  10   1        405.42        391.00         9.33 o                         
  -4  10   1        514.95        531.77         8.58 o                         
  -3  10   1        554.75        505.72         8.66 o                         
  -2  10   1         30.26         32.18         2.62 o                         
  -1  10   1       1155.06       1116.27        18.44 o                         
   0  10   1         98.04         94.46         3.80 o                         
   1  10   1          1.64          2.08         2.28 o                         
   2  10   1        533.67        550.93         9.76 o                         
   3  10   1        704.10        674.99         9.98 o                         
   4  10   1          4.85          4.73         2.10 o                         
   5  10   1        653.33        684.26        10.69 o                         
   6  10   1        894.72        891.68        21.20 o                         
   7  10   1        101.13         98.19         4.04 o                         
   8  10   1        740.76        756.35        11.52 o                         
   9  10   1        255.08        247.11         7.31 o                         
  10  10   1          0.86          2.08         1.73 o                         
  -4  11   1         33.92         40.05         3.42 o                         
  -3  11   1         68.10         66.69         4.70 o                         
  -2  11   1        403.14        404.15         7.94 o                         
  -1  11   1         30.32         28.81         3.06 o                         
   0  11   1        108.69        124.53         4.65 o                         
   1  11   1         52.35         40.94         4.43 o                         
   2  11   1        300.53        287.99         6.07 o                         
   3  11   1         80.74         81.53         3.97 o                         
   4  11   1         24.57         35.08         2.89 o                         
   5  11   1          3.81          3.62         2.22 o                         
   6  11   1         58.68         55.10         3.26 o                         
   7  11   1         30.23         34.44         2.56 o                         
   8  11   1         39.94         40.06         3.30 o                         
   9  11   1       1225.51       1098.68        39.82 o                         
  -2  12   1         87.07         76.29         4.01 o                         
  -1  12   1          1.10          2.48         2.31 o                         
   0  12   1          0.61          0.81         2.54 o                         
   1  12   1        389.66        390.76         7.51 o                         
   2  12   1         97.69         87.86         4.39 o                         
   3  12   1        198.70        200.53         5.61 o                         
   4  12   1        108.40        108.95         4.70 o                         
   5  12   1       1012.68       1011.30        25.96 o                         
   6  12   1         32.50         35.23         2.83 o                         
   8  12   1        353.49        289.58        11.89 o                         
   0  13   1         15.62          5.02         2.46 o                         
   3  13   1        173.27         95.20         6.01 o                         
  -7 -11   2          3.52          4.95         3.55 o                         
  -6 -11   2        318.11        335.57        10.53 o                         
  -5 -11   2         90.58         84.99         3.61 o                         
  -4 -11   2         14.25         13.12         2.20 o                         
  -3 -11   2        122.17        105.24         5.75 o                         
  -2 -11   2          2.99          3.50         2.47 o                         
  -1 -11   2        333.22        340.96        11.26 o                         
   0 -11   2         18.19         12.53         3.01 o                         
   1 -11   2          0.38         -1.07         2.19 o                         
   2 -11   2          1.69          6.92         3.74 o                         
  -9 -10   2          5.75          1.02         2.42 o                         
  -8 -10   2        126.94        124.15         4.11 o                         
  -7 -10   2         44.41         45.12         2.63 o                         
  -6 -10   2         20.94         18.30         2.34 o                         
  -5 -10   2         92.44         98.51         4.76 o                         
  -4 -10   2         77.43        128.01         4.08 o                         
  -3 -10   2         10.53          7.44         2.54 o                         
  -2 -10   2          7.11          9.93         2.16 o                         
  -1 -10   2         65.07         68.46         3.97 o                         
   0 -10   2          3.07          3.43         2.66 o                         
   1 -10   2          8.59          7.46         2.82 o                         
   2 -10   2        821.60        833.21        17.02 o                         
   3 -10   2          8.70         10.86         3.34 o                         
   4 -10   2        849.94        799.56        18.30 o                         
 -10  -9   2        257.37        262.84         7.40 o                         
  -9  -9   2         33.66         35.43         3.07 o                         
  -8  -9   2        556.41        624.52        15.68 o                         
  -7  -9   2         29.31         27.81         2.55 o                         
  -6  -9   2         98.17        111.75         4.20 o                         
  -5  -9   2          6.60          7.85         2.55 o                         
  -4  -9   2       2061.48       2152.93        27.96 o                         
  -3  -9   2         14.95          8.63         2.51 o                         
  -2  -9   2        263.70        272.55         6.09 o                         
  -1  -9   2        197.48        218.45         5.68 o                         
   0  -9   2       1146.80       1182.24        21.99 o                         
   1  -9   2        139.46        117.01         4.94 o                         
   2  -9   2        756.46        795.97        11.99 o                         
   3  -9   2         32.29         36.06         2.96 o                         
   4  -9   2         10.78          3.80         2.44 o                         
   5  -9   2          5.46          5.43         2.77 o                         
   6  -9   2        871.50        870.37        23.90 o                         
 -11  -8   2         43.96         43.05         2.89 o                         
 -10  -8   2          2.64          5.65         2.84 o                         
  -9  -8   2          2.97          2.18         2.60 o                         
  -8  -8   2         89.90         99.70         5.10 o                         
  -7  -8   2        137.63        144.12         5.18 o                         
  -6  -8   2        511.73        526.45        11.09 o                         
  -5  -8   2         10.88         13.23         2.18 o                         
  -4  -8   2        225.35        223.88         5.08 o                         
  -3  -8   2        191.87        185.57         4.53 o                         
  -2  -8   2         92.01         93.65         4.14 o                         
  -1  -8   2        145.12        169.04         4.96 o                         
   0  -8   2        180.40        190.91         5.66 o                         
   1  -8   2          3.77          2.25         2.45 o                         
   2  -8   2         56.77         51.31         3.08 o                         
   3  -8   2         20.51         18.71         2.07 o                         
   4  -8   2         38.75         40.42         2.58 o                         
   5  -8   2        375.60        396.89         7.21 o                         
   6  -8   2          3.33          1.51         2.49 o                         
   7  -8   2         73.25         68.21         5.13 o                         
 -12  -7   2        146.20        156.68         8.16 o                         
 -11  -7   2          1.90          0.14         2.53 o                         
 -10  -7   2          0.91          4.96         2.72 o                         
  -9  -7   2         31.21         29.91         2.96 o                         
  -8  -7   2        140.78        152.02         4.18 o                         
  -7  -7   2        216.81        307.88        14.06 o                         
  -6  -7   2        433.17        413.23        14.26 o                         
  -5  -7   2        557.11        609.31        10.32 o                         
  -4  -7   2        243.59        257.71         6.90 o                         
  -3  -7   2        666.28        620.06        10.03 o                         
  -2  -7   2        759.94        737.05        12.14 o                         
  -1  -7   2         94.86         98.68         3.22 o                         
   0  -7   2        658.01        653.45         9.43 o                         
   1  -7   2        945.66        975.63        11.43 o                         
   2  -7   2        471.62        462.27         6.84 o                         
   3  -7   2        114.43        118.90         3.13 o                         
   4  -7   2       1368.35       1344.36        15.08 o                         
   5  -7   2        441.27        422.41         6.62 o                         
   6  -7   2        274.59        278.99         5.35 o                         
   7  -7   2        567.90        604.29        10.09 o                         
   8  -7   2        580.44        604.21        13.12 o                         
   9  -7   2          8.01         31.52         3.79 o                         
 -12  -6   2        563.55        529.09        10.64 o                         
 -11  -6   2        282.18        309.40         8.20 o                         
 -10  -6   2         33.69         30.91         2.51 o                         
  -9  -6   2          9.07          4.45         2.47 o                         
  -8  -6   2       1873.13       1945.83        26.31 o                         
  -7  -6   2        412.08        443.25         7.39 o                         
  -6  -6   2        148.77        156.17         6.08 o                         
  -5  -6   2       1515.49       1469.31        18.96 o                         
  -4  -6   2       3541.72       3565.67        52.36 o                         
  -3  -6   2        430.22        456.76         7.69 o                         
  -2  -6   2        120.24        107.87         3.55 o                         
  -1  -6   2       4729.12       4725.64        48.23 o                         
   0  -6   2         92.62         89.23         2.37 o                         
   1  -6   2          0.64          0.42         1.46 o                         
   2  -6   2       1355.13       1397.60        14.12 o                         
   3  -6   2       1048.70       1037.42        11.32 o                         
   4  -6   2        223.54        230.37         4.24 o                         
   5  -6   2        761.33        764.62         9.70 o                         
   6  -6   2        335.57        330.33         6.64 o                         
   7  -6   2         10.37          7.70         2.45 o                         
   8  -6   2        252.44        259.22         5.33 o                         
   9  -6   2        159.93        156.55         5.34 o                         
  10  -6   2        151.72        150.84         9.02 o                         
 -12  -5   2        346.48        358.23         8.71 o                         
 -11  -5   2         56.80         64.78         2.82 o                         
 -10  -5   2         14.84          5.42         2.77 o                         
  -9  -5   2        458.02        476.18         7.81 o                         
  -8  -5   2        412.40        423.48         9.01 o                         
  -7  -5   2        511.95        575.65         8.02 o                         
  -6  -5   2       1115.59       1094.97        20.56 o                         
  -5  -5   2         58.39         57.72         2.45 o                         
  -4  -5   2         59.78         99.48         3.13 o                         
  -3  -5   2         30.95         20.33         2.21 o                         
  -2  -5   2         11.84          7.14         2.70 o                         
  -1  -5   2       1973.79       2045.12        27.57 o                         
   0  -5   2        225.05        218.06         4.21 o                         
   1  -5   2        924.77        941.47         9.61 o                         
   2  -5   2         43.35         37.96         1.63 o                         
   3  -5   2          6.00         10.45         1.59 o                         
   4  -5   2        278.29        263.13         4.53 o                         
   5  -5   2          9.89         11.58         1.94 o                         
   6  -5   2        397.04        383.33         7.07 o                         
   7  -5   2         83.03         92.44         3.74 o                         
   8  -5   2         56.21         62.53         3.28 o                         
   9  -5   2         20.67         19.96         2.38 o                         
  10  -5   2        146.15        155.83         4.84 o                         
  11  -5   2          0.20         -1.13         2.42 o                         
 -13  -4   2          0.12         -2.06         2.06 o                         
 -12  -4   2          5.35          2.45         1.75 o                         
 -11  -4   2        125.82        123.44         3.91 o                         
 -10  -4   2       1015.33        979.59        15.11 o                         
  -9  -4   2          2.58          1.85         2.27 o                         
  -8  -4   2        354.53        353.13         6.93 o                         
  -7  -4   2        251.87        218.27         4.74 o                         
  -6  -4   2        961.41       1039.54        17.39 o                         
  -5  -4   2       2538.24       2594.48        32.01 o                         
  -4  -4   2        881.01        947.11        16.38 o                         
  -3  -4   2       1791.06       1543.48        23.13 o                         
  -2  -4   2         10.17          9.34         2.84 o                         
  -1  -4   2         20.08         26.18         2.82 o                         
   0  -4   2        315.78        343.09         6.77 o                         
   1  -4   2       4386.82       4078.12        48.98 o                         
   2  -4   2         88.91         97.55         3.92 o                         
   3  -4   2        399.39        388.00         5.03 o                         
   4  -4   2        120.62        105.79         2.35 o                         
   5  -4   2       1386.33       1438.72        18.33 o                         
   6  -4   2         50.20         63.57         3.02 o                         
   7  -4   2       5433.27       5351.16        66.95 o                         
   8  -4   2        179.46        184.97         5.05 o                         
   9  -4   2        267.46        270.38         6.10 o                         
  10  -4   2         39.40         42.83         3.03 o                         
  11  -4   2        934.84        980.74        27.13 o                         
 -13  -3   2        318.78        283.41        10.10 o                         
 -12  -3   2        301.85        270.82         6.42 o                         
 -11  -3   2       1928.63       1992.89        27.90 o                         
 -10  -3   2         38.74         31.16         2.47 o                         
  -9  -3   2        594.10        678.75        12.54 o                         
  -8  -3   2        270.84        293.74         5.37 o                         
  -7  -3   2         82.81         67.10         2.77 o                         
  -6  -3   2         43.57         42.32         2.35 o                         
  -5  -3   2       2643.83       2721.96        51.54 o                         
  -4  -3   2        116.68        118.50         4.18 o                         
  -3  -3   2         35.48         34.19         2.33 o                         
  -2  -3   2         13.15         15.45         2.36 o                         
  -1  -3   2      24135.11      23678.11       400.32 o                         
   0  -3   2       1349.02       1407.21        19.79 o                         
   1  -3   2       2826.63       2588.77        35.46 o                         
   2  -3   2         64.71         85.82         2.85 o                         
   3  -3   2        230.51        225.00         6.06 o                         
   4  -3   2        636.81        668.95         9.67 o                         
   5  -3   2        840.41        822.08         9.92 o                         
   6  -3   2        130.95        113.27         2.89 o                         
   7  -3   2         14.65         19.45         1.96 o                         
   8  -3   2         82.84         90.29         3.10 o                         
   9  -3   2         37.74         34.87         2.57 o                         
  10  -3   2        334.84        382.08         8.75 o                         
  11  -3   2        405.02        418.27        11.41 o                         
  12  -3   2        106.70        109.64         6.55 o                         
 -13  -2   2        176.20        168.75         7.88 o                         
 -12  -2   2        476.02        464.06         8.49 o                         
 -11  -2   2        333.85        356.92         8.34 o                         
 -10  -2   2         70.52         62.89         2.65 o                         
  -9  -2   2         14.65         11.64         1.97 o                         
  -8  -2   2          8.91          7.65         2.06 o                         
  -6  -2   2          0.82         -0.97         2.00 o                         
  -5  -2   2         14.79         12.72         2.13 o                         
  -4  -2   2         12.02         11.16         2.15 o                         
  -3  -2   2       2135.61       2287.35        31.46 o                         
  -2  -2   2        150.09        153.92         3.51 o                         
  -1  -2   2       5042.85       4991.27        75.13 o                         
   0  -2   2      35121.49      36062.89       499.36 o                         
   1  -2   2       6525.77       6390.92        83.73 o                         
   2  -2   2       3041.16       2760.11        34.90 o                         
   3  -2   2          4.27          7.33         1.63 o                         
   4  -2   2         35.06         36.49         2.50 o                         
   5  -2   2        175.71        194.13         4.73 o                         
   6  -2   2         16.88         14.95         1.76 o                         
   7  -2   2        315.22        318.42         8.28 o                         
   8  -2   2        250.67        244.81         4.92 o                         
   9  -2   2        243.56        470.94         8.66 o                         
  10  -2   2        126.51        117.94         3.64 o                         
  11  -2   2         22.23         26.16         2.52 o                         
  12  -2   2         60.60         62.51         3.47 o                         
 -13  -1   2        116.07        115.91         4.32 o                         
 -12  -1   2        138.12        158.47         3.91 o                         
 -11  -1   2        121.77        125.49         3.74 o                         
 -10  -1   2        405.68        438.08         7.67 o                         
  -9  -1   2        421.28        402.96         7.36 o                         
  -8  -1   2          2.07          4.56         1.71 o                         
  -7  -1   2         15.85          9.51         1.91 o                         
  -6  -1   2       1296.77       1232.56        19.16 o                         
  -5  -1   2          0.70          7.18         2.08 o                         
  -4  -1   2       1670.43       1671.32        22.74 o                         
  -3  -1   2       2648.42       2399.09        39.76 o                         
  -2  -1   2      11357.88      11067.92       218.71 o                         
  -1  -1   2      24527.73      23504.09       325.30 o                         
   0  -1   2      18024.84      17557.70       296.11 o                         
   1  -1   2      28649.01      28417.06       555.09 o                         
   2  -1   2      13628.11      13180.91       183.12 o                         
   3  -1   2        723.37        676.19        22.13 o                         
   4  -1   2       3408.18       3140.10        68.82 o                         
   5  -1   2       2094.03       2302.19        47.19 o                         
   6  -1   2        286.47        269.15         5.42 o                         
   7  -1   2       1098.53       1013.08        14.31 o                         
   8  -1   2       1058.02       1099.98        14.19 o                         
   9  -1   2       1298.66       1261.42        17.69 o                         
  10  -1   2        300.98        281.88         6.09 o                         
  11  -1   2         93.89         95.43         3.29 o                         
  12  -1   2         11.59          4.09         1.76 o                         
  13  -1   2        342.98        256.23        10.32 o                         
 -13   0   2          5.10          1.55         1.52 o                         
 -12   0   2       1271.61       1293.90        17.40 o                         
 -11   0   2        154.47        159.02         4.21 o                         
 -10   0   2        480.33        506.15         8.00 o                         
  -9   0   2        915.76        916.41        12.48 o                         
  -8   0   2       1273.68       1274.73        15.51 o                         
  -7   0   2        114.30        103.87         3.00 o                         
  -6   0   2       4876.00       4860.10        76.64 o                         
  -5   0   2        142.17        110.16         4.44 o                         
  -4   0   2        715.25        788.62        19.23 o                         
  -3   0   2        142.11        117.32         4.28 o                         
  -2   0   2       1914.00       1894.78        29.79 o                         
  -1   0   2       5254.83       5074.02        97.78 o                         
   0   0   2        533.51        476.54        11.09 o                         
   1   0   2       2010.98       1967.43        50.04 o                         
   2   0   2          8.58         14.10         1.65 o                         
   3   0   2         75.06        111.65         3.94 o                         
   4   0   2       2734.13       2711.14        75.84 o                         
   5   0   2       2110.89       2377.89        36.75 o                         
   6   0   2        976.51       1195.04        18.94 o                         
   7   0   2       1556.13       1551.53        19.23 o                         
   8   0   2         98.98         80.27         2.97 o                         
   9   0   2        735.91        746.57        11.68 o                         
  10   0   2       1130.63       1131.50        17.15 o                         
  11   0   2        148.47        163.64         4.40 o                         
  12   0   2        331.31        411.07        15.61 o                         
  13   0   2        663.32        635.22        18.49 o                         
 -13   1   2         17.71         14.32         1.99 o                         
 -12   1   2        370.75        405.86         7.21 o                         
 -11   1   2         22.84         25.59         2.46 o                         
  -9   1   2        869.65        866.03        12.73 o                         
  -8   1   2         96.06         94.07         2.97 o                         
  -7   1   2          3.30          2.48         1.47 o                         
  -6   1   2        129.07        125.51         4.14 o                         
  -5   1   2          2.14          2.63         2.05 o                         
  -4   1   2       1092.46       1130.20        26.59 o                         
  -3   1   2       1394.27       1403.82        27.28 o                         
  -2   1   2       2853.54       2638.35        47.23 o                         
  -1   1   2        203.54        232.65        11.33 o                         
   0   1   2         44.43         42.05         1.58 o                         
   1   1   2         20.40         15.88         2.14 o                         
   2   1   2       3677.01       3549.85        46.59 o                         
   3   1   2        745.14        724.51        22.17 o                         
   4   1   2       3095.58       3305.27        61.17 o                         
   5   1   2        823.77        833.80        17.12 o                         
   6   1   2       9083.23      11034.40       157.66 o                         
   7   1   2        290.83        275.91         5.50 o                         
   8   1   2       3634.43       3790.93        46.05 o                         
   9   1   2        429.72        392.11         6.85 o                         
  10   1   2        922.59        840.19        12.53 o                         
  11   1   2         92.98         82.69         3.11 o                         
  12   1   2        265.76        267.94         5.26 o                         
  13   1   2        317.80        294.25         6.61 o                         
 -13   2   2        100.39         85.82         3.74 o                         
 -12   2   2         27.46         28.65         2.77 o                         
 -11   2   2         98.40         99.05         3.36 o                         
 -10   2   2        414.61        430.18         9.02 o                         
  -9   2   2         82.44         80.74         3.55 o                         
  -8   2   2       1604.20       1647.37        20.35 o                         
  -7   2   2        104.20         98.60         3.02 o                         
  -6   2   2       2289.91       2267.42        23.14 o                         
  -5   2   2          3.43          4.63         1.99 o                         
  -4   2   2       2549.74       2477.72        32.36 o                         
  -3   2   2         11.78          9.11         2.12 o                         
  -2   2   2       2450.24       2366.13        64.26 o                         
  -1   2   2          3.84          4.22         2.51 o                         
   0   2   2       5026.12       5135.73        71.28 o                         
   1   2   2          0.63          0.09         2.27 o                         
   2   2   2      17039.87      17517.76       265.57 o                         
   3   2   2         35.93         37.06         1.96 o                         
   4   2   2       7597.27       7191.79       102.32 o                         
   5   2   2        142.02        150.13         5.14 o                         
   6   2   2       1639.07       1505.89        24.89 o                         
   7   2   2          1.76          4.48         2.24 o                         
   8   2   2        732.98        705.62        10.00 o                         
   9   2   2        168.75        159.72         4.97 o                         
  10   2   2       2303.23       2192.17        29.92 o                         
  11   2   2        862.64        824.28        13.73 o                         
  12   2   2          3.91          3.24         1.79 o                         
  13   2   2         70.55         76.85         4.32 o                         
 -13   3   2         50.70         52.94         3.59 o                         
 -12   3   2        647.82        696.21        15.82 o                         
 -11   3   2        129.07        146.63         6.08 o                         
 -10   3   2         46.40         43.14         2.34 o                         
  -9   3   2         59.26         61.02         2.94 o                         
  -8   3   2       6570.70       6500.93        81.64 o                         
  -7   3   2        176.84        240.49         5.27 o                         
  -6   3   2       6456.07       6187.02        81.86 o                         
  -5   3   2        298.35        332.28         6.27 o                         
  -4   3   2         40.12         49.82         2.54 o                         
  -3   3   2         73.28         58.79         2.63 o                         
  -2   3   2        602.97        483.30         8.37 o                         
  -1   3   2        216.18        243.16         6.12 o                         
   0   3   2         86.60         82.89         3.59 o                         
   1   3   2       1066.49       1143.28        15.44 o                         
   2   3   2       6419.32       6731.14        82.21 o                         
   3   3   2        257.36        262.92         5.39 o                         
   4   3   2       1051.15        962.00        15.12 o                         
   5   3   2        332.75        299.89         9.56 o                         
   6   3   2         73.51         83.04         4.41 o                         
   7   3   2        788.15        737.56        12.35 o                         
   8   3   2         61.56         57.80         2.45 o                         
   9   3   2        209.87        206.13         5.84 o                         
  10   3   2         16.91         17.55         2.70 o                         
  11   3   2        111.34        101.22         3.62 o                         
  12   3   2         36.55         37.85         3.75 o                         
  13   3   2        209.30        230.82         6.52 o                         
 -12   4   2          6.83         -0.51         4.71 o                         
 -11   4   2        313.38        340.86         8.71 o                         
 -10   4   2        180.14        191.23         4.81 o                         
  -9   4   2        566.31        558.30         8.49 o                         
  -8   4   2       1821.59       1850.71        22.28 o                         
  -7   4   2        500.47        473.64         6.67 o                         
  -6   4   2         45.51         39.82         2.26 o                         
  -5   4   2        328.26        328.97         6.01 o                         
  -4   4   2        216.30        233.54         5.57 o                         
  -3   4   2        376.36        482.50         8.00 o                         
  -2   4   2       1405.96       1293.71        19.85 o                         
  -1   4   2       1716.09       1779.35        22.91 o                         
   0   4   2       1839.93       1823.77        26.36 o                         
   1   4   2       1315.87       1412.08        21.00 o                         
   2   4   2        406.68        409.67         8.10 o                         
   3   4   2       1630.58       1784.15        24.81 o                         
   4   4   2       1000.66       1068.64        17.93 o                         
   5   4   2        969.84        983.55        18.58 o                         
   6   4   2       1259.24       1213.30        22.11 o                         
   7   4   2          6.74          4.82         2.35 o                         
   8   4   2       1751.02       1774.16        24.47 o                         
   9   4   2         22.41         23.56         2.25 o                         
  10   4   2         48.08         45.83         2.70 o                         
  11   4   2        386.43        381.28         8.11 o                         
  12   4   2       1253.50       1216.58        25.42 o                         
  13   4   2        149.93        130.04         5.42 o                         
 -11   5   2         87.75         84.39         5.69 o                         
 -10   5   2        670.53        706.30        15.25 o                         
  -9   5   2         30.12         29.27         2.52 o                         
  -8   5   2        345.17        343.48         5.55 o                         
  -7   5   2       3153.26       3125.85        35.08 o                         
  -6   5   2        386.50        394.53         7.31 o                         
  -5   5   2          0.47          2.65         1.60 o                         
  -4   5   2         34.43         71.10         4.18 o                         
  -3   5   2       2472.07       2584.93        36.59 o                         
  -2   5   2       1283.02       1444.05        28.58 o                         
  -1   5   2        192.82        288.18         7.44 o                         
   0   5   2       5995.50       5915.79        69.65 o                         
   1   5   2         57.35         46.95         3.50 o                         
   2   5   2       4807.05       4686.06        69.00 o                         
   3   5   2       5275.17       5461.18        68.34 o                         
   4   5   2         67.67         60.30         4.05 o                         
   5   5   2        177.43        171.08         4.50 o                         
   6   5   2        619.16        603.47         9.15 o                         
   7   5   2        561.31        544.70         9.51 o                         
   8   5   2         51.33         48.18         2.88 o                         
   9   5   2        348.83        326.36         7.23 o                         
  10   5   2        410.50        430.20        10.34 o                         
  11   5   2         14.57         13.47         2.27 o                         
  12   5   2        149.11        160.48         5.75 o                         
  13   5   2        309.40        274.67         9.85 o                         
 -11   6   2          8.16          8.54         2.80 o                         
 -10   6   2         83.71        154.01         5.10 o                         
  -9   6   2        599.59        608.95        11.36 o                         
  -8   6   2         46.39         56.57         3.16 o                         
  -7   6   2        441.49        411.09         9.83 o                         
  -6   6   2        402.09        411.50         6.54 o                         
  -5   6   2         69.50         75.79         2.55 o                         
  -4   6   2         10.88          7.50         1.92 o                         
  -3   6   2        313.57        283.06         5.01 o                         
  -2   6   2       3787.51       3900.36        41.11 o                         
  -1   6   2        422.83        445.26         9.80 o                         
   0   6   2        298.05        278.02         9.31 o                         
   1   6   2        105.15        103.99         7.80 o                         
   2   6   2        609.47        601.50        12.72 o                         
   3   6   2        884.47        944.66        18.04 o                         
   4   6   2       1949.50       2091.46        27.09 o                         
   5   6   2         55.54         36.48         2.68 o                         
   7   6   2          6.65          8.83         1.87 o                         
   8   6   2        992.59        998.91        13.11 o                         
   9   6   2        538.71        531.76         8.19 o                         
  10   6   2         66.91         60.78         2.96 o                         
  11   6   2          8.29          9.95         1.84 o                         
  12   6   2        707.04        676.20        25.42 o                         
  13   6   2         54.21         59.68         5.12 o                         
 -10   7   2         86.55         90.90        10.91 o                         
  -9   7   2         10.17          6.97         2.50 o                         
  -8   7   2         67.16         66.74         3.12 o                         
  -7   7   2        153.81        157.09         4.64 o                         
  -6   7   2        587.33        596.71         9.55 o                         
  -5   7   2        446.50        452.19         8.95 o                         
  -4   7   2        343.68        317.30         5.89 o                         
  -3   7   2          0.53          0.45         2.17 o                         
  -2   7   2         20.20         21.94         2.56 o                         
  -1   7   2       2526.91       2563.66        30.99 o                         
   0   7   2         21.18         30.78         2.91 o                         
   1   7   2        185.03        154.37         4.41 o                         
   2   7   2        630.05        684.29        10.48 o                         
   3   7   2        196.88        202.07         4.70 o                         
   4   7   2        400.07        427.74         8.06 o                         
   5   7   2        726.71        700.13         9.39 o                         
   6   7   2        104.42        105.16         3.00 o                         
   7   7   2        158.15        166.84         5.07 o                         
   8   7   2         31.19         28.80         1.98 o                         
   9   7   2       1141.58       1138.18        16.82 o                         
  10   7   2        721.45        725.78        10.59 o                         
  11   7   2       3081.21       2955.50        92.43 o                         
  12   7   2        158.95        140.00         7.51 o                         
  13   7   2          2.19          4.64         2.53 o                         
  -9   8   2        118.60        130.04         4.62 o                         
  -8   8   2          0.72          2.33         2.31 o                         
  -7   8   2       1487.69       1615.76        25.08 o                         
  -6   8   2         70.05         72.59         2.83 o                         
  -5   8   2        483.56        444.96         7.25 o                         
  -4   8   2        167.02        155.19         4.41 o                         
  -3   8   2        782.05        818.91        12.52 o                         
  -2   8   2         47.90         50.93         2.79 o                         
  -1   8   2       2130.93       2088.19        23.86 o                         
   0   8   2        490.88        479.40         7.64 o                         
   1   8   2         11.20          9.60         2.24 o                         
   2   8   2        687.82        681.61        11.65 o                         
   3   8   2       1718.26       1683.75        18.12 o                         
   4   8   2         22.32         27.86         2.19 o                         
   5   8   2        682.75        662.56         9.07 o                         
   6   8   2         50.63         46.03         2.41 o                         
   7   8   2        442.81        437.91         7.42 o                         
   8   8   2       2659.99       2593.19        33.63 o                         
   9   8   2       1406.20       1444.18        20.62 o                         
  10   8   2        279.03        257.71         5.16 o                         
  11   8   2        252.90        229.18         5.50 o                         
  12   8   2          6.60         10.21         3.35 o                         
  -8   9   2        200.95        196.64         6.49 o                         
  -7   9   2          2.23          4.22         2.09 o                         
  -6   9   2          0.96          2.13         2.06 o                         
  -5   9   2        614.21        565.42         8.33 o                         
  -4   9   2        333.25        320.34         5.92 o                         
  -3   9   2        245.78        255.88         5.45 o                         
  -2   9   2          8.66         10.16         2.51 o                         
  -1   9   2        332.33        341.82         8.62 o                         
   0   9   2        644.13        642.94         9.82 o                         
   1   9   2        137.09        132.08         3.96 o                         
   2   9   2        115.98        116.85         3.79 o                         
   3   9   2         90.25        195.90         8.63 o                         
   4   9   2         10.39          7.57         2.02 o                         
   5   9   2        371.73        381.70         6.98 o                         
   6   9   2        168.20        155.54         4.19 o                         
   7   9   2         99.87        105.36         4.19 o                         
   8   9   2       1321.47       1342.19        25.49 o                         
   9   9   2        119.54        117.19         4.47 o                         
  10   9   2          0.37         -0.17         1.85 o                         
  11   9   2        273.40        262.17         8.41 o                         
  12   9   2        571.01        513.71        19.31 o                         
  -6  10   2         28.73         24.39         2.78 o                         
  -5  10   2        167.05        173.57         6.44 o                         
  -4  10   2         38.76         71.86         3.99 o                         
  -3  10   2         54.56         69.42         3.49 o                         
  -2  10   2        216.65        202.16         4.70 o                         
  -1  10   2          7.63          6.74         2.72 o                         
   0  10   2       1975.83       1997.59        28.02 o                         
   1  10   2          4.14          2.03         2.35 o                         
   2  10   2        994.19        997.48        16.82 o                         
   3  10   2        454.64        461.36         7.51 o                         
   4  10   2       1604.03       1600.72        20.66 o                         
   5  10   2        658.40        653.37        11.04 o                         
   6  10   2        123.84         98.46         4.05 o                         
   7  10   2        662.30        685.69        11.82 o                         
   8  10   2        638.73        633.26        10.00 o                         
   9  10   2          1.98          2.17         2.93 o                         
  10  10   2          0.83          2.15         2.14 o                         
  11  10   2        501.17        488.97        18.97 o                         
  -6  11   2         24.61         12.06         3.11 o                         
  -5  11   2        287.12        284.52        13.32 o                         
  -4  11   2        703.68        693.18        12.59 o                         
  -3  11   2         46.85         45.48         3.16 o                         
  -2  11   2        413.24        398.66         8.94 o                         
  -1  11   2          8.24          7.96         2.57 o                         
   0  11   2          1.42          3.08         2.61 o                         
   1  11   2         24.33         21.51         2.79 o                         
   2  11   2         54.20         50.86         3.12 o                         
   3  11   2        846.86        864.90        16.86 o                         
   4  11   2          2.55          2.27         2.34 o                         
   5  11   2        471.37        463.04         9.57 o                         
   7  11   2          2.95          4.32         2.59 o                         
   8  11   2         46.06         40.80         2.99 o                         
   9  11   2         61.50         64.72         5.50 o                         
  10  11   2          6.65          9.25         2.77 o                         
  -2  12   2          0.35          1.99         2.28 o                         
  -1  12   2         26.28         26.79         3.34 o                         
   0  12   2         20.34         23.39         2.63 o                         
   1  12   2         60.95         62.93         3.81 o                         
   2  12   2        180.60        169.20         5.47 o                         
   3  12   2         15.40         15.03         2.33 o                         
   4  12   2         34.70         32.41         2.89 o                         
   5  12   2         16.75         18.57         4.14 o                         
   6  12   2        406.85        389.79        12.07 o                         
   7  12   2         50.02         44.85         3.15 o                         
   8  12   2        190.98        166.36        11.99 o                         
   0  13   2        384.47        239.10        10.80 o                         
   1  13   2         62.79         51.43         5.19 o                         
   2  13   2        158.39        162.11         9.05 o                         
   3  13   2         35.01         32.25         3.20 o                         
   4  13   2       1022.44        986.16        48.04 o                         
   5  13   2         38.71         36.44         3.86 o                         
   6  13   2        362.20        300.80        12.23 o                         
  -6 -11   3          6.65          6.66         3.11 o                         
  -5 -11   3          9.89          2.73         2.43 o                         
  -4 -11   3        486.58        486.98        17.70 o                         
  -3 -11   3        629.69        623.38        12.13 o                         
  -2 -11   3         91.00         79.26         3.72 o                         
  -1 -11   3          1.29         -0.34         2.49 o                         
   0 -11   3        581.16        573.53        13.52 o                         
  -8 -10   3         13.61         13.56         3.93 o                         
  -7 -10   3        165.75        173.42         5.00 o                         
  -6 -10   3        146.18        151.88         7.67 o                         
  -5 -10   3         61.49         60.53         3.23 o                         
  -4 -10   3         20.55         17.47         2.37 o                         
  -3 -10   3        498.06        493.17        10.32 o                         
  -2 -10   3          2.54          1.55         1.86 o                         
  -1 -10   3          0.62          0.03         2.32 o                         
   0 -10   3          5.53          5.39         2.16 o                         
   1 -10   3        156.45        153.83         4.53 o                         
   2 -10   3         68.27         62.40         3.42 o                         
   3 -10   3         87.83         72.36         5.64 o                         
 -10  -9   3         94.36         87.71         5.16 o                         
  -9  -9   3        276.06        275.58        17.54 o                         
  -8  -9   3         25.68         21.68         2.83 o                         
  -7  -9   3        115.31        113.34         4.08 o                         
  -6  -9   3          0.53         -0.03         2.03 o                         
  -5  -9   3         26.02         28.98         3.43 o                         
  -4  -9   3         32.31         40.89         3.63 o                         
  -3  -9   3        103.17         98.31         4.09 o                         
  -2  -9   3        226.34        231.97         6.45 o                         
  -1  -9   3         75.64         77.25         3.75 o                         
   0  -9   3         74.21         74.01         3.38 o                         
   1  -9   3         79.31         82.42         4.31 o                         
   2  -9   3         71.29         79.02         4.56 o                         
   3  -9   3        110.00        111.33         5.05 o                         
   4  -9   3         78.95         76.51         5.99 o                         
   5  -9   3        441.30        439.18        20.62 o                         
 -11  -8   3       1531.89       1404.20        49.89 o                         
 -10  -8   3        531.76        554.76        11.52 o                         
  -9  -8   3         24.56         24.06         2.95 o                         
  -8  -8   3         17.89         20.28         2.70 o                         
  -7  -8   3        807.92        886.78        14.02 o                         
  -6  -8   3         81.62         84.04         3.23 o                         
  -5  -8   3       1551.58       1618.04        34.00 o                         
  -4  -8   3        125.36        123.01         4.10 o                         
  -3  -8   3        437.27        456.81         9.56 o                         
  -2  -8   3        134.77        148.16         4.73 o                         
  -1  -8   3       1401.56       1429.66        21.70 o                         
   0  -8   3        690.93        685.01        11.35 o                         
   1  -8   3        109.30         99.69         3.83 o                         
   2  -8   3         23.66         27.63         2.44 o                         
   3  -8   3       1289.57       1277.30        16.37 o                         
   4  -8   3        161.68        160.46         4.65 o                         
   5  -8   3        919.01        932.80        20.94 o                         
   6  -8   3          3.24         -1.87         3.29 o                         
   7  -8   3         94.95         80.06         4.45 o                         
 -12  -7   3         97.47         79.00         4.88 o                         
 -11  -7   3         88.75         85.29         4.11 o                         
 -10  -7   3         93.92         85.49         4.17 o                         
  -9  -7   3        277.63        283.36         7.84 o                         
  -8  -7   3        266.37        280.80         8.02 o                         
  -7  -7   3        358.52        388.46         7.98 o                         
  -6  -7   3        562.69        576.38        12.11 o                         
  -5  -7   3         68.97         63.36         3.48 o                         
  -4  -7   3        774.67        796.37        10.27 o                         
  -3  -7   3       1069.54       1036.23        16.46 o                         
  -2  -7   3        237.40        231.12         6.20 o                         
  -1  -7   3          6.73        166.40        12.80 o                         
   0  -7   3        264.97        280.97         5.75 o                         
   1  -7   3        310.57        322.79         5.60 o                         
   2  -7   3       1257.56       1274.41        14.41 o                         
   3  -7   3          0.06          1.15         1.78 o                         
   4  -7   3        196.71        202.38         4.10 o                         
   5  -7   3         37.37         36.49         2.60 o                         
   6  -7   3         49.92         56.15         3.41 o                         
   7  -7   3          1.83          2.77         2.95 o                         
   8  -7   3        188.82        167.71         7.74 o                         
 -12  -6   3         41.91         42.67         4.42 o                         
 -11  -6   3        159.29        167.93         4.78 o                         
 -10  -6   3        462.89        474.37         9.28 o                         
  -9  -6   3         31.34         36.09         2.90 o                         
  -8  -6   3         78.57         61.09         3.56 o                         
  -7  -6   3        193.59        210.20         6.91 o                         
  -6  -6   3        327.34        345.21        10.60 o                         
  -5  -6   3        142.72        121.30         4.12 o                         
  -4  -6   3        138.51        157.43         4.02 o                         
  -3  -6   3       1512.26       1568.03        18.61 o                         
  -2  -6   3          7.65         15.34         2.19 o                         
  -1  -6   3          1.18          2.48         1.79 o                         
   0  -6   3        923.06        903.02        10.71 o                         
   1  -6   3        214.69        189.97         3.41 o                         
   2  -6   3        448.23        422.96         5.49 o                         
   3  -6   3        307.14        315.80         4.30 o                         
   4  -6   3        930.85        931.10        10.64 o                         
   5  -6   3        479.72        484.90         7.15 o                         
   6  -6   3         27.62         33.47         2.87 o                         
   7  -6   3        610.12        609.27        10.33 o                         
   8  -6   3          0.95          0.65         2.37 o                         
   9  -6   3        498.09        529.17        16.10 o                         
  10  -6   3        314.18        165.56         7.55 o                         
 -12  -5   3        364.86        364.16         9.27 o                         
 -11  -5   3        725.91        707.25        18.10 o                         
 -10  -5   3          2.91          4.19         2.46 o                         
  -9  -5   3         28.99         34.28         3.20 o                         
  -8  -5   3       1862.41       1853.83        23.89 o                         
  -7  -5   3        176.91        167.97         6.60 o                         
  -6  -5   3        338.24        350.54         6.67 o                         
  -5  -5   3       1906.12       1966.78        23.41 o                         
  -4  -5   3        672.03        617.25         8.76 o                         
  -3  -5   3        793.94        831.40        10.02 o                         
  -2  -5   3        880.84        851.12        11.14 o                         
  -1  -5   3       4627.70       4639.07        43.82 o                         
   0  -5   3       1691.90       1595.23        16.23 o                         
   1  -5   3       1439.36       1485.10        14.28 o                         
   2  -5   3        656.62        621.33         7.91 o                         
   3  -5   3        981.12       1019.35        11.51 o                         
   4  -5   3        362.17        377.18         5.22 o                         
   5  -5   3        871.92        860.07        11.31 o                         
   6  -5   3         66.05         69.10         3.70 o                         
   7  -5   3       1221.18       1226.99        17.77 o                         
   8  -5   3         12.95         13.98         2.68 o                         
   9  -5   3        329.11        341.54         7.05 o                         
  10  -5   3        229.92        238.40         9.13 o                         
 -12  -4   3         64.78         56.41         3.71 o                         
 -11  -4   3         27.28         25.39         2.28 o                         
 -10  -4   3        250.25        284.95         5.85 o                         
  -9  -4   3        197.45        185.75         6.36 o                         
  -8  -4   3        177.97        163.94         5.57 o                         
  -7  -4   3        131.25        124.31         4.28 o                         
  -6  -4   3       2044.71       2048.45        23.23 o                         
  -5  -4   3        871.57        866.81        10.68 o                         
  -4  -4   3          2.20          4.37         1.74 o                         
  -3  -4   3        380.52        415.35         7.40 o                         
  -2  -4   3        402.42        446.06         8.94 o                         
  -1  -4   3        229.87        259.95         5.32 o                         
   0  -4   3       2730.56       2866.02        44.56 o                         
   1  -4   3        328.03        296.55         7.59 o                         
   2  -4   3        624.13        564.78         7.14 o                         
   3  -4   3         19.68         15.21         1.66 o                         
   4  -4   3        233.10        223.51         4.06 o                         
   5  -4   3         18.53         12.39         1.96 o                         
   6  -4   3        126.89        126.86         3.80 o                         
   7  -4   3        810.72        852.18        13.20 o                         
   8  -4   3        598.08        609.28         9.85 o                         
   9  -4   3        133.42        139.17         6.25 o                         
  10  -4   3         95.78        106.44         4.52 o                         
  11  -4   3        322.58        318.34        20.26 o                         
 -13  -3   3          3.56          0.42         1.66 o                         
 -12  -3   3          3.09          0.78         2.23 o                         
 -11  -3   3        175.48        186.93         5.67 o                         
 -10  -3   3        409.67        400.94         8.12 o                         
  -9  -3   3        142.13        142.19         4.90 o                         
  -8  -3   3       1797.26       1764.54        22.72 o                         
  -7  -3   3        393.58        353.96         5.53 o                         
  -6  -3   3       2236.32       2187.28        23.33 o                         
  -5  -3   3       1325.16       1351.84        16.13 o                         
  -4  -3   3         98.44         94.18         3.34 o                         
  -3  -3   3        618.97        650.92        10.80 o                         
  -2  -3   3       1013.73        897.91        15.92 o                         
  -1  -3   3       1906.56       2047.47        24.38 o                         
   0  -3   3        298.29        264.04         5.11 o                         
   1  -3   3       5379.87       5394.10        72.46 o                         
   2  -3   3         47.51         46.00         2.23 o                         
   3  -3   3       1158.23       1144.13        18.35 o                         
   4  -3   3       2085.47       1969.82        20.76 o                         
   5  -3   3       1042.67       1063.02        12.30 o                         
   6  -3   3         17.69         11.46         1.98 o                         
   7  -3   3        369.66        368.74         6.82 o                         
   8  -3   3        853.47        867.39        14.79 o                         
   9  -3   3          0.47          2.54         2.25 o                         
  10  -3   3       1345.70       1375.91        26.40 o                         
  11  -3   3          3.81          0.52         2.51 o                         
  12  -3   3         82.72         56.48         7.96 o                         
 -13  -2   3          6.66          6.98         1.70 o                         
 -12  -2   3        399.50        410.56         9.62 o                         
 -11  -2   3          1.03          4.18         1.99 o                         
 -10  -2   3        544.45        527.81         8.84 o                         
  -9  -2   3          1.66          0.33         2.09 o                         
  -8  -2   3       4616.42       4727.12        52.07 o                         
  -7  -2   3        546.62        612.15         8.24 o                         
  -6  -2   3       1168.10       1183.14        14.12 o                         
  -5  -2   3        170.08        139.77         4.18 o                         
  -4  -2   3       1159.12       1124.76        17.12 o                         
  -3  -2   3       1400.75       1411.15        20.59 o                         
  -2  -2   3       2474.30       2293.96        30.12 o                         
  -1  -2   3         58.27        115.62         3.68 o                         
   0  -2   3        749.69        688.89         9.99 o                         
   1  -2   3         63.09         59.95         2.70 o                         
   2  -2   3        469.39        367.63         6.72 o                         
   3  -2   3       1385.67       1406.58        18.04 o                         
   4  -2   3        965.94        871.77        15.46 o                         
   5  -2   3          0.01          1.10         1.62 o                         
   6  -2   3        196.95        219.48         4.48 o                         
   7  -2   3        865.54        889.28        11.78 o                         
   8  -2   3        461.67        425.09         6.58 o                         
   9  -2   3        141.32        144.07         3.97 o                         
  10  -2   3          6.05          6.07         2.52 o                         
  11  -2   3        447.15        458.61        10.35 o                         
  12  -2   3          3.84          2.33         1.58 o                         
 -13  -1   3        140.68        140.75         4.40 o                         
 -12  -1   3         15.33         13.59         1.86 o                         
 -11  -1   3       1048.91       1070.57        14.37 o                         
 -10  -1   3          7.95         11.02         2.09 o                         
  -9  -1   3        850.03        894.97        12.89 o                         
  -8  -1   3        168.78        162.91         3.93 o                         
  -7  -1   3         61.94        123.04         6.99 o                         
  -6  -1   3         43.47         58.88         2.55 o                         
  -5  -1   3        109.46         96.56         3.91 o                         
  -4  -1   3         62.87         61.82         4.29 o                         
  -3  -1   3       3875.22       3607.12        60.66 o                         
  -2  -1   3       7313.66       7058.34        91.11 o                         
  -1  -1   3      32540.84      32704.39       441.88 o                         
   0  -1   3       5655.51       5444.94        76.91 o                         
   1  -1   3        107.16        118.53         2.90 o                         
   2  -1   3        846.31        887.43        16.98 o                         
   3  -1   3          0.07         -0.55         1.78 o                         
   4  -1   3       1103.29       1179.68        22.10 o                         
   5  -1   3       1133.94       1146.86        22.97 o                         
   6  -1   3        798.10        766.46        10.58 o                         
   7  -1   3       2591.18       2652.41        29.70 o                         
   8  -1   3         57.49         71.53         2.81 o                         
   9  -1   3         11.52         24.17         2.61 o                         
  10  -1   3         64.65         71.10         3.69 o                         
  11  -1   3          3.29          2.23         1.85 o                         
  12  -1   3         37.77         31.23         2.36 o                         
  13  -1   3         27.19         13.87         2.66 o                         
 -13   0   3          4.94          6.79         1.80 o                         
 -12   0   3         10.61         11.76         1.91 o                         
 -11   0   3         69.97         74.06         3.94 o                         
 -10   0   3        314.46        308.50         6.27 o                         
  -9   0   3        272.07        276.38         5.82 o                         
  -8   0   3         86.38         88.03         3.18 o                         
  -7   0   3        440.04        446.00         6.22 o                         
  -6   0   3        589.24        601.44         8.72 o                         
  -5   0   3          2.62          7.04         1.75 o                         
  -4   0   3       1230.88       1305.65        19.37 o                         
  -3   0   3       5729.61       5365.84        66.14 o                         
  -2   0   3       5164.60       4814.43        67.70 o                         
  -1   0   3        235.44        201.02         4.89 o                         
   0   0   3      24507.78      23281.92       444.89 o                         
   1   0   3       8157.35       7752.97       108.34 o                         
   2   0   3        688.18        702.28        24.25 o                         
   3   0   3          3.98          3.77         2.58 o                         
   4   0   3       3166.78       3191.08        57.89 o                         
   5   0   3        421.64        493.47        10.54 o                         
   6   0   3         16.71         43.44         2.42 o                         
   7   0   3       1934.01       1807.07        22.87 o                         
   8   0   3          1.94          1.35         1.94 o                         
   9   0   3          5.92          4.56         2.11 o                         
  10   0   3       2567.01       2510.67        34.56 o                         
  11   0   3        266.81        268.23         6.00 o                         
  12   0   3          0.76          1.71         1.50 o                         
  13   0   3         56.24         41.36         2.90 o                         
 -13   1   3         66.86         66.95         3.76 o                         
 -12   1   3          2.18          7.31         2.40 o                         
 -11   1   3        805.85        855.27        13.51 o                         
 -10   1   3         26.79         22.12         2.29 o                         
  -9   1   3       1545.62       1497.64        19.71 o                         
  -8   1   3        585.08        592.37         8.23 o                         
  -7   1   3         55.45         64.66         2.38 o                         
  -6   1   3        469.58        407.55         5.25 o                         
  -5   1   3       4174.98       3967.84        50.34 o                         
  -4   1   3        274.95        372.78         6.64 o                         
  -3   1   3       1301.50       1127.04        25.58 o                         
  -2   1   3        322.13        370.41         9.19 o                         
  -1   1   3       4625.14       4096.07        69.85 o                         
   0   1   3       2709.29       2648.54        59.05 o                         
   1   1   3          4.89          7.05         1.10 o                         
   2   1   3        238.78        202.90         3.74 o                         
   3   1   3       2564.43       2617.26        57.21 o                         
   4   1   3       1458.98       1499.90        36.55 o                         
   5   1   3       1341.14       1321.30        21.38 o                         
   6   1   3       3321.65       3705.95        61.93 o                         
   7   1   3        324.95        347.27         6.43 o                         
   8   1   3          8.94         12.36         1.99 o                         
   9   1   3         72.83         67.98         3.37 o                         
  10   1   3        132.21        171.58         4.87 o                         
  11   1   3        317.69        275.49         5.58 o                         
  12   1   3        111.05        116.91         4.83 o                         
  13   1   3        365.49        365.73        10.43 o                         
 -13   2   3         17.06         13.49         2.80 o                         
 -12   2   3        133.03        131.37         4.85 o                         
 -11   2   3         46.96         68.83         2.99 o                         
 -10   2   3          4.45          5.79         2.28 o                         
  -9   2   3          3.39          2.86         2.20 o                         
  -8   2   3         85.97         85.95         3.00 o                         
  -7   2   3        565.19        516.31         7.17 o                         
  -6   2   3        806.05        764.98         8.43 o                         
  -5   2   3        624.55        662.49        11.19 o                         
  -4   2   3        398.65        408.07         6.70 o                         
  -3   2   3         83.95         84.80         3.99 o                         
  -2   2   3        499.48        503.64        17.27 o                         
  -1   2   3         52.64         67.49         2.54 o                         
   0   2   3       1570.53       1689.04        27.60 o                         
   1   2   3       7765.55       8918.98       215.65 o                         
   2   2   3         60.24         66.35         4.05 o                         
   3   2   3         16.48          9.00         1.84 o                         
   4   2   3        955.83        965.66        18.52 o                         
   5   2   3       2971.95       3019.38        50.17 o                         
   6   2   3        951.36        924.35        17.93 o                         
   7   2   3        193.35        204.38         5.38 o                         
   8   2   3        141.81        138.09         3.72 o                         
   9   2   3       1214.15       1129.30        15.77 o                         
  10   2   3        102.71        109.81         4.56 o                         
  11   2   3        871.09        802.08        13.43 o                         
  12   2   3          2.85          2.28         1.44 o                         
  13   2   3         33.02         50.67         7.82 o                         
 -12   3   3        345.12        375.34        16.18 o                         
 -11   3   3        976.64       1046.40        16.81 o                         
 -10   3   3          9.55          9.79         2.02 o                         
  -9   3   3       2966.61       2996.42        39.58 o                         
  -8   3   3       2394.61       2367.49        30.02 o                         
  -7   3   3       5854.79       5757.17        52.71 o                         
  -6   3   3         61.49         60.92         2.23 o                         
  -5   3   3        298.55        350.09         5.18 o                         
  -4   3   3          5.42          5.71         1.57 o                         
  -3   3   3      20762.66      20496.13       284.00 o                         
  -2   3   3          4.76          7.23         2.38 o                         
  -1   3   3       5504.64       6866.88        90.58 o                         
   0   3   3          9.88         15.86         2.84 o                         
   1   3   3        159.02         93.13         3.50 o                         
   2   3   3         91.26         89.33         4.19 o                         
   3   3   3       4776.66       4732.00        64.05 o                         
   4   3   3          0.62          0.47         1.87 o                         
   5   3   3          1.09          2.26         2.93 o                         
   6   3   3         61.22         50.82         3.10 o                         
   7   3   3       3937.94       3769.65        56.45 o                         
   8   3   3        139.98        145.71         4.02 o                         
   9   3   3        446.44        406.13         6.65 o                         
  10   3   3          9.28          6.99         1.82 o                         
  11   3   3        251.38        253.23         6.39 o                         
  12   3   3         56.06         57.56         3.65 o                         
  13   3   3        492.80        472.09        11.91 o                         
 -12   4   3         87.40         73.90         4.37 o                         
 -11   4   3        366.45        388.45        19.82 o                         
 -10   4   3         56.96         57.94         3.86 o                         
  -9   4   3        988.75        957.04        13.87 o                         
  -8   4   3       1235.39       1234.69        14.80 o                         
  -7   4   3        498.03        585.60         8.26 o                         
  -6   4   3        136.14        133.80         3.02 o                         
  -5   4   3        835.78        752.54         9.38 o                         
  -4   4   3         20.33         16.41         1.67 o                         
  -3   4   3         11.74          6.02         2.05 o                         
  -2   4   3        284.96        262.60         6.35 o                         
  -1   4   3          3.61          6.31         3.00 o                         
   0   4   3          0.65          2.98         3.30 o                         
   1   4   3       4988.75       4994.77        62.08 o                         
   2   4   3         25.17         36.82         2.60 o                         
   3   4   3         34.28         73.79         3.43 o                         
   4   4   3       1275.83       1400.26        20.45 o                         
   5   4   3       1379.70       1473.59        26.01 o                         
   6   4   3        207.62        206.10         6.66 o                         
   7   4   3         75.17         45.58         2.92 o                         
   8   4   3        265.19        250.01         4.28 o                         
   9   4   3        206.07        236.26         7.78 o                         
  10   4   3        299.37        294.88         8.02 o                         
  11   4   3        183.90        165.87         4.81 o                         
  12   4   3        423.25        376.68        24.75 o                         
  13   4   3         37.72         41.22         2.02 o                         
 -12   5   3         12.10         12.23         2.49 o                         
 -11   5   3          2.03          1.91         2.40 o                         
 -10   5   3        217.24        235.12         7.23 o                         
  -9   5   3        299.39        322.11         7.74 o                         
  -8   5   3         49.47         43.92         2.37 o                         
  -7   5   3        411.23        413.98         7.38 o                         
  -6   5   3       1966.95       1934.03        22.91 o                         
  -5   5   3        949.69       1021.56        13.41 o                         
  -4   5   3          6.26          9.83         1.48 o                         
  -3   5   3       1563.06       1600.23        29.94 o                         
  -2   5   3        844.99        816.78        18.95 o                         
  -1   5   3        326.87        375.51        10.67 o                         
   0   5   3        576.52        601.59        10.53 o                         
   1   5   3         60.72         93.77         4.13 o                         
   2   5   3       4195.04       4566.70        66.66 o                         
   3   5   3       1013.64       1057.20        17.45 o                         
   4   5   3         38.12         42.49         5.08 o                         
   5   5   3       2005.91       1953.17        32.56 o                         
   6   5   3          1.67          3.20         3.09 o                         
   7   5   3          0.71          3.77         1.88 o                         
   8   5   3       4376.18       4355.99        52.75 o                         
   9   5   3        890.15        848.49        14.88 o                         
  10   5   3        105.49         98.52         4.17 o                         
  11   5   3         53.73         62.81         4.79 o                         
  12   5   3          4.71          3.38         2.39 o                         
  13   5   3        347.93        314.18        40.18 o                         
 -11   6   3        588.44        605.73        24.44 o                         
 -10   6   3        688.45        716.34        15.18 o                         
  -9   6   3        179.17        162.14         5.16 o                         
  -8   6   3         82.12         88.01         4.15 o                         
  -7   6   3       1088.65       1109.85        18.36 o                         
  -6   6   3        158.21        145.83         4.25 o                         
  -5   6   3        509.09        514.34        10.21 o                         
  -3   6   3        359.23        357.21         7.12 o                         
  -2   6   3       3038.61       3327.77        44.64 o                         
  -1   6   3        583.25        635.51        13.04 o                         
   0   6   3       2800.43       2750.72        33.35 o                         
   1   6   3       1830.86       1941.73        28.14 o                         
   2   6   3       5706.69       5763.21        78.53 o                         
   3   6   3       7159.08       7197.71        94.99 o                         
   4   6   3       1450.48       1615.01        26.39 o                         
   5   6   3        313.91        322.19         6.63 o                         
   6   6   3        480.63        477.99         7.47 o                         
   7   6   3        667.68        696.82         9.47 o                         
   8   6   3       4187.82       4097.81        53.08 o                         
   9   6   3        856.05        826.59        14.71 o                         
  10   6   3        149.67        138.86         5.31 o                         
  11   6   3        255.82        249.51         7.05 o                         
  12   6   3         48.02         48.90         4.70 o                         
  13   6   3        601.21        583.52        22.29 o                         
 -10   7   3        114.47        123.67         6.46 o                         
  -9   7   3        162.72        157.88         5.76 o                         
  -8   7   3        113.02        123.53         6.49 o                         
  -7   7   3        260.39        269.76         5.71 o                         
  -6   7   3        589.83        568.15         9.15 o                         
  -5   7   3        109.04        106.99         3.74 o                         
  -4   7   3        196.02        178.72         5.99 o                         
  -3   7   3          3.34          6.09         2.59 o                         
  -2   7   3        161.94        160.77         4.37 o                         
  -1   7   3        113.61        108.58         3.55 o                         
   0   7   3        971.32        994.74        13.12 o                         
   1   7   3        523.15        515.16         9.45 o                         
   2   7   3       1822.69       1799.99        27.36 o                         
   3   7   3        482.83        547.99        10.19 o                         
   4   7   3        312.16        290.94         8.24 o                         
   5   7   3        529.07        587.69         8.67 o                         
   6   7   3        101.24        123.21         3.22 o                         
   7   7   3       2306.74       2274.85        24.37 o                         
   8   7   3        842.40        863.99        11.77 o                         
   9   7   3        229.75        228.00         5.22 o                         
  10   7   3        311.14        308.90         7.74 o                         
  11   7   3         98.84         88.92         3.97 o                         
  12   7   3          0.76          2.15         1.85 o                         
  13   7   3          1.04          0.55         1.56 o                         
  -9   8   3          9.05         13.52         2.48 o                         
  -8   8   3         82.41         80.04         4.56 o                         
  -7   8   3          2.59          6.18         3.00 o                         
  -6   8   3        454.90        421.61         8.42 o                         
  -5   8   3        286.37        294.71         8.97 o                         
  -4   8   3        115.31        140.08         5.13 o                         
  -3   8   3        687.71        682.31        11.42 o                         
  -2   8   3        584.84        561.70         9.86 o                         
  -1   8   3        129.07        154.52         7.68 o                         
   0   8   3         48.03         55.33         2.75 o                         
   1   8   3          0.08          0.12         2.34 o                         
   2   8   3       1184.34       1201.01        14.77 o                         
   3   8   3         83.25         84.60         2.61 o                         
   4   8   3        682.11        701.97        10.04 o                         
   5   8   3         70.14         67.07         2.70 o                         
   6   8   3       1309.78       1260.65        16.68 o                         
   7   8   3        572.70        555.08         9.54 o                         
   8   8   3       3178.20       3217.26        43.31 o                         
   9   8   3         43.06         44.83         2.81 o                         
  10   8   3         24.34         19.89         2.20 o                         
  11   8   3         36.36         34.57         3.43 o                         
  12   8   3        401.44        439.19        12.18 o                         
  -8   9   3        365.49        360.60        12.15 o                         
  -7   9   3         23.20         24.63         2.68 o                         
  -6   9   3          4.33         10.96         2.27 o                         
  -5   9   3        154.65        153.80         4.85 o                         
  -4   9   3       1390.14       1372.54        17.90 o                         
  -3   9   3        104.97         89.35         3.57 o                         
  -2   9   3        314.85        305.49         7.01 o                         
  -1   9   3       1121.73       1110.12        15.57 o                         
   0   9   3       2601.38       2657.93        42.43 o                         
   1   9   3        161.07        169.87         4.38 o                         
   2   9   3       2090.64       2081.78        22.66 o                         
   3   9   3          4.46          5.86         2.00 o                         
   4   9   3        262.86        253.71         7.66 o                         
   5   9   3        178.00        178.94         4.45 o                         
   6   9   3       1465.11       1506.27        18.88 o                         
   7   9   3          1.51          3.74         2.06 o                         
   8   9   3        737.88        721.62        14.30 o                         
   9   9   3         10.25         18.69         3.65 o                         
  10   9   3         27.19         18.07         2.85 o                         
  11   9   3          9.44          7.15         1.95 o                         
  12   9   3        365.78        358.66        14.52 o                         
  -7  10   3        283.33        266.51        20.04 o                         
  -6  10   3        212.22        218.53         7.16 o                         
  -5  10   3        156.04        163.41         5.20 o                         
  -4  10   3         11.31         12.68         2.45 o                         
  -3  10   3         20.16         17.49         3.27 o                         
  -2  10   3         38.70         31.99         3.11 o                         
  -1  10   3          1.55          0.76         3.03 o                         
   0  10   3          2.50          1.68         2.38 o                         
   1  10   3        297.00        306.24         6.83 o                         
   2  10   3       1330.11       1348.31        18.82 o                         
   3  10   3        132.01        153.25         4.87 o                         
   4  10   3         64.02         65.07         3.02 o                         
   5  10   3          7.11          7.79         2.27 o                         
   6  10   3         54.08         48.30         3.16 o                         
   7  10   3        331.79        323.33         7.52 o                         
   8  10   3        268.31        250.33         6.80 o                         
   9  10   3         37.14         38.64         4.18 o                         
  10  10   3        260.11        246.61        11.89 o                         
  11  10   3        187.60        189.33        12.02 o                         
  -6  11   3         80.48         52.67         4.68 o                         
  -5  11   3        322.67        315.79         7.58 o                         
  -3  11   3         36.89         36.94         3.56 o                         
  -2  11   3        465.62        487.97        13.12 o                         
  -1  11   3         25.37         21.56         3.43 o                         
   0  11   3         22.66         23.14         3.24 o                         
   1  11   3        194.69        177.43         7.01 o                         
   2  11   3         43.49         50.96         4.27 o                         
   3  11   3         11.42         11.33         2.54 o                         
   4  11   3       1272.21       1254.89        35.34 o                         
   5  11   3        927.23        889.23        15.33 o                         
   6  11   3         18.35         23.47         2.81 o                         
   7  11   3        250.11        264.31         7.18 o                         
   8  11   3       1532.87       1480.06        31.12 o                         
   9  11   3         64.49         70.39         5.79 o                         
  10  11   3          1.90         -0.40         1.71 o                         
  -4  12   3        378.44        261.48        11.96 o                         
  -3  12   3          0.19          0.44         4.32 o                         
  -2  12   3        318.74        279.13        43.30 o                         
  -1  12   3        456.48        484.39        15.34 o                         
   0  12   3        114.23        110.56         5.25 o                         
   1  12   3         71.96         68.69         4.06 o                         
   2  12   3        181.79        198.02         5.33 o                         
   3  12   3        663.91        657.81        13.87 o                         
   4  12   3          5.45          4.52         2.58 o                         
   5  12   3        962.18        940.26        15.46 o                         
   6  12   3        367.28        350.33         9.04 o                         
   7  12   3         44.80         35.23         3.09 o                         
   8  12   3        140.04        141.38         6.71 o                         
   9  12   3        167.71        136.00         6.52 o                         
  -1  13   3        194.86        126.43         6.66 o                         
   0  13   3          5.37          6.39         2.63 o                         
   1  13   3        125.71        109.18         5.17 o                         
   2  13   3         34.40         28.48         2.52 o                         
   3  13   3          0.95          0.69         1.86 o                         
   4  13   3         58.34         55.97         2.73 o                         
   5  13   3        342.02        341.16        14.49 o                         
   6  13   3         21.62         23.50         3.59 o                         
  -7 -10   4        110.12        105.17         6.76 o                         
  -6 -10   4         33.98         35.76         3.21 o                         
  -5 -10   4         54.79         45.90         3.48 o                         
  -4 -10   4        165.76        172.42        12.43 o                         
  -3 -10   4        165.61        172.24         4.56 o                         
  -2 -10   4         40.35         37.99         2.44 o                         
  -1 -10   4        684.79        733.68        15.24 o                         
   0 -10   4        396.05        395.09         9.22 o                         
   1 -10   4        123.03        115.22         4.72 o                         
   2 -10   4          4.20          5.41         2.44 o                         
  -8  -9   4        227.69        224.91         6.36 o                         
  -7  -9   4         10.55          9.26         2.41 o                         
  -6  -9   4        783.90        783.90        16.28 o                         
  -5  -9   4         66.36         82.02         3.94 o                         
  -4  -9   4        157.73        171.80         5.50 o                         
  -3  -9   4        269.44        276.89         6.53 o                         
  -2  -9   4        388.73        403.07         7.80 o                         
  -1  -9   4        141.41        137.07         4.75 o                         
   0  -9   4          5.88          9.99         2.65 o                         
   1  -9   4         51.38         49.23         3.37 o                         
   2  -9   4        240.95        224.42         8.22 o                         
   3  -9   4        122.11        107.03         4.73 o                         
   4  -9   4        176.18        161.66         5.39 o                         
 -10  -8   4          6.96          6.18         3.24 o                         
  -9  -8   4          6.62          7.03         2.65 o                         
  -8  -8   4          6.83          7.24         2.27 o                         
  -7  -8   4         34.10         31.29         2.85 o                         
  -6  -8   4          5.48          6.68         2.57 o                         
  -5  -8   4        116.47        112.43         4.25 o                         
  -4  -8   4         70.42         89.00         4.22 o                         
  -3  -8   4        100.31        101.87         4.07 o                         
  -2  -8   4         98.30         90.26         3.28 o                         
  -1  -8   4         14.77         11.46         2.38 o                         
   0  -8   4         73.50         67.89         3.65 o                         
   1  -8   4         39.49         41.12         2.57 o                         
   2  -8   4        768.26        801.48        14.85 o                         
   3  -8   4        162.76        163.70         5.65 o                         
   4  -8   4        163.79        149.43         5.10 o                         
   5  -8   4          2.00          2.63         2.87 o                         
   6  -8   4          4.76          4.13         2.35 o                         
 -11  -7   4         23.06        142.58         8.23 o                         
 -10  -7   4        110.99        118.75         5.15 o                         
  -9  -7   4        162.05        161.97         6.50 o                         
  -8  -7   4         97.59         98.43         3.80 o                         
  -7  -7   4          8.03         11.04         2.51 o                         
  -6  -7   4        557.55        625.54        12.60 o                         
  -5  -7   4         64.69         67.58         3.95 o                         
  -4  -7   4       2939.91       3116.45        41.21 o                         
  -3  -7   4          3.77          0.61         2.41 o                         
  -2  -7   4       2569.21       2601.71        27.98 o                         
  -1  -7   4        912.14        887.23        16.46 o                         
   0  -7   4       2627.49       2660.54        34.62 o                         
   1  -7   4         86.18         88.21         2.99 o                         
   2  -7   4        534.88        507.04         7.68 o                         
   3  -7   4        134.48        133.21         3.44 o                         
   4  -7   4         44.30         37.47         2.60 o                         
   5  -7   4         69.41         81.25         3.67 o                         
   6  -7   4        453.51        445.97         8.71 o                         
   7  -7   4         74.74         75.31         3.54 o                         
 -12  -6   4        370.34        312.31        13.05 o                         
 -11  -6   4        135.25        140.20         4.44 o                         
 -10  -6   4        584.87        658.82        11.56 o                         
  -9  -6   4        107.75        112.12         4.28 o                         
  -8  -6   4        755.28        790.80        12.94 o                         
  -7  -6   4        198.04        222.14         5.35 o                         
  -6  -6   4       2261.84       2321.22        28.14 o                         
  -5  -6   4        268.65        285.98         6.37 o                         
  -4  -6   4        959.66       1007.65        12.65 o                         
  -3  -6   4        475.05        471.78         8.08 o                         
  -2  -6   4        689.26        733.82         9.61 o                         
  -1  -6   4          0.48          5.61         2.38 o                         
   0  -6   4         17.64         14.83         2.04 o                         
   1  -6   4        332.50        336.04         5.26 o                         
   2  -6   4         45.32         43.09         2.15 o                         
   3  -6   4        487.75        502.07         7.30 o                         
   4  -6   4         81.41         76.42         2.69 o                         
   5  -6   4         10.39         15.19         2.23 o                         
   6  -6   4          0.02          2.48         2.51 o                         
   7  -6   4          3.81          4.90         2.36 o                         
   8  -6   4          9.52          8.47         2.27 o                         
   9  -6   4        142.04        154.56         6.69 o                         
 -12  -5   4         30.76         36.22         2.82 o                         
 -11  -5   4          1.60          1.53         2.03 o                         
 -10  -5   4         50.62         41.03         2.75 o                         
  -9  -5   4          1.89          3.09         2.98 o                         
  -8  -5   4        114.28        106.28         4.01 o                         
  -7  -5   4         13.03         11.55         2.38 o                         
  -6  -5   4        871.37        846.22        11.65 o                         
  -5  -5   4        813.45        805.16        13.75 o                         
  -4  -5   4          5.78          9.65         1.91 o                         
  -3  -5   4       1000.39       1017.84        12.72 o                         
  -2  -5   4        238.63        210.94         4.63 o                         
  -1  -5   4        758.42        817.03        10.07 o                         
   0  -5   4        229.74        214.72         3.85 o                         
   1  -5   4       1022.46        958.02         9.77 o                         
   2  -5   4       1075.22       1031.68        11.38 o                         
   3  -5   4        101.38        101.58         3.16 o                         
   4  -5   4       2030.80       2050.76        25.63 o                         
   5  -5   4       1411.48       1454.74        24.03 o                         
   6  -5   4       1072.79       1068.21        17.00 o                         
   7  -5   4        871.70        893.79        15.43 o                         
   8  -5   4       1544.47       1617.28        23.15 o                         
   9  -5   4         77.54         82.17         3.22 o                         
  10  -5   4        186.87        196.97        10.56 o                         
 -12  -4   4        234.20        229.39         9.03 o                         
 -11  -4   4        259.95        300.40         6.09 o                         
 -10  -4   4        308.25        310.21         6.28 o                         
  -9  -4   4        463.27        487.81        14.11 o                         
  -8  -4   4       1299.20       1302.23        18.59 o                         
  -7  -4   4       1442.15       1393.80        18.36 o                         
  -6  -4   4        292.39        284.72         5.92 o                         
  -5  -4   4        362.85        357.01         6.01 o                         
  -4  -4   4       3515.06       3603.70        40.82 o                         
  -3  -4   4        189.72        194.11         3.40 o                         
  -2  -4   4       2186.61       2268.52        23.53 o                         
  -1  -4   4       1418.56       1285.30        14.45 o                         
   0  -4   4      12974.93      13468.79       115.80 o                         
   1  -4   4       2985.70       2975.24        26.22 o                         
   2  -4   4       3994.24       3913.23        36.12 o                         
   3  -4   4       2892.16       2794.62        27.94 o                         
   4  -4   4         16.74         19.24         2.19 o                         
   5  -4   4        621.48        609.50        12.46 o                         
   6  -4   4        606.08        639.89        11.97 o                         
   7  -4   4         43.12         44.22         4.18 o                         
   8  -4   4          1.97         -1.08         2.95 o                         
   9  -4   4         60.31         74.37         3.90 o                         
  10  -4   4         85.74         99.74         3.69 o                         
  11  -4   4        258.13        220.88         9.67 o                         
 -12  -3   4         93.94         86.91         4.02 o                         
 -11  -3   4        922.43        953.52        13.49 o                         
 -10  -3   4        488.33        519.21        10.41 o                         
  -9  -3   4          8.38          8.15         2.74 o                         
  -8  -3   4          3.42          6.43         2.21 o                         
  -7  -3   4        123.74        124.52         4.31 o                         
  -6  -3   4         37.76         38.09         2.34 o                         
  -5  -3   4         32.65         39.39         2.01 o                         
  -4  -3   4        434.49        413.09         7.52 o                         
  -3  -3   4       1078.32        956.35        16.28 o                         
  -2  -3   4        681.75        703.91        13.40 o                         
  -1  -3   4          6.49          7.11         2.09 o                         
   0  -3   4        588.77        627.48         9.44 o                         
   1  -3   4       3499.71       3521.25        42.54 o                         
   2  -3   4       2756.79       2633.87        38.97 o                         
   3  -3   4        902.77        951.68        12.37 o                         
   4  -3   4        482.86        478.80         6.79 o                         
   5  -3   4         52.28         61.49         2.49 o                         
   6  -3   4        110.65        111.68         4.05 o                         
   7  -3   4        239.05        229.20         5.00 o                         
   8  -3   4        166.28        180.76         4.84 o                         
   9  -3   4        228.03        224.95         6.47 o                         
  10  -3   4        322.57        333.86         9.10 o                         
  11  -3   4          3.82          7.79         1.96 o                         
 -13  -2   4          1.09         -1.88         3.24 o                         
 -12  -2   4         51.17         44.28         3.05 o                         
 -11  -2   4         13.50         67.42         6.62 o                         
 -10  -2   4        348.75        307.58         6.45 o                         
  -9  -2   4        258.75        252.09         5.31 o                         
  -8  -2   4        188.05        183.44         4.48 o                         
  -7  -2   4        396.09        389.30         6.48 o                         
  -6  -2   4        274.78        296.19         4.72 o                         
  -5  -2   4        629.38        539.49         7.56 o                         
  -4  -2   4        436.29        470.05         9.27 o                         
  -3  -2   4        422.13        377.97         7.50 o                         
  -2  -2   4        516.50        496.32        10.47 o                         
  -1  -2   4         38.64         32.41         2.60 o                         
   0  -2   4       2472.98       2611.12        35.90 o                         
   1  -2   4        383.33        324.28         8.57 o                         
   2  -2   4        896.16        920.70        13.48 o                         
   3  -2   4        176.38        165.17         4.53 o                         
   4  -2   4         75.78         87.28         2.50 o                         
   5  -2   4       1709.46       1740.30        20.85 o                         
   6  -2   4        699.20        739.45        10.04 o                         
   7  -2   4       1698.62       1714.42        20.39 o                         
   8  -2   4        971.91       1001.64        13.54 o                         
   9  -2   4         49.46         41.17         2.36 o                         
  10  -2   4        897.39        927.82        18.94 o                         
  11  -2   4        278.39        269.35         7.57 o                         
  12  -2   4         50.70         42.94         3.85 o                         
 -13  -1   4          0.62          1.17         1.78 o                         
 -12  -1   4        524.66        543.88        10.37 o                         
 -11  -1   4       1199.46       1231.67        16.07 o                         
 -10  -1   4          0.08          1.58         1.94 o                         
  -9  -1   4        915.32        912.53        14.87 o                         
  -8  -1   4         29.88         26.30         2.07 o                         
  -7  -1   4        155.70        119.46         3.24 o                         
  -6  -1   4          2.32          6.63         1.62 o                         
  -5  -1   4       3031.68       2951.29        35.95 o                         
  -4  -1   4        907.80        911.47        15.16 o                         
  -3  -1   4         32.83         30.26         1.96 o                         
  -2  -1   4       1801.45       1844.01        27.54 o                         
  -1  -1   4       3802.92       4264.37       204.59 o                         
   0  -1   4       1748.16       1925.12        31.86 o                         
   1  -1   4        199.90        141.99         3.41 o                         
   2  -1   4         22.02         17.82         2.55 o                         
   3  -1   4          2.14          2.77         1.43 o                         
   4  -1   4       1281.71       1345.35        22.33 o                         
   5  -1   4       1019.57        887.52        13.29 o                         
   6  -1   4          6.29          3.04         1.74 o                         
   7  -1   4        573.26        582.24         8.73 o                         
   8  -1   4        441.69        470.83         8.90 o                         
   9  -1   4        257.87        257.04         5.23 o                         
  10  -1   4       1025.46       1069.08        16.03 o                         
  11  -1   4         37.37         39.53         3.14 o                         
  12  -1   4        368.08        353.34         7.53 o                         
 -13   0   4        137.69        141.23         6.30 o                         
 -12   0   4        190.85        191.93         5.66 o                         
 -11   0   4          0.88          3.32         1.70 o                         
 -10   0   4          4.96          5.36         1.95 o                         
  -9   0   4         25.40         20.39         2.07 o                         
  -8   0   4        180.62        180.58         4.43 o                         
  -7   0   4        226.78        238.43         4.13 o                         
  -6   0   4         84.34         84.45         2.87 o                         
  -5   0   4        405.30        384.75         7.16 o                         
  -4   0   4         17.87         20.05         2.04 o                         
  -3   0   4         27.61         43.03         2.06 o                         
  -2   0   4          6.15          5.56         1.59 o                         
  -1   0   4        781.34        762.56        16.09 o                         
   0   0   4       1765.33       1748.92        38.39 o                         
   1   0   4        432.65        451.69         9.28 o                         
   2   0   4        319.70        279.47         6.33 o                         
   3   0   4         49.68         42.69         2.96 o                         
   4   0   4       2024.67       2137.59        35.65 o                         
   5   0   4        398.22        377.72         9.15 o                         
   6   0   4        699.81        803.84        11.45 o                         
   7   0   4        540.09        515.21         7.37 o                         
   8   0   4        126.84        168.01         3.75 o                         
   9   0   4        366.33        346.31         6.68 o                         
  10   0   4        160.19        144.14         4.83 o                         
  11   0   4         88.37         75.35         2.87 o                         
  12   0   4         16.76         13.89         2.04 o                         
  13   0   4        249.87        227.57        21.11 o                         
 -12   1   4        290.08        309.86         6.33 o                         
 -11   1   4          3.00          3.40         1.82 o                         
 -10   1   4          0.16          2.42         1.77 o                         
  -9   1   4        302.41        287.00         5.35 o                         
  -8   1   4        768.60        753.91         9.54 o                         
  -7   1   4        322.20        306.41         4.80 o                         
  -6   1   4       2866.98       2705.39        27.72 o                         
  -5   1   4        958.39        988.95        13.60 o                         
  -4   1   4       3367.44       3481.56        47.18 o                         
  -3   1   4       1871.76       1791.02        30.36 o                         
  -2   1   4       1321.50       1150.89        18.02 o                         
  -1   1   4        153.49        121.14         5.59 o                         
   0   1   4       8341.89       8386.05       118.76 o                         
   1   1   4        798.00        941.93        14.43 o                         
   2   1   4        347.57        491.89        11.53 o                         
   3   1   4        126.52         95.25         5.01 o                         
   4   1   4        901.12        820.99        21.44 o                         
   5   1   4        512.97        518.74        11.67 o                         
   6   1   4          3.70          2.65         2.01 o                         
   7   1   4        980.00        883.63        14.03 o                         
   8   1   4        715.28        678.16        10.75 o                         
   9   1   4       1236.12       1134.90        17.19 o                         
  10   1   4       2807.33       2670.86        39.28 o                         
  11   1   4         30.96         24.63         2.34 o                         
  12   1   4        103.08         95.94         2.79 o                         
  13   1   4        547.72        546.71        14.31 o                         
 -12   2   4       1454.64       1480.18        32.88 o                         
 -11   2   4        994.60       1047.19        14.89 o                         
 -10   2   4        145.31        142.74         4.12 o                         
  -9   2   4       2322.38       2347.61        26.87 o                         
  -8   2   4       6954.88       6936.66        65.55 o                         
  -7   2   4         84.66         88.94         2.65 o                         
  -6   2   4       4101.16       3923.44        38.02 o                         
  -5   2   4        130.31        104.59         3.54 o                         
  -4   2   4         84.54        104.92         4.31 o                         
  -3   2   4          6.45          8.42         2.16 o                         
  -2   2   4       2922.61       2696.62        49.89 o                         
  -1   2   4        297.68        264.55         6.10 o                         
   0   2   4        898.90        914.59        15.77 o                         
   1   2   4       1670.66       1663.33        19.15 o                         
   2   2   4       6222.39       6378.47        78.55 o                         
   3   2   4       3197.39       3498.17        39.96 o                         
   4   2   4        674.80        655.78        15.98 o                         
   5   2   4          6.31         14.43         3.96 o                         
   6   2   4        490.85        521.93        15.42 o                         
   7   2   4         59.87         56.73         4.48 o                         
   8   2   4        363.25        326.40         7.22 o                         
   9   2   4        327.10        323.16         7.72 o                         
  10   2   4          1.12          1.55         2.03 o                         
  11   2   4        103.14        109.87         4.38 o                         
  12   2   4         63.35         67.47         2.86 o                         
  13   2   4       1119.98       1030.43        35.26 o                         
 -12   3   4        138.99        144.75         7.36 o                         
 -11   3   4          0.02          3.48         2.43 o                         
 -10   3   4         44.02         46.59         2.68 o                         
  -9   3   4         58.70         55.32         2.69 o                         
  -8   3   4       2710.54       2666.11        27.62 o                         
  -7   3   4        881.12        851.48         9.66 o                         
  -6   3   4          8.61          6.22         1.54 o                         
  -5   3   4         11.79          7.71         1.37 o                         
  -4   3   4        826.68        857.06        11.63 o                         
  -3   3   4        109.79        148.92         6.09 o                         
  -2   3   4        245.92        244.37         6.70 o                         
  -1   3   4        467.25        520.34        11.53 o                         
   0   3   4        114.63        107.35         3.44 o                         
   1   3   4       1752.91       1875.87        24.86 o                         
   2   3   4        504.23        602.50        12.79 o                         
   3   3   4        443.73        534.88        12.34 o                         
   4   3   4       2758.87       3085.21        40.54 o                         
   5   3   4         22.68         32.02         4.40 o                         
   6   3   4       1748.97       1878.42        36.37 o                         
   7   3   4        710.54        697.40        15.90 o                         
   8   3   4       1881.01       1836.18        29.35 o                         
   9   3   4          3.81          3.47         1.92 o                         
  10   3   4          6.56          4.75         2.15 o                         
  11   3   4        375.91        376.92        11.11 o                         
  12   3   4        256.75        236.03         7.24 o                         
  13   3   4        119.95        115.69         5.98 o                         
 -12   4   4        271.90        278.44         9.15 o                         
 -11   4   4         95.33         95.99         4.59 o                         
 -10   4   4       1244.51       1282.43        19.32 o                         
  -9   4   4        116.57        107.17         3.31 o                         
  -8   4   4        832.24        862.20        11.04 o                         
  -7   4   4        121.36        115.39         3.03 o                         
  -6   4   4       2383.19       2433.70        26.40 o                         
  -5   4   4          0.49          1.41         1.40 o                         
  -4   4   4       1230.47       1162.91        18.17 o                         
  -3   4   4        192.49        215.76         6.50 o                         
  -2   4   4      26249.10      28489.95       428.58 o                         
  -1   4   4          4.69          4.64         2.56 o                         
   0   4   4      16614.10      16557.97       214.36 o                         
   1   4   4        102.98        108.31         2.87 o                         
   2   4   4      12119.62      13086.67       170.68 o                         
   3   4   4          6.37         10.06         3.23 o                         
   4   4   4        145.27        108.32         4.52 o                         
   5   4   4          0.05          2.25         3.61 o                         
   6   4   4       1339.81       1302.57        32.13 o                         
   7   4   4         75.59         75.23         3.33 o                         
   8   4   4       2014.68       1951.37        27.55 o                         
   9   4   4         54.84         51.78         2.70 o                         
  10   4   4       3101.79       3065.66        54.37 o                         
  11   4   4         26.57         20.85         3.42 o                         
  12   4   4        353.32        336.10        17.83 o                         
  13   4   4         69.13         63.24         2.93 o                         
 -11   5   4         24.37         28.32         2.88 o                         
 -10   5   4         17.74         14.33         4.35 o                         
  -9   5   4         28.27         22.04         2.99 o                         
  -8   5   4       1698.63       1988.34        37.43 o                         
  -7   5   4        171.14        181.75         4.46 o                         
  -6   5   4       2941.92       2837.83        34.13 o                         
  -5   5   4          6.35          7.19         1.61 o                         
  -4   5   4        907.34        967.04        13.39 o                         
  -3   5   4        274.07        335.00        10.07 o                         
  -2   5   4       3511.73       3330.72        49.98 o                         
  -1   5   4         63.72         92.11         4.33 o                         
   0   5   4        803.06        791.15        23.80 o                         
   1   5   4         73.48         71.37         4.08 o                         
   2   5   4       2045.48       2195.37        31.97 o                         
   3   5   4        249.69        260.05         6.23 o                         
   4   5   4         11.69          3.92         3.22 o                         
   5   5   4         60.80         57.19         4.10 o                         
   6   5   4        675.47        686.28        18.09 o                         
   7   5   4        132.31        136.35         3.58 o                         
   8   5   4         33.29         39.51         2.47 o                         
   9   5   4        895.19        877.65        14.44 o                         
  10   5   4          6.56          9.84         2.35 o                         
  11   5   4         68.32         61.26         3.25 o                         
  12   5   4          2.41          1.55         2.33 o                         
  13   5   4        686.73        697.74        20.83 o                         
 -11   6   4          0.22         -1.09         2.77 o                         
 -10   6   4         36.19         37.63         3.74 o                         
  -9   6   4        327.77        329.11         8.61 o                         
  -8   6   4         15.00         19.58         2.81 o                         
  -7   6   4       1204.12       1183.79        35.03 o                         
  -6   6   4          5.69          8.33         2.92 o                         
  -5   6   4        396.61        383.80        10.78 o                         
  -4   6   4          3.11          6.61         2.68 o                         
  -3   6   4       1046.20       1099.80        18.45 o                         
  -2   6   4        278.68        255.33        13.19 o                         
  -1   6   4         81.92         59.66         3.74 o                         
   0   6   4        121.39        124.61         4.88 o                         
   1   6   4         63.85         44.41         3.61 o                         
   2   6   4         12.48         68.20         4.30 o                         
   3   6   4         25.23         21.96         3.19 o                         
   4   6   4        571.35        682.51        14.44 o                         
   5   6   4          1.48          5.00         2.61 o                         
   6   6   4       1377.09       1262.70        15.34 o                         
   7   6   4       2203.16       2181.00        24.22 o                         
   8   6   4       4864.19       4720.28        60.30 o                         
   9   6   4       1466.69       1431.03        23.05 o                         
  10   6   4        118.09        130.95         6.41 o                         
  11   6   4        685.31        740.95        20.02 o                         
  12   6   4        882.01        870.73        19.17 o                         
  13   6   4         10.86         14.13         1.62 o                         
 -10   7   4        417.75        451.12         9.91 o                         
  -9   7   4        560.17        611.20        14.10 o                         
  -8   7   4        210.92        230.96         6.35 o                         
  -7   7   4        174.12        172.77         5.80 o                         
  -6   7   4         59.03         78.95         4.29 o                         
  -5   7   4          2.22         11.37         3.30 o                         
  -4   7   4       1204.05       1472.96        38.67 o                         
  -3   7   4       1546.38       1531.88        22.11 o                         
  -2   7   4        110.45        130.90         4.45 o                         
  -1   7   4       1208.24       1183.75        17.26 o                         
   0   7   4       1352.01       1366.07        20.28 o                         
   1   7   4         37.15         25.58         3.08 o                         
   2   7   4       1136.86       1172.23        21.83 o                         
   3   7   4        647.93        655.06        14.85 o                         
   4   7   4        482.90        456.75        11.92 o                         
   5   7   4        160.01        140.66         3.96 o                         
   6   7   4       2214.12       2172.69        25.57 o                         
   7   7   4        928.72        892.08        13.08 o                         
   8   7   4       1178.07       1182.27        16.54 o                         
   9   7   4        527.65        509.65        11.25 o                         
  10   7   4         86.30         86.72         4.62 o                         
  11   7   4         37.52         36.96         3.82 o                         
  12   7   4        474.55        481.26        13.72 o                         
  13   7   4          2.42          3.97         1.71 o                         
  -9   8   4        185.02        172.63         4.42 o                         
  -8   8   4        178.77        167.95         5.43 o                         
  -7   8   4        561.11        644.44        13.21 o                         
  -6   8   4        774.18        761.17        12.93 o                         
  -5   8   4         65.11         67.53         5.21 o                         
  -4   8   4         90.99         97.98         3.96 o                         
  -3   8   4       1428.65       1406.91        22.24 o                         
  -2   8   4         21.31         30.17         2.88 o                         
  -1   8   4        263.69        253.28         5.90 o                         
   0   8   4          0.47          1.21         2.16 o                         
   1   8   4        131.46        109.27         3.61 o                         
   2   8   4        104.86        114.97         3.28 o                         
   3   8   4        193.98        200.16         3.97 o                         
   4   8   4         65.61         49.83         3.91 o                         
   5   8   4         39.95        187.84        10.72 o                         
   6   8   4         21.26         24.45         2.24 o                         
   7   8   4        118.71        111.63         3.63 o                         
   8   8   4        479.95        448.58         7.95 o                         
   9   8   4        289.94        286.30         7.95 o                         
  10   8   4        237.39        250.70         6.72 o                         
  11   8   4          0.44          0.99         2.17 o                         
  12   8   4         59.26         57.99         4.85 o                         
  -8   9   4         87.44         92.08         5.17 o                         
  -7   9   4        142.47        140.26         4.10 o                         
  -6   9   4         78.20         85.88         4.09 o                         
  -5   9   4          4.42         -0.32         2.53 o                         
  -4   9   4        191.10        154.06         4.53 o                         
  -3   9   4         29.17         29.81         3.86 o                         
  -2   9   4         93.60         79.09         3.46 o                         
  -1   9   4          5.14         40.30         4.61 o                         
   0   9   4        618.49        611.24        10.96 o                         
   1   9   4        726.54        695.72        10.39 o                         
   2   9   4         10.22         12.46         2.12 o                         
   3   9   4        230.91        198.97         4.25 o                         
   4   9   4        139.78        155.31         4.85 o                         
   5   9   4       1260.90       1183.57        18.18 o                         
   6   9   4        165.34        175.74         4.06 o                         
   7   9   4        249.88        277.27         5.62 o                         
   8   9   4         81.56         87.33         3.12 o                         
   9   9   4        422.95        400.43         8.47 o                         
  10   9   4         60.19         51.66         3.28 o                         
  11   9   4        464.95        516.98        14.42 o                         
  12   9   4        348.50        364.42        14.76 o                         
  -7  10   4        819.11        802.23        16.21 o                         
  -6  10   4          4.46          1.26         2.33 o                         
  -5  10   4        267.95        297.84         6.28 o                         
  -4  10   4         25.17         19.74         2.50 o                         
  -3  10   4        393.70        423.33         8.77 o                         
  -2  10   4        252.59        265.40         6.53 o                         
  -1  10   4        362.29        355.70         7.38 o                         
   0  10   4        181.20        183.16         7.68 o                         
   1  10   4        381.96        398.50         7.77 o                         
   2  10   4        483.06        510.20         8.32 o                         
   3  10   4       1590.90       1592.21        18.67 o                         
   4  10   4          0.53          2.73         2.71 o                         
   5  10   4        789.87        809.59        15.20 o                         
   6  10   4        367.45        341.26         8.11 o                         
   7  10   4         36.15         31.96         3.00 o                         
   8  10   4         35.41         73.36         4.77 o                         
   9  10   4          3.19         -2.44         2.97 o                         
  10  10   4        213.59        189.56         7.30 o                         
  11  10   4          5.34          5.64         2.04 o                         
  -6  11   4         16.12         14.82         3.62 o                         
  -5  11   4         25.66         35.64         3.02 o                         
  -4  11   4         60.66         66.96         4.13 o                         
  -3  11   4        592.47        594.46        18.85 o                         
  -2  11   4         58.06         56.29         3.51 o                         
  -1  11   4        317.59        312.55         9.37 o                         
   0  11   4         51.13         50.13         3.91 o                         
   1  11   4         28.22         27.23         3.21 o                         
   2  11   4        296.27        396.59        15.23 o                         
   3  11   4        143.79        153.20         8.32 o                         
   4  11   4        154.39        166.53         5.62 o                         
   5  11   4          2.02          1.10         2.35 o                         
   6  11   4        423.65        407.06         9.80 o                         
   7  11   4         35.87         26.25         2.61 o                         
   8  11   4        423.69        422.99        11.26 o                         
   9  11   4          8.93          8.30         2.71 o                         
  10  11   4         53.57         43.31         4.03 o                         
  -4  12   4         66.56         98.64         6.90 o                         
  -3  12   4        667.42        656.19        24.60 o                         
  -2  12   4        290.07        271.65         6.27 o                         
  -1  12   4        254.96        261.28         7.74 o                         
   0  12   4        731.14        703.18        19.22 o                         
   1  12   4        291.61        301.37         9.62 o                         
   2  12   4          2.01          1.39         2.56 o                         
   3  12   4          9.88         13.37         2.74 o                         
   4  12   4        438.31        413.18         9.62 o                         
   5  12   4        200.42        192.63         5.09 o                         
   6  12   4        220.98        225.19         9.30 o                         
   7  12   4        240.60        218.23         9.08 o                         
   8  12   4        166.79        153.86         5.71 o                         
   9  12   4        446.98        379.70        15.17 o                         
  -2  13   4         37.90         24.90         3.59 o                         
  -1  13   4        151.31        122.09         5.17 o                         
   0  13   4         82.15         66.61         3.19 o                         
   1  13   4        408.19        380.16         8.48 o                         
   2  13   4        398.69        375.59         8.27 o                         
   3  13   4        316.97        310.05         7.25 o                         
   4  13   4         49.87         56.28         2.86 o                         
   5  13   4        248.11        261.79        13.08 o                         
   6  13   4        287.45        293.85        12.85 o                         
  -6 -10   5         39.64         23.12         3.52 o                         
  -5 -10   5          0.26          0.72         3.38 o                         
  -4 -10   5          9.61          9.77         2.55 o                         
  -3 -10   5         11.71         10.62         2.18 o                         
  -2 -10   5          9.73          7.24         3.82 o                         
  -1 -10   5         25.68         20.78         6.28 o                         
   0 -10   5          3.50          6.52         5.22 o                         
  -8  -9   5         21.17         16.90         3.65 o                         
  -7  -9   5        290.62        306.85         8.38 o                         
  -6  -9   5         85.20        100.67         4.67 o                         
  -5  -9   5          0.11          1.29         2.26 o                         
  -4  -9   5        227.68        243.44         9.02 o                         
  -3  -9   5        116.81        113.67         4.36 o                         
  -2  -9   5        133.93        132.29         5.21 o                         
  -1  -9   5       1037.06       1074.07        30.31 o                         
   0  -9   5        351.84        380.10         8.89 o                         
   1  -9   5         82.57         69.84         5.46 o                         
   2  -9   5        160.44        182.39         7.15 o                         
   3  -9   5        327.44        302.95         7.01 o                         
  -9  -8   5        387.44        402.70        11.60 o                         
  -8  -8   5         89.10         93.84         3.85 o                         
  -7  -8   5        240.84        240.04         5.86 o                         
  -6  -8   5          4.87          9.09         3.21 o                         
  -5  -8   5         25.98         22.69         2.45 o                         
  -4  -8   5        238.78        242.55         6.76 o                         
  -3  -8   5        299.55        310.06         6.25 o                         
  -2  -8   5         55.59         56.48         2.91 o                         
  -1  -8   5        123.55        106.51         4.23 o                         
   0  -8   5         72.58         79.34         4.60 o                         
   1  -8   5        121.76        123.04         5.03 o                         
   2  -8   5        178.30        185.66         5.80 o                         
   3  -8   5         13.70         14.18         3.35 o                         
   4  -8   5         17.37         16.25         3.76 o                         
   5  -8   5         31.98         26.93         3.10 o                         
 -10  -7   5         26.48         23.09         2.72 o                         
  -9  -7   5        221.37        237.27         7.84 o                         
  -8  -7   5         58.16         53.29         6.07 o                         
  -7  -7   5        138.03        141.34         3.86 o                         
  -6  -7   5          0.07          0.60         2.63 o                         
  -5  -7   5        138.19        216.38         5.08 o                         
  -4  -7   5         18.73         21.54         2.18 o                         
  -3  -7   5        205.81        205.32         4.99 o                         
  -2  -7   5         14.52         18.59         2.25 o                         
  -1  -7   5        357.39        373.36         6.54 o                         
   0  -7   5        172.51        176.84         4.95 o                         
   1  -7   5        808.01        804.32        11.03 o                         
   2  -7   5        154.26        152.34         4.63 o                         
   3  -7   5        121.60        123.86         4.16 o                         
   4  -7   5         11.06         11.19         3.22 o                         
   5  -7   5        451.54        467.45         9.11 o                         
   6  -7   5        101.39        105.47         3.76 o                         
   7  -7   5         14.27         16.56         3.07 o                         
 -11  -6   5        419.57        402.22        19.05 o                         
 -10  -6   5         39.13         32.57         3.65 o                         
  -9  -6   5         62.37         70.65         4.59 o                         
  -8  -6   5         37.93         33.53         2.57 o                         
  -7  -6   5       2318.02       2458.54        32.12 o                         
  -6  -6   5         25.10         29.46         3.26 o                         
  -5  -6   5         81.94         88.12         3.61 o                         
  -4  -6   5          0.21          1.61         2.04 o                         
  -3  -6   5        224.98        246.97         5.97 o                         
  -2  -6   5        412.11        419.03         6.21 o                         
  -1  -6   5       3025.98       3048.99        32.07 o                         
   0  -6   5         62.72         62.72         2.64 o                         
   1  -6   5         77.45         76.85         2.73 o                         
   2  -6   5        618.69        645.57         9.03 o                         
   3  -6   5       2297.98       2321.12        26.54 o                         
   4  -6   5        239.95        220.63         4.90 o                         
   5  -6   5        122.37        125.22         4.45 o                         
   6  -6   5        254.22        259.34         6.90 o                         
   7  -6   5          4.37          4.29         2.66 o                         
   8  -6   5        169.89        166.72         6.34 o                         
 -12  -5   5          1.73          4.71         3.14 o                         
 -11  -5   5        137.81        133.03         4.48 o                         
 -10  -5   5        340.71        338.71         7.92 o                         
  -9  -5   5       1672.61       1735.81        29.64 o                         
  -8  -5   5          0.79          3.55         2.42 o                         
  -7  -5   5        261.18        286.05         7.21 o                         
  -6  -5   5         20.52         17.34         2.74 o                         
  -5  -5   5       2068.38       2145.77        25.77 o                         
  -4  -5   5         54.82         53.03         2.71 o                         
  -3  -5   5        581.72        577.08        10.17 o                         
  -2  -5   5          5.14          6.42         1.62 o                         
  -1  -5   5         86.52        100.01         2.81 o                         
   0  -5   5        157.16        145.78         3.36 o                         
   1  -5   5         46.92         44.35         2.10 o                         
   2  -5   5       2863.97       2815.87        26.27 o                         
   3  -5   5        152.74        150.96         3.61 o                         
   4  -5   5        444.42        454.30         7.22 o                         
   5  -5   5        147.49        140.41         5.56 o                         
   6  -5   5          0.95         -0.14         3.32 o                         
   7  -5   5          5.14          1.55         2.83 o                         
   8  -5   5        910.80        951.50        14.34 o                         
   9  -5   5          6.39          7.25         2.32 o                         
 -12  -4   5        356.28        341.86        10.52 o                         
 -11  -4   5         55.03         60.83         3.55 o                         
 -10  -4   5        511.51        514.73         9.08 o                         
  -9  -4   5         25.11         28.44         3.42 o                         
  -8  -4   5        397.18        423.61        11.00 o                         
  -7  -4   5        139.15        130.34         3.93 o                         
  -6  -4   5       1200.06       1218.03        16.17 o                         
  -5  -4   5        201.25        202.88         4.62 o                         
  -4  -4   5         67.92         60.03         2.58 o                         
  -3  -4   5        225.16        244.74         4.40 o                         
  -2  -4   5        456.82        501.61         6.06 o                         
  -1  -4   5        142.43        123.09         2.88 o                         
   0  -4   5         89.78         98.09         2.47 o                         
   1  -4   5       1242.07       1207.05        11.81 o                         
   2  -4   5         86.06         95.70         2.41 o                         
   3  -4   5         63.93         61.59         2.43 o                         
   4  -4   5        775.83        766.89        13.39 o                         
   5  -4   5       1144.58       1190.37        19.63 o                         
   6  -4   5        811.38        860.28        14.46 o                         
   7  -4   5       1384.35       1405.79        23.38 o                         
   8  -4   5        234.13        248.44        10.80 o                         
   9  -4   5         45.36         46.80         3.26 o                         
  10  -4   5          1.11          1.59         1.80 o                         
 -12  -3   5         36.24         28.46         4.00 o                         
 -11  -3   5        845.95        843.67        14.07 o                         
 -10  -3   5         63.66         68.89         3.56 o                         
  -9  -3   5         92.84        104.42         5.50 o                         
  -8  -3   5       1815.97       1855.45        27.62 o                         
  -7  -3   5        284.04        260.19         6.41 o                         
  -6  -3   5         59.43         53.60         3.13 o                         
  -5  -3   5       1331.15       1368.14        15.60 o                         
  -4  -3   5       2346.59       2298.80        24.40 o                         
  -3  -3   5         83.20         85.87         2.90 o                         
  -2  -3   5         40.84         25.19         1.75 o                         
  -1  -3   5       1728.70       1742.17        18.38 o                         
   0  -3   5         17.47         13.38         2.22 o                         
   1  -3   5          3.91          2.27         1.36 o                         
   2  -3   5       1506.13       1425.47        14.08 o                         
   3  -3   5        257.41        281.93         5.01 o                         
   4  -3   5         11.48         11.02         1.93 o                         
   5  -3   5        626.92        567.01         9.71 o                         
   6  -3   5        470.83        478.78         8.60 o                         
   7  -3   5        369.02        374.27         6.86 o                         
   8  -3   5        278.17        306.67         7.44 o                         
   9  -3   5        462.29        446.32         8.81 o                         
  10  -3   5        754.49        790.91        24.23 o                         
  11  -3   5         30.76         26.60         4.58 o                         
 -12  -2   5          0.71          1.31         3.32 o                         
 -11  -2   5        143.76        141.17         3.80 o                         
 -10  -2   5        240.07        266.83         5.58 o                         
  -9  -2   5        341.68        318.15         7.43 o                         
  -8  -2   5          1.69          5.35         2.32 o                         
  -7  -2   5        192.53        186.52         4.05 o                         
  -6  -2   5         31.18         17.95         1.89 o                         
  -4  -2   5       3265.70       3315.85        37.96 o                         
  -3  -2   5        427.85        410.01         8.57 o                         
  -2  -2   5       6836.99       6942.71       107.83 o                         
  -1  -2   5        683.04        764.20        14.91 o                         
   0  -2   5          2.68          1.09         2.07 o                         
   1  -2   5        858.63        881.05        15.75 o                         
   2  -2   5       1054.77       1002.45        19.77 o                         
   3  -2   5         70.25         73.49         2.50 o                         
   4  -2   5        160.38        160.68         4.15 o                         
   5  -2   5        901.65        882.68        14.16 o                         
   6  -2   5         38.70         33.66         2.74 o                         
   7  -2   5        402.10        412.65         7.54 o                         
   8  -2   5         31.50         37.18         2.95 o                         
   9  -2   5        126.62        109.25         3.68 o                         
  10  -2   5        109.04        125.82         4.08 o                         
  11  -2   5        116.11        189.83         6.44 o                         
  12  -2   5         67.70         61.75         7.48 o                         
 -12  -1   5          1.04          1.07         3.13 o                         
 -11  -1   5        355.96        655.72        12.56 o                         
 -10  -1   5          0.35          1.03         1.80 o                         
  -9  -1   5         18.09         19.75         2.45 o                         
  -8  -1   5        160.91        151.96         3.94 o                         
  -7  -1   5        355.23        335.93         6.08 o                         
  -6  -1   5        680.11        647.12         8.46 o                         
  -5  -1   5         30.49         25.79         1.68 o                         
  -4  -1   5        406.13        410.87        13.68 o                         
  -3  -1   5         56.94         57.49         2.77 o                         
  -2  -1   5        898.70        747.26        13.70 o                         
  -1  -1   5       3205.97       3298.19        48.71 o                         
   0  -1   5      13638.87      13814.92       212.69 o                         
   1  -1   5       1464.63       1491.25        42.57 o                         
   2  -1   5        290.86        267.93         6.41 o                         
   3  -1   5        526.43        533.95        11.86 o                         
   4  -1   5       3667.64       3717.34        45.10 o                         
   5  -1   5        175.34        254.51         6.04 o                         
   6  -1   5        124.95        126.51         3.49 o                         
   7  -1   5        240.54        226.07         4.83 o                         
   8  -1   5       1273.84       1313.34        18.60 o                         
   9  -1   5         17.40         12.59         2.21 o                         
  10  -1   5        558.69        552.58        12.50 o                         
  11  -1   5        658.65        636.28        15.29 o                         
  12  -1   5         24.68         24.16         2.14 o                         
 -12   0   5        427.07        447.35        13.88 o                         
 -11   0   5         38.25         35.34         2.31 o                         
 -10   0   5         96.43         89.04         2.98 o                         
  -9   0   5        106.96         96.71         3.55 o                         
  -8   0   5       2391.72       2334.08        23.23 o                         
  -7   0   5        558.08        526.90         7.90 o                         
  -6   0   5        712.14        707.50         9.10 o                         
  -5   0   5        294.13        284.92         5.11 o                         
  -4   0   5        770.80        698.85        10.30 o                         
  -3   0   5        243.68        216.03         4.63 o                         
  -2   0   5       2705.01       2543.73        40.97 o                         
  -1   0   5        106.41        114.24         8.90 o                         
   0   0   5       1497.44       1468.35        32.25 o                         
   1   0   5        150.73        150.45         5.87 o                         
   2   0   5       1266.81       1019.05        21.39 o                         
   3   0   5       2469.70       2414.15        29.65 o                         
   4   0   5       1506.53       1465.75        22.22 o                         
   5   0   5       1531.69       1667.23        27.55 o                         
   6   0   5        717.84        801.05        13.88 o                         
   7   0   5          4.08          4.38         1.99 o                         
   8   0   5        989.61        926.31        13.75 o                         
   9   0   5         62.98         40.04         2.91 o                         
  10   0   5         54.82         48.16         3.27 o                         
  11   0   5        251.21        263.23         6.21 o                         
  12   0   5        147.65        139.08         4.85 o                         
 -12   1   5        102.05         93.00         3.13 o                         
 -11   1   5         32.78         32.51         2.51 o                         
 -10   1   5         30.51         29.30         2.19 o                         
  -9   1   5        858.25        824.19        10.38 o                         
  -7   1   5          4.69          6.29         1.58 o                         
  -6   1   5          9.47         13.58         1.72 o                         
  -5   1   5         72.26         92.42         2.57 o                         
  -4   1   5          2.37          3.39         1.54 o                         
  -3   1   5         20.95         17.77         1.97 o                         
  -2   1   5        166.33        165.11         6.04 o                         
  -1   1   5       1495.26       1446.90        45.05 o                         
   0   1   5         10.92         10.64         1.58 o                         
   1   1   5        444.64        432.89        10.73 o                         
   2   1   5        587.88        603.96        13.87 o                         
   3   1   5        100.02        101.00         5.26 o                         
   4   1   5       2236.34       2236.59        39.66 o                         
   5   1   5        278.79        282.53         9.40 o                         
   6   1   5        262.61        244.55         5.86 o                         
   7   1   5        841.17        835.12        13.32 o                         
   8   1   5          0.01         54.63         2.80 o                         
   9   1   5         42.87         41.28         2.37 o                         
  10   1   5          1.95          2.41         2.44 o                         
  11   1   5        642.76        556.83        13.45 o                         
  12   1   5         23.68         16.48         2.09 o                         
  13   1   5         46.60         38.03         4.53 o                         
 -12   2   5        121.51        109.07         5.58 o                         
 -11   2   5        224.48        236.55         6.02 o                         
 -10   2   5         35.97         34.31         3.01 o                         
  -9   2   5         39.10         35.21         2.89 o                         
  -8   2   5       2813.23       2832.66        29.56 o                         
  -7   2   5        823.76        761.69         8.58 o                         
  -6   2   5        194.97        207.09         3.77 o                         
  -5   2   5          1.84          1.63         1.26 o                         
  -4   2   5       1142.71       1168.38        25.49 o                         
  -3   2   5       1612.11       1477.38        24.23 o                         
  -2   2   5       4777.47       4798.28        72.75 o                         
  -1   2   5       4505.32       4503.04        71.07 o                         
   0   2   5        781.10        643.61        22.67 o                         
   1   2   5        463.03        423.14        10.58 o                         
   2   2   5        575.33        632.28        11.33 o                         
   3   2   5       1832.50       1970.64        34.13 o                         
   4   2   5         74.54         38.88         3.71 o                         
   5   2   5        541.79        585.95        20.38 o                         
   6   2   5         13.16         17.10         6.50 o                         
   7   2   5       1302.13       1222.40        21.57 o                         
   8   2   5        280.12        274.82         7.61 o                         
   9   2   5        144.49        134.78         5.19 o                         
  10   2   5        686.48        659.19        11.78 o                         
  11   2   5        818.26        800.45        13.11 o                         
  12   2   5        293.89        302.41         6.92 o                         
  13   2   5         72.88         72.95         5.05 o                         
 -12   3   5        127.25        110.50         6.24 o                         
 -11   3   5        408.20        408.54         7.86 o                         
 -10   3   5         15.64         21.13         3.25 o                         
  -9   3   5        315.83        315.53         5.78 o                         
  -8   3   5       3405.92       3465.23        37.31 o                         
  -7   3   5       1287.32       1243.39        15.58 o                         
  -6   3   5         65.62         62.91         2.16 o                         
  -5   3   5        385.73        305.68         4.50 o                         
  -4   3   5        579.26        606.12         8.92 o                         
  -3   3   5        190.54        319.70         7.85 o                         
  -2   3   5        538.18        622.40        12.00 o                         
  -1   3   5       1360.92       1304.85        24.47 o                         
   0   3   5        241.73        265.25         7.00 o                         
   1   3   5       6835.67       7236.89        87.71 o                         
   2   3   5        194.19        216.53         5.90 o                         
   3   3   5        112.68         94.25         4.21 o                         
   4   3   5       1186.90       1226.02        20.28 o                         
   5   3   5       1619.62       1681.96        36.11 o                         
   6   3   5         95.26         91.97         6.79 o                         
   7   3   5        107.74        105.71         5.32 o                         
   8   3   5        900.75        866.64        12.28 o                         
   9   3   5        688.68        690.46        11.08 o                         
  10   3   5        459.78        433.15         7.59 o                         
  11   3   5        123.78        136.01         9.05 o                         
  12   3   5         34.42         41.08         3.20 o                         
  13   3   5        136.38        145.03         7.79 o                         
 -12   4   5        507.58        445.96        17.33 o                         
 -11   4   5        211.11        246.02         7.21 o                         
 -10   4   5        100.79        103.43         4.22 o                         
  -9   4   5         40.78         47.88         3.11 o                         
  -8   4   5        183.65        171.97         3.91 o                         
  -7   4   5        152.13        138.23         3.87 o                         
  -6   4   5         16.88         16.84         2.12 o                         
  -5   4   5        151.07        193.79         3.90 o                         
  -4   4   5          0.29          3.08         1.56 o                         
  -3   4   5       4721.49       5014.50        73.35 o                         
  -2   4   5        306.51        319.89         8.20 o                         
  -1   4   5         35.15         35.13         3.45 o                         
   0   4   5        565.99        580.61        10.16 o                         
   1   4   5       3326.73       3671.24        37.95 o                         
   2   4   5       1528.48       1748.28        28.66 o                         
   3   4   5        382.40        388.71         8.75 o                         
   4   4   5         44.73         36.15         3.14 o                         
   5   4   5       1528.86       1962.45        41.79 o                         
   6   4   5         89.79         99.95         7.07 o                         
   7   4   5       1646.59       1596.68        19.34 o                         
   8   4   5         91.97         89.96         3.41 o                         
   9   4   5       1735.42       1672.06        24.99 o                         
  10   4   5        499.65        471.91        11.57 o                         
  11   4   5         88.22         85.82         5.94 o                         
  12   4   5          6.55          4.10         2.66 o                         
  13   4   5        384.95        376.71        15.17 o                         
 -11   5   5         35.96         38.90         3.06 o                         
 -10   5   5         59.04         61.01         4.45 o                         
  -9   5   5        620.90        642.04        14.94 o                         
  -8   5   5        246.18        230.35         5.34 o                         
  -7   5   5        219.08        212.83         5.32 o                         
  -6   5   5        202.13        183.53         4.44 o                         
  -5   5   5        106.41         98.38         3.67 o                         
  -4   5   5        148.73        160.49         3.76 o                         
  -3   5   5       2969.26       2928.86        36.79 o                         
  -2   5   5          1.26          1.17         2.63 o                         
  -1   5   5       1874.04       1737.08        28.70 o                         
   0   5   5          0.04          0.71         3.04 o                         
   1   5   5       6136.92       6010.55        71.94 o                         
   2   5   5         65.02         66.27         3.13 o                         
   3   5   5      20275.63      22567.27       258.55 o                         
   4   5   5          8.68          8.48         2.81 o                         
   5   5   5        526.57        536.64        12.07 o                         
   6   5   5         18.34         20.43         3.79 o                         
   7   5   5      17137.99      17093.18       196.27 o                         
   8   5   5       1263.76       1259.83        19.84 o                         
   9   5   5         16.20         14.43         2.98 o                         
  10   5   5         47.65         42.54         5.14 o                         
  11   5   5       1086.78       1119.69        24.64 o                         
  12   5   5        213.17        215.47         7.54 o                         
  13   5   5        302.00        278.09        13.87 o                         
 -11   6   5        759.80        747.17        27.66 o                         
 -10   6   5          1.40          5.01         3.10 o                         
  -9   6   5       1393.79       1436.44        29.30 o                         
  -8   6   5         33.08         48.21         4.81 o                         
  -7   6   5        744.21        732.84        18.28 o                         
  -6   6   5        309.44        277.60        10.02 o                         
  -5   6   5        987.76        963.11        16.00 o                         
  -4   6   5         80.08         90.27         5.04 o                         
  -3   6   5       1677.97       1717.85        28.39 o                         
  -2   6   5        617.11        622.29        10.19 o                         
  -1   6   5       1885.86       1749.20        27.87 o                         
   0   6   5         38.60         45.88         3.97 o                         
   1   6   5       2158.92       2251.99        28.56 o                         
   2   6   5          4.79          8.31         2.86 o                         
   3   6   5        635.01        637.88        13.44 o                         
   4   6   5        185.43        178.59         6.84 o                         
   5   6   5       1577.18       1488.99        23.69 o                         
   6   6   5        139.97        125.61         3.54 o                         
   7   6   5       1568.10       1562.80        19.26 o                         
   9   6   5        891.83        902.14        17.86 o                         
  10   6   5        260.50        265.32         8.15 o                         
  11   6   5          7.11          8.46         2.21 o                         
  12   6   5        340.11        326.57         8.54 o                         
  13   6   5         47.27         44.30         2.21 o                         
 -10   7   5          8.03          8.32         2.60 o                         
  -9   7   5          2.75         -0.75         2.68 o                         
  -8   7   5          6.55          8.62         3.03 o                         
  -7   7   5          0.94          7.52         3.11 o                         
  -6   7   5        575.30        580.40        12.45 o                         
  -5   7   5          2.34          6.41         2.81 o                         
  -4   7   5        194.38        184.92         5.90 o                         
  -3   7   5         76.95         80.21         4.58 o                         
  -2   7   5         36.64         35.78         3.32 o                         
  -1   7   5        204.30        195.18         7.25 o                         
   0   7   5          2.20          0.77         2.22 o                         
   1   7   5        548.86        508.20         9.36 o                         
   2   7   5         73.23        117.43         6.57 o                         
   3   7   5        311.99        278.19         9.57 o                         
   4   7   5        517.82        500.44        15.81 o                         
   5   7   5        641.32        653.37         8.48 o                         
   6   7   5        455.01        456.41         6.22 o                         
   7   7   5        399.24        398.39         6.14 o                         
   8   7   5        432.68        415.01         8.62 o                         
   9   7   5       3937.49       3988.23        62.70 o                         
  10   7   5        231.27        231.19         5.68 o                         
  11   7   5        430.54        436.44        11.13 o                         
  12   7   5          3.83          4.56         1.94 o                         
  13   7   5        357.51        376.50        19.10 o                         
  -9   8   5          0.99         -1.11         2.37 o                         
  -8   8   5         13.36          4.92         2.96 o                         
  -7   8   5        111.72        156.26         5.90 o                         
  -6   8   5          3.08         11.41         3.27 o                         
  -5   8   5         74.74        440.58        61.69 o                         
  -4   8   5        480.60        439.85         9.45 o                         
  -3   8   5       1021.65       1029.42        20.26 o                         
  -2   8   5          4.21          7.36         5.10 o                         
  -1   8   5       2693.78       2682.53        36.50 o                         
   0   8   5       3045.73       2974.28        34.03 o                         
   1   8   5        351.59        349.12         6.06 o                         
   2   8   5        893.21        879.89        12.79 o                         
   3   8   5       1499.51       1469.27        18.01 o                         
   4   8   5        304.67        351.87         6.26 o                         
   5   8   5         62.57         61.51         2.49 o                         
   6   8   5        776.19        773.41        11.75 o                         
   7   8   5       1671.89       1678.62        22.06 o                         
   8   8   5         37.46         44.90         3.02 o                         
   9   8   5        377.32        369.13         9.04 o                         
  10   8   5        581.52        577.16        12.25 o                         
  11   8   5          3.91          8.93         2.39 o                         
  12   8   5          4.54          5.61         1.52 o                         
  -8   9   5         45.03         42.49         2.88 o                         
  -7   9   5         53.45         45.89         2.70 o                         
  -6   9   5        450.46        496.77         9.13 o                         
  -5   9   5        906.62        894.32        15.14 o                         
  -4   9   5        561.66        581.37        10.99 o                         
  -3   9   5        294.13        331.88         8.09 o                         
  -2   9   5         12.13         11.23         3.40 o                         
  -1   9   5        112.52        110.71         5.94 o                         
   0   9   5         52.04         55.99         4.23 o                         
   1   9   5       1099.43       1057.64        15.81 o                         
   2   9   5         79.47         80.52         4.18 o                         
   3   9   5         31.79         39.53         2.73 o                         
   4   9   5          1.11          0.76         2.16 o                         
   5   9   5         61.32        116.95         4.23 o                         
   6   9   5        219.21        226.31         5.13 o                         
   7   9   5          2.34          3.33         2.40 o                         
   8   9   5          0.56          0.75         2.42 o                         
   9   9   5        496.83        467.86        10.65 o                         
  10   9   5         12.17         13.19         2.31 o                         
  11   9   5         75.54         67.01         5.60 o                         
  12   9   5        151.46        120.31         6.22 o                         
  -7  10   5        128.80        123.43         5.25 o                         
  -6  10   5        156.84        149.41         4.31 o                         
  -5  10   5          2.36          2.06         2.69 o                         
  -4  10   5        384.71        411.50         7.78 o                         
  -3  10   5          0.26          3.66         2.78 o                         
  -2  10   5        491.66        512.11        15.10 o                         
  -1  10   5          2.98          3.13         3.22 o                         
   0  10   5        604.10        597.71        13.97 o                         
   1  10   5       1415.44       1362.31        19.21 o                         
   2  10   5         45.28         36.01         2.51 o                         
   3  10   5        239.42        215.51         5.72 o                         
   4  10   5        215.47        213.89         5.88 o                         
   5  10   5          4.16          8.35         2.86 o                         
   6  10   5        338.88        302.98         7.53 o                         
   7  10   5         93.51         91.87         4.06 o                         
   8  10   5       1155.97       1145.52        25.42 o                         
   9  10   5         71.38         78.64         4.20 o                         
  10  10   5        368.70        380.88        11.41 o                         
  11  10   5        123.10        134.75         7.38 o                         
  -6  11   5         37.12         27.56         3.03 o                         
  -5  11   5         38.19         37.03         2.77 o                         
  -4  11   5       1014.44       1110.86        22.72 o                         
  -3  11   5         39.70         34.69         4.46 o                         
  -2  11   5          5.02          3.86         2.77 o                         
  -1  11   5        589.10        644.49        20.69 o                         
   0  11   5        157.78        173.54         8.54 o                         
   1  11   5          1.72          1.22         2.65 o                         
   2  11   5       1045.09       1054.20        19.55 o                         
   3  11   5         73.63         75.43         3.97 o                         
   4  11   5         99.10         93.76         4.45 o                         
   5  11   5        233.46        226.87         5.56 o                         
   6  11   5        725.46        741.95        15.58 o                         
   7  11   5          3.40          8.08         2.99 o                         
   8  11   5         99.82         98.51         4.55 o                         
   9  11   5        269.08        265.54        12.61 o                         
  10  11   5         80.68         85.47         7.24 o                         
  -4  12   5        284.44        265.47         7.82 o                         
  -3  12   5          9.31         10.18         3.03 o                         
  -2  12   5        239.63        235.37         6.47 o                         
  -1  12   5        165.57        183.46         5.26 o                         
   0  12   5       1170.16       1209.98        31.34 o                         
   1  12   5        230.37        223.46         6.92 o                         
   2  12   5          7.54        101.40        13.01 o                         
   3  12   5         37.38         39.89         3.78 o                         
   4  12   5         11.30          8.07         2.25 o                         
   5  12   5        174.63        192.07         5.90 o                         
   6  12   5        154.58        132.15         6.28 o                         
   7  12   5         49.89         45.01         3.48 o                         
   8  12   5         35.87         38.38         2.53 o                         
   9  12   5        288.34        236.97        18.79 o                         
  -2  13   5        140.72        131.64         7.28 o                         
  -1  13   5        205.98        202.89        11.69 o                         
   0  13   5          0.40         -0.85         1.86 o                         
   1  13   5       1022.99        988.08        18.81 o                         
   2  13   5        625.04        609.19        12.31 o                         
   3  13   5         25.23         21.84         3.46 o                         
   4  13   5        211.18        221.70         5.71 o                         
   5  13   5        196.27        186.50         7.43 o                         
   6  13   5         33.00         26.50         3.96 o                         
   2  14   5        683.67        510.72        19.25 o                         
  -5  -9   6          0.17         -1.69         3.24 o                         
  -4  -9   6         19.74         20.80         2.83 o                         
  -3  -9   6         10.01          7.20         2.69 o                         
  -2  -9   6        128.30        120.99         4.44 o                         
  -1  -9   6         26.66         27.20         2.91 o                         
   0  -9   6         99.68         81.69         5.07 o                         
   1  -9   6          6.91          1.51         2.44 o                         
  -7  -8   6        505.67        533.92        16.22 o                         
  -6  -8   6       1166.72       1215.85        23.35 o                         
  -5  -8   6          2.86          4.01         2.48 o                         
  -4  -8   6        419.35        437.42        11.69 o                         
  -3  -8   6         26.69         43.54         4.19 o                         
  -2  -8   6          0.74          1.95         3.16 o                         
  -1  -8   6         37.99         40.04         3.29 o                         
   0  -8   6        124.06        119.31         4.43 o                         
   1  -8   6        838.89        825.41        15.62 o                         
   2  -8   6        181.89        170.34         9.70 o                         
   3  -8   6        818.90        794.42        14.82 o                         
   4  -8   6        164.94        128.09         6.40 o                         
  -9  -7   6        329.93        352.24         8.79 o                         
  -8  -7   6          8.08          8.62         2.27 o                         
  -7  -7   6         12.97         14.59         2.75 o                         
  -6  -7   6        387.12        418.51        10.44 o                         
  -5  -7   6        141.54        166.39         5.08 o                         
  -4  -7   6        447.97        475.37         8.35 o                         
  -3  -7   6        664.56        722.63        11.62 o                         
  -2  -7   6        137.77        124.54         3.69 o                         
  -1  -7   6        419.89        424.78         8.24 o                         
   0  -7   6         58.71         62.37         4.31 o                         
   1  -7   6        253.47        278.57         6.99 o                         
   2  -7   6         17.31         17.69         2.94 o                         
   3  -7   6          1.42          2.67         2.85 o                         
   4  -7   6          0.59          0.79         2.85 o                         
   5  -7   6        121.43        105.70         4.18 o                         
   6  -7   6          0.63         -0.44         2.89 o                         
 -11  -6   6        101.81         61.04         4.51 o                         
 -10  -6   6         74.37         83.64         6.46 o                         
  -9  -6   6         36.91         38.29         3.47 o                         
  -8  -6   6         34.25         32.62         2.70 o                         
  -7  -6   6         69.54         71.49         2.97 o                         
  -6  -6   6        384.80        380.08         6.95 o                         
  -5  -6   6          6.96         11.89         2.28 o                         
  -4  -6   6         70.94         70.65         2.87 o                         
  -3  -6   6        416.35        413.99         6.65 o                         
  -2  -6   6         50.79         55.24         2.74 o                         
  -1  -6   6        144.02        130.01         3.58 o                         
   0  -6   6       1009.59       1037.98        14.24 o                         
   1  -6   6       1257.61       1218.25        15.83 o                         
   2  -6   6        702.36        690.08        11.29 o                         
   3  -6   6        104.83        104.82         4.06 o                         
   4  -6   6        505.57        534.25         8.46 o                         
   5  -6   6        546.43        533.22         8.28 o                         
   6  -6   6        216.50        209.64         5.41 o                         
   7  -6   6         90.44        105.93         4.32 o                         
 -10  -5   6        255.53        275.98         7.56 o                         
  -9  -5   6        166.03        182.46         6.69 o                         
  -8  -5   6       2047.05       2149.72        30.18 o                         
  -7  -5   6         10.45          7.54         2.19 o                         
  -6  -5   6        333.94        354.99         6.43 o                         
  -5  -5   6         98.18         96.31         3.30 o                         
  -4  -5   6       1591.74       1635.05        17.72 o                         
  -3  -5   6         12.73          7.64         1.71 o                         
  -2  -5   6        108.15        112.91         3.82 o                         
  -1  -5   6          2.47          6.35         1.99 o                         
   0  -5   6        799.35        818.97        11.17 o                         
   1  -5   6        393.62        408.65         6.12 o                         
   2  -5   6       5272.74       5373.09        55.49 o                         
   3  -5   6        143.92        157.80         4.16 o                         
   4  -5   6        387.12        387.11         7.56 o                         
   5  -5   6         37.72         34.76         2.92 o                         
   6  -5   6        896.29        924.57        13.95 o                         
   7  -5   6         78.10         72.65         3.53 o                         
   8  -5   6          8.59          6.68         2.39 o                         
 -12  -4   6        216.54        131.74         7.21 o                         
 -11  -4   6         16.74         11.62         3.99 o                         
 -10  -4   6       1431.53       1550.64        29.01 o                         
  -9  -4   6        182.83        184.01         5.22 o                         
  -8  -4   6         56.79         66.27         3.09 o                         
  -7  -4   6        232.00        230.82         5.31 o                         
  -6  -4   6       2039.63       2078.37        23.55 o                         
  -5  -4   6        235.34        236.82         5.15 o                         
  -4  -4   6        541.57        559.05         7.67 o                         
  -3  -4   6          0.35          4.44         1.67 o                         
  -2  -4   6          5.17          6.07         1.87 o                         
  -1  -4   6          2.00          5.85         1.73 o                         
   0  -4   6        144.20        139.18         3.61 o                         
   1  -4   6        896.74        883.71        10.73 o                         
   2  -4   6          1.66          0.97         1.87 o                         
   3  -4   6         85.84         85.59         2.97 o                         
   4  -4   6        201.55        191.80         5.19 o                         
   5  -4   6       1540.11       1574.18        22.88 o                         
   6  -4   6        269.37        269.20         6.74 o                         
   7  -4   6         21.38         19.60         2.24 o                         
   8  -4   6        107.20        117.80         5.28 o                         
   9  -4   6        333.39        343.60         9.90 o                         
  10  -4   6        294.65        213.72         9.05 o                         
 -12  -3   6        308.94        317.78        15.61 o                         
 -11  -3   6        106.66         97.59         4.36 o                         
 -10  -3   6         41.83         41.92         2.73 o                         
  -9  -3   6        437.38        442.89         8.83 o                         
  -8  -3   6        166.95        177.24         5.83 o                         
  -7  -3   6         98.47        106.04         3.46 o                         
  -6  -3   6        183.02        165.03         4.80 o                         
  -5  -3   6        241.62        235.37         5.00 o                         
  -4  -3   6        267.26        240.87         4.63 o                         
  -3  -3   6        138.73        120.57         3.29 o                         
  -2  -3   6        930.24        926.83        10.79 o                         
  -1  -3   6         92.73        100.02         2.82 o                         
   0  -3   6        339.39        360.76         4.97 o                         
   1  -3   6        101.42        116.91         2.89 o                         
   2  -3   6        751.41        757.50        11.03 o                         
   3  -3   6        321.78        321.96         5.82 o                         
   4  -3   6        578.32        564.45         9.73 o                         
   5  -3   6        375.85        361.76         8.16 o                         
   6  -3   6        641.15        664.30        11.47 o                         
   7  -3   6        360.38        375.04         7.48 o                         
   8  -3   6        947.63        985.95        15.53 o                         
   9  -3   6         25.36         26.36         2.90 o                         
  10  -3   6        489.59        459.96         9.43 o                         
 -12  -2   6        584.24        568.93        24.20 o                         
 -11  -2   6        680.64        732.40        11.58 o                         
 -10  -2   6         15.29         16.18         2.52 o                         
  -9  -2   6          2.43          5.22         2.12 o                         
  -8  -2   6       1299.54       1328.57        20.09 o                         
  -7  -2   6       1206.30       1192.08        18.34 o                         
  -6  -2   6        117.38        114.54         2.88 o                         
  -5  -2   6       1398.66       1332.04        15.17 o                         
  -4  -2   6       5045.28       4951.44        50.24 o                         
  -3  -2   6       2930.14       2971.83        31.18 o                         
  -2  -2   6      10282.26      10424.40        99.01 o                         
  -1  -2   6        809.03        651.17         9.99 o                         
   0  -2   6        753.56        768.71        10.79 o                         
   1  -2   6          3.27          2.82         1.80 o                         
   2  -2   6       1623.86       1662.09        19.71 o                         
   3  -2   6       1238.53       1239.11        18.92 o                         
   4  -2   6         10.52          9.26         2.18 o                         
   5  -2   6        958.02        891.49        13.54 o                         
   6  -2   6        743.61        756.13        12.43 o                         
   7  -2   6        276.95        265.25         5.52 o                         
   8  -2   6       1468.17       1502.37        20.37 o                         
   9  -2   6        150.81        156.22         4.49 o                         
  10  -2   6          7.09          9.66         2.30 o                         
  11  -2   6        164.47        167.05         4.83 o                         
 -12  -1   6        286.04        300.59        10.68 o                         
 -11  -1   6        286.38        305.62         8.79 o                         
 -10  -1   6        227.53        227.87         5.75 o                         
  -9  -1   6        490.06        468.95         7.91 o                         
  -8  -1   6        303.23        285.90         5.67 o                         
  -7  -1   6        660.44        630.09         9.50 o                         
  -6  -1   6       1172.24       1161.95        13.05 o                         
  -4  -1   6        261.67        250.37         4.45 o                         
  -3  -1   6        602.69        506.67         9.12 o                         
  -2  -1   6          1.06          5.04         1.94 o                         
  -1  -1   6       4939.62       5010.79        87.48 o                         
   0  -1   6         55.28         44.56         4.10 o                         
   1  -1   6        582.31        589.69        15.81 o                         
   2  -1   6        256.77        188.43         4.76 o                         
   3  -1   6       1029.64       1068.84        18.72 o                         
   4  -1   6        786.39        856.04        19.32 o                         
   5  -1   6       1138.90       1208.59        16.79 o                         
   6  -1   6        252.93        240.83         5.12 o                         
   7  -1   6          2.11          1.67         2.31 o                         
   8  -1   6         74.95         81.75         3.49 o                         
   9  -1   6          1.26          0.83         2.52 o                         
  10  -1   6         16.94         14.68         2.63 o                         
  11  -1   6         97.44         88.29         3.50 o                         
  12  -1   6         40.67         43.07         3.42 o                         
 -12   0   6         68.26         83.01         5.56 o                         
 -11   0   6        139.10        135.33         5.49 o                         
 -10   0   6          1.01          1.38         1.76 o                         
  -9   0   6        100.95        107.46         3.42 o                         
  -8   0   6       3334.89       3247.30        31.13 o                         
  -7   0   6        390.56        388.17         6.40 o                         
  -6   0   6         25.74         23.71         2.17 o                         
  -5   0   6       1260.67       1164.69        14.18 o                         
  -4   0   6          2.94          2.36         1.54 o                         
  -3   0   6       1701.44       1644.17        33.92 o                         
  -2   0   6        448.57        393.28        11.09 o                         
  -1   0   6         29.16         23.64         4.06 o                         
   0   0   6        205.69        243.67         8.20 o                         
   1   0   6        605.65        519.21        15.77 o                         
   2   0   6         49.29         46.99         5.05 o                         
   3   0   6        166.03        156.72         4.99 o                         
   4   0   6        426.72        431.55         9.69 o                         
   5   0   6       2403.56       2449.02        39.60 o                         
   6   0   6          0.96          3.43         1.86 o                         
   7   0   6       1595.14       1544.09        18.33 o                         
   8   0   6        133.05        123.54         3.73 o                         
   9   0   6        543.71        491.20         8.40 o                         
  10   0   6         25.03         26.50         2.97 o                         
  11   0   6        903.03        844.72        16.48 o                         
  12   0   6        116.78        107.02         3.79 o                         
 -12   1   6          0.96          2.23         7.12 o                         
 -11   1   6       1336.09       1342.17        28.61 o                         
 -10   1   6         22.42         19.42         1.90 o                         
  -9   1   6       1034.45       1017.86        11.61 o                         
  -8   1   6         14.25         15.19         1.80 o                         
  -7   1   6       1424.73       1370.48        14.63 o                         
  -6   1   6        752.13        772.43        10.08 o                         
  -5   1   6       1622.29       1553.61        16.08 o                         
  -4   1   6        372.93        355.97         6.29 o                         
  -3   1   6        968.92       1147.30        17.72 o                         
  -2   1   6        337.48        444.09        11.37 o                         
  -1   1   6       1200.74        969.13        19.02 o                         
   0   1   6          0.06          0.50         2.07 o                         
   1   1   6       2814.84       2928.24        63.13 o                         
   2   1   6         80.01         63.79         3.66 o                         
   3   1   6        198.88        191.44         5.69 o                         
   4   1   6        298.21        279.51        11.03 o                         
   5   1   6        225.62        190.91         5.44 o                         
   6   1   6        365.43        389.44         6.93 o                         
   7   1   6        439.91        413.41         7.52 o                         
   8   1   6         88.23         89.27         3.48 o                         
   9   1   6        336.49        338.50         7.44 o                         
  10   1   6         48.87         58.52         2.84 o                         
  11   1   6        234.64        252.89         5.35 o                         
  12   1   6         12.00         18.12         2.47 o                         
 -12   2   6        658.06        633.70        18.90 o                         
 -11   2   6         11.83         12.04         2.80 o                         
 -10   2   6         97.70         97.16         3.46 o                         
  -9   2   6          4.08          6.57         1.84 o                         
  -8   2   6        316.71        310.61         5.35 o                         
  -7   2   6        174.23        152.44         3.13 o                         
  -6   2   6        225.60        252.20         4.30 o                         
  -5   2   6        343.78        329.76         4.59 o                         
  -4   2   6       1492.19       1487.22        19.26 o                         
  -3   2   6          2.08          3.99         2.80 o                         
  -2   2   6       3884.99       4014.18        58.74 o                         
  -1   2   6       2797.76       2759.32        48.30 o                         
   0   2   6        498.25        596.23        11.98 o                         
   1   2   6        260.31        279.10         7.96 o                         
   2   2   6       4788.32       4916.76        79.35 o                         
   3   2   6         16.82          7.19         2.92 o                         
   4   2   6        286.90        289.10        11.12 o                         
   5   2   6         26.35         31.79         4.18 o                         
   6   2   6        123.51        111.05         4.40 o                         
   7   2   6         32.53         30.86         3.87 o                         
   8   2   6        545.50        570.11        15.16 o                         
   9   2   6         27.47         26.36         2.53 o                         
  10   2   6         20.96         20.28         2.23 o                         
  11   2   6         98.54         95.38         4.58 o                         
  12   2   6        483.01        484.15        10.86 o                         
 -12   3   6          0.66          5.16         4.06 o                         
 -11   3   6        159.57        149.85         6.20 o                         
 -10   3   6         29.40         38.24         3.37 o                         
  -9   3   6         18.97         24.75         2.74 o                         
  -8   3   6        182.73        161.01         4.68 o                         
  -7   3   6        183.39        200.06         4.48 o                         
  -6   3   6       1553.96       1582.44        17.97 o                         
  -5   3   6        384.69        352.82         5.55 o                         
  -4   3   6          8.10          7.93         1.78 o                         
  -3   3   6       3676.35       3805.77        71.30 o                         
  -2   3   6       1315.66       1319.93        28.24 o                         
  -1   3   6        702.91        880.22        19.02 o                         
   0   3   6       3475.80       3402.50        81.86 o                         
   2   3   6        717.34        709.01        11.50 o                         
   3   3   6       2642.22       2922.64        41.72 o                         
   4   3   6        299.73        250.68         8.71 o                         
   5   3   6        145.95        113.56        10.00 o                         
   6   3   6         70.76         78.99        12.25 o                         
   7   3   6       3875.05       3770.24        52.91 o                         
   8   3   6        334.79        357.80         6.58 o                         
   9   3   6         73.96         70.89         3.14 o                         
  10   3   6        118.27        126.17         5.97 o                         
  11   3   6        300.66        280.28        13.94 o                         
  12   3   6         60.23         55.85         3.08 o                         
  13   3   6        547.83        536.06        20.24 o                         
 -11   4   6        353.33        368.17         9.30 o                         
 -10   4   6         60.40         64.89         5.72 o                         
  -9   4   6        236.98        226.74         5.77 o                         
  -8   4   6       3121.09       3121.58        35.71 o                         
  -7   4   6          2.42          3.50         2.37 o                         
  -6   4   6       2084.86       2016.49        23.88 o                         
  -5   4   6        552.37        554.30         7.98 o                         
  -4   4   6        811.68        813.47        11.25 o                         
  -3   4   6       1348.44       1518.97        28.59 o                         
  -2   4   6       2308.06       2392.67        42.73 o                         
  -1   4   6        440.94        404.25        13.07 o                         
   0   4   6        222.65        244.37         7.07 o                         
   1   4   6       4994.23       5264.86        71.65 o                         
   2   4   6       7312.31       7746.96        90.38 o                         
   3   4   6        288.09        315.58         7.00 o                         
   4   4   6         41.07         21.05         2.70 o                         
   5   4   6        128.03        118.92         7.67 o                         
   6   4   6        873.93        912.16        23.33 o                         
   7   4   6        605.94        547.36         9.29 o                         
   8   4   6        441.59        438.62        10.09 o                         
   9   4   6         79.27         89.57         4.98 o                         
  10   4   6        613.12        619.03        15.77 o                         
  11   4   6        732.52        935.19        18.11 o                         
  12   4   6        167.63        153.94         6.16 o                         
  13   4   6        591.26        550.20        14.74 o                         
 -11   5   6         61.32         69.83         5.96 o                         
 -10   5   6        107.93        124.60         5.04 o                         
  -9   5   6        120.30        126.07         8.56 o                         
  -8   5   6        363.92        342.59         9.28 o                         
  -7   5   6         50.54         40.60         3.83 o                         
  -6   5   6        120.80        116.82         4.33 o                         
  -5   5   6        130.34        148.12         4.48 o                         
  -4   5   6        435.51        446.21         8.98 o                         
  -3   5   6          0.52          1.49         2.97 o                         
  -2   5   6         32.00         15.09         2.97 o                         
  -1   5   6          1.11          1.85         3.36 o                         
   0   5   6        609.29        625.46        11.66 o                         
   1   5   6        199.59        222.16         6.16 o                         
   2   5   6        110.49        102.02         3.85 o                         
   3   5   6       1374.08       1485.51        20.62 o                         
   4   5   6         41.46         46.52         3.41 o                         
   5   5   6       1063.64       1131.04        36.87 o                         
   6   5   6        124.94         89.72         2.77 o                         
   7   5   6       2126.22       2080.84        24.12 o                         
   8   5   6       5846.34       5939.78        74.43 o                         
   9   5   6        750.92        765.44        14.07 o                         
  10   5   6        508.81        526.80        10.35 o                         
  11   5   6        323.28        324.04         8.92 o                         
  12   5   6        539.38        555.44        21.53 o                         
  13   5   6        500.27        484.30        18.46 o                         
 -11   6   6        484.76        393.03        15.24 o                         
 -10   6   6        499.88        525.91        10.75 o                         
  -9   6   6         74.83         75.11         4.15 o                         
  -8   6   6         40.53         48.84         5.79 o                         
  -7   6   6         10.96          8.34         5.28 o                         
  -6   6   6        429.40        461.76        14.50 o                         
  -5   6   6         82.55         85.37         4.77 o                         
  -4   6   6        815.59        762.56        12.14 o                         
  -3   6   6          2.45          3.98         2.71 o                         
  -2   6   6        716.35        923.12        17.48 o                         
  -1   6   6          3.32          2.72         2.16 o                         
   0   6   6       9097.28       9328.49       124.65 o                         
   1   6   6          0.65          1.03         3.20 o                         
   2   6   6       1013.21        979.45        20.05 o                         
   3   6   6         57.03         57.57         4.13 o                         
   4   6   6       1424.50       1301.49        23.10 o                         
   5   6   6         56.55         49.22         3.64 o                         
   6   6   6        613.73        609.35         7.38 o                         
   7   6   6        482.12        500.04         8.01 o                         
   8   6   6       1854.31       1821.83        27.48 o                         
   9   6   6        838.87        822.02        16.50 o                         
  10   6   6        451.61        446.48        17.51 o                         
  11   6   6         64.23         71.65         3.82 o                         
  12   6   6         26.27         18.63         2.15 o                         
  13   6   6        403.34        404.86        15.45 o                         
 -10   7   6         11.95         18.04         3.00 o                         
  -9   7   6        126.13        131.54         6.17 o                         
  -8   7   6       1598.92       2243.26        39.98 o                         
  -7   7   6          0.48          3.57         5.56 o                         
  -6   7   6       2200.06       2161.93        41.43 o                         
  -5   7   6         53.45         53.89         5.08 o                         
  -4   7   6        616.90        590.10        11.47 o                         
  -3   7   6        729.90        727.61        12.50 o                         
  -2   7   6       2829.95       2942.57        42.79 o                         
  -1   7   6          9.77         13.93         2.58 o                         
   0   7   6        346.15        351.38         6.89 o                         
   1   7   6        217.87        205.61         6.05 o                         
   2   7   6        595.04        539.31        11.83 o                         
   3   7   6         25.83         20.09         4.51 o                         
   4   7   6        745.49        735.91         9.09 o                         
   5   7   6          2.18          3.89         1.47 o                         
   6   7   6         59.35         57.72         2.36 o                         
   7   7   6        146.27        135.22         3.78 o                         
   8   7   6        259.38        516.16        10.75 o                         
   9   7   6        548.45        554.55        12.00 o                         
  10   7   6          0.24          4.66         2.42 o                         
  11   7   6         97.76         92.72         3.53 o                         
  12   7   6         63.97         67.94         3.14 o                         
  13   7   6        352.69        380.77        14.70 o                         
  -9   8   6         41.11         30.98         3.13 o                         
  -8   8   6         47.78         62.17         3.74 o                         
  -7   8   6        220.05        215.13         6.21 o                         
  -6   8   6         49.99         38.74         5.60 o                         
  -5   8   6        268.26        221.11         8.65 o                         
  -4   8   6          2.39         -0.44         3.33 o                         
  -3   8   6        253.23        263.22         7.34 o                         
  -2   8   6        287.04        281.90         8.58 o                         
  -1   8   6        182.01        198.10         5.40 o                         
   0   8   6         29.46         30.86         2.58 o                         
   1   8   6        145.16        398.39        28.65 o                         
   2   8   6        938.56        947.03        13.26 o                         
   3   8   6          0.23         -1.64         1.94 o                         
   4   8   6         76.53         63.36         2.64 o                         
   5   8   6        270.94        262.52         5.82 o                         
   6   8   6       1380.68       1287.63        17.36 o                         
   7   8   6        290.96        285.72         6.05 o                         
   8   8   6       1844.45       1908.13        28.58 o                         
   9   8   6          0.69          2.33         2.19 o                         
  10   8   6         10.02         10.00         2.42 o                         
  11   8   6        289.69        309.56         7.22 o                         
  12   8   6        852.63        861.90        18.28 o                         
  -8   9   6        389.54        365.44         7.71 o                         
  -7   9   6         79.10         93.22         3.74 o                         
  -6   9   6         13.15         11.91         2.38 o                         
  -5   9   6         34.77        144.32        11.17 o                         
  -4   9   6        712.64        719.39        15.44 o                         
  -3   9   6        793.02        777.62        17.45 o                         
  -2   9   6          8.82         15.40         3.07 o                         
  -1   9   6       2832.30       2786.41        49.23 o                         
   0   9   6       3697.54       3777.11        55.65 o                         
   1   9   6       1886.88       1821.72        23.25 o                         
   2   9   6       1969.65       1957.59        23.95 o                         
   3   9   6        397.21        368.81         7.78 o                         
   4   9   6        176.45        161.70         4.21 o                         
   5   9   6          4.00         11.39         1.87 o                         
   6   9   6       1134.57       1158.52        17.88 o                         
   7   9   6          4.28          2.92         2.08 o                         
   8   9   6        196.67        204.77         5.52 o                         
   9   9   6       1076.06       1093.24        21.10 o                         
  10   9   6        448.80        492.57        12.10 o                         
  11   9   6         49.63         52.16         2.90 o                         
  12   9   6        128.61        120.13         6.13 o                         
  -7  10   6         38.68         39.17         2.83 o                         
  -6  10   6          2.26          0.80         2.24 o                         
  -5  10   6         14.91         10.15         2.72 o                         
  -4  10   6        394.24        362.16         8.01 o                         
  -3  10   6         69.05         73.05         5.89 o                         
  -2  10   6         63.18         64.02         5.41 o                         
  -1  10   6        100.16         97.84         5.87 o                         
   0  10   6       1245.65       1277.39        23.53 o                         
   1  10   6        148.49        161.28         8.33 o                         
   2  10   6        428.30        414.98         8.08 o                         
   3  10   6        358.37        362.42         7.73 o                         
   4  10   6         41.24         55.66         4.11 o                         
   5  10   6         14.06         35.32         3.72 o                         
   6  10   6        477.50        439.50         8.76 o                         
   7  10   6        204.44        201.26         7.95 o                         
   8  10   6         86.15         90.74         5.63 o                         
   9  10   6          5.52          4.96         2.57 o                         
  10  10   6         13.85         16.80         2.54 o                         
  -6  11   6         87.36         77.19         4.99 o                         
  -5  11   6          6.50          6.20         2.50 o                         
  -4  11   6         75.97         78.97         6.28 o                         
  -3  11   6         94.43         93.30         5.60 o                         
  -2  11   6        303.97        336.51         9.54 o                         
  -1  11   6         55.37         55.22         4.46 o                         
   0  11   6        496.98        519.60        10.05 o                         
   1  11   6        701.42        680.94        14.94 o                         
   2  11   6        300.71        318.44         8.16 o                         
   3  11   6         43.71         40.04         3.63 o                         
   4  11   6          3.30          4.92         2.69 o                         
   5  11   6        496.08        479.00        11.09 o                         
   6  11   6          5.95          9.80         2.71 o                         
   7  11   6         89.62         90.47         4.66 o                         
   8  11   6        333.20        317.83        10.69 o                         
   9  11   6        270.55        260.28         8.90 o                         
  10  11   6        541.05        528.51        14.49 o                         
  -4  12   6         10.14         12.15         2.32 o                         
  -3  12   6        164.57        179.48         6.46 o                         
  -2  12   6        268.48        269.84         8.84 o                         
  -1  12   6        552.58        534.27        11.83 o                         
   0  12   6         31.90         34.58         3.36 o                         
   1  12   6         43.11         40.91         3.11 o                         
   2  12   6         34.34         37.89         2.90 o                         
   3  12   6        438.01        448.13        15.33 o                         
   4  12   6          0.54          2.10         2.12 o                         
   5  12   6       1081.17       1084.96        21.11 o                         
   6  12   6        157.76        150.15         5.75 o                         
   7  12   6         89.72         84.03         4.79 o                         
   8  12   6        214.91        195.95         5.66 o                         
   9  12   6        216.60        179.93         8.40 o                         
  -3  13   6        161.14        122.81         6.29 o                         
  -1  13   6         33.68         33.14         2.38 o                         
   0  13   6         60.01         66.18         2.84 o                         
   1  13   6          9.47          5.29         2.23 o                         
   2  13   6          0.06         30.20         4.43 o                         
   3  13   6         34.92         29.45         3.69 o                         
   4  13   6         85.94         80.98         4.05 o                         
   5  13   6         52.00         45.97         3.15 o                         
   6  13   6        251.40        215.46        10.56 o                         
   7  13   6         37.00         40.40         4.06 o                         
   1  14   6       1036.03        734.06        26.59 o                         
   2  14   6          9.17          6.08         2.66 o                         
   4  14   6        219.23        179.71         7.93 o                         
  -6  -8   7          7.27          5.14         3.33 o                         
  -5  -8   7         53.72         52.97         3.29 o                         
  -4  -8   7          8.64         10.79         3.12 o                         
  -3  -8   7         33.48         38.12         2.94 o                         
  -2  -8   7        252.01        228.20         6.81 o                         
  -1  -8   7          0.95          2.81         2.52 o                         
   0  -8   7        201.74        175.07         7.41 o                         
   1  -8   7        275.36        276.34         8.44 o                         
   2  -8   7        761.85        684.40        20.67 o                         
   3  -8   7          5.69          4.36         7.56 o                         
  -7  -7   7        122.96        131.48         6.82 o                         
  -6  -7   7        305.68        329.13         8.51 o                         
  -5  -7   7         36.59         39.01         3.19 o                         
  -4  -7   7        238.50        289.52         8.72 o                         
  -3  -7   7        282.54        287.67         7.83 o                         
  -2  -7   7         14.75         14.77         3.02 o                         
  -1  -7   7         44.24         47.38         3.65 o                         
   0  -7   7         54.73         73.23         6.49 o                         
   1  -7   7         68.23         65.22         4.02 o                         
   2  -7   7        950.57        931.86        19.04 o                         
   3  -7   7         18.41         20.50         2.94 o                         
   4  -7   7          1.64         -1.07         2.96 o                         
   5  -7   7         81.39         70.85         5.21 o                         
 -10  -6   7         75.44         51.92         4.30 o                         
  -9  -6   7       1006.12        977.82        26.28 o                         
  -8  -6   7        226.86        240.09         7.93 o                         
  -7  -6   7        253.53        258.55         6.62 o                         
  -6  -6   7        348.67        392.60         8.09 o                         
  -5  -6   7        159.77        169.10         4.76 o                         
  -4  -6   7          7.43          4.41         2.76 o                         
  -3  -6   7        202.80        187.19         4.26 o                         
  -2  -6   7         43.40         37.17         2.83 o                         
  -1  -6   7         26.20         27.88         2.75 o                         
   0  -6   7         52.19         48.21         2.85 o                         
   1  -6   7        214.94        226.01         6.24 o                         
   2  -6   7        153.53        140.72         4.73 o                         
   3  -6   7          1.26          5.63         2.94 o                         
   4  -6   7        410.78        374.39         8.72 o                         
   5  -6   7        134.02        149.13         5.03 o                         
   6  -6   7        350.52        339.44         8.28 o                         
 -10  -5   7          2.58          3.55         2.44 o                         
  -9  -5   7         28.55         30.20         2.55 o                         
  -8  -5   7          6.67         10.75         2.58 o                         
  -7  -5   7         39.14         42.62         2.95 o                         
  -6  -5   7         20.99         20.32         2.21 o                         
  -5  -5   7          2.63          2.04         2.00 o                         
  -4  -5   7        730.45        737.48        10.42 o                         
  -3  -5   7          0.07          0.79         2.03 o                         
  -2  -5   7         68.76         61.86         2.84 o                         
  -1  -5   7         56.22         61.54         3.12 o                         
   0  -5   7        302.29        290.70         6.02 o                         
   1  -5   7          5.06          7.74         2.34 o                         
   2  -5   7        205.14        203.72         5.09 o                         
   3  -5   7        270.33        260.15         6.23 o                         
   4  -5   7         79.36         81.57         3.55 o                         
   5  -5   7        241.24        243.42         5.24 o                         
   6  -5   7         77.18         98.90         4.20 o                         
   7  -5   7        971.22        961.11        16.83 o                         
   8  -5   7         97.62         94.71         7.48 o                         
 -10  -4   7          3.47          7.14         3.80 o                         
  -9  -4   7        210.35        216.32         5.98 o                         
  -8  -4   7          3.57          2.06         2.24 o                         
  -7  -4   7       1595.76       1657.14        22.31 o                         
  -6  -4   7         13.91         17.60         1.94 o                         
  -5  -4   7        831.10        884.62        12.04 o                         
  -4  -4   7          9.08         12.14         1.99 o                         
  -3  -4   7       1126.99       1141.28        14.48 o                         
  -2  -4   7         37.44         29.15         2.23 o                         
  -1  -4   7        661.22        652.20         8.43 o                         
   0  -4   7          0.03          0.07         2.31 o                         
   1  -4   7         33.06         35.66         2.68 o                         
   2  -4   7         23.40         23.82         2.57 o                         
   3  -4   7       2027.58       2100.05        27.48 o                         
   4  -4   7         55.68        155.99         7.60 o                         
   5  -4   7        608.59        630.50         8.90 o                         
   6  -4   7          2.02          0.53         2.29 o                         
   7  -4   7        532.35        540.01         9.11 o                         
   8  -4   7        458.20        472.63        10.61 o                         
   9  -4   7         45.92         44.78         4.18 o                         
 -11  -3   7        111.79        109.45         6.36 o                         
 -10  -3   7         66.25         67.53         7.45 o                         
  -9  -3   7       1306.50       1342.24        23.10 o                         
  -8  -3   7        106.36        113.99         4.11 o                         
  -7  -3   7        270.26        280.40         6.06 o                         
  -6  -3   7        172.95        156.90         4.23 o                         
  -5  -3   7        590.39        589.62         8.61 o                         
  -4  -3   7         42.61         45.25         2.47 o                         
  -3  -3   7        730.71        740.18         9.31 o                         
  -2  -3   7          1.63          1.51         1.83 o                         
  -1  -3   7         74.45         62.06         2.83 o                         
   0  -3   7        923.82        934.62        14.07 o                         
   1  -3   7        122.90        126.73         3.92 o                         
   2  -3   7        920.96        939.89        13.31 o                         
   3  -3   7        138.17        145.12         4.52 o                         
   4  -3   7       1272.64       1335.40        19.45 o                         
   5  -3   7         21.63         27.62         3.01 o                         
   6  -3   7        655.62        655.91        10.84 o                         
   7  -3   7         72.54         69.20         3.38 o                         
   8  -3   7        165.48        185.00         4.85 o                         
   9  -3   7         19.21         18.95         2.31 o                         
  10  -3   7         94.56         91.30         5.26 o                         
 -11  -2   7         47.99         39.25         4.26 o                         
 -10  -2   7          8.41          8.34         2.96 o                         
  -9  -2   7         93.76         91.51         4.00 o                         
  -8  -2   7         67.51         72.05         3.47 o                         
  -7  -2   7        180.18        189.39         4.03 o                         
  -6  -2   7        122.58        125.94         3.49 o                         
  -5  -2   7         78.76         75.62         2.68 o                         
  -4  -2   7       1211.17       1181.09        13.77 o                         
  -3  -2   7        264.14        252.18         4.68 o                         
  -2  -2   7        731.22        724.06         9.70 o                         
  -1  -2   7        692.90        742.56         9.32 o                         
   0  -2   7         14.91         19.80         2.06 o                         
   1  -2   7       1251.49       1252.40        15.16 o                         
   2  -2   7          0.49          3.51         2.76 o                         
   3  -2   7        859.68        915.31        14.68 o                         
   4  -2   7       1038.04       1062.17        18.19 o                         
   5  -2   7       1166.01       1150.30        17.96 o                         
   6  -2   7        564.00        555.44        11.35 o                         
   7  -2   7        213.57        270.82         7.10 o                         
   8  -2   7        375.07        368.22         7.64 o                         
   9  -2   7        123.46        122.76         4.02 o                         
  10  -2   7         11.18         12.31         2.26 o                         
 -11  -1   7        177.40        178.02         7.98 o                         
 -10  -1   7        181.81        177.40         5.60 o                         
  -9  -1   7       2799.35       2753.81        34.37 o                         
  -8  -1   7         26.34         26.94         2.49 o                         
  -7  -1   7        669.51        645.14         9.05 o                         
  -6  -1   7         65.30         65.26         2.50 o                         
  -5  -1   7       2156.19       2196.61        25.84 o                         
  -4  -1   7       1020.20        970.69        11.89 o                         
  -3  -1   7        361.61        341.64         5.64 o                         
  -2  -1   7        809.37        746.02        10.35 o                         
  -1  -1   7       5815.78       5782.20        86.31 o                         
   0  -1   7        454.36        429.12         7.87 o                         
   1  -1   7        148.85        149.77         3.92 o                         
   2  -1   7       2330.19       2187.58        29.38 o                         
   3  -1   7       1461.63       1494.79        25.05 o                         
   4  -1   7        138.79        153.53         5.78 o                         
   5  -1   7          6.55          6.80         1.94 o                         
   6  -1   7       1154.17       1150.03        16.59 o                         
   7  -1   7        331.37        316.21         6.40 o                         
   8  -1   7          3.81          7.98         2.04 o                         
   9  -1   7        794.11        746.41        13.71 o                         
  10  -1   7        405.36        420.22        10.85 o                         
  11  -1   7        496.17        491.67        11.30 o                         
 -12   0   7         72.37         78.38         7.99 o                         
 -11   0   7         54.47         45.36         3.91 o                         
 -10   0   7        130.36        127.12         5.40 o                         
  -9   0   7        221.29        216.36         5.11 o                         
  -8   0   7        494.54        488.83         7.37 o                         
  -7   0   7        302.64        294.11         5.36 o                         
  -6   0   7        874.03        863.97        10.08 o                         
  -5   0   7         39.54         43.30         2.09 o                         
  -4   0   7         20.93          5.86         1.69 o                         
  -3   0   7         14.30         18.93         2.89 o                         
  -2   0   7        340.43        359.23         7.10 o                         
  -1   0   7         39.03         28.53         2.81 o                         
   0   0   7        684.97        668.26        13.27 o                         
   1   0   7          3.17          3.13         1.90 o                         
   2   0   7          0.44          1.00         2.14 o                         
   3   0   7        192.52        192.08         4.72 o                         
   4   0   7       1197.21       1190.94        17.25 o                         
   5   0   7        307.78        314.39         5.89 o                         
   6   0   7          3.76          4.32         2.17 o                         
   7   0   7         80.14         68.53         2.97 o                         
   8   0   7          0.68          0.45         2.20 o                         
   9   0   7         75.49         67.14         3.17 o                         
  10   0   7         12.34         18.48         3.77 o                         
  11   0   7        140.40        145.91         5.32 o                         
  12   0   7         72.19         68.75         3.04 o                         
 -12   1   7        151.70        126.62         9.39 o                         
 -11   1   7         15.76         15.00         4.02 o                         
 -10   1   7        439.39        403.65        10.41 o                         
  -9   1   7          6.42          8.42         2.24 o                         
  -8   1   7        836.88        826.71        10.29 o                         
  -7   1   7       1586.09       1502.04        18.52 o                         
  -6   1   7        103.81        101.82         3.21 o                         
  -5   1   7          5.74          4.54         1.45 o                         
  -4   1   7        145.83        157.33         3.47 o                         
  -3   1   7       1353.05       1437.69        17.69 o                         
  -2   1   7         33.87         21.94         2.33 o                         
  -1   1   7        158.79        151.02         9.06 o                         
   0   1   7         12.96          8.44         2.85 o                         
   1   1   7        108.01        151.87        13.53 o                         
   2   1   7        422.13        421.40        15.76 o                         
   3   1   7        113.33        126.28         4.40 o                         
   4   1   7       1882.75       1820.64        27.57 o                         
   5   1   7        249.32        233.70         5.29 o                         
   6   1   7         77.63         70.45         3.25 o                         
   7   1   7         93.25         81.51         4.24 o                         
   8   1   7       1837.81       1795.50        23.39 o                         
   9   1   7         92.43         85.68         3.00 o                         
  10   1   7       1143.78       1082.74        18.50 o                         
  11   1   7          6.27          4.45         3.09 o                         
  12   1   7        313.22        319.32        13.22 o                         
 -11   2   7          4.15          1.73         3.70 o                         
 -10   2   7        985.23        979.45        20.14 o                         
  -9   2   7       1655.92       1630.61        22.56 o                         
  -8   2   7       1936.40       1982.38        21.21 o                         
  -7   2   7        108.94        114.32         3.51 o                         
  -6   2   7         65.39         57.22         2.45 o                         
  -5   2   7         11.34         14.83         1.64 o                         
  -4   2   7        627.40        533.83         6.85 o                         
  -3   2   7         32.46         26.67         2.04 o                         
  -2   2   7         88.60         55.77         3.48 o                         
  -1   2   7         71.59         62.04         2.83 o                         
   0   2   7        144.13        136.09         5.36 o                         
   1   2   7        290.85        267.13         8.53 o                         
   2   2   7       7493.71       7569.60       156.72 o                         
   3   2   7        382.79        411.23        15.33 o                         
   4   2   7        586.83        558.47        12.29 o                         
   5   2   7        149.21        169.61         7.05 o                         
   6   2   7       1590.77       1564.00        19.80 o                         
   7   2   7        127.60        118.74         3.62 o                         
   8   2   7          2.99          4.10         2.04 o                         
   9   2   7         40.36         39.23         2.47 o                         
  10   2   7         21.99         16.12         2.15 o                         
  11   2   7        412.45        385.55        31.72 o                         
  12   2   7        230.93        200.45        29.67 o                         
 -11   3   7        692.36        695.26        20.63 o                         
 -10   3   7        360.30        348.30        11.45 o                         
  -9   3   7        178.81        224.92        16.61 o                         
  -8   3   7        289.26        272.99         6.67 o                         
  -7   3   7        452.20        462.40         7.09 o                         
  -6   3   7        110.12        108.94         3.65 o                         
  -5   3   7        264.97        250.61         5.85 o                         
  -4   3   7        816.60        745.12        11.34 o                         
  -3   3   7       3759.10       3844.00        46.75 o                         
  -2   3   7        530.84        553.00        10.49 o                         
  -1   3   7        907.10        876.03        20.23 o                         
   0   3   7          1.38          1.58         2.32 o                         
   1   3   7        259.25        286.82         9.22 o                         
   2   3   7       2536.77       2639.64        42.54 o                         
   3   3   7       4258.13       4562.45        75.71 o                         
   4   3   7         86.97         99.99         6.23 o                         
   5   3   7        754.20        682.54        21.73 o                         
   6   3   7         35.38         48.05         3.08 o                         
   7   3   7        130.61        154.05         6.71 o                         
   8   3   7         11.36         48.83         3.85 o                         
   9   3   7        457.94        476.39         9.62 o                         
  10   3   7         29.03         26.80         2.81 o                         
  11   3   7        174.57        154.74         8.71 o                         
  12   3   7          1.95          3.77         4.68 o                         
 -11   4   7         89.57         90.22         4.18 o                         
 -10   4   7        102.55        106.12         9.14 o                         
  -9   4   7         34.08         32.81         4.30 o                         
  -8   4   7         68.48         59.32         3.60 o                         
  -7   4   7        601.61        613.40        10.19 o                         
  -6   4   7         37.99         41.79         2.48 o                         
  -5   4   7         67.09         51.74         2.76 o                         
  -4   4   7        549.91        571.37         8.92 o                         
  -3   4   7        682.26        702.00        14.59 o                         
  -2   4   7       2134.50       2181.28        35.59 o                         
  -1   4   7          1.43          1.51         3.46 o                         
   0   4   7       1453.13       1417.63        24.56 o                         
   1   4   7        197.85        208.21         7.55 o                         
   2   4   7        240.12        288.92        10.32 o                         
   3   4   7       3849.36       4091.91        69.67 o                         
   4   4   7        755.22        752.24        22.18 o                         
   5   4   7         70.75         55.48         7.91 o                         
   6   4   7        232.78        221.41         6.57 o                         
   7   4   7       4301.22       4317.54        52.71 o                         
   8   4   7       4282.93       4291.15        56.39 o                         
   9   4   7        167.49        176.93         5.55 o                         
  10   4   7         65.50         70.38         4.27 o                         
  11   4   7        126.13        140.03         5.24 o                         
  12   4   7          5.08          9.78         2.49 o                         
  13   4   7         31.02         32.44         2.97 o                         
 -11   5   7       1016.89        947.26        36.70 o                         
 -10   5   7         52.20         52.92         4.89 o                         
  -9   5   7       1501.76       1654.75        47.07 o                         
  -8   5   7         38.91         38.78         4.44 o                         
  -7   5   7         17.01          7.86         3.93 o                         
  -6   5   7        803.35        782.55        14.12 o                         
  -5   5   7       2625.55       2916.83        41.14 o                         
  -4   5   7          6.57         12.14         3.41 o                         
  -3   5   7        343.42        294.26         8.29 o                         
  -2   5   7       1886.46       1921.87        24.08 o                         
  -1   5   7       1396.81       1375.59        22.03 o                         
   0   5   7         14.21          8.72         4.00 o                         
   1   5   7       1433.17       1572.50        36.70 o                         
   2   5   7         55.24         57.95         4.48 o                         
   3   5   7         69.44         56.09         4.26 o                         
   4   5   7        264.14        203.24         8.81 o                         
   5   5   7       1552.67       1614.34        43.80 o                         
   6   5   7          9.26         11.93         1.48 o                         
   7   5   7        448.22        465.45        11.42 o                         
   8   5   7        137.17        145.19         4.34 o                         
   9   5   7        281.04        310.92         7.93 o                         
  10   5   7        901.55        898.12        15.87 o                         
  11   5   7         32.80         31.73         3.74 o                         
  12   5   7        216.58        211.12         5.92 o                         
  13   5   7        100.63         79.96         4.54 o                         
 -10   6   7        284.41        281.03         7.07 o                         
  -9   6   7         11.97         13.25         5.36 o                         
  -8   6   7          3.44          1.86         3.81 o                         
  -7   6   7        171.58        206.66         7.84 o                         
  -6   6   7         30.23         25.57         3.94 o                         
  -5   6   7        647.66        656.11        12.08 o                         
  -4   6   7         41.29         40.74         3.91 o                         
  -3   6   7          0.96          2.42         2.39 o                         
  -2   6   7          0.07         -1.03         2.71 o                         
  -1   6   7          0.51         -0.66         2.33 o                         
   0   6   7          1.16          1.72         2.28 o                         
   1   6   7        482.37        459.13        12.49 o                         
   2   6   7          4.57          0.62         2.64 o                         
   3   6   7        346.52        342.33        16.05 o                         
   4   6   7       1289.94       1626.10        72.27 o                         
   5   6   7        124.06        125.44         2.43 o                         
   6   6   7        260.75        257.92         3.92 o                         
   7   6   7        153.19        158.60         3.58 o                         
   8   6   7        687.48        702.17        14.97 o                         
   9   6   7        609.24        628.66        13.30 o                         
  10   6   7         17.13         17.50         2.91 o                         
  11   6   7        489.25        515.93        12.45 o                         
  12   6   7         21.14         23.97         2.16 o                         
 -10   7   7         51.31         52.87         4.10 o                         
  -9   7   7        106.90        140.74         5.55 o                         
  -8   7   7        123.30        159.25        25.09 o                         
  -7   7   7         17.51         35.21         3.72 o                         
  -6   7   7          9.18          7.83         3.47 o                         
  -5   7   7        127.68        164.74         6.47 o                         
  -4   7   7          0.32          2.49         2.63 o                         
  -3   7   7       5168.23       5415.10        75.80 o                         
  -2   7   7          0.03         -0.24         1.94 o                         
  -1   7   7       5106.94       5022.42        56.67 o                         
   0   7   7         29.25         27.40         2.37 o                         
   1   7   7        162.56        144.97         3.95 o                         
   2   7   7          1.33          1.26         1.83 o                         
   3   7   7       1819.71       1724.91        22.33 o                         
   4   7   7         17.46         18.32         1.59 o                         
   5   7   7         43.49         39.92         1.64 o                         
   6   7   7        205.49        203.86         3.17 o                         
   7   7   7       3202.37       3165.53        40.04 o                         
   8   7   7         20.42         21.02         2.53 o                         
   9   7   7       1707.76       1760.16        32.35 o                         
  10   7   7         12.52         12.54         2.22 o                         
  11   7   7        308.86        321.16         8.37 o                         
  12   7   7         48.20         45.63         4.37 o                         
  -9   8   7        726.65        750.07        34.84 o                         
  -8   8   7         18.41         28.09         3.72 o                         
  -7   8   7          0.58          8.41         3.84 o                         
  -6   8   7         18.63         14.62         3.65 o                         
  -5   8   7       2209.14       2133.65        31.54 o                         
  -4   8   7        108.50        110.04         4.62 o                         
  -3   8   7        871.69        883.88        16.87 o                         
  -2   8   7        188.82        194.52         5.41 o                         
  -1   8   7        648.95        684.41        10.06 o                         
   0   8   7        104.51        104.59         3.49 o                         
   1   8   7       2717.72       2594.94        27.81 o                         
   2   8   7        469.29        468.14        10.35 o                         
   3   8   7         44.67         42.85         2.34 o                         
   4   8   7         30.00         27.38         2.22 o                         
   5   8   7        331.29        356.91         5.47 o                         
   6   8   7        221.92        225.14         4.33 o                         
   7   8   7        278.66        308.11         6.09 o                         
   8   8   7        395.86        425.15         8.03 o                         
   9   8   7        185.54        183.62         4.98 o                         
  10   8   7        161.39        155.35         5.60 o                         
  11   8   7        125.78        133.09         5.72 o                         
  12   8   7        343.56        353.03        14.18 o                         
  -8   9   7        104.51        111.48         4.39 o                         
  -7   9   7         55.99         67.10         4.61 o                         
  -6   9   7        202.64        196.84         5.00 o                         
  -5   9   7        120.96        110.87         4.76 o                         
  -4   9   7        221.39        235.37         8.42 o                         
  -3   9   7        259.72        278.35        10.87 o                         
  -2   9   7         83.14         68.19         3.78 o                         
  -1   9   7       1293.37       1305.89        20.67 o                         
   0   9   7       1811.93       1863.39        25.95 o                         
   2   9   7         30.01         44.40         2.83 o                         
   3   9   7         60.78         52.69         2.82 o                         
   4   9   7         62.64         51.72         2.86 o                         
   5   9   7        881.03        844.27        14.39 o                         
   6   9   7        251.46        204.95         6.59 o                         
   7   9   7        401.42        410.68         9.62 o                         
   8   9   7        568.51        580.54        12.50 o                         
   9   9   7        150.34        157.30         5.13 o                         
  10   9   7        639.77        694.34        15.99 o                         
  11   9   7        180.48        190.72         5.52 o                         
  -7  10   7        121.01        114.51         3.77 o                         
  -6  10   7        257.23        288.34         7.63 o                         
  -5  10   7         37.73        129.25        13.32 o                         
  -4  10   7        165.72        149.08         5.44 o                         
  -3  10   7        264.20        264.90         9.15 o                         
  -2  10   7         49.28         43.29         3.70 o                         
  -1  10   7         12.35         13.64         2.67 o                         
   0  10   7       2526.08       2509.94        40.83 o                         
   1  10   7        503.41        540.88        10.58 o                         
   2  10   7          3.11          0.41         2.33 o                         
   3  10   7       1524.50       1533.55        27.04 o                         
   4  10   7        156.67        145.17         4.56 o                         
   5  10   7        225.47        236.84         5.79 o                         
   6  10   7        543.57        456.92         9.80 o                         
   7  10   7        128.30        119.51         4.76 o                         
   8  10   7         24.85         22.32         4.25 o                         
   9  10   7         77.31         82.95         5.06 o                         
  10  10   7        700.53        723.79        28.10 o                         
  11  10   7         33.24         29.10         3.52 o                         
  -6  11   7        447.40        411.60        16.34 o                         
  -5  11   7        182.22        182.67         6.19 o                         
  -4  11   7         51.97         51.97         3.85 o                         
  -3  11   7        312.57        330.15        10.42 o                         
  -2  11   7        105.10        111.16         3.74 o                         
  -1  11   7          6.08          6.66         3.69 o                         
   0  11   7        835.45        906.64        16.08 o                         
   1  11   7       1553.21       1579.90        24.32 o                         
   2  11   7         12.73         10.89         3.36 o                         
   3  11   7         57.91         49.97         3.77 o                         
   4  11   7        107.53        113.07         3.98 o                         
   5  11   7        405.02        385.65         9.74 o                         
   6  11   7        173.01        172.87         5.17 o                         
   7  11   7         35.65         35.07         4.32 o                         
   8  11   7        467.12        429.28        11.90 o                         
   9  11   7        118.68        129.65         8.47 o                         
  10  11   7         81.62         89.45         5.67 o                         
  -4  12   7         77.29         70.18         3.18 o                         
  -3  12   7        220.13        220.77         7.14 o                         
  -1  12   7          3.11          2.73         3.09 o                         
   0  12   7         53.91         57.34         3.41 o                         
   1  12   7         79.16         75.99         4.01 o                         
   2  12   7        406.05        418.26        11.20 o                         
   3  12   7        155.50        141.55         7.74 o                         
   4  12   7         46.80         46.35         4.16 o                         
   5  12   7         62.03         44.70         3.23 o                         
   6  12   7        257.54        233.75         7.49 o                         
   7  12   7          0.13          1.59         2.26 o                         
   8  12   7        100.44         93.99         6.46 o                         
   9  12   7        396.50        359.40        14.46 o                         
  -3  13   7        116.02        110.77         5.77 o                         
  -1  13   7          5.19          6.11         2.13 o                         
   0  13   7       1516.25       1513.33        31.48 o                         
   1  13   7         19.87         17.57         2.03 o                         
   2  13   7        583.71        545.86        15.79 o                         
   3  13   7          7.83          7.65         3.86 o                         
   4  13   7         80.38         86.93         4.77 o                         
   5  13   7         63.45         62.39         3.92 o                         
   7  13   7         35.01         34.15         3.69 o                         
   1  14   7         91.89         70.53         4.41 o                         
   2  14   7         12.74         17.66         3.18 o                         
   4  14   7          0.82          0.85         2.19 o                         
  -3  -8   8        490.15        523.46        15.74 o                         
  -2  -8   8         33.00         32.40         3.73 o                         
  -1  -8   8        100.98        110.01         6.58 o                         
   0  -8   8        100.07         75.01         6.46 o                         
  -6  -7   8          6.05          5.49         3.58 o                         
  -5  -7   8         56.09         50.18         4.26 o                         
  -4  -7   8          5.81          5.91         2.88 o                         
  -3  -7   8         38.23         39.68         3.15 o                         
  -2  -7   8         28.52         28.69         3.18 o                         
  -1  -7   8        103.81        109.05         7.30 o                         
   0  -7   8        210.93        192.25         7.65 o                         
   1  -7   8        391.52        359.06         9.03 o                         
   2  -7   8        124.23        110.24         5.37 o                         
   3  -7   8        215.18        199.17         6.79 o                         
  -8  -6   8        213.30        160.57        32.52 o                         
  -7  -6   8        314.40        327.19         9.62 o                         
  -6  -6   8          0.65          0.35         3.23 o                         
  -5  -6   8          0.07          0.57         3.19 o                         
  -4  -6   8        570.34        587.20        10.13 o                         
  -3  -6   8        330.26        366.05        10.12 o                         
  -2  -6   8          4.45          3.53         3.12 o                         
  -1  -6   8         90.19        103.69         4.70 o                         
   0  -6   8         85.32         87.96         4.44 o                         
   1  -6   8          5.75          9.25         3.03 o                         
   2  -6   8         11.20         10.98         2.81 o                         
   3  -6   8       1206.51       1228.22        21.44 o                         
   4  -6   8         16.51         14.65         2.69 o                         
   5  -6   8        125.68        108.84         5.20 o                         
  -9  -5   8         18.72         17.87         3.28 o                         
  -8  -5   8        107.01        106.07         7.33 o                         
  -7  -5   8         18.72         13.80         3.04 o                         
  -6  -5   8        594.33        603.13        13.58 o                         
  -5  -5   8        563.57        598.00        10.75 o                         
  -4  -5   8          0.70          2.14         2.40 o                         
  -3  -5   8        418.76        468.05         8.45 o                         
  -2  -5   8         89.36         82.47         3.36 o                         
  -1  -5   8        284.89        271.43         6.16 o                         
   0  -5   8         65.17         60.15         4.04 o                         
   1  -5   8         11.60          6.67         3.20 o                         
   2  -5   8        469.00        466.11         7.88 o                         
   3  -5   8        115.44        124.97         4.35 o                         
   4  -5   8        369.00        372.36         7.39 o                         
   5  -5   8          0.20         -2.43         2.69 o                         
   6  -5   8         37.76         32.98         3.39 o                         
 -10  -4   8         23.27         15.03         7.34 o                         
  -9  -4   8         10.04          7.89         2.44 o                         
  -8  -4   8          0.84         -0.63         3.19 o                         
  -7  -4   8         97.37        104.07         4.48 o                         
  -6  -4   8        123.61        148.97         4.36 o                         
  -5  -4   8         18.37         15.53         2.20 o                         
  -4  -4   8         61.53         56.55         3.06 o                         
  -3  -4   8        191.97        170.61         4.86 o                         
  -2  -4   8        189.17        190.92         4.52 o                         
  -1  -4   8        197.17        186.94         5.09 o                         
   0  -4   8         25.60         29.00         2.81 o                         
   1  -4   8         21.49         25.51         3.88 o                         
   2  -4   8          0.87          1.53         2.78 o                         
   3  -4   8         75.43         86.79         3.85 o                         
   4  -4   8        512.42        560.92         9.20 o                         
   5  -4   8         40.94         44.94         3.08 o                         
   6  -4   8          1.25          0.23         2.34 o                         
   7  -4   8        434.39        468.23        13.28 o                         
   8  -4   8        320.51        325.30         9.43 o                         
 -10  -3   8        232.93        234.94         9.36 o                         
  -9  -3   8        192.15        185.07         6.05 o                         
  -8  -3   8        251.16        267.96         7.33 o                         
  -7  -3   8        233.15        226.92         6.55 o                         
  -6  -3   8        259.44        269.46         5.77 o                         
  -5  -3   8        299.20        322.81         6.55 o                         
  -4  -3   8       7614.97       7827.65        89.98 o                         
  -3  -3   8        976.08        978.51        18.83 o                         
  -2  -3   8        256.55        269.60         5.70 o                         
  -1  -3   8         42.52         34.58         3.76 o                         
   0  -3   8        348.14        359.07         7.70 o                         
   1  -3   8         50.55         46.29         3.31 o                         
   2  -3   8        992.15       1021.14        19.99 o                         
   3  -3   8        172.99        166.54         4.55 o                         
   4  -3   8         26.91         36.88         2.34 o                         
   5  -3   8        102.75        106.53         3.37 o                         
   6  -3   8       1449.83       1465.28        22.02 o                         
   7  -3   8        920.90        935.41        14.38 o                         
   8  -3   8         50.59         50.62         2.65 o                         
   9  -3   8         20.81         14.65         3.61 o                         
 -11  -2   8        122.51        113.94         6.87 o                         
 -10  -2   8        752.69        772.36        18.90 o                         
  -9  -2   8          2.00          2.57         2.43 o                         
  -8  -2   8        769.35        763.04        15.87 o                         
  -7  -2   8        898.78        888.53        12.16 o                         
  -6  -2   8       3122.19       3083.82        32.79 o                         
  -5  -2   8         28.80         31.15         2.70 o                         
  -4  -2   8        541.06        541.16         9.97 o                         
  -3  -2   8        946.22        869.54        13.01 o                         
  -2  -2   8        297.46        284.68         5.77 o                         
  -1  -2   8        370.12        401.03        11.83 o                         
   0  -2   8        492.47        484.85         8.18 o                         
   1  -2   8        531.34        528.04        11.10 o                         
   2  -2   8         42.86         40.98         2.98 o                         
   3  -2   8          4.44          4.34         2.24 o                         
   4  -2   8        566.63        552.24        10.24 o                         
   5  -2   8       1061.55       1079.73        14.64 o                         
   6  -2   8        100.40         91.96         3.70 o                         
   7  -2   8        197.30        193.33         5.19 o                         
   8  -2   8         27.99         23.14         2.54 o                         
   9  -2   8        789.35        822.98        15.85 o                         
  10  -2   8         53.35         41.09         3.62 o                         
 -11  -1   8        123.83        107.02         6.22 o                         
 -10  -1   8          0.09          1.49         4.27 o                         
  -9  -1   8         66.99         77.25         4.28 o                         
  -8  -1   8         32.68         27.67         3.16 o                         
  -7  -1   8       1342.76       1315.99        16.12 o                         
  -6  -1   8          5.23          7.66         2.23 o                         
  -5  -1   8          0.46          1.08         2.41 o                         
  -4  -1   8        440.98        439.98        10.35 o                         
  -3  -1   8          0.81          1.90         2.01 o                         
  -2  -1   8          2.31          2.25         2.29 o                         
  -1  -1   8         54.38         49.41         2.75 o                         
   0  -1   8        299.01        299.03         5.88 o                         
   1  -1   8       1201.10       1241.27        19.52 o                         
   2  -1   8        758.44        737.38        12.10 o                         
   3  -1   8          1.79          0.45         2.35 o                         
   4  -1   8       3915.14       4098.10        57.35 o                         
   5  -1   8        156.09        159.44         4.63 o                         
   6  -1   8         43.50         54.26         2.87 o                         
   7  -1   8       1166.49       1168.90        16.73 o                         
   8  -1   8        566.95        574.45        10.05 o                         
   9  -1   8         10.93         12.67         2.41 o                         
  10  -1   8         29.16         24.73         2.57 o                         
  11  -1   8        106.53         88.71         4.85 o                         
 -11   0   8        313.97        282.51        16.40 o                         
 -10   0   8        141.83        134.62         5.42 o                         
  -9   0   8         19.26         13.51         2.59 o                         
  -8   0   8       1046.77       1018.70        12.56 o                         
  -7   0   8        435.47        419.25         6.31 o                         
  -6   0   8         43.71         45.65         2.78 o                         
  -5   0   8       1585.28       1534.45        18.65 o                         
  -4   0   8       1664.25       1684.75        22.03 o                         
  -3   0   8         16.57         13.96         1.88 o                         
  -2   0   8        612.31        638.63        10.28 o                         
  -1   0   8       4428.21       4308.41        73.87 o                         
   0   0   8        559.28        526.95        10.35 o                         
   1   0   8          1.09         62.08         6.60 o                         
   2   0   8       6034.99       6071.26        72.28 o                         
   3   0   8       1332.19       1299.47        17.07 o                         
   4   0   8         83.49         71.12         2.88 o                         
   5   0   8        764.45        758.42        11.09 o                         
   6   0   8        618.68        578.85         8.44 o                         
   7   0   8        445.02        463.58         6.76 o                         
   8   0   8        362.18        360.34         6.91 o                         
   9   0   8          1.66          2.55         1.93 o                         
  10   0   8         81.17         51.77         6.81 o                         
  11   0   8        234.55        232.64        10.28 o                         
 -11   1   8          2.53          2.01         2.63 o                         
 -10   1   8        394.11        385.65         9.66 o                         
  -9   1   8          2.48          1.51         2.58 o                         
  -8   1   8          0.44          3.06         2.35 o                         
  -7   1   8        591.80        568.24         8.15 o                         
  -6   1   8        852.48        944.09        11.60 o                         
  -5   1   8        189.63        186.29         3.86 o                         
  -4   1   8         91.75         87.90         3.00 o                         
  -3   1   8        765.65        726.74        12.10 o                         
  -2   1   8        672.37        670.34        13.38 o                         
  -1   1   8        165.57        132.82         5.58 o                         
   0   1   8       2918.18       2912.94        68.68 o                         
   1   1   8         41.39         54.53         3.17 o                         
   2   1   8        402.93        403.76         8.27 o                         
   3   1   8        776.25        844.34        14.01 o                         
   4   1   8        260.98        266.03         4.42 o                         
   5   1   8        348.25        339.88         6.21 o                         
   6   1   8         12.61          9.04         2.23 o                         
   7   1   8          6.33          7.85         2.04 o                         
   8   1   8         71.73         67.59         3.34 o                         
   9   1   8        232.82        231.32         7.43 o                         
  10   1   8         77.09        100.69         8.64 o                         
  11   1   8          0.57          5.45         3.19 o                         
  12   1   8        209.51        170.48         7.45 o                         
 -11   2   8          6.34         11.38         4.27 o                         
 -10   2   8         13.04         14.64         3.62 o                         
  -9   2   8        308.97        305.49         7.57 o                         
  -8   2   8        486.83        464.36         7.36 o                         
  -7   2   8         15.13         26.42         2.82 o                         
  -6   2   8        398.06        394.00         6.70 o                         
  -5   2   8        145.84        135.47         3.78 o                         
  -4   2   8          3.89          4.49         1.90 o                         
  -3   2   8        246.74        193.47         4.27 o                         
  -2   2   8        196.83        198.25         4.37 o                         
  -1   2   8        121.46        114.45         3.80 o                         
   0   2   8         97.06         74.78         3.72 o                         
   1   2   8        878.37        803.12        14.63 o                         
   2   2   8        674.61        690.78        22.32 o                         
   3   2   8        192.73        193.64        14.39 o                         
   4   2   8        932.46        980.29        14.24 o                         
   5   2   8        314.67        276.58         7.44 o                         
   6   2   8        115.23        107.55         4.91 o                         
   7   2   8       2049.31       1987.03        58.27 o                         
   8   2   8       2896.43       2782.32        60.40 o                         
   9   2   8        121.08        130.72         5.37 o                         
  10   2   8         83.55         75.12         3.47 o                         
  11   2   8        440.06        423.91        31.07 o                         
  12   2   8          3.02          2.22         2.39 o                         
 -11   3   8        640.54        630.56        15.00 o                         
 -10   3   8         23.98         25.12         4.12 o                         
  -9   3   8        725.87        729.56        18.78 o                         
  -8   3   8         26.54         29.69         4.35 o                         
  -7   3   8        860.17        884.18        13.75 o                         
  -6   3   8        249.23        249.83         6.58 o                         
  -5   3   8        671.77        634.06        12.54 o                         
  -4   3   8        738.68        765.60        11.58 o                         
  -3   3   8        404.89        434.24         8.77 o                         
  -2   3   8        220.22        269.79         6.40 o                         
  -1   3   8       3074.65       3107.27        66.26 o                         
   0   3   8       1984.76       2093.85        41.47 o                         
   1   3   8       3180.54       3106.84        63.02 o                         
   2   3   8          0.14          5.91         3.88 o                         
   3   3   8          6.74         -2.22         5.62 o                         
   4   3   8         94.67         82.33         9.37 o                         
   5   3   8       1143.32       1028.15        25.14 o                         
   6   3   8        615.35        559.76         9.83 o                         
   7   3   8          8.75          9.25         2.13 o                         
   8   3   8        491.31        485.26        21.78 o                         
   9   3   8        120.12        129.35         4.32 o                         
  10   3   8       1990.73       2020.57        38.77 o                         
  11   3   8        342.77        318.10        13.02 o                         
  12   3   8         15.54         18.20         3.24 o                         
 -10   4   8        190.78        195.68        10.58 o                         
  -8   4   8         30.31         30.91         5.03 o                         
  -7   4   8        278.29        275.59         6.66 o                         
  -6   4   8         50.63         61.74         3.87 o                         
  -5   4   8        358.50        321.10         6.93 o                         
  -4   4   8        208.05        194.76         5.57 o                         
  -3   4   8         27.40         27.96         3.56 o                         
  -2   4   8         37.77         31.88         4.63 o                         
  -1   4   8        627.51        660.27        12.63 o                         
   0   4   8        336.06        325.84         7.83 o                         
   1   4   8       2488.34       2670.37        45.16 o                         
   2   4   8        315.04        328.65        11.88 o                         
   3   4   8          0.11          2.08         4.42 o                         
   4   4   8       2208.24       2149.91        70.10 o                         
   5   4   8        824.85        811.81        12.62 o                         
   6   4   8        467.45        464.41         8.57 o                         
   7   4   8        744.44        732.57        29.83 o                         
   8   4   8        918.14        959.93        15.51 o                         
   9   4   8        250.69        256.01         6.95 o                         
  10   4   8       1122.61       1184.24        22.37 o                         
  11   4   8         67.22         59.43         5.94 o                         
  12   4   8         49.56         56.39         4.58 o                         
 -10   5   8        140.57        156.01         6.30 o                         
  -9   5   8          0.46          6.50         4.81 o                         
  -8   5   8        282.49        283.98         8.35 o                         
  -7   5   8          6.82          4.43         4.18 o                         
  -6   5   8        494.02        519.18        11.10 o                         
  -5   5   8        483.17        492.94        11.69 o                         
  -4   5   8        397.83        369.87         8.44 o                         
  -3   5   8       1029.15       1047.18        17.56 o                         
  -2   5   8        451.31        481.09         9.77 o                         
  -1   5   8         19.97         15.21         2.78 o                         
   0   5   8       1148.81       1140.16        21.28 o                         
   1   5   8        443.88        436.50        10.89 o                         
   2   5   8        129.96        141.81         7.48 o                         
   3   5   8          9.05          5.34         3.91 o                         
   4   5   8        184.53        215.71         6.03 o                         
   5   5   8       1416.04       1389.00        15.64 o                         
   6   5   8         97.26         99.17         3.17 o                         
   7   5   8       4831.58       4906.17        64.33 o                         
   8   5   8       2222.26       2194.40        35.40 o                         
   9   5   8        443.14        486.00        14.91 o                         
  10   5   8        129.05        125.30         5.22 o                         
  11   5   8        171.79        180.08        21.55 o                         
  12   5   8         12.78         12.59         2.31 o                         
 -10   6   8         91.60         99.38         4.75 o                         
  -9   6   8        277.92        297.48        11.16 o                         
  -8   6   8       1040.72       1140.34        30.44 o                         
  -7   6   8          0.36          8.19         3.82 o                         
  -6   6   8       1742.39       1799.80        30.12 o                         
  -5   6   8         21.52         24.99         3.73 o                         
  -4   6   8        126.36        133.57         4.88 o                         
  -3   6   8        766.39        772.46        13.21 o                         
  -2   6   8       2618.45       2632.79        27.25 o                         
  -1   6   8        514.61        557.55         8.67 o                         
   0   6   8          2.89          5.12         3.03 o                         
   1   6   8       1278.86       1229.85        36.49 o                         
   2   6   8       1301.66       1174.38        39.97 o                         
   3   6   8       1059.41       1110.49        21.52 o                         
   4   6   8        351.31        364.15         4.94 o                         
   5   6   8        103.00         98.83         2.65 o                         
   6   6   8        550.48        546.73         7.04 o                         
   7   6   8       2224.18       2286.47        27.37 o                         
   8   6   8        476.76        495.17         9.82 o                         
   9   6   8        315.95        328.84         7.25 o                         
  10   6   8          5.94         10.47         2.96 o                         
  11   6   8        343.70        406.45        21.01 o                         
  12   6   8        186.84        194.71         6.46 o                         
  -9   7   8        233.46        243.15         6.21 o                         
  -8   7   8         85.18        110.73         7.84 o                         
  -7   7   8          1.18          9.74         4.13 o                         
  -6   7   8          8.08         20.48         4.26 o                         
  -5   7   8         36.41         20.31         4.34 o                         
  -4   7   8        100.59        101.80         4.94 o                         
  -3   7   8         31.05         29.21         3.07 o                         
  -2   7   8         66.84         71.28         2.99 o                         
  -1   7   8        279.50        280.09         5.38 o                         
   0   7   8        557.35        575.78         8.21 o                         
   1   7   8          0.91          2.76         1.77 o                         
   2   7   8        633.43        618.01         8.52 o                         
   3   7   8         13.07          6.72         1.46 o                         
   4   7   8        249.59        328.14         4.44 o                         
   5   7   8         21.36         20.93         1.63 o                         
   6   7   8        624.39        628.33         7.16 o                         
   7   7   8        755.95        793.79         9.21 o                         
   8   7   8       1317.73       1364.05        19.38 o                         
   9   7   8         51.51         55.52         3.28 o                         
  10   7   8         77.01         91.24         7.79 o                         
  11   7   8        390.39        433.37        10.47 o                         
  12   7   8         59.57         58.62         3.18 o                         
  -9   8   8         93.62         76.37         5.46 o                         
  -8   8   8        247.13        241.70         7.23 o                         
  -7   8   8         32.94         38.06         3.76 o                         
  -6   8   8          9.29          5.19         3.49 o                         
  -5   8   8         47.96         52.87         4.36 o                         
  -4   8   8       1900.75       1772.24        28.30 o                         
  -3   8   8          0.88          2.06         2.96 o                         
  -2   8   8         86.36         87.56         3.26 o                         
  -1   8   8          3.89          4.32         2.35 o                         
   0   8   8      16223.62      16162.38       175.33 o                         
   1   8   8         25.74         27.40         2.48 o                         
   2   8   8       1360.39       1356.58        20.40 o                         
   3   8   8          2.76         -0.66         1.86 o                         
   4   8   8       1120.70       1047.23        11.98 o                         
   5   8   8         32.47         29.39         1.65 o                         
   6   8   8       1185.94       1251.01        12.93 o                         
   7   8   8         12.45         12.60         1.83 o                         
   8   8   8        125.14        128.58         3.85 o                         
   9   8   8          0.18          3.55         2.32 o                         
  10   8   8       1586.46       1621.74        34.05 o                         
  11   8   8         47.56         53.51         9.08 o                         
  12   8   8        268.12        269.44        22.94 o                         
  -8   9   8        552.02        534.45        20.99 o                         
  -7   9   8         12.48         10.32         3.06 o                         
  -6   9   8       1106.92       1099.43        25.85 o                         
  -5   9   8        193.21        179.02         6.01 o                         
  -4   9   8         58.67         62.88         4.77 o                         
  -3   9   8        133.78        140.65         5.07 o                         
  -2   9   8         73.48         84.85         4.08 o                         
  -1   9   8         12.21         12.03         2.46 o                         
   0   9   8         33.84         42.11         3.25 o                         
   1   9   8        234.88        227.77         9.81 o                         
   2   9   8          4.96          3.75         2.36 o                         
   3   9   8         11.78         13.69         2.38 o                         
   4   9   8        551.39        566.95        12.02 o                         
   5   9   8         69.05         74.66         2.85 o                         
   6   9   8         50.39         42.40         2.36 o                         
   7   9   8          0.25          9.49         2.67 o                         
   8   9   8         49.91         71.31         4.40 o                         
   9   9   8        108.29        108.91         4.80 o                         
  10   9   8         50.92         49.24         4.05 o                         
  11   9   8         38.12         41.53         4.10 o                         
  -7  10   8         19.68         20.01         5.05 o                         
  -6  10   8         40.93         41.93         3.15 o                         
  -5  10   8          1.39          0.54         2.81 o                         
  -4  10   8         10.98         14.20         3.05 o                         
  -3  10   8         14.43         18.28         3.54 o                         
  -2  10   8        281.07        273.93         7.64 o                         
  -1  10   8          1.10          0.14         2.47 o                         
   0  10   8        582.13        590.10        12.61 o                         
   2  10   8        735.21        701.37        13.29 o                         
   3  10   8          0.64          1.70         2.45 o                         
   4  10   8         63.07         50.57         3.48 o                         
   5  10   8        399.56        348.89         8.96 o                         
   6  10   8        898.78        862.06        17.79 o                         
   7  10   8         40.94         56.43         5.02 o                         
   8  10   8        627.58        621.97        18.51 o                         
   9  10   8        104.20        118.16         8.79 o                         
  10  10   8          0.45         -1.71         3.38 o                         
  -6  11   8         78.81         89.76         5.57 o                         
  -5  11   8        113.91        101.15         3.81 o                         
  -4  11   8        550.46        581.77        12.63 o                         
  -3  11   8        176.38        204.02         5.81 o                         
  -2  11   8         51.21         47.16         2.98 o                         
  -1  11   8         28.12         29.57         3.06 o                         
   0  11   8       1327.08       1330.26        21.80 o                         
   1  11   8         35.08         28.98         3.45 o                         
   2  11   8        562.35        541.68        16.70 o                         
   3  11   8        327.08        333.96        10.33 o                         
   4  11   8        136.34        152.86         4.49 o                         
   5  11   8          0.73          2.99         2.89 o                         
   6  11   8       1135.30       1097.73        21.36 o                         
   7  11   8         33.15         42.24         6.34 o                         
   8  11   8         21.36         24.38         4.78 o                         
   9  11   8         67.66         57.58         5.02 o                         
  10  11   8        243.31        214.66         9.57 o                         
  -4  12   8          0.17          2.14         3.47 o                         
  -3  12   8         85.01         95.69         4.51 o                         
  -2  12   8          1.06          1.26         2.21 o                         
  -1  12   8          0.01          0.62         2.91 o                         
   0  12   8          0.69          0.95         2.20 o                         
   1  12   8        204.17        211.82         6.97 o                         
   2  12   8         39.49         37.26         3.25 o                         
   3  12   8        151.86        178.07         7.31 o                         
   4  12   8        107.74        124.10         7.84 o                         
   5  12   8        160.01        173.82         6.42 o                         
   6  12   8        124.22        137.24         8.91 o                         
   7  12   8        132.73        142.04         5.99 o                         
   8  12   8          0.35          0.61         3.07 o                         
  -2  13   8         64.46         77.49         5.46 o                         
  -1  13   8         73.69         64.74         3.76 o                         
   0  13   8         26.82         25.25         2.45 o                         
   1  13   8         48.88         42.93         2.27 o                         
   2  13   8        625.97        634.37        14.73 o                         
   3  13   8          8.07          8.62         3.06 o                         
   4  13   8          9.95          7.09         2.40 o                         
   5  13   8        241.03        243.71         8.09 o                         
   7  13   8         21.35         22.30         3.07 o                         
   2  14   8         53.62         41.33         3.62 o                         
  -4  -7   9          2.16          5.27         3.45 o                         
  -3  -7   9         15.35         22.09         5.62 o                         
  -2  -7   9        460.28        520.07        18.82 o                         
  -1  -7   9         45.25         41.71         4.13 o                         
   0  -7   9          5.15          8.74         2.90 o                         
   1  -7   9          4.34          2.12         4.13 o                         
  -6  -6   9          9.63          6.59         3.22 o                         
  -5  -6   9          0.12         -0.57         3.14 o                         
  -4  -6   9         11.36         15.61         3.10 o                         
  -3  -6   9         58.32         54.90         3.69 o                         
  -2  -6   9         51.97         51.69         4.00 o                         
  -1  -6   9          8.17          9.51         4.20 o                         
   0  -6   9        148.24        141.33         5.63 o                         
   1  -6   9          2.40          1.41         2.89 o                         
   2  -6   9         10.91         10.99         3.14 o                         
   3  -6   9        121.31        117.55         8.88 o                         
  -8  -5   9        151.37        151.38        18.27 o                         
  -7  -5   9          9.13         13.95         3.62 o                         
  -6  -5   9        213.73        213.43         8.11 o                         
  -5  -5   9          3.88          1.31         5.13 o                         
  -4  -5   9        501.17        550.06        11.28 o                         
  -3  -5   9        216.53        241.46         6.11 o                         
  -2  -5   9         16.49         17.35         3.16 o                         
  -1  -5   9        196.38        185.94         7.92 o                         
   0  -5   9        564.81        647.13        11.39 o                         
   1  -5   9          9.14          8.41         4.24 o                         
   2  -5   9        412.15        423.72        11.50 o                         
   3  -5   9         96.61         85.34         6.74 o                         
   4  -5   9        273.03        284.17         7.78 o                         
   5  -5   9          1.37          0.83         2.20 o                         
  -9  -4   9        444.30        436.28        20.81 o                         
  -8  -4   9         87.77         89.77         6.69 o                         
  -7  -4   9          3.67         -0.45         4.37 o                         
  -6  -4   9        539.20        543.05        11.73 o                         
  -5  -4   9        726.13        724.49        16.76 o                         
  -4  -4   9        219.22        234.97         6.43 o                         
  -3  -4   9        227.08        252.26         6.16 o                         
  -2  -4   9          1.12          6.83         2.94 o                         
  -1  -4   9         59.15         56.73         3.62 o                         
   0  -4   9        136.52        139.59         5.77 o                         
   1  -4   9        629.66        638.82        11.87 o                         
   2  -4   9        379.81        362.23         8.21 o                         
   3  -4   9          5.50          7.01         2.52 o                         
   4  -4   9        208.68        215.56         5.87 o                         
   5  -4   9        715.58        724.67        15.52 o                         
   6  -4   9        637.06        623.13        13.37 o                         
   7  -4   9          1.37          3.84         1.93 o                         
  -9  -3   9        105.21        108.78        11.53 o                         
  -8  -3   9        496.39        526.82        18.89 o                         
  -7  -3   9         46.72         47.39         4.48 o                         
  -6  -3   9        215.90        244.40         7.01 o                         
  -5  -3   9        154.52        143.06         4.94 o                         
  -4  -3   9        668.21        667.79        12.94 o                         
  -3  -3   9        103.54        109.16         5.25 o                         
  -2  -3   9         13.58         13.87         3.01 o                         
  -1  -3   9        175.12        184.41         5.65 o                         
   0  -3   9        535.16        499.98        11.75 o                         
   1  -3   9          0.82          1.48         3.40 o                         
   2  -3   9         44.37         38.59         3.62 o                         
   3  -3   9         52.49         49.20         3.59 o                         
   4  -3   9        101.55        113.98         5.51 o                         
   5  -3   9          1.63          1.02         2.57 o                         
   6  -3   9        171.63        169.26         7.49 o                         
   7  -3   9        221.86        214.89         6.10 o                         
   8  -3   9          7.13         10.28         1.99 o                         
 -10  -2   9          3.44          0.43         3.79 o                         
  -9  -2   9         44.63         46.32         4.25 o                         
  -8  -2   9        383.61        385.21         8.42 o                         
  -7  -2   9          4.06          4.26         2.38 o                         
  -6  -2   9         80.23         82.22         3.72 o                         
  -5  -2   9       1426.33       1426.46        19.37 o                         
  -4  -2   9        341.47        376.88         8.79 o                         
  -3  -2   9        525.28        519.84        11.35 o                         
  -2  -2   9        290.15        289.08         7.12 o                         
  -1  -2   9       3176.43       3184.54        42.83 o                         
   0  -2   9        422.55        412.33         7.97 o                         
   1  -2   9        227.99        231.51         6.41 o                         
   2  -2   9         46.87         49.58         3.50 o                         
   3  -2   9       1861.11       1967.01        26.92 o                         
   4  -2   9         33.02         30.99         2.67 o                         
   5  -2   9       1438.33       1439.76        20.06 o                         
   6  -2   9        258.37        260.65         6.48 o                         
   7  -2   9        541.84        559.79        11.07 o                         
   8  -2   9        439.26        435.46         9.61 o                         
   9  -2   9        196.62        178.38        10.28 o                         
 -10  -1   9         19.93         18.68         3.96 o                         
  -9  -1   9        329.98        332.81        13.83 o                         
  -8  -1   9        124.81        116.19         4.96 o                         
  -7  -1   9        260.67        257.20         5.78 o                         
  -6  -1   9        498.42        484.53         7.87 o                         
  -5  -1   9        364.74        363.72         6.75 o                         
  -4  -1   9        338.01        350.22         7.43 o                         
  -3  -1   9        558.68        504.13        11.17 o                         
  -2  -1   9        352.51        317.47         7.83 o                         
  -1  -1   9          9.70          4.58         3.27 o                         
   0  -1   9          0.11          2.37         2.38 o                         
   1  -1   9        768.80        835.12        14.83 o                         
   2  -1   9       1137.55       1127.31        15.19 o                         
   3  -1   9        602.15        573.63         8.59 o                         
   4  -1   9        707.81        716.60        13.01 o                         
   5  -1   9         68.60         64.05         3.52 o                         
   6  -1   9          2.88          7.11         2.66 o                         
   7  -1   9         33.95         30.29         3.36 o                         
   8  -1   9          7.93          4.44         2.43 o                         
   9  -1   9          3.14          2.90         1.97 o                         
  10  -1   9        110.86         96.53         5.33 o                         
 -10   0   9        152.18        137.30         6.29 o                         
  -9   0   9         45.28        116.43         8.76 o                         
  -8   0   9        519.25        509.33        10.48 o                         
  -7   0   9         44.83         41.21         3.39 o                         
  -6   0   9         20.09         15.72         2.22 o                         
  -5   0   9         17.33         13.86         2.26 o                         
  -4   0   9        428.46        442.84         7.95 o                         
  -3   0   9        384.30        426.04         8.46 o                         
  -2   0   9        253.75        252.49         9.78 o                         
  -1   0   9         13.86         13.98         3.83 o                         
   0   0   9        539.27        503.97        17.06 o                         
   1   0   9        243.50        231.94         6.95 o                         
   2   0   9       1993.94       2025.14        26.75 o                         
   3   0   9         87.40         91.52         4.08 o                         
   4   0   9        770.90        747.61        10.66 o                         
   5   0   9        498.83        457.98         8.77 o                         
   6   0   9         17.47         20.47         2.48 o                         
   7   0   9        776.03        756.85        12.26 o                         
   8   0   9         63.93         64.31         3.39 o                         
   9   0   9         45.04         51.77         3.99 o                         
  10   0   9        287.51        242.54         8.11 o                         
 -11   1   9        119.04        103.08         5.88 o                         
 -10   1   9        950.73        913.55        21.12 o                         
  -9   1   9        321.44        331.29         8.47 o                         
  -8   1   9        368.69        378.62         7.36 o                         
  -7   1   9        241.47        221.89         4.96 o                         
  -6   1   9          3.24          4.01         2.43 o                         
  -5   1   9       1888.69       1819.68        21.71 o                         
  -4   1   9        493.39        463.16         9.00 o                         
  -3   1   9         30.37         31.58         2.89 o                         
  -2   1   9        551.23        548.36        12.05 o                         
  -1   1   9       1102.02       1028.12        29.61 o                         
   0   1   9       1163.70       1117.55        23.62 o                         
   1   1   9        169.91        161.54         4.67 o                         
   2   1   9       1594.54       1588.85        22.12 o                         
   3   1   9       1882.09       1865.43        22.39 o                         
   4   1   9        386.90        399.92         7.59 o                         
   5   1   9       1964.46       1834.82        30.16 o                         
   6   1   9        795.05        809.78        20.56 o                         
   7   1   9       1888.25       1865.79        27.87 o                         
   8   1   9          3.62          5.83         2.29 o                         
   9   1   9         10.92          9.35         2.08 o                         
  10   1   9       1267.00       1313.47        33.71 o                         
 -10   2   9        391.26        406.09        14.26 o                         
  -9   2   9         88.23         94.76         5.92 o                         
  -8   2   9        445.17        430.06         7.30 o                         
  -7   2   9        588.79        561.61         8.73 o                         
  -6   2   9        600.99        734.98        10.96 o                         
  -5   2   9         43.86         39.72         3.40 o                         
  -4   2   9       4032.34       4004.10        46.69 o                         
  -3   2   9        263.22        245.70         6.58 o                         
  -2   2   9          3.22          3.52         2.47 o                         
  -1   2   9         33.11         35.17         3.15 o                         
   0   2   9          3.12          3.68         2.55 o                         
   1   2   9         18.45         17.81         2.58 o                         
   2   2   9        310.66        271.36         4.99 o                         
   3   2   9       1223.37       1200.27        18.96 o                         
   4   2   9         40.69         29.71         2.52 o                         
   5   2   9        100.41         98.09         4.57 o                         
   6   2   9        358.26        343.29         9.45 o                         
   7   2   9          0.51          3.45         2.52 o                         
   8   2   9        105.44        121.03         4.65 o                         
   9   2   9        432.49        439.56         9.39 o                         
  10   2   9         53.06         52.79         3.85 o                         
  11   2   9         64.91         56.52         4.71 o                         
 -10   3   9        192.32        166.91         8.35 o                         
  -9   3   9          3.44          7.99         5.73 o                         
  -8   3   9        144.34        134.31         6.49 o                         
  -7   3   9          0.56          1.91         3.01 o                         
  -6   3   9        253.27        254.78         7.01 o                         
  -5   3   9         13.11         12.33         3.16 o                         
  -4   3   9         41.31         42.05         4.02 o                         
  -3   3   9         59.49         64.03         3.93 o                         
  -2   3   9       1166.05       1176.64        17.44 o                         
  -1   3   9        689.23        709.39        11.53 o                         
   0   3   9          3.95          2.57         2.02 o                         
   1   3   9         19.86         12.46         2.40 o                         
   2   3   9          3.32          4.23         2.13 o                         
   3   3   9          5.79          5.91         2.45 o                         
   4   3   9        402.12        358.35         6.90 o                         
   5   3   9        433.37        424.91        14.14 o                         
   6   3   9         81.09         98.27         3.54 o                         
   7   3   9        202.92        199.33         5.53 o                         
   8   3   9        809.88        835.07        19.34 o                         
   9   3   9       1803.79       1844.92        47.41 o                         
  10   3   9        326.29        366.46        11.59 o                         
  11   3   9         59.52         58.88         5.23 o                         
  12   3   9          2.95          3.38         2.15 o                         
 -10   4   9        257.67        250.38        10.62 o                         
  -9   4   9         39.63         39.11         3.65 o                         
  -8   4   9       1209.06       1277.93        23.78 o                         
  -7   4   9        435.61        458.80        11.53 o                         
  -6   4   9        210.17        183.32         7.03 o                         
  -5   4   9         17.54         24.81         4.69 o                         
  -4   4   9       2051.34       2069.96        30.18 o                         
  -3   4   9        164.49        175.56         6.12 o                         
  -2   4   9       1149.83       1070.29        18.34 o                         
  -1   4   9        352.28        310.31         6.93 o                         
   0   4   9         46.69         41.91         3.36 o                         
   1   4   9        616.03        637.65        15.96 o                         
   2   4   9       2629.60       2504.14        37.33 o                         
   3   4   9        224.57        223.87         5.11 o                         
   4   4   9        229.53        209.38         4.80 o                         
   5   4   9        315.96        327.76         6.52 o                         
   6   4   9        962.13        920.00        32.77 o                         
   7   4   9        855.73        910.50        14.64 o                         
   8   4   9        201.67        206.60         6.18 o                         
   9   4   9          0.26          1.09         3.65 o                         
  10   4   9          0.39          1.93         2.71 o                         
  11   4   9        230.46        230.82        11.17 o                         
  12   4   9         39.43         39.15         2.39 o                         
 -10   5   9         60.32         53.29         7.75 o                         
  -9   5   9          9.62         15.70         3.58 o                         
  -8   5   9         99.84        101.32         4.84 o                         
  -7   5   9        271.93        289.70        10.76 o                         
  -6   5   9         21.62         32.84         4.24 o                         
  -5   5   9          4.38          9.05         3.65 o                         
  -4   5   9        871.98        855.54        14.95 o                         
  -3   5   9         73.94         82.77         4.67 o                         
  -2   5   9        478.37        450.59         7.59 o                         
  -1   5   9          0.03         -0.52         2.00 o                         
   0   5   9         11.74         10.59         1.97 o                         
   1   5   9        200.75        201.52         5.11 o                         
   2   5   9        246.46        255.41         5.38 o                         
   3   5   9        176.15        175.86         4.15 o                         
   4   5   9        340.60        329.34         5.75 o                         
   5   5   9       1269.42       1290.48        16.14 o                         
   6   5   9         57.64         60.35         2.88 o                         
   7   5   9       1879.27       2049.86        30.40 o                         
   8   5   9          3.10          4.72         2.62 o                         
   9   5   9        651.34        668.97        15.87 o                         
  10   5   9          2.51          9.13         4.22 o                         
  11   5   9        320.41        353.20        10.79 o                         
  12   5   9         78.89         78.76         3.33 o                         
  -9   6   9         34.33         45.71         3.11 o                         
  -8   6   9         33.78         35.70         3.95 o                         
  -7   6   9         26.59         24.41         3.95 o                         
  -6   6   9         43.93         23.10         5.11 o                         
  -5   6   9        619.54        616.01        11.69 o                         
  -4   6   9        144.20        129.04         5.93 o                         
  -3   6   9       1327.24       1305.62        18.43 o                         
  -2   6   9        509.22        501.51         8.16 o                         
  -1   6   9        555.17        534.50         8.46 o                         
   0   6   9       1861.35       1838.97        24.06 o                         
   1   6   9        786.00        810.54        12.75 o                         
   2   6   9          4.91          6.93         1.71 o                         
   3   6   9         98.25         88.35         2.30 o                         
   4   6   9        131.30         99.89         2.56 o                         
   5   6   9        107.68         98.68         2.36 o                         
   6   6   9        155.51        162.59         3.32 o                         
   7   6   9        483.46        499.26         9.06 o                         
   8   6   9         58.69         56.89         5.41 o                         
   9   6   9         16.90         20.88         3.28 o                         
  10   6   9        527.59        543.02        11.26 o                         
  11   6   9        219.65        227.95         7.71 o                         
  12   6   9         58.64         54.44         3.69 o                         
  -9   7   9        442.58        385.25         7.69 o                         
  -8   7   9        297.12        288.78         8.21 o                         
  -7   7   9         91.43         81.56         5.43 o                         
  -6   7   9        325.13        316.45         9.00 o                         
  -5   7   9       2435.73       2461.10        39.13 o                         
  -4   7   9        103.68         97.58         3.74 o                         
  -3   7   9        387.10        379.21        10.30 o                         
  -2   7   9        538.27        535.07         8.98 o                         
  -1   7   9       3855.55       3781.97        44.06 o                         
   0   7   9        247.30        247.20         6.56 o                         
   1   7   9       1317.25       1279.75        18.21 o                         
   2   7   9        261.70        259.94        10.30 o                         
   3   7   9        100.05        112.49         3.44 o                         
   4   7   9        287.82        272.20         4.78 o                         
   5   7   9        613.29        652.69         7.85 o                         
   6   7   9        378.41        427.69         5.90 o                         
   7   7   9         24.96         29.99         1.86 o                         
   8   7   9        113.09        122.61         4.12 o                         
   9   7   9        857.97        901.22        17.61 o                         
  10   7   9        459.76        637.23        14.74 o                         
  11   7   9         88.23         95.62         4.37 o                         
  -8   8   9         38.41         41.26         3.14 o                         
  -7   8   9        304.09        294.26         9.37 o                         
  -6   8   9         54.16         56.99         4.96 o                         
  -5   8   9        110.79         96.33         4.46 o                         
  -4   8   9          4.94          8.40         2.94 o                         
  -3   8   9        188.29        212.87         6.09 o                         
  -2   8   9          5.45          6.28         2.40 o                         
  -1   8   9       2860.84       2978.53        33.81 o                         
   0   8   9         50.25         54.65         2.66 o                         
   1   8   9         51.65         46.84         2.77 o                         
   2   8   9          1.82          0.82         2.25 o                         
   3   8   9          1.68          2.70         2.10 o                         
   4   8   9        140.59        153.80         3.12 o                         
   5   8   9       1295.87       1252.85        13.44 o                         
   6   8   9        538.32        519.34         6.56 o                         
   7   8   9        428.95        475.65         6.33 o                         
   8   8   9          1.38          3.59         2.14 o                         
   9   8   9         17.91         10.49         2.27 o                         
  10   8   9        285.84        311.32        14.35 o                         
  11   8   9        255.01        255.84        11.44 o                         
  -8   9   9        106.35         95.74         5.67 o                         
  -7   9   9        522.39        561.19         9.83 o                         
  -6   9   9         15.08         17.51         4.43 o                         
  -5   9   9        126.34        123.65         4.88 o                         
  -4   9   9          8.38          9.84         3.11 o                         
  -3   9   9       1261.35       1652.97        62.31 o                         
  -2   9   9          2.55          3.99         2.25 o                         
  -1   9   9        461.33        411.76         7.41 o                         
   0   9   9          2.87          1.45         2.56 o                         
   1   9   9       5208.60       5127.75        79.34 o                         
   2   9   9          0.99          0.16         2.67 o                         
   3   9   9       1203.16       1214.45        21.23 o                         
   4   9   9         39.64         40.31         2.57 o                         
   5   9   9       1147.12        985.55        13.06 o                         
   6   9   9        147.92        139.40         3.73 o                         
   7   9   9        502.44        557.73        10.79 o                         
   8   9   9         79.31         74.10         3.53 o                         
   9   9   9        834.70        897.81        24.51 o                         
  10   9   9         15.70         14.41         3.89 o                         
  -7  10   9         81.50         83.68         5.46 o                         
  -6  10   9         18.36         22.91         4.66 o                         
  -5  10   9        761.78        757.07        15.77 o                         
  -4  10   9          1.46          3.66         2.59 o                         
  -3  10   9        166.90        169.94         5.42 o                         
  -2  10   9          1.51          2.00         2.45 o                         
  -1  10   9       1203.67       1232.07        19.76 o                         
   0  10   9         39.82         41.88         3.36 o                         
   1  10   9       1633.40       1689.55        33.44 o                         
   2  10   9        130.77        143.69         5.35 o                         
   3  10   9        127.41        142.97         6.49 o                         
   4  10   9          1.51          2.05         2.64 o                         
   5  10   9       1237.86       1240.08        21.42 o                         
   6  10   9         36.63         49.66         3.46 o                         
   7  10   9        505.93        490.75        12.54 o                         
   8  10   9        346.49        337.36        11.27 o                         
   9  10   9         56.50         38.56         5.05 o                         
  -6  11   9         85.72         69.13         4.54 o                         
  -5  11   9          0.14          0.08         1.93 o                         
  -4  11   9         11.02         12.43         2.64 o                         
  -3  11   9         29.44         29.71         3.26 o                         
  -2  11   9        136.66        141.17         4.53 o                         
  -1  11   9        126.24        119.86         6.21 o                         
   0  11   9         25.68         79.99         8.08 o                         
   1  11   9         14.51         57.50         4.32 o                         
   2  11   9        156.73        165.59         7.40 o                         
   3  11   9         10.37          9.50         3.49 o                         
   4  11   9          0.75          1.99         2.73 o                         
   5  11   9         83.88         89.08         6.11 o                         
   6  11   9          2.79          0.73         3.09 o                         
   7  11   9        190.64        181.82        10.28 o                         
   8  11   9        288.83        278.90        13.32 o                         
   9  11   9        277.09        278.33        12.30 o                         
  -4  12   9         64.19         61.78         4.47 o                         
  -3  12   9        473.06        527.99        42.84 o                         
  -2  12   9        578.34        606.83        38.14 o                         
  -1  12   9        263.65        258.81         7.62 o                         
   0  12   9        371.77        390.85        10.01 o                         
   1  12   9         47.10         52.70         3.32 o                         
   2  12   9        543.02        559.41        12.13 o                         
   3  12   9        476.74        510.85        13.87 o                         
   4  12   9          0.68          2.12         3.21 o                         
   5  12   9         11.34          6.22         3.36 o                         
   6  12   9        476.74        467.76        19.82 o                         
   7  12   9        550.02        568.13        22.35 o                         
  -2  13   9        105.39         88.64         5.40 o                         
  -1  13   9         41.33         36.54         3.38 o                         
   0  13   9        577.51        586.67        13.50 o                         
   1  13   9          1.70          1.02         2.27 o                         
   2  13   9          0.54         -0.60         1.85 o                         
   3  13   9         12.22         25.50         5.72 o                         
   4  13   9        592.73        578.57        13.47 o                         
   5  13   9          4.06          4.87         2.28 o                         
   6  13   9         23.91         24.21         3.55 o                         
   2  14   9          1.78         -1.40         2.01 o                         
  -4  -6  10          0.18         -3.25         3.25 o                         
  -3  -6  10        102.96        112.27         7.77 o                         
  -2  -6  10         57.84         63.17         5.09 o                         
  -1  -6  10         38.34         38.48         4.79 o                         
   0  -6  10          6.51          4.33         3.10 o                         
  -6  -5  10         30.82         30.53         7.55 o                         
  -5  -5  10         40.15         35.60         3.50 o                         
  -4  -5  10          1.31         -2.60         3.05 o                         
  -3  -5  10         43.65         39.47         4.47 o                         
  -2  -5  10         13.58         16.65         4.19 o                         
  -1  -5  10          1.17          4.94         3.76 o                         
   0  -5  10         67.31         67.54         4.60 o                         
   1  -5  10         22.05         20.00         3.73 o                         
   2  -5  10          1.71          2.42         2.31 o                         
   3  -5  10         25.65         26.76         4.37 o                         
   4  -5  10        132.86        115.69        14.36 o                         
  -7  -4  10         29.04         26.55         3.53 o                         
  -6  -4  10        760.87        779.35        18.70 o                         
  -5  -4  10          9.25          9.81         3.67 o                         
  -4  -4  10        135.51        137.46         5.92 o                         
  -3  -4  10         69.13         78.85         5.34 o                         
  -2  -4  10         37.76         43.30         4.46 o                         
  -1  -4  10         61.60         52.17         7.90 o                         
   0  -4  10         61.02         61.52         4.20 o                         
   1  -4  10         89.79        104.53         5.17 o                         
   2  -4  10        157.77        160.21         4.87 o                         
   3  -4  10        834.67        878.19        28.50 o                         
   4  -4  10        129.83        123.12         7.88 o                         
   5  -4  10        142.57        125.93        11.03 o                         
   6  -4  10        163.16        131.00         6.39 o                         
  -8  -3  10         54.00         49.02         6.47 o                         
  -7  -3  10        152.92        145.76         5.98 o                         
  -6  -3  10        766.92        824.45        20.32 o                         
  -5  -3  10        672.61        731.39        16.70 o                         
  -4  -3  10        106.20        106.15         5.34 o                         
  -3  -3  10        119.59        116.65         6.50 o                         
  -2  -3  10         63.31         63.36         4.35 o                         
  -1  -3  10         24.65         27.07         5.40 o                         
   0  -3  10        279.03        318.86         8.52 o                         
   1  -3  10         76.11         98.88         5.67 o                         
   2  -3  10         58.38         54.75         4.67 o                         
   3  -3  10        363.01        350.96         8.45 o                         
   4  -3  10        323.57        341.11        12.29 o                         
   5  -3  10         86.91         82.79         4.52 o                         
   6  -3  10        133.65        138.72         5.46 o                         
   7  -3  10        268.34        251.09         8.29 o                         
  -9  -2  10          8.31          5.78         3.01 o                         
  -8  -2  10          4.10          5.87         3.93 o                         
  -7  -2  10         47.56         52.82         5.13 o                         
  -6  -2  10        196.38        195.40         7.76 o                         
  -5  -2  10        273.72        280.23         7.86 o                         
  -4  -2  10        224.33        223.34         7.24 o                         
  -3  -2  10         30.04         28.60         4.92 o                         
  -2  -2  10        545.89        583.98        14.02 o                         
  -1  -2  10        204.89        203.16         7.97 o                         
   0  -2  10         24.57         23.99         3.09 o                         
   1  -2  10         25.84         23.45         3.77 o                         
   2  -2  10       1056.88       1099.20        20.34 o                         
   3  -2  10        114.51        119.61         4.38 o                         
   4  -2  10        652.16        662.29        10.86 o                         
   5  -2  10          2.86          2.32         2.62 o                         
   6  -2  10          0.85          4.63         2.30 o                         
   7  -2  10         31.20         39.01         3.48 o                         
   8  -2  10        145.10        143.60         4.96 o                         
  -9  -1  10          9.14          3.77         3.10 o                         
  -8  -1  10        274.00        283.45        11.79 o                         
  -7  -1  10          0.73          2.54         4.21 o                         
  -6  -1  10         58.71         59.93         3.50 o                         
  -5  -1  10        129.94        127.90         4.85 o                         
  -4  -1  10       1077.04       1061.60        19.53 o                         
  -3  -1  10          1.35          4.96         5.03 o                         
  -2  -1  10        719.45        724.77        17.36 o                         
  -1  -1  10        625.62        593.44        15.06 o                         
   0  -1  10       4557.53       4510.26        65.42 o                         
   1  -1  10          0.04         -0.65         2.82 o                         
   2  -1  10       1252.23       1310.99        19.16 o                         
   3  -1  10        503.18        545.89        10.12 o                         
   4  -1  10          1.31         -0.91         2.61 o                         
   5  -1  10         13.11         14.27         2.69 o                         
   6  -1  10        995.96        976.05        19.09 o                         
   7  -1  10          0.19         -1.03         2.49 o                         
   8  -1  10        213.59        206.71        10.26 o                         
 -10   0  10        773.10        752.76        29.91 o                         
  -9   0  10        254.48        256.64         7.52 o                         
  -8   0  10         76.61         80.15         4.80 o                         
  -7   0  10        126.49        112.10         5.64 o                         
  -6   0  10       1421.50       1404.58        22.75 o                         
  -5   0  10         35.43         38.32         3.21 o                         
  -4   0  10        997.17       1002.00        26.05 o                         
  -3   0  10        266.40        286.91         8.20 o                         
  -2   0  10       1197.81       1201.80        26.79 o                         
  -1   0  10        230.20        213.21         6.93 o                         
   0   0  10        264.05        239.27         8.77 o                         
   1   0  10        207.43        198.74         6.32 o                         
   2   0  10        134.06        124.40         4.37 o                         
   3   0  10        187.66        171.57         5.32 o                         
   4   0  10         30.33         23.03         3.23 o                         
   5   0  10        583.03        586.85        10.87 o                         
   6   0  10        106.13         92.82         3.50 o                         
   7   0  10          0.38          0.08         2.37 o                         
   8   0  10        730.13        766.44        31.19 o                         
   9   0  10        645.61        584.71        37.32 o                         
 -10   1  10        319.73        339.41        45.54 o                         
  -9   1  10          0.19          0.36         2.88 o                         
  -8   1  10        329.76        324.29         7.89 o                         
  -7   1  10          2.65          1.97         3.47 o                         
  -6   1  10         33.97         27.03         3.02 o                         
  -5   1  10         23.21         25.23         3.82 o                         
  -4   1  10        100.25         91.46         7.22 o                         
  -3   1  10          0.81          0.85         2.90 o                         
  -2   1  10          7.87          6.33         2.95 o                         
  -1   1  10        254.95        241.27         5.80 o                         
   0   1  10          9.97         15.55         2.52 o                         
   1   1  10        565.51        522.76         9.12 o                         
   2   1  10        163.16        171.34         4.46 o                         
   3   1  10        274.75        283.53         8.30 o                         
   4   1  10        151.02        139.89         5.11 o                         
   5   1  10          0.23          4.06         3.48 o                         
   6   1  10         45.77         53.05         3.89 o                         
   7   1  10        506.29        525.62        11.27 o                         
   8   1  10       1051.81       1115.79        23.27 o                         
   9   1  10       1076.79       1046.33        27.11 o                         
  10   1  10        518.19        468.79        18.28 o                         
 -10   2  10         25.34         31.42         4.84 o                         
  -9   2  10         71.05         66.77         7.02 o                         
  -8   2  10       1099.67       1098.20        17.39 o                         
  -7   2  10        256.87        259.27         6.41 o                         
  -6   2  10        111.47        111.98         6.61 o                         
  -5   2  10         88.00         94.58         5.13 o                         
  -4   2  10       2979.30       2904.54        45.97 o                         
  -3   2  10          1.23          6.13         3.39 o                         
  -2   2  10        992.00        994.54        18.31 o                         
  -1   2  10       2281.91       2275.04        30.65 o                         
   0   2  10        257.92        242.87         4.82 o                         
   1   2  10         67.68         68.55         3.10 o                         
   2   2  10        385.25        366.28         8.64 o                         
   3   2  10        121.80        112.14         3.93 o                         
   4   2  10         50.55         52.80         3.26 o                         
   5   2  10        286.63        284.92         8.00 o                         
   6   2  10       1397.26       1343.19        20.97 o                         
   7   2  10         88.18         87.52         4.37 o                         
   8   2  10        800.96        823.85        32.20 o                         
   9   2  10        128.76        129.41         4.93 o                         
  10   2  10        190.26        199.59         6.71 o                         
  11   2  10        335.37        280.65        11.28 o                         
 -10   3  10         96.14         89.14         7.96 o                         
  -9   3  10        417.72        416.23        12.68 o                         
  -8   3  10         96.66        100.52         6.38 o                         
  -7   3  10        492.00        490.25        11.95 o                         
  -6   3  10        214.14        204.45        10.57 o                         
  -5   3  10          0.42          1.67         3.96 o                         
  -4   3  10        955.10        902.28        22.43 o                         
  -3   3  10        978.98        966.94        15.41 o                         
  -2   3  10          6.20          3.32         2.66 o                         
  -1   3  10        685.71        719.53        10.59 o                         
   0   3  10        254.94        232.07         5.41 o                         
   1   3  10          5.42          4.18         2.00 o                         
   2   3  10        274.93        253.45         5.11 o                         
   3   3  10         20.04         13.35         2.39 o                         
   4   3  10         53.18         55.75         3.08 o                         
   5   3  10          0.78          3.11         2.65 o                         
   6   3  10         17.27         17.40         4.02 o                         
   7   3  10        230.18        242.48         6.08 o                         
   8   3  10         57.09         67.41         4.90 o                         
   9   3  10        153.49        160.68         5.57 o                         
  10   3  10         57.05        111.71        23.17 o                         
 -10   4  10        346.02        341.34        15.72 o                         
  -9   4  10         42.90         34.61         4.62 o                         
  -8   4  10         63.41         79.88         5.36 o                         
  -7   4  10        151.60        157.63         7.06 o                         
  -6   4  10        109.80         90.73         6.48 o                         
  -5   4  10        176.97        187.80         6.31 o                         
  -4   4  10         28.07         31.95         3.65 o                         
  -3   4  10        263.83        257.73         8.06 o                         
  -2   4  10        252.10        212.23         6.72 o                         
  -1   4  10         94.31         75.07         3.41 o                         
   0   4  10         42.72         41.40         2.69 o                         
   1   4  10       1099.58       1065.21        15.51 o                         
   2   4  10         61.36         49.73         3.05 o                         
   3   4  10        587.01        644.12        15.98 o                         
   4   4  10         67.26         67.55         3.38 o                         
   5   4  10        609.25        593.97        12.30 o                         
   6   4  10        295.80        288.78         6.68 o                         
   7   4  10       5632.30       5845.00        90.36 o                         
   8   4  10        387.49        362.73         7.81 o                         
   9   4  10          1.89         -0.25         3.51 o                         
  10   4  10          0.37          1.98         4.30 o                         
  11   4  10        460.51        485.68        18.93 o                         
  -9   5  10        127.01        113.03         7.27 o                         
  -8   5  10        120.06        149.65         8.00 o                         
  -7   5  10         43.10         64.50         4.29 o                         
  -6   5  10        203.40        185.08         6.73 o                         
  -5   5  10       1846.35       1805.83        25.56 o                         
  -4   5  10         43.30         58.95         3.74 o                         
  -3   5  10        164.12        140.22         6.70 o                         
  -2   5  10        218.29        202.57         6.42 o                         
  -1   5  10       3625.74       3507.91        39.56 o                         
   0   5  10          1.83          2.48         2.19 o                         
   1   5  10        887.50        876.90        13.41 o                         
   2   5  10         64.15         77.33         3.04 o                         
   3   5  10         73.06         70.10         2.94 o                         
   4   5  10        508.25        513.56         9.55 o                         
   5   5  10       1405.10       1461.55        27.20 o                         
   6   5  10         51.84         65.51         4.72 o                         
   7   5  10        138.96        161.05         7.39 o                         
   8   5  10        129.99        134.96         8.69 o                         
   9   5  10          4.08          5.81         5.57 o                         
  10   5  10        119.56        137.56         4.86 o                         
  11   5  10        429.90        438.30        13.41 o                         
  -9   6  10         39.82         73.39         5.71 o                         
  -8   6  10          0.56          2.75         2.92 o                         
  -7   6  10        342.05        377.30         9.66 o                         
  -6   6  10        723.64        669.10        11.61 o                         
  -5   6  10        227.56        236.71         7.27 o                         
  -4   6  10        149.29        186.23         5.56 o                         
  -3   6  10         19.92         14.47         3.13 o                         
  -2   6  10         26.46         29.32         2.60 o                         
  -1   6  10        295.87        302.23         6.21 o                         
   0   6  10       1802.76       1779.48        22.76 o                         
   1   6  10        221.81        220.38         6.42 o                         
   2   6  10        553.76        531.19        15.98 o                         
   3   6  10         43.82         29.90         3.31 o                         
   4   6  10        428.99        439.37         7.15 o                         
   5   6  10        387.50        427.14         6.78 o                         
   6   6  10        202.56        228.42         4.97 o                         
   7   6  10         35.21         60.38         2.80 o                         
   8   6  10        185.54        191.89        11.14 o                         
   9   6  10          1.63          7.27         4.20 o                         
  10   6  10        125.07        150.65         5.09 o                         
  11   6  10        136.72        143.61         5.23 o                         
  -8   7  10          6.15          9.38         4.10 o                         
  -7   7  10         90.90         86.11         6.53 o                         
  -6   7  10          7.73         11.39         3.59 o                         
  -5   7  10          8.38          6.03         3.79 o                         
  -4   7  10        279.77        309.49         8.16 o                         
  -3   7  10        522.30        487.12         9.60 o                         
  -2   7  10        113.64        108.03         4.14 o                         
  -1   7  10       2301.07       2230.01        28.34 o                         
   0   7  10        660.63        666.93        14.74 o                         
   1   7  10       3392.72       3158.09        54.16 o                         
   2   7  10        708.16        678.24        18.72 o                         
   3   7  10         80.95         68.59         3.13 o                         
   4   7  10        357.26        334.02         7.17 o                         
   5   7  10        737.30        682.53         8.50 o                         
   6   7  10         87.23        103.21         3.42 o                         
   7   7  10        597.38        636.13        10.85 o                         
   8   7  10          2.50          6.69         2.43 o                         
   9   7  10        121.48        127.59         5.33 o                         
  10   7  10        636.18        671.19        27.36 o                         
  11   7  10        131.82        142.26         7.14 o                         
  -8   8  10        696.25        670.26        18.57 o                         
  -7   8  10          2.89         13.10         3.19 o                         
  -6   8  10        404.30        442.89        10.13 o                         
  -5   8  10        399.79        408.52         9.18 o                         
  -4   8  10         15.58         15.65         2.90 o                         
  -3   8  10        229.46        227.60         6.34 o                         
  -2   8  10          8.59         10.35         2.44 o                         
  -1   8  10       1228.96       1235.59        22.44 o                         
   0   8  10        582.71        612.39        11.49 o                         
   1   8  10        125.60        117.08         4.20 o                         
   2   8  10        261.39        277.87         7.09 o                         
   3   8  10        334.53        316.44         6.92 o                         
   4   8  10        232.46        256.03         4.83 o                         
   5   8  10         11.53         14.41         1.67 o                         
   6   8  10        107.17         87.56         2.55 o                         
   7   8  10         62.90         63.09         2.65 o                         
   8   8  10        252.31        284.44         7.07 o                         
   9   8  10          7.78         10.46         2.46 o                         
  10   8  10        225.24        267.64        12.26 o                         
  11   8  10        491.07        510.26        19.21 o                         
  -7   9  10         72.00         74.23         4.18 o                         
  -6   9  10         36.80         32.61         4.85 o                         
  -5   9  10         16.35         13.83         3.83 o                         
  -4   9  10         30.66         38.52         3.67 o                         
  -3   9  10          0.06          0.66         2.80 o                         
  -2   9  10        499.18        486.91         9.92 o                         
  -1   9  10          9.90          9.96         2.50 o                         
   0   9  10        425.68        446.71         8.41 o                         
   1   9  10        614.62        626.80        11.73 o                         
   2   9  10          8.49         21.13         3.14 o                         
   3   9  10         39.64         30.90         3.73 o                         
   4   9  10        272.85        251.04         5.34 o                         
   5   9  10        404.72        401.55         7.67 o                         
   6   9  10        360.59        332.12         6.55 o                         
   7   9  10        206.36        198.68         5.61 o                         
   8   9  10        783.09        756.06        17.19 o                         
   9   9  10          9.53         11.34         2.69 o                         
  10   9  10        352.88        385.55        15.68 o                         
  -6  10  10        144.07        129.26         6.16 o                         
  -5  10  10         13.22         18.30         3.76 o                         
  -4  10  10        167.07        172.59         7.13 o                         
  -3  10  10         23.92         28.39         3.43 o                         
  -2  10  10        242.99        270.61         7.22 o                         
  -1  10  10         12.07         11.80         3.54 o                         
   0  10  10        378.01        369.30         8.82 o                         
   1  10  10         34.01         37.10         3.91 o                         
   2  10  10       1316.09       1310.29        27.48 o                         
   3  10  10          2.98          2.40         2.76 o                         
   4  10  10        388.33        404.83         9.60 o                         
   5  10  10        125.74        125.55         5.17 o                         
   6  10  10        214.74        233.24         7.40 o                         
   7  10  10        103.80         92.29        12.30 o                         
   8  10  10        286.33        300.90        14.14 o                         
  -5  11  10          0.30          2.66         3.24 o                         
  -4  11  10          1.77          3.12         2.34 o                         
  -3  11  10         33.14         33.73         3.54 o                         
  -2  11  10       1284.94       1324.65        26.76 o                         
  -1  11  10         40.03         37.68         3.25 o                         
   0  11  10        629.03        660.27        12.39 o                         
   1  11  10        152.82        155.05         6.25 o                         
   2  11  10        400.56        400.74         9.71 o                         
   3  11  10         12.31         13.04         4.03 o                         
   4  11  10        532.96        556.56        16.81 o                         
   5  11  10          2.74          4.26         3.41 o                         
   6  11  10         47.69        143.35        21.65 o                         
   7  11  10         47.35         45.77         3.81 o                         
  -3  12  10         12.78         19.76         2.95 o                         
  -2  12  10         24.44         34.99         9.87 o                         
  -1  12  10         21.07         20.59         2.74 o                         
   0  12  10        104.42         90.20         6.97 o                         
   1  12  10         23.96         32.05         3.12 o                         
   2  12  10         12.93         10.23         2.71 o                         
   3  12  10         39.95         44.30         8.26 o                         
   4  12  10         45.48         44.80         4.11 o                         
   5  12  10        108.57        102.87         7.14 o                         
   6  12  10        230.39        239.09        11.61 o                         
  -2  13  10        167.90        166.13         7.48 o                         
  -1  13  10         77.69         57.28         4.58 o
[truncated: 83,026 more chars]
