# Supplementary material for: SCXRD, CSP-NMRX and microED in the quest for three elusive polymorphs of meloxicam
Source: IUCrJ. 2025 Jan 1;12(Pt 1):109–22. doi: 10.1107/S2052252524011898 (PMC11707701; doi:10.1107/S2052252524011898)
Supplement: Supplementary file 3 [file m-12-00109-sup3.txt]

data_MLX-V
_audit_creation_date               2024-02-26
_audit_creation_method
;
Olex2 1.5
(compiled 2023.08.24 svn.re1ec141 for OlexSys, GUI svn.r6817)
;
_audit_contact_author_address      ?
_audit_contact_author_email        ?
_audit_contact_author_name         ''
_audit_contact_author_phone        ?
_publ_contact_author_id_orcid      ?
_publ_section_references
;
Bourhis, L.J., Dolomanov, O.V., Gildea, R.J., Howard, J.A.K., Puschmann, H.
 (2015). Acta Cryst. A71, 59-75.

Dolomanov, O.V., Bourhis, L.J., Gildea, R.J, Howard, J.A.K. & Puschmann, H.
 (2009), J. Appl. Cryst. 42, 339-341.

Sheldrick, G.M. (2015). Acta Cryst. A71, 3-8.
;
_chemical_formula_moiety           'C14 H13 N3 O4 S2'
_chemical_formula_sum              'C14 H13 N3 O4 S2'
_chemical_formula_weight           351.407
loop_
  _atom_type_symbol
  _atom_type_scat_dispersion_real
  _atom_type_scat_dispersion_imag
  _atom_type_scat_Cromer_Mann_a1
  _atom_type_scat_Cromer_Mann_a2
  _atom_type_scat_Cromer_Mann_a3
  _atom_type_scat_Cromer_Mann_a4
  _atom_type_scat_Cromer_Mann_b1
  _atom_type_scat_Cromer_Mann_b2
  _atom_type_scat_Cromer_Mann_b3
  _atom_type_scat_Cromer_Mann_b4
  _atom_type_scat_Cromer_Mann_c
  _atom_type_scat_source
  _atom_type_scat_dispersion_source
 C 0.00000 0.00000 0.73100 1.19500 0.45600 0.12500 36.99500 11.29700 2.81400
 0.34600 0.00000 'Custom 4-Gaussian' custom
 H 0.00000 0.00000 0.37500 0.14100 0.02200 -0.10100 15.49500 4.12600 0.02500
 46.88400 0.00000 'Custom 4-Gaussian' custom
 N 0.00000 0.00000 0.57200 1.04200 0.46500 0.13100 28.84600 9.05400 2.42100
 0.31700 0.00000 'Custom 4-Gaussian' custom
 O 0.00000 0.00000 0.45500 0.91700 0.47200 0.13800 23.78000 7.62200 2.14400
 0.29600 0.00000 'Custom 4-Gaussian' custom
 S 0.00000 0.00000 1.65900 2.38600 0.79000 0.32100 36.65000 11.48800 2.46900
 0.34000 0.00000 'Custom 4-Gaussian' custom

_diffrn_oxdiff_scatteringfactors_ed  'CAP prior to 43.51a'
_space_group_crystal_system        'triclinic'
_space_group_IT_number             2
_space_group_name_H-M_alt          'P -1'
_space_group_name_Hall             '-P 1'
loop_
  _space_group_symop_id
  _space_group_symop_operation_xyz
 1 x,y,z
 2 -x,-y,-z

_symmetry_Int_Tables_number        2
_cell_length_a                     13.800(3)
_cell_length_b                     15.500(3)
_cell_length_c                     15.500(3)
_cell_angle_alpha                  63.50(3)
_cell_angle_beta                   85.80(3)
_cell_angle_gamma                  85.60(3)
_cell_volume                       2955.5(13)
_cell_formula_units_Z              8
_cell_measurement_temperature      77.35
_cell_measurement_reflns_used     3000
_cell_measurement_theta_min       0.18
_cell_measurement_theta_max       1.28
_exptl_absorpt_coefficient_mu      0.000
_exptl_absorpt_correction_type     none
_exptl_crystal_colour              colourless
_exptl_crystal_colour_primary      colourless
_exptl_crystal_density_diffrn      1.579
_exptl_crystal_description         plate
_exptl_crystal_F_000               525.192
_exptl_crystal_preparation         ?
_exptl_crystal_size_max            ?
_diffrn_reflns_av_R_equivalents    0.4343
_diffrn_reflns_av_unetI/netI       0.4883
_diffrn_reflns_Laue_measured_fraction_full  0.8296
_diffrn_reflns_Laue_measured_fraction_max  0.8222
_diffrn_reflns_limit_h_max         20
_diffrn_reflns_limit_h_min         -20
_diffrn_reflns_limit_k_max         23
_diffrn_reflns_limit_k_min         -23
_diffrn_reflns_limit_l_max         23
_diffrn_reflns_limit_l_min         -23
_diffrn_reflns_number              52088
_diffrn_reflns_point_group_measured_fraction_full  0.8296
_diffrn_reflns_point_group_measured_fraction_max  0.8222
_diffrn_reflns_theta_full          0.8595
_diffrn_reflns_theta_max           1.07
_diffrn_reflns_theta_min           0.05
_diffrn_ambient_temperature        77.35
_diffrn_measured_fraction_theta_full  0.8296
_diffrn_measured_fraction_theta_max  0.8222
_diffrn_measurement_device_type   
 'ThermoFisher 200kV Glacios TEM with CetaD CMOS'
_diffrn_measurement_method         '\w scans'
_diffrn_radiation_type             electron
_diffrn_radiation_wavelength       0.02500
_diffrn_standards_number           0
_reflns_Friedel_coverage           0.0
_reflns_limit_h_max                19
_reflns_limit_h_min                -20
_reflns_limit_k_max                23
_reflns_limit_k_min                -20
_reflns_limit_l_max                23
_reflns_limit_l_min                0
_reflns_number_gt                  3817
_reflns_number_total               16910
_reflns_threshold_expression       I>=2u(I)
_computing_molecular_graphics      'Olex2 1.5 (Dolomanov et al., 2009)'
_computing_publication_material    'Olex2 1.5 (Dolomanov et al., 2009)'
_computing_structure_refinement    'olex2.refine 1.5 (Bourhis et al., 2015)'
_computing_structure_solution      'SHELXT 2014/5 (Sheldrick, 2014)'
_refine_diff_density_max           1.4824
_refine_diff_density_min           -1.5719
_refine_diff_density_rms           0.3788
_refine_ls_d_res_high              0.6700
_refine_ls_d_res_low               13.8582
_refine_ls_extinction_coef         902(58)
_refine_ls_extinction_expression   Fc^*^=kFc[1+0.001xFc^2^\l^3^/sin(2\q)]^-1/4^
_refine_ls_goodness_of_fit_ref     0.9551
_refine_ls_hydrogen_treatment      mixed
_refine_ls_matrix_type             full
_refine_ls_number_constraints      89
_refine_ls_number_parameters       831
_refine_ls_number_reflns           16910
_refine_ls_number_restraints       552
_refine_ls_R_factor_all            0.4016
_refine_ls_R_factor_gt             0.1708
_refine_ls_restrained_S_all        0.9391
_refine_ls_shift/su_max            0.0010
_refine_ls_shift/su_mean           0.0001
_refine_ls_structure_factor_coef   Fsqd
_refine_ls_weighting_details      
 'w=1/[\s^2^(Fo^2^)+(0.2P)^2^] where P=(Fo^2^+2Fc^2^)/3'
_refine_ls_weighting_scheme        calc
_refine_ls_wR_factor_gt            0.3961
_refine_ls_wR_factor_ref           0.5174
_olex2_refinement_description
;
1. Fixed Uiso
 At 1.2 times of:
  All C(H) groups, H22 of N22
 At 1.5 times of:
  All C(H,H,H) groups, H62 of N62, H2 of N2, H42 of N42, All O(H) groups
2. Uiso/Uaniso restraints and constraints
All non-hydrogen atoms restrained to be isotropic: with sigma of 0.01 and sigma
for terminal atoms of 0.02
Uanis(C26) = Uanis(C21)
Uanis(C50) = Uanis(C70)
3.a Aromatic/amide H refined with riding coordinates:
 N62(H62), N42(H42), N22(H22), N2(H2), C72(H72), C52(H52), C32(H32), C12(H12),
 C65(H65), C45(H45), C25(H25), C5(H5), C64(H64), C44(H44), C24(H24), C4(H4),
 C63(H63), C43(H43), C23(H23), C3(H3), C62(H62a), C42(H42a), C22(H22a), C2(H2a)
3.b Idealised Me refined as rotating group:
 C74(H74a,H74b,H74c), C54(H54a,H54b,H54c), C34(H34a,H34b,H34c), C14(H14a,H14b,
 H14c), C69(H69a,H69b,H69c), C49(H49a,H49b,H49c), C29(H29a,H29b,H29c), C9(H9a,
 H9b,H9c)
3.c Idealised tetrahedral OH refined as rotating group:
 O67(H67), O47(H47), O27(H27), O7(H7)
;
_atom_sites_solution_primary       dual
loop_
  _atom_site_label
  _atom_site_type_symbol
  _atom_site_fract_x
  _atom_site_fract_y
  _atom_site_fract_z
  _atom_site_U_iso_or_equiv
  _atom_site_adp_type
  _atom_site_occupancy
  _atom_site_refinement_flags_posn
 S62 S 0.2138(4) 0.5193(4) 0.9386(3) 0.0306(15) Uani 1.000000 .
 S42 S 0.3677(4) 0.2722(4) 0.6610(3) 0.0303(15) Uani 1.000000 .
 S22 S 0.1324(4) 0.3390(4) 0.7271(3) 0.0284(14) Uani 1.000000 .
 S2 S 0.2864(4) 0.0628(4) 0.4799(3) 0.0331(15) Uani 1.000000 .
 S61 S 0.5648(3) 0.1938(3) 1.0189(3) 0.0239(13) Uani 1.000000 .
 S41 S 0.3064(4) 0.7423(4) 0.5248(3) 0.0305(15) Uani 1.000000 .
 S21 S 0.1919(4) 0.4743(3) 0.2571(3) 0.0243(13) Uani 1.000000 .
 S1 S -0.0649(3) -0.0176(3) 0.8055(3) 0.0226(13) Uani 1.000000 .
 O63 O 0.3765(6) 0.4489(7) 1.0375(5) 0.031(2) Uani 1.000000 .
 O43 O 0.3711(6) 0.4474(7) 0.5055(6) 0.035(3) Uani 1.000000 .
 O23 O 0.1269(8) 0.4924(8) 0.5543(6) 0.042(3) Uani 1.000000 .
 O3 O 0.1229(7) -0.0379(7) 0.5488(5) 0.034(3) Uani 1.000000 .
 O67 O 0.5003(7) 0.3651(7) 1.1609(5) 0.034(2) Uani 1.000000 .
 H67 H 0.459(3) 0.410(2) 1.1326(15) 0.027(11) Uiso 1.000000 GR
 O47 O 0.3584(7) 0.6071(8) 0.3508(6) 0.036(2) Uani 1.000000 .
 H47 H 0.374(4) 0.5480(11) 0.3801(13) 0.054(4) Uiso 1.000000 GR
 O27 O 0.1439(7) 0.6507(7) 0.3952(6) 0.033(2) Uani 1.000000 .
 H27 H 0.141(4) 0.6176(9) 0.4554(6) 0.050(3) Uiso 1.000000 GR
 O7 O -0.0019(8) -0.1597(7) 0.6366(6) 0.040(2) Uani 1.000000 .
 H7 H 0.044(3) -0.132(2) 0.597(3) 0.059(4) Uiso 1.000000 GR
 O62 O 0.6175(7) 0.1647(7) 0.9550(5) 0.038(3) Uani 1.000000 .
 O42 O 0.3342(8) 0.7942(8) 0.5753(6) 0.045(3) Uani 1.000000 .
 O21 O 0.2903(6) 0.4689(6) 0.2808(5) 0.031(2) Uani 1.000000 .
 O1 O 0.0169(6) -0.0678(6) 0.8575(5) 0.025(2) Uani 1.000000 .
 O61 O 0.4811(7) 0.1422(7) 1.0678(6) 0.039(3) Uani 1.000000 .
 O41 O 0.2100(7) 0.7168(7) 0.5295(5) 0.040(3) Uani 1.000000 .
 O22 O 0.1683(7) 0.4264(7) 0.2056(6) 0.040(3) Uani 1.000000 .
 O2 O -0.1173(6) 0.0438(6) 0.8344(5) 0.029(2) Uani 1.000000 .
 N63 N 0.2739(7) 0.5170(7) 0.7823(6) 0.031(2) Uani 1.000000 .
 N43 N 0.3834(7) 0.3174(7) 0.7961(5) 0.027(2) Uani 1.000000 .
 N23 N 0.1154(7) 0.2039(6) 0.6816(5) 0.024(2) Uani 1.000000 .
 N3 N 0.2280(7) 0.2176(7) 0.4839(6) 0.029(2) Uani 1.000000 .
 N62 N 0.3681(7) 0.4214(7) 0.9102(5) 0.030(2) Uani 1.000000 .
 H62 H 0.3923(7) 0.3870(7) 0.8806(5) 0.045(3) Uiso 1.000000 R
 N42 N 0.3693(7) 0.4536(7) 0.6476(5) 0.029(2) Uani 1.000000 .
 H42 H 0.3679(7) 0.4914(7) 0.6765(5) 0.044(4) Uiso 1.000000 R
 N22 N 0.1314(7) 0.3535(7) 0.5468(5) 0.033(2) Uani 1.000000 .
 H22 H 0.1365(7) 0.3243(7) 0.5091(5) 0.040(3) Uiso 1.000000 R
 N2 N 0.1286(7) 0.0895(8) 0.5742(6) 0.036(3) Uani 1.000000 .
 H2 H 0.1000(7) 0.1232(8) 0.6028(6) 0.054(4) Uiso 1.000000 R
 N61 N 0.5313(6) 0.3066(6) 0.9602(5) 0.027(2) Uani 1.000000 .
 N41 N 0.3731(6) 0.6468(6) 0.5598(5) 0.020(2) Uani 1.000000 .
 N21 N 0.1289(7) 0.4401(7) 0.3531(6) 0.033(2) Uani 1.000000 .
 N1 N -0.0330(7) 0.0411(6) 0.6917(5) 0.025(2) Uani 1.000000 .
 C74 C 0.0569(8) 0.6353(9) 0.8406(7) 0.042(3) Uani 1.000000 .
 H74a H 0.0073(10) 0.5899(8) 0.879(2) 0.063(4) Uiso 1.000000 GR
 H74b H 0.0665(9) 0.679(2) 0.869(3) 0.063(4) Uiso 1.000000 GR
 H74c H 0.0356(18) 0.673(3) 0.7745(7) 0.063(4) Uiso 1.000000 GR
 C54 C 0.3654(9) 0.0786(8) 0.7984(8) 0.049(3) Uani 1.000000 .
 H54a H 0.2989(12) 0.0684(10) 0.788(3) 0.074(5) Uiso 1.000000 GR
 H54b H 0.411(2) 0.0629(11) 0.755(2) 0.074(5) Uiso 1.000000 GR
 H54c H 0.381(3) 0.0369(8) 0.8656(11) 0.074(5) Uiso 1.000000 GR
 C34 C 0.1266(10) 0.1968(10) 0.9179(7) 0.058(4) Uani 1.000000 .
 H34a H 0.173(3) 0.234(3) 0.9305(8) 0.087(5) Uiso 1.000000 GR
 H34b H 0.0613(12) 0.210(4) 0.9402(10) 0.087(5) Uiso 1.000000 GR
 H34c H 0.144(4) 0.1278(11) 0.9524(8) 0.087(5) Uiso 1.000000 GR
 C14 C 0.4422(8) 0.1545(9) 0.3624(8) 0.053(3) Uani 1.000000 .
 H14a H 0.467(2) 0.2192(11) 0.325(3) 0.080(5) Uiso 1.000000 GR
 H14b H 0.4917(14) 0.113(3) 0.4068(8) 0.080(5) Uiso 1.000000 GR
 H14c H 0.4278(11) 0.127(3) 0.319(2) 0.080(5) Uiso 1.000000 GR
 C73 C 0.1477(7) 0.5823(7) 0.8391(6) 0.025(2) Uani 1.000000 .
 C53 C 0.3734(8) 0.1809(8) 0.7776(7) 0.030(3) Uani 1.000000 .
 C33 C 0.1274(8) 0.2245(8) 0.8175(6) 0.030(3) Uani 1.000000 .
 C13 C 0.3524(8) 0.1607(8) 0.4183(7) 0.036(3) Uani 1.000000 .
 C72 C 0.1893(7) 0.5699(7) 0.7646(6) 0.030(3) Uani 1.000000 .
 H72 H 0.1611(7) 0.5966(7) 0.7033(6) 0.036(3) Uiso 1.000000 R
 C52 C 0.3845(7) 0.2237(7) 0.8357(7) 0.027(3) Uani 1.000000 .
 H52 H 0.3927(7) 0.1865(7) 0.9029(7) 0.032(3) Uiso 1.000000 R
 C32 C 0.1168(8) 0.1655(8) 0.7785(6) 0.034(3) Uani 1.000000 .
 H32 H 0.1103(8) 0.0983(8) 0.8175(6) 0.040(3) Uiso 1.000000 R
 C12 C 0.3100(8) 0.2373(8) 0.4302(6) 0.036(3) Uani 1.000000 .
 H12 H 0.3368(8) 0.2991(8) 0.4025(6) 0.043(3) Uiso 1.000000 R
 C71 C 0.2919(7) 0.4826(7) 0.8722(6) 0.026(3) Uani 1.000000 .
 C51 C 0.3744(7) 0.3543(7) 0.7035(6) 0.025(3) Uani 1.000000 .
 C31 C 0.1249(8) 0.2953(7) 0.6463(6) 0.027(3) Uani 1.000000 .
 C11 C 0.2077(8) 0.1239(8) 0.5177(7) 0.040(3) Uani 1.000000 .
 C70 C 0.4105(7) 0.4091(7) 0.9912(6) 0.0233(17) Uani 1.000000 .
 C50 C 0.3664(7) 0.4929(7) 0.5533(6) 0.0233(17) Uani 1.000000 .
 C30 C 0.1304(8) 0.4479(8) 0.5049(7) 0.034(3) Uani 1.000000 .
 C10 C 0.0916(7) 0.0102(7) 0.5895(6) 0.021(2) Uani 1.000000 .
 C68 C 0.4932(7) 0.3449(7) 1.0213(6) 0.024(2) Uani 1.000000 .
 C48 C 0.3670(7) 0.5957(8) 0.5057(6) 0.026(3) Uani 1.000000 .
 C28 C 0.1361(8) 0.4967(8) 0.4028(6) 0.029(3) Uani 1.000000 .
 C8 C 0.0090(8) -0.0220(7) 0.6542(6) 0.027(3) Uani 1.000000 .
 C67 C 0.5308(8) 0.3265(7) 1.1057(6) 0.027(3) Uani 1.000000 .
 C47 C 0.3624(7) 0.6459(7) 0.4073(5) 0.017(2) Uani 1.000000 .
 C27 C 0.1391(8) 0.5919(8) 0.3518(7) 0.035(3) Uani 1.000000 .
 C7 C -0.0368(7) -0.1071(7) 0.6746(6) 0.026(3) Uani 1.000000 .
 C66 C 0.6148(7) 0.2591(7) 1.1420(6) 0.022(2) Uani 1.000000 .
 C46 C 0.3641(7) 0.7520(7) 0.3557(6) 0.024(2) Uani 1.000000 .
 C26 C 0.1397(7) 0.6442(7) 0.2497(6) 0.0221(17) Uani 1.000000 .
 C6 C -0.1164(7) -0.1391(7) 0.7397(6) 0.025(3) Uani 1.000000 .
 C65 C 0.6688(8) 0.2570(8) 1.2123(7) 0.041(3) Uani 1.000000 .
 H65 H 0.6525(8) 0.2999(8) 1.2404(7) 0.049(4) Uiso 1.000000 R
 C45 C 0.3823(7) 0.8004(7) 0.2600(6) 0.026(2) Uani 1.000000 .
 H45 H 0.3896(7) 0.7649(7) 0.2231(6) 0.031(3) Uiso 1.000000 R
 C25 C 0.1159(8) 0.7399(7) 0.2007(7) 0.036(3) Uani 1.000000 .
 H25 H 0.1021(8) 0.7765(7) 0.2359(7) 0.043(3) Uiso 1.000000 R
 C5 C -0.1668(7) -0.2120(7) 0.7438(6) 0.030(3) Uani 1.000000 .
 H5 H -0.1458(7) -0.2428(7) 0.7042(6) 0.036(3) Uiso 1.000000 R
 C64 C 0.7485(8) 0.1917(7) 1.2433(6) 0.035(3) Uani 1.000000 .
 H64 H 0.7834(8) 0.1863(7) 1.2963(6) 0.042(3) Uiso 1.000000 R
 C44 C 0.3906(9) 0.8955(9) 0.2145(8) 0.041(3) Uani 1.000000 .
 H44 H 0.4053(9) 0.9270(9) 0.1471(8) 0.049(4) Uiso 1.000000 R
 C24 C 0.1111(8) 0.7848(8) 0.1041(7) 0.035(3) Uani 1.000000 .
 H24 H 0.1009(8) 0.8530(8) 0.0718(7) 0.042(3) Uiso 1.000000 R
 C4 C -0.2484(8) -0.2429(8) 0.8043(6) 0.032(3) Uani 1.000000 .
 H4 H -0.2856(8) -0.2919(8) 0.8043(6) 0.039(3) Uiso 1.000000 R
 C63 C 0.7751(8) 0.1386(9) 1.2004(7) 0.042(3) Uani 1.000000 .
 H63 H 0.8329(8) 0.0985(9) 1.2186(7) 0.050(4) Uiso 1.000000 R
 C43 C 0.3773(9) 0.9465(9) 0.2671(7) 0.044(3) Uani 1.000000 .
 H43 H 0.3838(9) 1.0144(9) 0.2358(7) 0.052(4) Uiso 1.000000 R
 C23 C 0.1207(9) 0.7325(8) 0.0523(7) 0.042(3) Uani 1.000000 .
 H23 H 0.1114(9) 0.7632(8) -0.0151(7) 0.050(4) Uiso 1.000000 R
 C3 C -0.2745(9) -0.2006(9) 0.8649(7) 0.041(3) Uani 1.000000 .
 H3 H -0.3293(9) -0.2222(9) 0.9084(7) 0.049(4) Uiso 1.000000 R
 C62 C 0.7210(7) 0.1390(7) 1.1281(6) 0.032(3) Uani 1.000000 .
 H62a H 0.7412(7) 0.0983(7) 1.0982(6) 0.039(3) Uiso 1.000000 R
 C42 C 0.3548(7) 0.9018(7) 0.3648(6) 0.027(3) Uani 1.000000 .
 H42a H 0.3466(7) 0.9376(7) 0.4013(6) 0.033(3) Uiso 1.000000 R
 C22 C 0.1435(8) 0.6378(8) 0.0974(6) 0.040(3) Uani 1.000000 .
 H22a H 0.1503(8) 0.6014(8) 0.0615(6) 0.048(4) Uiso 1.000000 R
 C2 C -0.2232(8) -0.1287(8) 0.8631(6) 0.032(3) Uani 1.000000 .
 H2a H -0.2437(8) -0.0982(8) 0.9032(6) 0.038(3) Uiso 1.000000 R
 C61 C 0.6410(7) 0.1963(7) 1.1006(6) 0.027(3) Uani 1.000000 .
 C41 C 0.3447(8) 0.8045(8) 0.4075(6) 0.032(3) Uani 1.000000 .
 C21 C 0.1575(7) 0.5917(7) 0.1965(6) 0.0221(17) Uani 1.000000 .
 C1 C -0.1399(7) -0.0994(7) 0.8021(6) 0.027(2) Uani 1.000000 .
 C69 C 0.5986(8) 0.3670(7) 0.8868(7) 0.036(3) Uani 1.000000 .
 H69a H 0.6544(15) 0.376(2) 0.9172(6) 0.054(4) Uiso 1.000000 GR
 H69b H 0.621(2) 0.3365(15) 0.8451(16) 0.054(4) Uiso 1.000000 GR
 H69c H 0.5663(11) 0.4300(12) 0.8482(18) 0.054(4) Uiso 1.000000 GR
 C49 C 0.4661(8) 0.6471(8) 0.5890(7) 0.036(3) Uani 1.000000 .
 H49a H 0.5055(10) 0.6910(19) 0.5338(9) 0.053(4) Uiso 1.000000 GR
 H49b H 0.4618(8) 0.669(2) 0.6397(18) 0.053(4) Uiso 1.000000 GR
 H49c H 0.4965(11) 0.5817(9) 0.614(2) 0.053(4) Uiso 1.000000 GR
 C29 C 0.0306(8) 0.4078(8) 0.3504(6) 0.038(3) Uani 1.000000 .
 H29a H -0.0111(11) 0.4638(8) 0.311(2) 0.058(4) Uiso 1.000000 GR
 H29b H 0.0365(9) 0.3619(18) 0.322(2) 0.058(4) Uiso 1.000000 GR
 H29c H 0.0018(13) 0.376(2) 0.4161(7) 0.058(4) Uiso 1.000000 GR
 C9 C -0.0941(8) 0.1148(7) 0.6314(6) 0.033(3) Uani 1.000000 .
 H9a H -0.1513(15) 0.0875(7) 0.621(2) 0.049(4) Uiso 1.000000 GR
 H9b H -0.115(2) 0.1577(15) 0.6610(14) 0.049(4) Uiso 1.000000 GR
 H9c H -0.0596(12) 0.1515(18) 0.5694(12) 0.049(4) Uiso 1.000000 GR

loop_
  _atom_site_aniso_label
  _atom_site_aniso_U_11
  _atom_site_aniso_U_22
  _atom_site_aniso_U_33
  _atom_site_aniso_U_12
  _atom_site_aniso_U_13
  _atom_site_aniso_U_23
 S62 0.036(3) 0.036(3) 0.020(2) 0.012(2) -0.0064(18) -0.0141(19)
 S42 0.030(3) 0.028(3) 0.032(2) 0.006(2) 0.0012(19) -0.013(2)
 S22 0.024(3) 0.039(3) 0.022(2) -0.001(2) 0.0013(18) -0.014(2)
 S2 0.038(3) 0.026(3) 0.034(3) -0.005(2) 0.009(2) -0.014(2)
 S61 0.021(3) 0.024(3) 0.017(2) 0.0059(19) -0.0017(17) -0.0013(17)
 S41 0.028(3) 0.034(3) 0.022(2) 0.010(2) 0.0044(18) -0.0086(19)
 S21 0.032(3) 0.019(3) 0.025(2) -0.000(2) 0.0005(19) -0.0143(19)
 S1 0.021(3) 0.021(3) 0.020(2) -0.0010(19) 0.0032(17) -0.0048(17)
 O63 0.029(5) 0.037(6) 0.026(4) 0.002(4) -0.007(3) -0.013(3)
 O43 0.021(5) 0.041(6) 0.032(4) 0.001(4) -0.006(3) -0.006(4)
 O23 0.052(7) 0.048(6) 0.023(4) 0.003(4) -0.001(4) -0.014(4)
 O3 0.035(5) 0.045(6) 0.018(4) 0.003(4) 0.014(3) -0.012(3)
 O67 0.043(5) 0.034(5) 0.018(3) 0.007(3) 0.005(3) -0.009(3)
 O47 0.033(5) 0.043(6) 0.030(4) -0.007(3) -0.001(3) -0.014(3)
 O27 0.044(5) 0.034(5) 0.029(4) 0.011(3) -0.007(3) -0.023(3)
 O7 0.041(5) 0.031(5) 0.034(4) 0.003(3) 0.003(3) -0.005(3)
 O62 0.044(6) 0.032(5) 0.032(4) 0.021(4) -0.006(3) -0.012(3)
 O42 0.051(7) 0.057(7) 0.028(4) 0.018(5) 0.000(4) -0.023(4)
 O21 0.022(5) 0.041(6) 0.022(4) 0.004(4) 0.009(3) -0.010(3)
 O1 0.014(5) 0.037(5) 0.021(4) 0.001(3) -0.006(3) -0.009(3)
 O61 0.031(6) 0.038(6) 0.036(5) 0.003(4) -0.014(4) -0.004(4)
 O41 0.042(6) 0.045(6) 0.023(4) 0.014(4) -0.003(3) -0.008(4)
 O22 0.033(5) 0.041(6) 0.028(4) 0.006(4) 0.014(3) -0.003(4)
 O2 0.028(5) 0.032(5) 0.017(4) 0.007(4) 0.002(3) -0.003(3)
 N63 0.023(5) 0.040(5) 0.031(4) 0.003(3) -0.001(3) -0.018(3)
 N43 0.020(5) 0.029(5) 0.023(4) -0.003(3) -0.005(3) -0.003(3)
 N23 0.036(5) 0.022(5) 0.013(3) -0.006(3) 0.005(3) -0.007(3)
 N3 0.016(5) 0.038(5) 0.036(4) -0.006(3) 0.005(3) -0.020(3)
 N62 0.026(5) 0.037(5) 0.029(4) 0.014(3) -0.004(3) -0.020(3)
 N42 0.040(5) 0.027(5) 0.021(4) 0.005(3) -0.003(3) -0.012(3)
 N22 0.050(6) 0.040(6) 0.014(3) 0.000(3) 0.001(3) -0.017(3)
 N2 0.029(5) 0.041(6) 0.033(4) 0.003(3) 0.005(3) -0.013(3)
 N61 0.018(4) 0.025(5) 0.025(4) -0.000(3) 0.005(3) -0.001(3)
 N41 0.017(4) 0.022(5) 0.019(3) -0.001(3) 0.003(3) -0.008(3)
 N21 0.039(5) 0.036(5) 0.027(4) 0.005(3) 0.007(3) -0.019(3)
 N1 0.028(5) 0.023(5) 0.020(4) 0.004(3) -0.002(3) -0.005(3)
 C74 0.036(6) 0.048(6) 0.044(5) 0.006(4) -0.009(3) -0.023(3)
 C54 0.039(6) 0.047(6) 0.057(6) 0.008(4) -0.010(4) -0.019(3)
 C34 0.053(7) 0.065(7) 0.054(6) 0.004(4) -0.000(4) -0.026(4)
 C14 0.045(6) 0.056(7) 0.062(6) -0.002(4) 0.011(4) -0.031(4)
 C73 0.021(5) 0.038(6) 0.021(4) 0.002(3) -0.000(3) -0.019(3)
 C53 0.024(5) 0.025(6) 0.041(5) -0.003(3) -0.004(3) -0.014(3)
 C33 0.034(6) 0.040(6) 0.022(4) 0.003(4) 0.004(3) -0.020(3)
 C13 0.028(6) 0.036(6) 0.042(5) -0.008(3) 0.011(3) -0.017(3)
 C72 0.030(5) 0.023(5) 0.023(4) 0.017(3) -0.009(3) -0.000(3)
 C52 0.024(5) 0.024(5) 0.026(4) 0.004(3) -0.002(3) -0.007(3)
 C32 0.039(6) 0.027(6) 0.024(4) 0.003(3) 0.002(3) -0.003(3)
 C12 0.032(6) 0.034(6) 0.038(5) -0.003(4) 0.004(3) -0.013(3)
 C71 0.032(6) 0.029(5) 0.015(4) -0.001(3) -0.000(3) -0.008(3)
 C51 0.022(5) 0.032(6) 0.021(4) 0.007(3) -0.001(3) -0.012(3)
 C31 0.033(6) 0.020(5) 0.016(4) 0.001(3) -0.007(3) 0.004(3)
 C11 0.036(6) 0.039(6) 0.037(5) -0.002(4) 0.003(3) -0.011(3)
 C70 0.029(4) 0.028(4) 0.019(3) 0.002(2) 0.005(2) -0.016(2)
 C50 0.029(4) 0.028(4) 0.019(3) 0.002(2) 0.005(2) -0.016(2)
 C30 0.049(6) 0.028(6) 0.024(4) -0.010(4) 0.006(3) -0.009(3)
 C10 0.025(5) 0.015(5) 0.016(4) 0.005(3) -0.000(3) -0.002(3)
 C68 0.015(5) 0.035(6) 0.024(4) 0.002(3) 0.003(3) -0.016(3)
 C48 0.022(5) 0.037(6) 0.023(4) -0.003(3) 0.003(3) -0.016(3)
 C28 0.029(6) 0.025(5) 0.030(4) 0.005(3) -0.008(3) -0.010(3)
 C8 0.033(5) 0.022(5) 0.016(4) 0.002(3) 0.004(3) 0.001(3)
 C67 0.032(6) 0.027(5) 0.014(4) -0.001(3) 0.001(3) -0.002(3)
 C47 0.018(5) 0.022(5) 0.012(4) -0.002(3) 0.002(3) -0.008(3)
 C27 0.049(6) 0.018(5) 0.029(5) 0.000(3) -0.009(3) -0.002(3)
 C7 0.023(5) 0.019(5) 0.027(4) -0.003(3) 0.005(3) -0.003(3)
 C66 0.022(5) 0.023(5) 0.017(4) 0.001(3) -0.004(3) -0.005(3)
 C46 0.019(5) 0.025(5) 0.031(4) 0.003(3) 0.002(3) -0.016(3)
 C26 0.019(4) 0.024(4) 0.021(3) 0.000(2) 0.007(2) -0.010(2)
 C6 0.011(5) 0.023(5) 0.034(4) 0.003(3) 0.002(3) -0.007(3)
 C65 0.043(6) 0.047(6) 0.038(5) 0.013(4) -0.011(3) -0.024(3)
 C45 0.027(5) 0.038(6) 0.016(4) 0.001(3) -0.001(3) -0.016(3)
 C25 0.041(6) 0.024(6) 0.037(5) 0.004(3) -0.001(3) -0.009(3)
 C5 0.022(5) 0.026(5) 0.045(5) 0.008(3) 0.007(3) -0.023(3)
 C64 0.049(6) 0.029(6) 0.019(4) 0.008(3) -0.007(3) -0.006(3)
 C44 0.056(7) 0.040(6) 0.033(5) -0.004(4) 0.001(4) -0.022(3)
 C24 0.039(6) 0.025(6) 0.034(5) 0.005(3) -0.005(3) -0.009(3)
 C4 0.031(5) 0.036(6) 0.032(4) -0.009(3) 0.017(3) -0.019(3)
 C63 0.027(6) 0.057(7) 0.043(5) 0.004(4) 0.001(3) -0.025(3)
 C43 0.052(6) 0.041(6) 0.029(5) 0.004(4) 0.002(3) -0.010(3)
 C23 0.054(6) 0.036(6) 0.028(5) 0.007(4) -0.004(3) -0.008(3)
 C3 0.032(6) 0.044(6) 0.045(5) -0.001(4) 0.013(3) -0.019(3)
 C62 0.028(5) 0.032(6) 0.029(4) 0.007(3) 0.005(3) -0.009(3)
 C42 0.040(6) 0.021(5) 0.019(4) 0.002(3) -0.001(3) -0.008(3)
 C22 0.049(6) 0.038(6) 0.028(4) -0.004(4) 0.010(3) -0.012(3)
 C2 0.020(5) 0.036(6) 0.034(5) 0.003(3) -0.000(3) -0.012(3)
 C61 0.026(5) 0.022(5) 0.021(4) 0.005(3) -0.004(3) 0.000(3)
 C41 0.047(6) 0.027(6) 0.020(4) 0.002(4) -0.005(3) -0.008(3)
 C21 0.019(4) 0.024(4) 0.021(3) 0.000(2) 0.007(2) -0.010(2)
 C1 0.028(5) 0.025(5) 0.022(4) 0.011(3) 0.003(3) -0.009(3)
 C69 0.030(6) 0.039(6) 0.031(4) 0.001(3) 0.001(3) -0.009(3)
 C49 0.033(6) 0.042(6) 0.033(5) 0.009(4) -0.007(3) -0.019(3)
 C29 0.049(6) 0.039(6) 0.026(4) 0.006(4) 0.000(3) -0.015(3)
 C9 0.030(6) 0.033(5) 0.034(4) 0.010(3) 0.000(3) -0.016(3)

loop_
  _geom_bond_atom_site_label_1
  _geom_bond_atom_site_label_2
  _geom_bond_distance
  _geom_bond_site_symmetry_2
  _geom_bond_publ_flag
 S62 C73 1.700(10) . ?
 S62 C71 1.677(9) . ?
 S42 C53 1.732(10) . ?
 S42 C51 1.683(12) . ?
 S22 C33 1.704(11) . ?
 S22 C31 1.680(12) . ?
 S2 C13 1.683(13) . ?
 S2 C11 1.633(11) . ?
 S61 O62 1.399(8) . ?
 S61 O61 1.422(11) . ?
 S61 N61 1.618(9) . ?
 S61 C61 1.718(12) . ?
 S41 O42 1.435(13) . ?
 S41 O41 1.404(12) . ?
 S41 N41 1.575(8) . ?
 S41 C41 1.699(10) . ?
 S21 O21 1.419(10) . ?
 S21 O22 1.379(13) . ?
 S21 N21 1.558(9) . ?
 S21 C21 1.681(9) . ?
 S1 O1 1.403(8) . ?
 S1 O2 1.362(8) . ?
 S1 N1 1.627(8) . ?
 S1 C1 1.718(13) . ?
 O63 C70 1.190(11) . ?
 O43 C50 1.226(14) . ?
 O23 C30 1.235(15) . ?
 O3 C10 1.214(12) . ?
 O67 H67 0.8400 . ?
 O67 C67 1.278(12) . ?
 O47 H47 0.8400 . ?
 O47 C47 1.270(14) . ?
 O27 H27 0.8400 . ?
 O27 C27 1.360(15) . ?
 O7 H7 0.8400 . ?
 O7 C7 1.254(13) . ?
 N63 C72 1.345(11) . ?
 N63 C71 1.286(12) . ?
 N43 C52 1.299(13) . ?
 N43 C51 1.299(11) . ?
 N23 C32 1.346(11) . ?
 N23 C31 1.285(14) . ?
 N3 C12 1.325(12) . ?
 N3 C11 1.350(15) . ?
 N62 H62 0.8800 . ?
 N62 C71 1.338(11) . ?
 N62 C70 1.353(13) . ?
 N42 H42 0.8800 . ?
 N42 C51 1.388(13) . ?
 N42 C50 1.312(11) . ?
 N22 H22 0.8800 . ?
 N22 C31 1.397(11) . ?
 N22 C30 1.309(14) . ?
 N2 H2 0.8800 . ?
 N2 C11 1.333(14) . ?
 N2 C10 1.283(15) . ?
 N61 C68 1.380(12) . ?
 N61 C69 1.436(12) . ?
 N41 C48 1.397(14) . ?
 N41 C49 1.393(14) . ?
 N21 C28 1.414(15) . ?
 N21 C29 1.492(16) . ?
 N1 C8 1.416(12) . ?
 N1 C9 1.380(11) . ?
 C74 H74a 0.9800 . ?
 C74 H74b 0.9800 . ?
 C74 H74c 0.9800 . ?
 C74 C73 1.449(11) . ?
 C54 H54a 0.9800 . ?
 C54 H54b 0.9800 . ?
 C54 H54c 0.9800 . ?
 C54 C53 1.481(16) . ?
 C34 H34a 0.9800 . ?
 C34 H34b 0.9800 . ?
 C34 H34c 0.9800 . ?
 C34 C33 1.417(13) . ?
 C14 H14a 0.9800 . ?
 C14 H14b 0.9800 . ?
 C14 H14c 0.9800 . ?
 C14 C13 1.481(12) . ?
 C73 C72 1.336(11) . ?
 C53 C52 1.358(16) . ?
 C33 C32 1.323(16) . ?
 C13 C12 1.363(13) . ?
 C72 H72 0.9500 . ?
 C52 H52 0.9500 . ?
 C32 H32 0.9500 . ?
 C12 H12 0.9500 . ?
 C70 C68 1.414(11) . ?
 C50 C48 1.426(14) . ?
 C30 C28 1.416(12) . ?
 C10 C8 1.423(13) . ?
 C68 C67 1.343(14) . ?
 C48 C47 1.373(11) . ?
 C28 C27 1.330(14) . ?
 C8 C7 1.401(16) . ?
 C67 C66 1.462(12) . ?
 C47 C46 1.475(13) . ?
 C27 C26 1.419(12) . ?
 C7 C6 1.394(12) . ?
 C66 C65 1.352(16) . ?
 C66 C61 1.401(14) . ?
 C46 C45 1.344(11) . ?
 C46 C41 1.378(14) . ?
 C26 C25 1.356(12) . ?
 C26 C21 1.394(13) . ?
 C6 C5 1.348(16) . ?
 C6 C1 1.369(13) . ?
 C65 H65 0.9500 . ?
 C65 C64 1.392(12) . ?
 C45 H45 0.9500 . ?
 C45 C44 1.331(15) . ?
 C25 H25 0.9500 . ?
 C25 C24 1.345(12) . ?
 C5 H5 0.9500 . ?
 C5 C4 1.380(13) . ?
 C64 H64 0.9500 . ?
 C64 C63 1.288(14) . ?
 C44 H44 0.9500 . ?
 C44 C43 1.362(15) . ?
 C24 H24 0.9500 . ?
 C24 C23 1.366(15) . ?
 C4 H4 0.9500 . ?
 C4 C3 1.379(14) . ?
 C63 H63 0.9500 . ?
 C63 C62 1.390(17) . ?
 C43 H43 0.9500 . ?
 C43 C42 1.378(11) . ?
 C23 H23 0.9500 . ?
 C23 C22 1.337(14) . ?
 C3 H3 0.9500 . ?
 C3 C2 1.356(17) . ?
 C62 H62a 0.9500 . ?
 C62 C61 1.331(12) . ?
 C42 H42a 0.9500 . ?
 C42 C41 1.363(15) . ?
 C22 H22a 0.9500 . ?
 C22 C21 1.397(12) . ?
 C2 H2a 0.9500 . ?
 C2 C1 1.400(13) . ?
 C69 H69a 0.9800 . ?
 C69 H69b 0.9800 . ?
 C69 H69c 0.9800 . ?
 C49 H49a 0.9800 . ?
 C49 H49b 0.9800 . ?
 C49 H49c 0.9800 . ?
 C29 H29a 0.9800 . ?
 C29 H29b 0.9800 . ?
 C29 H29c 0.9800 . ?
 C9 H9a 0.9800 . ?
 C9 H9b 0.9800 . ?
 C9 H9c 0.9800 . ?

loop_
  _geom_angle_atom_site_label_1
  _geom_angle_atom_site_label_2
  _geom_angle_atom_site_label_3
  _geom_angle
  _geom_angle_site_symmetry_1
  _geom_angle_site_symmetry_3
  _geom_angle_publ_flag
 C71 S62 C73 88.8(4) . . ?
 C51 S42 C53 89.6(5) . . ?
 C31 S22 C33 89.3(6) . . ?
 C11 S2 C13 91.3(6) . . ?
 O61 S61 O62 117.2(8) . . ?
 N61 S61 O62 108.4(5) . . ?
 N61 S61 O61 108.0(5) . . ?
 C61 S61 O62 110.0(6) . . ?
 C61 S61 O61 110.1(5) . . ?
 C61 S61 N61 101.9(6) . . ?
 O41 S41 O42 121.4(6) . . ?
 N41 S41 O42 106.8(6) . . ?
 N41 S41 O41 107.5(6) . . ?
 C41 S41 O42 107.2(7) . . ?
 C41 S41 O41 109.5(6) . . ?
 C41 S41 N41 102.7(4) . . ?
 O22 S21 O21 118.3(6) . . ?
 N21 S21 O21 107.3(5) . . ?
 N21 S21 O22 110.1(7) . . ?
 C21 S21 O21 107.6(6) . . ?
 C21 S21 O22 108.9(6) . . ?
 C21 S21 N21 103.6(5) . . ?
 O2 S1 O1 117.8(6) . . ?
 N1 S1 O1 109.5(5) . . ?
 N1 S1 O2 108.9(5) . . ?
 C1 S1 O1 108.8(6) . . ?
 C1 S1 O2 109.8(6) . . ?
 C1 S1 N1 100.8(5) . . ?
 C67 O67 H67 109.5 . . ?
 C47 O47 H47 109.5 . . ?
 C27 O27 H27 109.5 . . ?
 C7 O7 H7 109.5 . . ?
 C71 N63 C72 110.2(8) . . ?
 C51 N43 C52 111.5(11) . . ?
 C31 N23 C32 108.9(10) . . ?
 C11 N3 C12 111.5(9) . . ?
 C71 N62 H62 117.9(6) . . ?
 C70 N62 H62 117.9(5) . . ?
 C70 N62 C71 124.3(9) . . ?
 C51 N42 H42 118.9(6) . . ?
 C50 N42 H42 118.9(6) . . ?
 C50 N42 C51 122.1(10) . . ?
 C31 N22 H22 117.3(6) . . ?
 C30 N22 H22 117.3(6) . . ?
 C30 N22 C31 125.3(10) . . ?
 C11 N2 H2 118.0(8) . . ?
 C10 N2 H2 118.0(5) . . ?
 C10 N2 C11 124.0(10) . . ?
 C68 N61 S61 111.8(6) . . ?
 C69 N61 S61 116.6(6) . . ?
 C69 N61 C68 113.9(10) . . ?
 C48 N41 S41 114.0(7) . . ?
 C49 N41 S41 118.8(9) . . ?
 C49 N41 C48 114.7(7) . . ?
 C28 N21 S21 113.9(9) . . ?
 C29 N21 S21 115.6(8) . . ?
 C29 N21 C28 117.2(8) . . ?
 C8 N1 S1 111.3(6) . . ?
 C9 N1 S1 119.3(6) . . ?
 C9 N1 C8 115.4(8) . . ?
 H74b C74 H74a 109.5 . . ?
 H74c C74 H74a 109.5 . . ?
 H74c C74 H74b 109.5 . . ?
 C73 C74 H74a 109.5 . . ?
 C73 C74 H74b 109.5 . . ?
 C73 C74 H74c 109.5 . . ?
 H54b C54 H54a 109.5 . . ?
 H54c C54 H54a 109.5 . . ?
 H54c C54 H54b 109.5 . . ?
 C53 C54 H54a 109.5 . . ?
 C53 C54 H54b 109.5 . . ?
 C53 C54 H54c 109.5 . . ?
 H34b C34 H34a 109.5 . . ?
 H34c C34 H34a 109.5 . . ?
 H34c C34 H34b 109.5 . . ?
 C33 C34 H34a 109.5 . . ?
 C33 C34 H34b 109.5 . . ?
 C33 C34 H34c 109.5 . . ?
 H14b C14 H14a 109.5 . . ?
 H14c C14 H14a 109.5 . . ?
 H14c C14 H14b 109.5 . . ?
 C13 C14 H14a 109.5 . . ?
 C13 C14 H14b 109.5 . . ?
 C13 C14 H14c 109.5 . . ?
 C74 C73 S62 123.1(7) . . ?
 C72 C73 S62 109.7(6) . . ?
 C72 C73 C74 127.1(8) . . ?
 C54 C53 S42 121.1(9) . . ?
 C52 C53 S42 106.8(8) . . ?
 C52 C53 C54 132.1(10) . . ?
 C34 C33 S22 126.5(10) . . ?
 C32 C33 S22 108.3(7) . . ?
 C32 C33 C34 125.1(11) . . ?
 C14 C13 S2 120.3(9) . . ?
 C12 C13 S2 109.9(8) . . ?
 C12 C13 C14 129.9(11) . . ?
 C73 C72 N63 115.3(8) . . ?
 H72 C72 N63 122.3(5) . . ?
 H72 C72 C73 122.3(5) . . ?
 C53 C52 N43 117.7(9) . . ?
 H52 C52 N43 121.2(6) . . ?
 H52 C52 C53 121.2(6) . . ?
 C33 C32 N23 117.7(10) . . ?
 H32 C32 N23 121.1(7) . . ?
 H32 C32 C33 121.1(6) . . ?
 C13 C12 N3 113.8(11) . . ?
 H12 C12 N3 123.1(7) . . ?
 H12 C12 C13 123.1(7) . . ?
 N63 C71 S62 115.7(7) . . ?
 N62 C71 S62 122.2(7) . . ?
 N62 C71 N63 122.1(8) . . ?
 N43 C51 S42 114.3(8) . . ?
 N42 C51 S42 124.9(7) . . ?
 N42 C51 N43 120.8(11) . . ?
 N23 C31 S22 115.8(7) . . ?
 N22 C31 S22 122.7(9) . . ?
 N22 C31 N23 121.5(10) . . ?
 N3 C11 S2 113.4(8) . . ?
 N2 C11 S2 125.8(10) . . ?
 N2 C11 N3 120.7(9) . . ?
 N62 C70 O63 120.4(8) . . ?
 C68 C70 O63 121.2(9) . . ?
 C68 C70 N62 118.4(8) . . ?
 N42 C50 O43 124.4(10) . . ?
 C48 C50 O43 119.8(8) . . ?
 C48 C50 N42 115.5(10) . . ?
 N22 C30 O23 120.0(10) . . ?
 C28 C30 O23 121.5(11) . . ?
 C28 C30 N22 118.5(10) . . ?
 N2 C10 O3 122.4(10) . . ?
 C8 C10 O3 118.0(11) . . ?
 C8 C10 N2 119.6(9) . . ?
 C70 C68 N61 117.2(8) . . ?
 C67 C68 N61 124.2(8) . . ?
 C67 C68 C70 118.6(8) . . ?
 C50 C48 N41 119.6(8) . . ?
 C47 C48 N41 119.0(10) . . ?
 C47 C48 C50 121.4(10) . . ?
 C30 C28 N21 116.8(10) . . ?
 C27 C28 N21 118.6(9) . . ?
 C27 C28 C30 124.3(11) . . ?
 C10 C8 N1 116.7(10) . . ?
 C7 C8 N1 119.3(9) . . ?
 C7 C8 C10 123.6(9) . . ?
 C68 C67 O67 125.4(9) . . ?
 C66 C67 O67 113.3(9) . . ?
 C66 C67 C68 121.3(9) . . ?
 C48 C47 O47 124.5(10) . . ?
 C46 C47 O47 112.8(8) . . ?
 C46 C47 C48 122.7(10) . . ?
 C28 C27 O27 121.5(9) . . ?
 C26 C27 O27 112.1(9) . . ?
 C26 C27 C28 126.3(11) . . ?
 C8 C7 O7 118.7(9) . . ?
 C6 C7 O7 118.0(11) . . ?
 C6 C7 C8 123.2(9) . . ?
 C65 C66 C67 122.3(10) . . ?
 C61 C66 C67 118.4(9) . . ?
 C61 C66 C65 119.3(8) . . ?
 C45 C46 C47 123.1(9) . . ?
 C41 C46 C47 118.7(8) . . ?
 C41 C46 C45 118.2(9) . . ?
 C25 C26 C27 124.8(9) . . ?
 C21 C26 C27 117.3(9) . . ?
 C21 C26 C25 117.6(8) . . ?
 C5 C6 C7 119.7(10) . . ?
 C1 C6 C7 119.7(12) . . ?
 C1 C6 C5 120.5(9) . . ?
 H65 C65 C66 120.1(6) . . ?
 C64 C65 C66 119.7(11) . . ?
 C64 C65 H65 120.1(7) . . ?
 H45 C45 C46 118.4(6) . . ?
 C44 C45 C46 123.1(10) . . ?
 C44 C45 H45 118.4(6) . . ?
 H25 C25 C26 118.7(6) . . ?
 C24 C25 C26 122.5(11) . . ?
 C24 C25 H25 118.7(7) . . ?
 H5 C5 C6 119.3(5) . . ?
 C4 C5 C6 121.3(10) . . ?
 C4 C5 H5 119.3(7) . . ?
 H64 C64 C65 119.9(7) . . ?
 C63 C64 C65 120.1(11) . . ?
 C63 C64 H64 119.9(7) . . ?
 H44 C44 C45 120.8(6) . . ?
 C43 C44 C45 118.4(10) . . ?
 C43 C44 H44 120.8(7) . . ?
 H24 C24 C25 120.0(7) . . ?
 C23 C24 C25 120.1(11) . . ?
 C23 C24 H24 120.0(6) . . ?
 H4 C4 C5 120.9(7) . . ?
 C3 C4 C5 118.3(12) . . ?
 C3 C4 H4 120.9(7) . . ?
 H63 C63 C64 119.3(7) . . ?
 C62 C63 C64 121.3(10) . . ?
 C62 C63 H63 119.3(6) . . ?
 H43 C43 C44 119.3(7) . . ?
 C42 C43 C44 121.4(12) . . ?
 C42 C43 H43 119.3(7) . . ?
 H23 C23 C24 120.3(6) . . ?
 C22 C23 C24 119.4(10) . . ?
 C22 C23 H23 120.3(7) . . ?
 H3 C3 C4 119.5(7) . . ?
 C2 C3 C4 121.0(10) . . ?
 C2 C3 H3 119.5(6) . . ?
 H62a C62 C63 120.0(6) . . ?
 C61 C62 C63 120.0(10) . . ?
 C61 C62 H62a 120.0(7) . . ?
 H42a C42 C43 121.0(7) . . ?
 C41 C42 C43 118.0(10) . . ?
 C41 C42 H42a 121.0(6) . . ?
 H22a C22 C23 119.5(7) . . ?
 C21 C22 C23 121.0(11) . . ?
 C21 C22 H22a 119.5(6) . . ?
 H2a C2 C3 120.1(6) . . ?
 C1 C2 C3 119.7(10) . . ?
 C1 C2 H2a 120.1(7) . . ?
 C66 C61 S61 117.9(7) . . ?
 C62 C61 S61 122.8(9) . . ?
 C62 C61 C66 119.2(10) . . ?
 C46 C41 S41 116.7(8) . . ?
 C42 C41 S41 122.7(8) . . ?
 C42 C41 C46 120.6(9) . . ?
 C26 C21 S21 117.3(7) . . ?
 C22 C21 S21 123.7(8) . . ?
 C22 C21 C26 118.9(9) . . ?
 C6 C1 S1 119.2(8) . . ?
 C2 C1 S1 121.9(9) . . ?
 C2 C1 C6 118.9(12) . . ?
 H69a C69 N61 109.5 . . ?
 H69b C69 N61 109.5 . . ?
 H69b C69 H69a 109.5 . . ?
 H69c C69 N61 109.5 . . ?
 H69c C69 H69a 109.5 . . ?
 H69c C69 H69b 109.5 . . ?
 H49a C49 N41 109.5 . . ?
 H49b C49 N41 109.5 . . ?
 H49b C49 H49a 109.5 . . ?
 H49c C49 N41 109.5 . . ?
 H49c C49 H49a 109.5 . . ?
 H49c C49 H49b 109.5 . . ?
 H29a C29 N21 109.5 . . ?
 H29b C29 N21 109.5 . . ?
 H29b C29 H29a 109.5 . . ?
 H29c C29 N21 109.5 . . ?
 H29c C29 H29a 109.5 . . ?
 H29c C29 H29b 109.5 . . ?
 H9a C9 N1 109.5 . . ?
 H9b C9 N1 109.5 . . ?
 H9b C9 H9a 109.5 . . ?
 H9c C9 N1 109.5 . . ?
 H9c C9 H9a 109.5 . . ?
 H9c C9 H9b 109.5 . . ?

loop_
  _geom_hbond_atom_site_label_D
  _geom_hbond_atom_site_label_H
  _geom_hbond_atom_site_label_A
  _geom_hbond_distance_DH
  _geom_hbond_distance_HA
  _geom_hbond_distance_DA
  _geom_hbond_angle_DHA
  _geom_hbond_site_symmetry_A
 O67 H67 O63 0.8400 1.781(17) 2.487(12) 140.4(19) .
 O47 H47 O43 0.8400 1.87(2) 2.571(12) 140(3) .
 O27 H27 O23 0.8400 1.875(14) 2.600(13) 143.8(5) .
 O7 H7 O3 0.8400 1.741(16) 2.499(15) 148.9(12) .
 N62 H62 N43 0.8800 2.050(15) 2.866(14) 153.8(3) .
 N42 H42 N63 0.8800 2.173(11) 2.879(12) 136.8(4) .
 N22 H22 N3 0.8800 2.160(12) 2.893(13) 140.5(4) .

loop_
  _geom_torsion_atom_site_label_1
  _geom_torsion_atom_site_label_2
  _geom_torsion_atom_site_label_3
  _geom_torsion_atom_site_label_4
  _geom_torsion
  _geom_torsion_site_symmetry_1
  _geom_torsion_site_symmetry_2
  _geom_torsion_site_symmetry_3
  _geom_torsion_site_symmetry_4
  _geom_torsion_publ_flag
 S62 C73 C72 N63 -3.5(11) . . . . ?
 S62 C71 N63 C72 -5.1(11) . . . . ?
 S62 C71 N62 C70 -23.9(13) . . . . ?
 S42 C53 C52 N43 3.3(8) . . . . ?
 S42 C51 N43 C52 -0.5(8) . . . . ?
 S42 C51 N42 C50 -5.7(11) . . . . ?
 S22 C33 C32 N23 2.1(8) . . . . ?
 S22 C31 N23 C32 -1.8(9) . . . . ?
 S22 C31 N22 C30 -9.8(12) . . . . ?
 S2 C13 C12 N3 -1.5(10) . . . . ?
 S2 C11 N3 C12 -2.4(11) . . . . ?
 S2 C11 N2 C10 -16.1(13) . . . . ?
 S61 N61 C68 C70 -139.6(8) . . . . ?
 S61 N61 C68 C67 41.7(10) . . . . ?
 S61 C61 C66 C67 -6.8(9) . . . . ?
 S61 C61 C66 C65 174.6(8) . . . . ?
 S61 C61 C62 C63 -174.5(9) . . . . ?
 S41 N41 C48 C50 -140.0(7) . . . . ?
 S41 N41 C48 C47 40.6(8) . . . . ?
 S41 C41 C46 C47 -7.4(10) . . . . ?
 S41 C41 C46 C45 171.6(7) . . . . ?
 S41 C41 C42 C43 -173.9(9) . . . . ?
 S21 N21 C28 C30 -145.8(7) . . . . ?
 S21 N21 C28 C27 39.9(9) . . . . ?
 S21 C21 C26 C27 -8.3(10) . . . . ?
 S21 C21 C26 C25 177.3(9) . . . . ?
 S21 C21 C22 C23 -176.7(10) . . . . ?
 S1 N1 C8 C10 -139.3(7) . . . . ?
 S1 N1 C8 C7 46.5(8) . . . . ?
 S1 C1 C6 C7 -5.3(8) . . . . ?
 S1 C1 C6 C5 171.7(7) . . . . ?
 S1 C1 C2 C3 -173.2(8) . . . . ?
 O63 C70 N62 C71 5.2(14) . . . . ?
 O63 C70 C68 N61 -176.1(11) . . . . ?
 O63 C70 C68 C67 2.6(14) . . . . ?
 O43 C50 N42 C51 -2.5(14) . . . . ?
 O43 C50 C48 N41 -172.5(10) . . . . ?
 O43 C50 C48 C47 6.9(12) . . . . ?
 O23 C30 N22 C31 2.6(15) . . . . ?
 O23 C30 C28 N21 -173.2(11) . . . . ?
 O23 C30 C28 C27 0.7(15) . . . . ?
 O3 C10 N2 C11 -4.3(12) . . . . ?
 O3 C10 C8 N1 -172.7(9) . . . . ?
 O3 C10 C8 C7 1.2(10) . . . . ?
 O67 C67 C68 N61 175.9(12) . . . . ?
 O67 C67 C68 C70 -2.8(14) . . . . ?
 O67 C67 C66 C65 -15.9(13) . . . . ?
 O67 C67 C66 C61 165.6(10) . . . . ?
 O47 C47 C48 N41 178.7(10) . . . . ?
 O47 C47 C48 C50 -0.8(12) . . . . ?
 O47 C47 C46 C45 -14.5(11) . . . . ?
 O47 C47 C46 C41 164.5(9) . . . . ?
 O27 C27 C28 N21 178.6(10) . . . . ?
 O27 C27 C28 C30 4.7(14) . . . . ?
 O27 C27 C26 C25 -20.4(13) . . . . ?
 O27 C27 C26 C21 165.7(9) . . . . ?
 O7 C7 C8 N1 176.1(9) . . . . ?
 O7 C7 C8 C10 2.3(11) . . . . ?
 O7 C7 C6 C5 -15.0(11) . . . . ?
 O7 C7 C6 C1 162.0(9) . . . . ?
 N63 C72 C73 C74 -179.7(11) . . . . ?
 N63 C71 N62 C70 155.9(13) . . . . ?
 N43 C52 C53 C54 -176.0(9) . . . . ?
 N43 C51 N42 C50 175.5(10) . . . . ?
 N23 C32 C33 C34 177.4(10) . . . . ?
 N23 C31 N22 C30 172.1(10) . . . . ?
 N3 C12 C13 C14 178.6(10) . . . . ?
 N3 C11 N2 C10 162.0(11) . . . . ?
 N62 C70 C68 N61 6.5(12) . . . . ?
 N62 C70 C68 C67 -174.7(11) . . . . ?
 N42 C50 C48 N41 1.8(10) . . . . ?
 N42 C50 C48 C47 -178.8(9) . . . . ?
 N22 C30 C28 N21 8.5(13) . . . . ?
 N22 C30 C28 C27 -177.6(10) . . . . ?
 N2 C10 C8 N1 5.5(11) . . . . ?
 N2 C10 C8 C7 179.4(9) . . . . ?
 N61 C68 C67 C66 -2.8(14) . . . . ?
 N41 C48 C47 C46 0.3(11) . . . . ?
 N21 C28 C27 C26 -2.6(12) . . . . ?
 N1 C8 C7 C6 -7.7(11) . . . . ?
 C70 C68 C67 C66 178.5(10) . . . . ?
 C50 C48 C47 C46 -179.2(9) . . . . ?
 C30 C28 C27 C26 -176.5(10) . . . . ?
 C10 C8 C7 C6 178.5(10) . . . . ?
 C68 C67 C66 C65 163.0(12) . . . . ?
 C68 C67 C66 C61 -15.6(13) . . . . ?
 C48 C47 C46 C45 164.0(9) . . . . ?
 C48 C47 C46 C41 -17.0(11) . . . . ?
 C28 C27 C26 C25 160.7(11) . . . . ?
 C28 C27 C26 C21 -13.2(14) . . . . ?
 C8 C7 C6 C5 168.8(10) . . . . ?
 C8 C7 C6 C1 -14.2(11) . . . . ?
 C67 C66 C65 C64 -179.4(10) . . . . ?
 C67 C66 C61 C62 175.5(9) . . . . ?
 C47 C46 C45 C44 -175.2(10) . . . . ?
 C47 C46 C41 C42 173.5(10) . . . . ?
 C27 C26 C25 C24 -175.3(12) . . . . ?
 C27 C26 C21 C22 170.0(10) . . . . ?
 C7 C6 C5 C4 -177.2(9) . . . . ?
 C7 C6 C1 C2 176.4(8) . . . . ?
 C66 C65 C64 C63 5.2(14) . . . . ?
 C66 C61 C62 C63 3.1(12) . . . . ?
 C46 C45 C44 C43 -1.8(12) . . . . ?
 C46 C41 C42 C43 5.1(13) . . . . ?
 C26 C25 C24 C23 6.6(14) . . . . ?
 C26 C21 C22 C23 5.1(12) . . . . ?
 C6 C5 C4 C3 -3.4(11) . . . . ?
 C6 C1 C2 C3 5.1(10) . . . . ?
 C65 C64 C63 C62 -5.4(13) . . . . ?
 C45 C44 C43 C42 -0.7(14) . . . . ?
 C25 C24 C23 C22 -5.9(14) . . . . ?
 C5 C4 C3 C2 1.9(11) . . . . ?
 C64 C63 C62 C61 1.3(14) . . . . ?
 C44 C43 C42 C41 -0.9(14) . . . . ?
 C24 C23 C22 C21 0.0(14) . . . . ?
 C4 C3 C2 C1 -2.8(11) . . . . ?

loop_
  _diffrn_refln_index_h
  _diffrn_refln_index_k
  _diffrn_refln_index_l
  _diffrn_refln_intensity_net
  _diffrn_refln_intensity_u
 0 0 1 5.9 4.9
 0 0 -1 1298.87 191.59
 0 0 1 -2.41 6.73
 0 0 -1 1549.68 248.06
 0 0 2 732.32 111.2
 0 0 -2 730.66 111.28
 0 0 2 1033.95 168.92
 0 0 -2 896.92 147.16
 0 0 3 2443.28 360.18
 0 0 -3 2488.12 366.49
 0 0 3 2480.65 399.3
 0 0 -3 2602.73 418.65
 0 0 4 1020.66 154.88
 0 0 -4 845.43 129.47
 0 0 4 700.01 121.5
 0 0 -4 818.61 139.19
 0 0 5 266.67 49.75
 0 0 -5 274.23 49.25
 0 0 5 300.3 63.45
 0 0 -5 344.15 73.25
 0 0 6 334.77 61.04
 0 0 -6 243.25 47.84
 0 0 6 174.15 54.65
 0 0 -6 412.09 88.86
 0 0 7 1158.52 178.06
 0 0 -7 1010.7 156.21
 0 0 7 884.46 158.71
 0 0 -7 1328.77 228.05
 0 0 8 -3.74 32.72
 0 0 -8 31.97 32.8
 0 0 8 15.86 55.56
 0 0 -8 -15.28 57.64
 0 0 9 111.12 46.92
 0 0 -9 46.92 39.2
 0 0 9 -7.47 63.95
 0 0 -9 149.99 70.92
 0 0 10 93.01 46.26
 0 0 -10 34.8 39.7
 0 0 10 97.33 70.42
 0 0 -10 80.64 67.27
 0 0 11 37.37 45.01
 0 0 -11 16.44 42.27
 0 0 11 19.1 72.75
 0 0 -11 18.69 75.41
 0 0 12 60.87 46.76
 0 0 -12 55.56 48.33
 0 0 12 -4.98 80.89
 0 0 -12 45.51 89.28
 0 0 13 403.7 82.05
 0 0 -13 403.61 87.2
 0 0 13 431.19 117.35
 0 0 -13 398.22 124.9
 0 0 14 41.03 43.27
 0 0 -14 -0.33 48.5
 0 0 14 258.03 100.16
 0 0 -14 163.02 93.51
 0 0 15 59.21 47.34
 0 0 -15 -21.51 51.91
 0 0 15 -12.54 77.9
 0 0 -15 224.81 106.47
 0 0 16 10.55 49
 0 0 -16 11.79 57.72
 0 0 16 -42.52 85.29
 0 0 -16 -88.2 73.75
 0 0 17 26.24 57.3
 0 0 -17 -27.66 65.36
 0 0 17 0.5 89.86
 0 0 -17 27.74 91.19
 0 0 18 53.32 65.44
 0 0 -18 39.12 69.59
 0 0 18 16.69 96.67
 0 0 -18 52.74 97.25
 0 0 19 9.14 64.61
 0 0 -19 -56.72 66.69
 0 0 19 64.11 102.98
 0 0 -19 -85.54 98.33
 0 0 20 -11.46 67.02
 0 0 -20 10.8 76.4
 0 -1 -21 12.13 76.49
 0 1 21 -71.75 71.01
 0 -1 -21 53.57 106.47
 0 1 21 138.44 97.17
 0 -1 -20 53.65 72.75
 0 1 20 93.93 76.16
 0 -1 -20 -64.78 103.39
 0 1 20 50.24 89.36
 0 -1 -19 -99.91 66.19
 0 1 19 53.82 67.52
 0 -1 -19 44.68 98.33
 0 1 19 52.32 91.52
 0 -1 -18 56.64 60.46
 0 1 18 -55.56 57.47
 0 -1 -18 -2.57 83.96
 0 1 18 97.33 94.09
 0 -1 -17 74.91 59.88
 0 1 17 -31.39 53.82
 0 -1 -17 -19.18 90.52
 0 1 17 159.95 97.25
 0 -1 -16 -24.91 58.88
 0 1 16 41.69 46.17
 0 -1 -16 72.75 88.2
 0 1 16 -126.23 80.06
 0 -1 -15 -31.39 49.33
 0 1 15 31.81 45.68
 0 -1 -15 83.05 87.53
 0 1 15 25.91 73.91
 0 -1 -14 9.8 49.75
 0 1 14 75.91 45.34
 0 -1 -14 58.63 90.19
 0 1 14 54.65 76.65
 0 -1 -13 40.69 47.34
 0 1 13 11.13 47.42
 0 -1 -13 -99.66 95.59
 0 1 13 45.26 78.31
 0 -1 -12 67.6 46.42
 0 1 12 23.75 42.35
 0 -1 -12 51.91 75.32
 0 1 12 137.94 80.89
 0 -1 -11 119.51 43.27
 0 1 11 91.93 40.94
 0 -1 -11 65.86 59.38
 0 1 11 129.72 70.59
 0 -1 -10 81.64 38.87
 0 1 10 35.38 38.53
 0 -1 -10 -39.7 50.08
 0 1 10 -86.2 55.89
 0 -1 -9 234.78 55.31
 0 1 9 230.21 57.72
 0 -1 -9 465.48 103.48
 0 1 9 205.54 69.01
 0 -1 -8 684.98 112.95
 0 1 8 477.36 84.38
 0 -1 -8 426.12 93.1
 0 1 8 475.62 97.42
 0 -1 -7 111.37 37.04
 0 1 7 118.68 39.95
 0 -1 -7 211.11 59.79
 0 1 7 26.49 43.02
 0 -1 -6 2640.93 391.41
 0 1 6 2766.33 409.34
 0 -1 -6 2800.38 453.86
 0 1 6 2940.74 475.28
 0 -1 -5 183.2 38.29
 0 1 5 155.38 36.13
 0 -1 -5 245.08 53.98
 0 1 5 253.13 56.31
 0 -1 -4 1847.82 275.14
 0 1 4 2669.17 394.15
 0 -1 -4 2767.17 444.64
 0 1 4 2541.27 409.26
 0 -1 -3 1537.22 228.22
 0 1 3 1670.93 248.4
 0 -1 -3 2234.83 358.69
 0 1 3 1965.75 316.33
 0 -1 -2 2618.51 384.18
 0 1 2 2484.8 364.83
 0 -1 -2 2038.83 326.46
 0 1 2 1737.37 278.88
 0 -1 -1 847.92 126.65
 0 -1 0 -19.93 10.88
 0 -1 1 863.7 127.89
 0 1 -1 844.6 124.99
 0 -1 1 1587.88 257.62
 0 1 -1 1588.71 257.53
 0 -1 2 26.91 16.36
 0 1 -2 25.99 16.03
 0 -1 2 4.24 28.98
 0 1 -2 8.64 26.08
 0 -1 3 25.25 21.18
 0 1 -3 103.73 27.74
 0 -1 3 68.93 38.29
 0 1 -3 18.19 33.05
 0 -1 4 2977.28 438.33
 0 1 -4 2855.2 420.56
 0 -1 4 2776.3 449.54
 0 1 -4 2853.54 462.08
 0 -1 5 533.25 85.87
 0 1 -5 1238.25 187.77
 0 -1 5 1131.12 192.34
 0 1 -5 1195.06 204.3
 0 -1 6 561.24 91.1
 0 1 -6 627.1 103.48
 0 -1 6 653.92 124.07
 0 1 -6 601.68 117.51
 0 -1 7 40.69 32.89
 0 1 -7 188.02 45.1
 0 -1 7 115.52 61.62
 0 1 -7 38.2 57.39
 0 -1 9 409.26 80.72
 0 1 -9 508.67 91.19
 0 -1 9 457.26 115.52
 0 1 -9 435.34 109.29
 0 -1 10 41.69 46.59
 0 1 -10 289.01 65.69
 0 -1 10 385.18 110.87
 0 1 -10 298.23 98.25
 0 -1 11 3.4 45.1
 0 1 -11 42.52 45.93
 0 -1 11 -28.07 83.21
 0 1 -11 67.52 80.97
 0 -1 12 48.58 51.32
 0 1 -12 105.97 50.66
 0 -1 12 90.11 75.49
 0 1 -12 43.43 88.36
 0 -1 13 32.97 43.85
 0 1 -13 145.42 54.89
 0 -1 13 45.68 85.37
 0 1 -13 59.46 89.36
 0 -1 14 -34.96 52.65
 0 1 -14 23 56.64
 0 -1 14 133.04 81.72
 0 1 -14 166.59 101.48
 0 -1 15 167.18 63.28
 0 1 -15 107.63 59.05
 0 -1 15 103.56 90.52
 0 1 -15 37.79 97.17
 0 -1 16 -84.63 52.98
 0 1 -16 33.55 58.96
 0 -1 16 26.82 80.39
 0 1 -16 -79.31 99.49
 0 -1 17 24.08 49.08
 0 1 -17 66.11 65.11
 0 -1 17 63.86 95.75
 0 1 -17 31.39 99.66
 0 -1 18 51.07 59.79
 0 1 -18 113.61 62.87
 0 -1 18 -31.39 103.48
 0 1 -18 67.1 105.89
 0 -1 19 41.03 64.45
 0 1 -19 -48.08 65.86
 0 -1 19 82.13 96.75
 0 1 -19 -30.98 100.99
 0 -1 20 -3.65 67.77
 0 1 -20 -20.1 71.26
 0 -2 -21 -5.98 74.33
 0 2 21 12.79 70.09
 0 -2 -20 -68.27 63.2
 0 2 20 35.46 65.61
 0 -2 -20 24.25 87.86
 0 2 20 64.03 91.44
 0 -2 -19 39.78 62.29
 0 2 19 -17.69 62.87
 0 -2 -19 -151.73 92.18
 0 2 19 38.95 92.43
 0 -2 -18 -4.24 65.28
 0 2 18 23.17 50.66
 0 -2 -18 -10.8 88.53
 0 2 18 77.65 90.44
 0 -2 -17 63.95 60.13
 0 2 17 -3.32 58.38
 0 -2 -17 25.83 79.81
 0 2 17 55.14 85.54
 0 -2 -16 73.66 58.8
 0 2 16 -21.43 47.59
 0 -2 -16 -0.08 76.9
 0 2 16 -7.47 79.89
 0 -2 -15 76.99 52.9
 0 2 15 13.2 40.94
 0 -2 -15 42.27 70.67
 0 2 15 27.24 75.16
 0 -2 -14 286.27 74.49
 0 2 14 387 83.88
 0 -2 -14 397.55 115.27
 0 2 14 164.27 90.02
 0 -2 -13 48.92 48.83
 0 2 13 20.01 49
 0 -2 -13 39.28 78.9
 0 2 13 17.19 75.91
 0 -2 -12 285.69 66.02
 0 2 12 119.17 53.9
 0 -2 -12 255.21 86.54
 0 2 12 187.36 82.88
 0 -2 -11 55.89 36.04
 0 2 11 135.29 48.08
 0 -2 -11 45.51 55.56
 0 2 11 84.79 71.01
 0 -2 -10 33.47 38.87
 0 2 10 121.67 50.16
 0 -2 -10 0.58 53.23
 0 2 10 133.87 65.86
 0 -2 -9 163.11 48
 0 2 9 368.9 75.41
 0 -2 -9 166.93 63.86
 0 2 9 388.83 89.19
 0 -2 -8 238.35 54.31
 0 2 8 182.79 50.58
 0 -2 -8 78.65 49.91
 0 2 8 0.58 42.6
 0 -2 -7 108.21 39.61
 0 2 7 103.48 40.94
 0 -2 -7 131.05 48.83
 0 2 7 71.84 38.29
 0 -2 -6 825.33 128.64
 0 2 6 654.5 105.97
 0 -2 -6 473.37 88.45
 0 2 6 326.96 65.69
 0 -2 -5 1.83 25.91
 0 2 5 36.46 29.81
 0 -2 -5 67.44 27.74
 0 2 5 34.05 27.41
 0 -2 -4 1163.5 175.23
 0 2 4 1330.43 200.4
 0 -2 -4 1125.3 183.87
 0 2 4 634.24 107.71
 0 -2 -3 771.27 118.18
 0 2 3 875.33 134.37
 0 -2 -3 811.71 133.21
 0 2 3 734.73 121.67
 0 -2 -2 506.01 80.89
 0 2 2 207.87 40.2
 0 -2 0 638.23 109.04
 0 2 0 653.84 113.94
 0 -2 1 57.64 17.02
 0 2 -1 36.62 13.95
 0 -2 1 68.02 50.91
 0 2 -1 124.9 51.41
 0 2 -2 212.35 36.54
 0 2 -2 203.38 55.48
 0 -2 3 109.62 22.51
 0 2 -3 179.88 34.63
 0 -2 3 129.06 49.99
 0 2 -3 184.53 54.48
 0 -2 4 536.33 84.63
 0 2 -4 737.88 114.27
 0 -2 4 639.64 119.01
 0 2 -4 458.68 92.76
 0 -2 5 148.82 33.88
 0 2 -5 191.43 42.69
 0 -2 5 -11.96 51.91
 0 2 -5 -49.91 51.32
 0 -2 6 398.22 70.09
 0 2 -6 235.11 49.41
 0 -2 6 214.76 68.51
 0 2 -6 231.04 80.39
 0 -2 7 223.32 48.92
 0 2 -7 165.1 43.35
 0 -2 7 136.7 76.82
 0 2 -7 161.2 73.33
 0 -2 8 181.38 48.25
 0 2 -8 266.75 57.88
 0 -2 8 199.9 87.45
 0 2 -8 297.64 105.47
 0 -2 9 12.46 39.12
 0 2 -9 39.36 35.54
 0 -2 9 10.3 78.81
 0 2 -9 10.88 78.31
 0 -2 10 26.82 35.71
 0 2 -10 8.64 37.79
 0 -2 10 5.98 80.97
 0 2 -10 87.7 86.95
 0 -2 11 103.31 47.59
 0 2 -11 125.98 47.25
 0 -2 11 271.4 96.59
 0 2 -11 70.92 86.79
 0 -2 12 18.27 42.69
 0 2 -12 11.38 35.79
 0 -2 12 217.5 87.86
 0 2 -12 193.5 98
 0 -2 13 61.79 49.75
 0 2 -13 11.96 40.94
 0 -2 13 -63.78 82.97
 0 2 -13 -13.7 87.12
 0 -2 14 -4.98 47.67
 0 2 -14 42.52 50.08
 0 -2 14 -8.55 85.29
 0 2 -14 33.63 88.2
 0 -2 15 44.02 54.65
 0 2 -15 9.3 56.72
 0 -2 15 62.78 88.03
 0 2 -15 -22.09 73.83
 0 -2 16 201.97 67.44
 0 2 -16 54.89 70.18
 0 -2 16 123.82 94.51
 0 2 -16 113.86 98.16
 0 -2 17 50.08 59.79
 0 2 -17 4.07 62.87
 0 -2 17 51.41 105.22
 0 2 -17 6.89 97.25
 0 -2 18 59.38 65.61
 0 2 -18 63.78 67.27
 0 -2 18 58.8 106.63
 0 2 -18 -55.97 101.57
 0 -2 19 106.88 65.69
 0 2 -19 -9.8 68.76
 0 -2 19 149.4 117.1
 0 2 -19 40.36 102.65
 0 -3 -21 42.44 74.33
 0 3 21 -18.1 69.1
 0 -3 -21 -78.65 90.52
 0 3 21 5.48 97
 0 -3 -20 91.27 68.51
 0 3 20 54.98 64.2
 0 -3 -20 -20.1 90.19
 0 3 20 22.26 90.61
 0 -3 -19 15.03 67.35
 0 3 19 -13.79 48.67
 0 -3 -19 -115.85 93.1
 0 3 19 -13.62 89.28
 0 -3 -18 14.04 63.12
 0 3 18 -20.26 54.23
 0 -3 -18 74.25 85.54
 0 3 18 94.51 92.02
 0 -3 -17 9.38 53.73
 0 3 17 65.11 57.05
 0 -3 -17 25.91 79.31
 0 3 17 103.64 88.11
 0 -3 -16 242.5 70.01
 0 3 16 237.27 62.78
 0 -3 -16 99.74 76.16
 0 3 16 76.9 83.13
 0 -3 -15 66.77 53.73
 0 3 15 204.96 68.02
 0 -3 -15 -11.54 74.91
 0 3 15 196.33 84.38
 0 -3 -14 3.74 47.75
 0 3 14 79.39 54.48
 0 -3 -14 45.1 75.49
 0 3 14 110.95 75.24
 0 -3 -13 33.63 47.01
 0 3 13 29.81 49.66
 0 -3 -13 -17.69 69.68
 0 3 13 -1.91 65.19
 0 -3 -12 26.41 41.11
 0 3 12 -44.02 38.04
 0 -3 -12 -32.8 59.96
 0 3 12 107.55 63.37
 0 -3 -11 924.33 148.41
 0 3 11 1436.73 222.74
 0 -3 -11 1357.01 233.45
 0 3 11 1572.93 268.91
 0 -3 -10 175.31 51.32
 0 3 10 204.3 60.71
 0 -3 -10 80.89 57.05
 0 3 10 235.86 71.5
 0 -3 -9 193.09 51.66
 0 3 9 51.57 41.94
 0 -3 -9 -37.12 44.18
 0 3 9 19.35 43.85
 0 -3 -8 208.87 50.08
 0 3 8 218.67 53.73
 0 -3 -8 441.57 84.96
 0 3 8 318.16 70.18
 0 -3 -7 41.77 33.63
 0 3 7 -13.95 32.55
 0 -3 -7 -0.17 32.55
 0 3 7 22.26 35.63
 0 -3 -6 145.17 38.45
 0 3 6 104.14 37.7
 0 -3 -6 331.45 65.36
 0 3 6 277.05 58.47
 0 -3 -5 681.24 108.38
 0 3 5 691.46 111.04
 0 -3 -5 1444.21 235.86
 0 3 5 1587.88 258.7
 0 -3 -4 2338.64 346.23
 0 3 4 2280.5 339.92
 0 -3 -3 495.63 82.63
 0 3 3 201.64 51.91
 0 -3 -2 415.16 70.84
 0 3 2 48.08 43.85
 0 -3 -1 2480.65 397.63
 0 3 1 2700.73 432.68
 0 -3 0 2028.04 329.78
 0 3 0 2106.93 344.15
 0 -3 1 37.21 16.69
 0 3 -1 93.93 21.92
 0 -3 1 -9.47 43.6
 0 3 -1 7.97 52.15
 0 -3 2 341.49 54.56
 0 3 -2 43.52 19.27
 0 -3 2 693.78 137.36
 0 3 -2 176.31 73.41
 0 -3 3 940.94 141.1
 0 3 -3 1077.13 161.28
 0 -3 3 445.64 95.17
 0 3 -3 1237.42 211.94
 0 -3 4 230.87 41.77
 0 3 -4 85.37 26.08
 0 -3 4 19.43 54.89
 0 3 -4 194.83 71.34
 0 -3 5 716.54 110.37
 0 3 -5 110.95 31.97
 0 -3 5 236.94 73.08
 0 3 -5 229.79 79.64
 0 -3 6 1364.48 205.05
 0 3 -6 1402.68 211.44
 0 -3 6 2052.12 343.74
 0 3 -6 1428.43 250.47
 0 -3 7 356.61 62.95
 0 3 -7 565.14 92.68
 0 -3 7 659.4 142.68
 0 3 -7 492.89 123.16
 0 -3 8 92.35 36.87
 0 3 -8 92.76 39.36
 0 -3 8 118.26 78.81
 0 3 -8 40.69 83.38
 0 -3 9 3.74 33.72
 0 3 -9 48.33 36.46
 0 -3 9 -7.47 86.95
 0 3 -9 23.09 88.45
 0 -3 10 91.52 40.36
 0 3 -10 150.23 47.75
 0 -3 10 -29.48 86.54
 0 3 -10 -5.65 98.99
 0 -3 11 -44.85 37.54
 0 3 -11 29.32 37.79
 0 -3 11 98.91 84.21
 0 3 -11 -108.71 94.51
 0 -3 12 52.15 42.94
 0 3 -12 47.67 38.62
 0 3 -12 -45.43 100.16
 0 -3 13 -24.33 46.09
 0 3 -13 35.79 42.44
 0 -3 13 -1.08 89.03
 0 3 -13 0.5 94.18
 0 -3 14 190.26 68.85
 0 3 -14 69.01 52.82
 0 -3 14 -3.49 85.79
 0 3 -14 80.31 102.73
 0 -3 15 -32.8 55.14
 0 3 -15 -7.97 51.74
 0 -3 15 87.12 89.11
 0 3 -15 -112.61 90.19
 0 -3 16 23.59 53.15
 0 3 -16 27.74 53.48
 0 -3 16 -30.4 78.98
 0 3 -16 11.79 99.16
 0 -3 17 26.08 53.57
 0 3 -17 6.15 55.23
 0 -3 17 63.03 93.01
 0 3 -17 -45.84 109.87
 0 -3 18 31.48 66.69
 0 3 -18 42.02 64.94
 0 -3 18 -22.76 99.41
 0 3 -18 17.36 110.45
 0 -3 19 -29.48 56.06
 0 3 -19 18.02 71.17
 0 -4 -22 -33.47 65.11
 0 4 22 -10.38 69.18
 0 -4 -22 -10.05 92.27
 0 4 22 39.45 93.6
 0 -4 -21 -19.1 69.59
 0 4 21 -4.15 66.02
 0 -4 -21 -59.21 86.95
 0 4 21 -36.29 90.02
 0 -4 -20 79.81 78.56
 0 4 20 28.32 67.44
 0 -4 -20 9.05 95.01
 0 4 20 95.26 88.03
 0 -4 -19 -7.64 68.02
 0 4 19 -22.42 59.63
 0 -4 -19 22.76 92.1
 0 4 19 -7.39 86.37
 0 -4 -18 57.97 67.6
 0 4 18 -26.16 50.66
 0 -4 -18 37.37 85.71
 0 4 18 -33.22 87.86
 0 -4 -17 -64.86 63.61
 0 4 17 25.41 51.82
 0 -4 -17 102.9 81.72
 0 4 17 67.35 78.07
 0 -4 -16 -23.92 61.54
 0 4 16 39.2 61.87
 0 -4 -16 -76.74 70.84
 0 4 16 -19.18 72.5
 0 -4 -15 210.86 74.66
 0 4 15 211.36 70.18
 0 -4 -15 145.17 75.24
 0 4 15 189.02 81.47
 0 -4 -14 81.55 56.64
 0 4 14 57.88 57.64
 0 -4 -14 7.81 69.76
 0 4 14 94.18 72.09
 0 -4 -13 86.62 55.14
 0 4 13 318.74 78.65
 0 -4 -13 93.35 65.69
 0 4 13 40.36 61.95
 0 -4 -12 167.09 53.15
 0 4 12 87.2 57.39
 0 -4 -12 109.37 61.04
 0 4 12 182.46 67.27
 0 -4 -11 90.52 44.35
 0 4 11 44.76 48.25
 0 -4 -11 72.25 54.73
 0 4 11 143.01 58.22
 0 -4 -10 -7.97 35.21
 0 4 10 36.38 44.68
 0 -4 -10 239.18 67.1
 0 4 10 68.43 51.82
 0 -4 -9 137.28 48.5
 0 4 9 114.44 47.01
 0 -4 -9 107.46 48.08
 0 4 9 228.96 62.95
 0 -4 -8 123.41 44.93
 0 4 8 63.61 49.33
 0 -4 -8 48.92 39.7
 0 4 8 334.27 71.75
 0 -4 -7 1203.37 186.28
 0 4 7 901.9 145.09
 0 -4 -7 1155.2 192.26
 0 4 7 1130.29 189.1
 0 -4 -6 879.48 138.19
 0 4 6 756.32 123.24
 0 -4 -6 706.24 121.08
 0 4 6 1209.18 199.73
 0 -4 -5 88.11 39.03
 0 4 5 109.13 49.91
 0 -4 -4 3003.85 443.56
 0 4 4 2059.59 310.18
 0 -4 -3 3072.78 454.94
 0 4 3 645.04 122.16
 0 -4 -1 2040.49 328.7
 0 4 1 2259.74 364.17
 0 -4 0 932.63 161.86
 0 4 0 686.23 128.56
 0 -4 1 2862.67 419.81
 0 4 -1 2934.92 430.69
 0 -4 1 3509.62 571.37
 0 4 -1 2601.07 432.6
 0 -4 2 623.03 95.17
 0 4 -2 599.86 92.02
 0 -4 2 514.23 124.66
 0 4 -2 387.59 109.46
 0 -4 3 47.34 20.93
 0 4 -3 61.21 22.76
 0 -4 3 205.38 80.06
 0 4 -3 89.78 84.04
 0 -4 4 37.12 19.85
 0 4 -4 21.43 21.68
 0 -4 4 171.83 77.4
 0 4 -4 32.89 71.26
 0 -4 5 195.91 39.45
 0 4 -5 179.22 38.29
 0 -4 5 289.76 85.21
 0 4 -5 181.54 90.94
 0 -4 6 185.36 41.44
 0 4 -6 127.65 34.55
 0 -4 6 219 88.7
 0 4 -6 94.43 71.75
 0 -4 7 83.55 31.23
 0 4 -7 47.59 26.58
 0 -4 7 99.74 86.79
 0 4 -7 -32.31 87.03
 0 -4 8 1499.85 226.97
 0 4 -8 1502.34 227.55
 0 -4 8 1289.74 242.33
 0 4 -8 1565.46 285.69
 0 -4 9 102.73 38.87
 0 4 -9 49.41 34.63
 0 -4 9 87.2 95.01
 0 4 -9 -30.23 104.06
 0 -4 10 57.64 45.59
 0 4 -10 77.82 44.1
 0 -4 10 90.19 88.2
 0 4 -10 23.67 98.99
 0 -4 11 34.88 47.01
 0 4 -11 -3.32 42.11
 0 -4 11 40.61 82.38
 0 4 -11 -85.46 107.38
 0 -4 12 55.64 45.93
 0 4 -12 83.96 45.26
 0 -4 12 42.77 89.86
 0 4 -12 3.74 106.05
 0 -4 13 2.66 50.24
 0 4 -13 -21.84 50.49
 0 -4 13 4.32 85.54
 0 4 -13 53.15 90.94
 0 -4 14 42.77 55.48
 0 4 -14 0.08 48.33
 0 -4 14 83.13 85.12
 0 4 -14 152.56 97.17
 0 -4 15 82.13 51.74
 0 4 -15 45.51 60.04
 0 -4 15 -23.67 89.69
 0 4 -15 -26.33 87.12
 0 -4 16 -8.89 57.88
 0 4 -16 -42.94 56.89
 0 -4 16 28.57 93.68
 0 4 -16 -98.16 109.79
 0 -4 17 -29.4 68.35
 0 4 -17 67.44 60.21
 0 -4 17 9.63 105.72
 0 4 -17 45.59 115.1
 0 -4 18 -42.02 67.02
 0 4 -18 92.43 63.37
 0 -4 18 86.62 109.87
 0 4 -18 28.49 105.31
 0 -5 -22 -70.76 67.6
 0 5 22 -45.93 65.19
 0 -5 -21 24.25 67.85
 0 5 21 -39.28 58.55
 0 -5 -21 80.72 92.35
 0 5 21 -142.93 90.44
 0 -5 -20 27.07 68.6
 0 5 20 -65.44 58.88
 0 -5 -20 8.89 94.51
 0 5 20 63.37 90.36
 0 -5 -19 58.38 74.91
 0 5 19 10.05 61.12
 0 -5 -19 24.08 83.63
 0 5 19 -78.81 82.63
 0 -5 -18 32.22 64.28
 0 5 18 29.65 52.24
 0 -5 -18 -143.59 80.39
 0 5 18 41.94 78.48
 0 -5 -17 135.29 69.43
 0 5 17 -9.47 60.38
 0 -5 -17 49.83 76.57
 0 5 17 178.47 86.79
 0 -5 -16 78.48 66.94
 0 5 16 70.09 68.85
 0 -5 -16 26.66 69.01
 0 5 16 30.98 69.18
 0 -5 -15 54.65 55.89
 0 5 15 168.34 76.16
 0 -5 -15 187.11 76.57
 0 5 15 101.4 66.44
 0 -5 -14 -13.37 56.97
 0 5 14 17.52 63.03
 0 -5 -14 75.82 72.17
 0 5 14 44.43 64.86
 0 -5 -13 107.96 54.89
 0 5 13 193.42 68.02
 0 -5 -13 -10.71 58.55
 0 5 13 125.9 61.04
 0 -5 -12 1935.85 295.15
 0 5 12 2425.01 366.82
 0 -5 -12 1896.82 317.33
 0 5 12 1641.86 276.05
 0 -5 -11 124.82 49.16
 0 5 11 233.95 61.95
 0 -5 -11 249.14 68.1
 0 5 11 123.41 53.9
 0 -5 -10 1049.73 169.92
 0 5 10 1014.02 171.33
 0 -5 -10 433.76 90.11
 0 5 10 529.43 102.15
 0 -5 -9 236.77 64.78
 0 5 9 296.07 71.01
 0 -5 -9 25.66 41.69
 0 5 9 184.03 54.98
 0 -5 -8 470.38 83.63
 0 5 8 336.26 72.33
 0 -5 -8 594.46 106.55
 0 5 8 685.81 120.09
 0 -5 -7 254.96 57.22
 0 5 7 162.61 53.65
 0 -5 -7 452.86 83.05
 0 -5 -6 904.39 142.51
 0 5 6 780.49 133.46
 0 -5 -5 5235.36 767.78
 0 5 5 4668.97 689.72
 0 -5 -4 271.32 60.63
 0 5 4 142.68 70.18
 0 -5 -2 67.19 27.74
 0 5 2 39.28 24.17
 0 -5 -1 1032.29 173.57
 0 5 1 597.61 107.13
 0 -5 0 298.31 76.82
 0 5 0 202.22 67.77
 0 -5 1 1169.32 212.6
 0 5 -1 744.53 152.56
 0 -5 2 55.81 19.77
 0 -5 2 275.22 98.5
 0 -5 3 192.67 35.54
 0 5 -3 268 47.09
 0 -5 3 431.27 121.75
 0 5 -3 186.36 96.09
 0 -5 4 308.19 52.82
 0 5 -4 126.4 32.06
 0 -5 4 110.37 80.22
 0 5 -4 424.87 123.49
 0 -5 5 2463.21 365.41
 0 5 -5 1895.16 282.2
 0 -5 5 2227.35 377.54
 0 5 -5 2503.07 426.87
 0 -5 6 19.02 29.57
 0 5 -6 4.32 23.75
 0 -5 6 99.99 92.43
 0 5 -6 63.45 92.02
 0 -5 7 39.12 30.15
 0 5 -7 11.88 25.91
 0 -5 7 106.8 83.71
 0 5 -7 42.52 90.85
 0 -5 8 299.47 60.29
 0 5 -8 339 65.44
 0 -5 8 -58.88 94.84
 0 5 -8 -109.79 99.33
 0 -5 9 132.3 45.18
 0 5 -9 142.34 45.26
 0 -5 9 280.95 107.63
 0 5 -9 259.69 113.94
 0 -5 10 13.62 41.19
 0 5 -10 104.56 50.08
 0 -5 10 -55.31 69.84
 0 5 -10 57.88 111.04
 0 -5 11 117.51 51.57
 0 5 -11 95.92 45.68
 0 -5 11 229.55 101.15
 0 5 -11 309.35 123.74
 0 -5 12 98.16 49.08
 0 5 -12 51.16 50.08
 0 -5 12 19.35 91.19
 0 5 -12 -94.01 111.95
 0 -5 13 -46.42 47.67
 0 5 -13 55.31 56.06
 0 -5 13 76.24 94.84
 0 5 -13 -74.16 115.94
 0 -5 14 -41.94 46.59
 0 5 -14 -3.49 54.23
 0 -5 14 2.91 95.67
 0 5 -14 223.48 122.16
 0 -5 15 3.82 60.96
 0 5 -15 -33.97 54.4
 0 -5 15 -105.64 102.15
 0 5 -15 7.72 116.6
 0 -5 16 67.68 66.44
 0 5 -16 14.62 60.21
 0 -5 16 100.07 104.56
 0 5 -16 28.9 112.61
 0 -5 17 25.41 70.26
 0 5 -17 98.25 71.34
 0 -5 17 99.16 101.73
 0 5 -17 -29.23 112.45
 0 -6 -22 43.02 74.99
 0 6 22 53.15 69.26
 0 -6 -22 61.37 98.25
 0 6 22 2.49 94.26
 0 -6 -21 -3.99 77.48
 0 6 21 144.34 77.15
 0 -6 -20 -8.14 77.57
 0 6 20 70.84 67.44
 0 -6 -20 -22.84 90.27
 0 6 20 79.89 92.43
 0 -6 -19 52.9 69.59
 0 6 19 -40.28 63.86
 0 -6 -19 93.6 92.93
 0 6 19 35.13 81.14
 0 -6 -18 112.12 72.25
 0 6 18 81.8 66.94
 0 -6 -18 50.74 81.47
 0 6 18 7.14 77.48
 0 -6 -17 -8.22 58.96
 0 6 17 21.26 57.3
 0 -6 -17 -51.66 74.49
 0 6 17 17.27 74.49
 0 -6 -16 66.94 58.55
 0 6 16 96.25 62.37
 0 -6 -16 143.09 79.39
 0 6 16 -14.62 63.28
 0 -6 -15 74.49 64.69
 0 6 15 60.04 64.45
 0 -6 -15 89.11 70.67
 0 6 15 -24.25 61.21
 0 -6 -14 358.27 86.87
 0 6 14 250.31 76.99
 0 -6 -14 191.34 77.98
 0 6 14 337.92 88.86
 0 -6 -13 -55.81 55.23
 0 6 13 -26.66 52.82
 0 -6 -13 79.73 59.46
 0 6 13 88.2 59.88
 0 -6 -12 96.83 54.73
 0 6 12 75.16 56.47
 0 -6 -12 206.37 66.27
 0 6 12 87.28 54.15
 0 -6 -11 29.15 45.68
 0 6 11 -6.64 51.99
 0 -6 -11 -10.88 39.36
 0 6 11 135.78 53.82
 0 -6 -10 215.26 57.97
 0 6 10 218.67 60.29
 0 -6 -10 270.32 63.53
 0 6 10 139.19 49.16
 0 -6 -9 653.26 108.21
 0 6 9 808.64 133.13
 0 -6 -9 1001.56 169.83
 0 6 9 847.92 145.5
 0 -6 -8 82.47 47.5
 0 6 8 -16.36 48.83
 0 -6 -7 294.24 58.63
 0 6 7 231.46 74.66
 0 -6 -6 5128.22 752.33
 0 6 6 4738.73 702.09
 0 -6 -5 907.72 141.85
 0 6 5 196.16 100.32
 0 -6 -4 607.91 99.08
 0 6 4 -93.43 77.48
 0 -6 -2 483.26 86.62
 0 6 2 288.92 58.8
 0 -6 -1 1994.82 325.71
 0 6 1 2885.09 466.73
 0 -6 0 177.64 73.83
 0 6 0 304.21 84.79
 0 -6 1 651.85 138.44
 0 6 -1 376.13 110.12
 0 -6 2 204.46 37.54
 0 6 -2 208.95 38.78
 0 -6 2 225.06 100.07
 0 6 -2 292.08 109.87
 0 -6 3 1597.85 237.52
 0 6 -3 1493.21 221.99
 0 -6 3 1144.4 210.53
 0 6 -3 1389.4 268.41
 0 -6 4 178.97 37.95
 0 6 -4 124.16 30.56
 0 -6 4 107.13 95.01
 0 6 -4 110.95 120.84
 0 -6 5 85.46 33.39
 0 6 -5 62.87 25.99
 0 -6 5 -105.31 87.03
 0 6 -5 435.26 139.85
 0 -6 6 646.11 106.63
 0 6 -6 867.85 134.7
 0 -6 6 648.27 152.48
 0 6 -6 387.25 135.7
 0 -6 7 1464.14 222.9
 0 6 -7 1591.2 239.76
 0 -6 7 1693.35 309.19
 0 6 -7 1544.7 299.31
 0 -6 8 123.99 41.61
 0 6 -8 81.72 35.54
 0 -6 8 110.79 98.58
 0 6 -8 265.51 142.18
 0 -6 9 213.1 54.31
 0 6 -9 141.18 44.02
 0 -6 9 146.91 99.16
 0 6 -9 158.62 107.46
 0 -6 10 335.02 69.35
 0 6 -10 84.21 45.76
 0 -6 10 50.66 105.06
 0 6 -10 -103.81 102.73
 0 -6 11 -11.21 39.61
 0 6 -11 -38.12 42.52
 0 -6 11 45.18 100.99
 0 6 -11 -7.97 99.82
 0 -6 12 -27.41 45.43
 0 6 -12 75.66 52.07
 0 -6 12 145.09 102.9
 0 6 -12 -28.65 107.63
 0 -6 13 -28.82 44.68
 0 6 -13 25.33 43.35
 0 -6 13 60.13 92.1
 0 6 -13 50.74 116.85
 0 -6 14 83.38 56.56
 0 6 -14 -14.53 57.05
 0 -6 14 -7.56 93.84
 0 6 -14 27.82 110.12
 0 -6 15 -3.82 56.97
 0 6 -15 142.34 62.37
 0 -6 15 48.83 99.91
 0 6 -15 -62.95 100.41
 0 -6 16 -12.29 58.8
 0 6 -16 65.53 70.18
 0 -6 16 -37.37 88.2
 0 6 -16 40.28 103.39
 0 -6 17 48.17 70.76
 0 6 -17 -2.33 62.45
 0 -7 -22 -25.41 77.15
 0 7 22 -74.99 75.99
 0 -7 -22 74.58 97.91
 0 7 22 42.94 92.85
 0 -7 -21 -11.54 77.15
 0 7 21 69.01 71.84
 0 -7 -21 -129.14 90.52
 0 7 21 74.74 83.05
 0 -7 -20 -19.27 68.43
 0 7 20 10.63 67.52
 0 -7 -20 180.3 104.47
 0 7 20 -48.33 81.3
 0 -7 -19 76.07 72.17
 0 7 19 34.88 59.3
 0 -7 -19 52.57 88.36
 0 7 19 -37.7 70.26
 0 -7 -18 189.6 81.72
 0 7 18 34.46 60.54
 0 -7 -18 117.68 83.55
 0 7 18 34.05 69.84
 0 -7 -17 40.86 72.42
 0 7 17 -11.54 59.63
 0 -7 -17 -3.49 72.5
 0 7 17 20.1 69.26
 0 -7 -16 -12.54 66.36
 0 7 16 114.69 66.94
 0 -7 -16 6.15 71.67
 0 7 16 -12.71 64.61
 0 -7 -15 -27.49 65.19
 0 7 15 -0.5 50.74
 0 -7 -15 4.07 68.6
 0 7 15 11.54 62.45
 0 -7 -14 115.52 64.28
 0 7 14 127.98 57.05
 0 -7 -14 -14.62 62.45
 0 7 14 171 67.93
 0 -7 -13 102.56 55.81
 0 7 13 65.19 52.98
 0 -7 -13 133.87 54.48
 0 7 13 47.09 46.17
 0 -7 -12 1052.22 169.25
 0 7 12 1705.81 263.76
 0 -7 -12 1572.1 262.35
 0 7 12 1400.19 235.11
 0 -7 -11 -5.81 33.8
 0 7 11 30.4 44.26
 0 -7 -11 21.26 38.7
 0 7 11 88.03 42.11
 0 -7 -10 25.16 34.13
 0 7 10 50.16 47.25
 0 -7 -10 19.02 38.78
 0 7 10 6.73 32.55
 0 -7 -9 195.83 52.65
 0 7 9 -73.83 68.85
 0 -7 -8 271.07 58.3
 0 7 8 432.6 92.93
 0 -7 -7 2574.49 381.11
 0 7 7 2290.47 351.71
 0 -7 -6 294.82 61.46
 0 7 6 104.47 77.32
 0 -7 -5 115.52 37.12
 0 7 5 -55.89 119.84
 0 -7 -3 12.46 34.63
 0 7 3 53.23 33.39
 0 -7 -2 76.82 43.68
 0 7 2 69.59 39.95
 0 -7 -1 119.17 53.73
 0 7 1 95.09 57.3
 0 -7 0 1057.2 192.59
 0 7 0 1049.73 194.75
 0 -7 1 122.83 79.89
 0 7 -1 15.86 97.08
 0 -7 2 130.72 30.15
 0 7 -2 54.23 22.09
 0 -7 2 130.8 98.33
 0 7 -2 7.47 122.99
 0 -7 3 1531.41 229.55
 0 7 -3 1494.04 222.49
 0 -7 3 566.06 154.05
 0 7 -3 645.45 194.25
 0 -7 4 284.94 54.56
 0 7 -4 108.79 29.07
 0 -7 4 151.56 103.81
 0 7 -4 -176.89 137.61
 0 -7 5 30.4 26.41
 0 7 -5 40.53 26.16
 0 -7 5 42.94 96.92
 0 7 -5 185.36 130.14
 0 -7 6 1559.64 236.69
 0 7 -6 1199.22 182.54
 0 -7 6 1377.77 268.74
 0 7 -6 1476.6 293.99
 0 -7 7 1366.97 209.45
 0 7 -7 1491.55 225.97
 0 -7 7 1709.96 321.4
 0 7 -7 1116.17 245.49
 0 -7 8 19.02 35.13
 0 7 -8 33.8 31.56
 0 -7 8 -35.46 101.65
 0 7 -8 140.02 130.39
 0 -7 9 30.31 36.04
 0 7 -9 11.54 37.37
 0 -7 9 118.76 108.54
 0 7 -9 40.53 125.82
 0 -7 10 39.7 42.6
 0 7 -10 43.52 47.25
 0 -7 10 7.14 100.49
 0 7 -10 43.77 110.62
 0 -7 11 40.94 40.53
 0 7 -11 -16.94 48.5
 0 -7 11 11.71 91.77
 0 7 -11 63.2 104.39
 0 -7 12 130.22 57.3
 0 7 -12 103.56 54.4
 0 -7 12 5.98 89.94
 0 7 -12 -35.05 106.47
 0 -7 13 14.45 52.98
 0 7 -13 46.26 57.39
 0 -7 13 23.25 93.43
 0 7 -13 3.74 89.11
 0 -7 14 59.96 57.3
 0 7 -14 2.57 58.55
 0 -7 14 8.39 94.18
 0 7 -14 104.14 117.93
 0 -7 15 49.91 62.29
 0 7 -15 47.42 65.28
 0 -7 15 19.85 97.5
 0 7 -15 44.85 104.23
 0 -7 16 -59.05 61.79
 0 7 -16 41.27 72
 0 -7 16 -8.22 101.57
 0 7 -16 165.52 117.18
 0 -8 -22 -36.04 76.74
 0 8 22 -38.53 74.25
 0 -8 -22 130.14 99.24
 0 8 22 -35.54 80.22
 0 -8 -21 2.82 70.67
 0 8 21 60.96 67.27
 0 -8 -21 -34.05 90.94
 0 8 21 -158.37 88.28
 0 -8 -20 6.23 73.17
 0 8 20 -25.25 54.81
 0 -8 -20 -90.61 86.62
 0 8 20 68.18 82.3
 0 -8 -19 -28.65 74.41
 0 8 19 72.92 59.79
 0 -8 -19 27.32 87.37
 0 8 19 85.29 82.3
 0 -8 -18 -4.07 74.91
 0 8 18 -28.57 60.54
 0 -8 -18 50.74 84.46
 0 8 18 37.29 69.43
 0 -8 -17 2.99 68.02
 0 8 17 -18.1 62.54
 0 -8 -17 -92.6 75.91
 0 8 17 26.49 65.53
 0 -8 -16 29.32 58.8
 0 8 16 31.64 52.24
 0 -8 -16 16.44 68.6
 0 8 16 68.51 60.96
 0 -8 -15 198.57 69.76
 0 8 15 183.95 62.95
 0 -8 -15 321.06 88.7
 0 8 15 306.45 88.36
 0 -8 -14 38.45 59.63
 0 8 14 33.39 52.15
 0 -8 -14 39.28 61.12
 0 8 14 27.74 54.15
 0 -8 -13 50.41 53.98
 0 8 13 140.68 67.27
 0 -8 -13 105.06 53.48
 0 8 13 130.97 52.65
 0 -8 -12 152.23 51.99
 0 8 12 203.3 68.85
 0 -8 -12 140.43 54.98
 0 8 12 161.61 52.9
 0 -8 -11 54.48 41.77
 0 8 11 112.95 66.77
 0 -8 -10 326.63 64.69
 0 8 10 18.44 82.3
 0 -8 -9 14.2 29.73
 0 8 9 10.05 62.37
 0 -8 -8 228.8 49.58
 0 8 8 256.95 97.58
 0 -8 -7 465.07 79.56
 0 8 7 162.44 103.56
 0 -8 -6 11.29 30.31
 0 8 6 247.82 152.81
 0 -8 -3 498.87 95.59
 0 8 3 508.67 95.26
 0 -8 -2 43.77 46.42
 0 8 2 101.9 46.59
 0 -8 -1 736.64 136.86
 0 8 1 617.8 124.74
 0 -8 0 105.06 72.25
 0 8 0 -59.71 78.56
 0 -8 1 -47.09 73.25
 0 8 -1 16.03 96.5
 0 -8 2 110.62 28.73
 0 8 -2 116.6 27.32
 0 -8 2 196.74 105.89
 0 8 -2 208.53 129.14
 0 -8 3 46.84 25.66
 0 8 -3 99.08 26.33
 0 -8 3 -9.14 120.67
 0 8 -3 166.43 167.01
 0 -8 4 1104.54 169.58
 0 8 -4 1338.74 200.48
 0 -8 4 1678.4 309.35
 0 8 -4 1209.18 246.65
 0 -8 5 8.47 27.9
 0 8 -5 108.21 32.72
 0 -8 5 -0.33 100.41
 0 8 -5 284.69 156.96
 0 -8 6 129.72 39.53
 0 8 -6 78.65 33.14
 0 -8 6 210.53 133.62
 0 8 -6 195.74 153.22
 0 -8 7 49.99 34.13
 0 8 -7 270.65 55.56
 0 -8 7 17.36 106.47
 0 8 -7 107.88 136.95
 0 -8 8 226.14 56.14
 0 8 -8 247.82 58.47
 0 -8 8 281.53 117.6
 0 8 -8 168.75 122.66
 0 -8 9 -29.9 44.43
 0 8 -9 5.98 43.68
 0 -8 9 41.27 99.74
 0 8 -9 1.08 135.2
 0 -8 10 30.23 49.16
 0 8 -10 38.78 46.84
 0 -8 10 55.14 88.53
 0 8 -10 117.76 119.17
 0 -8 11 5.56 47.09
 0 8 -11 22.09 47.01
 0 -8 11 109.46 96.92
 0 8 -11 54.4 127.73
 0 -8 12 -45.26 53.82
 0 8 -12 98.5 58.22
 0 -8 12 6.48 97.66
 0 8 -12 -44.6 110.87
 0 -8 13 -37.45 58.72
 0 8 -13 71.17 64.94
 0 -8 13 -98.66 98.74
 0 8 -13 31.14 103.89
 0 -8 14 26.33 56.31
 0 8 -14 37.62 61.21
 0 -8 14 35.05 98.58
 0 -8 15 117.85 66.69
 0 8 -15 19.68 67.68
 0 -8 15 1.58 90.11
 0 8 -15 -40.44 99.33
 0 -9 -23 -3.4 82.3
 0 9 23 -1.74 75.82
 0 -9 -22 -7.23 77.98
 0 9 22 7.47 70.59
 0 -9 -22 -47.09 103.06
 0 9 22 -88.61 87.62
 0 -9 -21 -53.4 82.97
 0 9 21 -6.48 66.27
 0 -9 -21 -12.46 96.75
 0 9 21 67.77 83.88
 0 -9 -20 -8.8 79.81
 0 9 20 56.8 62.54
 0 -9 -20 35.71 89.03
 0 9 20 22.01 73.91
 0 -9 -19 -38.78 80.56
 0 9 19 2.24 57.64
 0 -9 -19 64.36 92.02
 0 9 19 28.07 77.65
 0 -9 -18 -59.05 75.74
 0 9 18 66.44 67.35
 0 -9 -18 3.74 77.9
 0 9 18 58.72 70.26
 0 -9 -17 16.86 73.08
 0 -9 -17 188.77 81.97
 0 9 17 274.31 85.79
 0 -9 -16 102.23 67.68
 0 9 16 87.37 58.96
 0 -9 -16 116.18 68.93
 0 9 16 85.95 62.12
 0 -9 -15 46.34 61.04
 0 9 15 56.14 59.71
 0 -9 -15 31.56 64.03
 0 9 15 166.51 68.93
 0 -9 -14 109.96 60.29
 0 9 14 50.99 63.2
 0 -9 -14 20.35 57.22
 0 9 14 130.14 60.71
 0 -9 -13 53.07 54.15
 0 9 13 -2.82 53.57
 0 -9 -13 52.15 52.57
 0 9 13 -2.91 46.59
 0 -9 -12 134.62 50.08
 0 9 12 11.13 84.13
 0 -9 -11 213.85 50.41
 0 9 11 214.76 100.24
 0 -9 -10 479.77 77.4
 0 9 10 977.48 170.5
 0 -9 -9 18.35 29.48
 0 9 9 -81.22 76.16
 0 -9 -8 39.28 28.57
 0 9 8 -45.1 102.23
 0 -9 -7 34.63 36.29
 0 9 7 64.2 182.79
 0 -9 -6 557.42 92.18
 0 9 6 -221.32 191.43
 0 -9 -4 35.79 40.2
 0 -9 -3 70.59 44.68
 0 9 3 61.54 50.66
 0 -9 -2 292.83 75.41
 0 9 2 254.21 70.84
 0 -9 -1 70.34 58.63
 0 9 1 254.04 87.86
 0 -9 0 -35.13 76.49
 0 9 0 53.9 99.24
 0 -9 1 497.87 121.25
 0 9 -1 291.33 134.37
 0 -9 2 19.27 17.94
 0 9 -2 17.61 18.19
 0 -9 2 47.59 99.74
 0 9 -2 152.31 150.57
 0 -9 3 18.35 25.58
 0 9 -3 120.42 29.81
 0 -9 3 32.64 84.21
 0 9 -3 -86.79 157.29
 0 -9 4 87.53 29.57
 0 9 -4 28.49 24.42
 0 -9 4 -93.84 118.34
 0 9 -4 158.37 114.19
 0 -9 5 28.07 27.49
 0 9 -5 170.75 41.27
 0 -9 5 29.48 105.31
 0 9 -5 375.38 168.84
 0 -9 6 74.33 32.55
 0 9 -6 -13.29 31.97
 0 -9 6 42.69 124.24
 0 9 -6 13.37 128.64
 0 -9 7 -2.91 30.64
 0 9 -7 86.04 37.54
 0 -9 7 57.05 105.14
 0 9 -7 -55.48 133.71
 0 -9 8 -37.37 34.55
 0 9 -8 79.39 44.93
 0 -9 8 -8.55 101.07
 0 9 -8 42.27 131.22
 0 -9 9 107.22 48.67
 0 9 -9 48.42 47.75
 0 -9 9 150.65 101.4
 0 9 -9 19.35 118.68
 0 -9 10 74.33 53.4
 0 9 -10 37.12 48.42
 0 -9 10 -29.4 90.52
 0 9 -10 -26.58 132.05
 0 -9 11 25.5 46.92
 0 9 -11 80.39 54.4
 0 -9 11 -59.13 94.59
 0 9 -11 31.23 110.62
 0 -9 12 44.93 49.16
 0 9 -12 52.82 55.81
 0 -9 12 -7.47 86.87
 0 9 -12 -54.73 130.72
 0 -9 13 52.9 62.04
 0 9 -13 123.16 65.36
 0 -9 13 30.89 96
 0 9 -13 -98.91 105.64
 0 -9 14 7.89 65.69
 0 9 -14 62.95 64.53
 0 -9 14 -81.64 102.48
 0 9 -14 -6.23 113.94
 0 -9 15 -12.96 59.79
 0 9 -15 91.27 60.46
 0 -9 15 24.5 109.62
 0 9 -15 3.65 111.12
 0 -10 -23 33.47 88.45
 0 10 23 -2.91 70.26
 0 -10 -23 48.08 97.25
 0 10 23 -18.1 87.45
 0 -10 -22 -86.62 80.64
 0 10 22 5.07 66.02
 0 -10 -22 26.41 95.75
 0 10 22 7.31 89.19
 0 10 21 -57.22 68.02
 0 -10 -21 -34.13 94.18
 0 10 21 40.86 78.4
 0 -10 -20 54.81 75.57
 0 10 20 67.1 69.93
 0 -10 -20 49.08 86.12
 0 10 20 18.93 80.64
 0 -10 -19 -6.15 74.58
 0 10 19 38.62 55.14
 0 -10 -19 30.64 84.88
 0 10 19 74.33 76.65
 0 -10 -18 7.56 72.58
 0 10 18 45.59 56.14
 0 -10 -18 104.81 72.33
 0 10 18 -29.23 71.75
 0 -10 -17 80.14 73.66
 0 10 17 33.39 57.8
 0 -10 -17 -81.47 69.59
 0 10 17 67.85 67.93
 0 -10 -16 -5.98 64.2
 0 10 16 139.85 67.02
 0 -10 -16 -8.14 65.28
 0 10 16 18.19 59.55
 0 -10 -15 59.38 60.38
 0 10 15 72.09 63.78
 0 -10 -15 -26.74 57.47
 0 10 15 55.23 60.96
 0 -10 -14 94.43 55.14
 0 10 14 132.88 74.08
 0 -10 -14 65.44 57.72
 0 -10 -13 64.69 45.76
 0 10 13 379.45 100.99
 0 -10 -12 -2.66 38.45
 0 10 12 82.38 85.12
 0 -10 -11 37.45 31.56
 0 10 11 37.7 91.35
 0 -10 -10 270.82 53.57
 0 10 10 361.67 97.33
 0 -10 -9 514.57 83.13
 0 10 9 1239.08 235.61
 0 -10 -8 204.55 63.61
 0 10 8 215.01 361.01
 0 -10 -7 55.56 34.38
 0 10 7 381.94 279.04
 0 -10 -4 53.65 38.37
 0 10 4 11.21 44.1
 0 -10 -3 46.67 50.91
 0 10 3 93.93 50.66
 0 -10 -2 -10.55 52.24
 0 10 2 101.98 60.96
 0 -10 -1 -70.51 67.19
 0 10 1 -63.78 72
 0 -10 0 142.84 97.17
 0 10 0 169.83 119.92
 0 -10 1 534.33 130.8
 0 10 -1 155.22 124.82
 0 10 -2 35.13 22.92
 0 -10 2 90.52 110.04
 0 10 -2 140.85 111.7
 0 -10 3 88.11 31.48
 0 10 -3 83.55 30.06
 0 -10 3 74.08 117.51
 0 10 -3 61.46 170.83
 0 -10 4 71.5 29.57
 0 10 -4 139.77 38.04
 0 -10 4 74 117.6
 0 10 -4 108.71 156.71
 0 -10 5 66.94 33.39
 0 10 -5 24.5 31.97
 0 -10 5 169.09 140.77
 0 10 -5 110.87 155.47
 0 -10 6 30.98 30.73
 0 10 -6 34.13 33.3
 0 -10 6 124.41 123.66
 0 10 -6 92.43 143.09
 0 -10 7 -8.97 33.47
 0 10 -7 9.05 37.7
 0 -10 7 254.87 127.65
 0 10 -7 -189.18 126.65
 0 -10 8 163.44 51.57
 0 10 -8 127.89 46.76
 0 -10 8 8.22 88.53
 0 10 -8 -69.59 117.76
 0 -10 9 57.47 43.19
 0 10 -9 136.53 55.81
 0 -10 9 75.49 97.91
 0 10 -9 25.99 115.6
 0 -10 10 -2.57 48.75
 0 10 -10 198.73 67.02
 0 -10 10 106.63 108.38
 0 10 -10 -13.04 123.82
 0 -10 11 56.97 56.97
 0 10 -11 -3.32 50.58
 0 -10 11 8.22 91.85
 0 10 -11 -156.96 119.84
 0 -10 12 16.78 57.47
 0 10 -12 70.01 56.14
 0 -10 12 56.97 102.15
 0 10 -12 196.41 136.37
 0 -10 13 10.38 57.39
 0 10 -13 -17.69 57.97
 0 -10 13 29.98 102.73
 0 10 -13 3.82 123.74
 0 -10 14 12.87 63.86
 0 10 -14 -87.03 66.11
 0 -10 14 17.19 108.79
 0 10 -14 10.88 120.17
 0 -11 -23 48.25 87.45
 0 11 23 73.25 77.73
 0 -11 -23 81.22 101.98
 0 11 23 -60.96 82.63
 0 -11 -22 -49.25 86.87
 0 11 22 7.64 77.4
 0 -11 -22 -8.47 94.43
 0 11 22 -61.95 81.14
 0 -11 -21 95.67 81.72
 0 11 21 5.48 67.93
 0 -11 -21 -34.13 83.96
 0 11 21 -74.66 71.26
 0 -11 -20 -8.14 65.19
 0 11 20 56.22 64.45
 0 11 20 71.01 72.09
 0 -11 -19 115.35 79.48
 0 11 19 73.41 58.22
 0 -11 -19 7.14 75.91
 0 11 19 109.62 75.82
 0 -11 -18 -2.24 70.51
 0 11 18 74.66 57.72
 0 -11 -18 -12.46 67.77
 0 11 18 20.51 64.53
 0 -11 -17 36.87 61.29
 0 11 17 -25.33 62.7
 0 -11 -17 86.7 71.26
 0 11 17 61.79 64.94
 0 -11 -16 159.12 71.84
 0 11 16 292.5 83.38
 0 -11 -16 473.13 108.63
 0 11 16 247.57 80.47
 0 -11 -15 62.87 52.32
 0 11 15 -27.49 66.77
 0 -11 -14 73.91 47.84
 0 11 14 46.26 68.35
 0 -11 -13 74.08 45.18
 0 11 13 10.21 69.68
 0 -11 -12 34.96 37.37
 0 11 12 92.52 65.86
 0 -11 -11 79.89 39.2
 0 11 11 52.4 112.45
 0 -11 -10 31.31 28.24
 0 11 10 98.83 122.25
 0 -11 -9 133.54 45.51
 0 11 9 -60.38 271.82
 0 -11 -8 85.62 38.53
 0 11 8 83.55 315.08
 0 11 7 364.91 333.52
 0 -11 -5 183.79 49.58
 0 -11 -4 -34.63 47.84
 0 11 4 82.8 49.83
 0 -11 -3 1263.99 218.25
 0 11 3 1181.78 204.38
 0 -11 -2 95.67 67.02
 0 11 2 -0.58 74.16
 0 -11 -1 92.93 68.43
 0 11 1 57.05 80.22
 0 -11 0 18.69 89.44
 0 11 0 -93.43 110.04
 0 -11 1 -130.8 91.93
 0 11 -1 115.27 117.76
 0 -11 2 133.87 114.11
 0 11 -2 25.16 133.79
 0 -11 3 31.48 26.99
 0 11 -3 23.5 29.15
 0 -11 3 63.45 115.52
 0 11 -3 12.46 145.42
 0 -11 4 17.11 27.49
 0 11 -4 19.93 28.73
 0 -11 4 -158.04 122.99
 0 11 -4 2.74 142.84
 0 -11 5 167.26 40.69
 0 11 -5 187.77 48.58
 0 -11 5 161.28 132.21
 0 11 -5 133.04 154.8
 0 -11 6 8.55 28.98
 0 11 -6 71.17 37.04
 0 -11 6 132.46 91.35
 0 11 -6 -107.3 138.77
 0 -11 7 -2.33 36.54
 0 11 -7 29.15 42.69
 0 -11 7 -134.21 110.7
 0 11 -7 -43.85 129.97
 0 -11 8 20.85 38.12
 0 11 -8 45.43 47.34
 0 -11 8 -2.24 98.41
 0 11 -8 -6.15 113.69
 0 -11 9 37.45 47.92
 0 11 -9 20.68 49.08
 0 -11 9 23 90.11
 0 11 -9 -98.91 117.1
 0 -11 10 31.39 50.08
 0 11 -10 -13.12 52.57
 0 -11 10 11.79 99.24
 0 11 -10 -80.81 114.94
 0 -11 11 -20.1 51.82
 0 11 -11 -2.66 52.65
 0 -11 11 51.32 115.77
 0 11 -11 14.62 129.39
 0 -11 12 86.04 63.53
 0 11 -12 -9.47 54.81
 0 -11 12 -20.26 100.49
 0 11 -12 -18.6 131.3
 0 -11 13 52.65 61.21
 0 11 -13 45.59 60.29
 0 -12 -22 -47.25 83.3
 0 12 22 -89.44 74.74
 0 -12 -22 47.92 82.47
 0 12 22 -72.92 76.9
 0 -12 -21 0.5 67.77
 0 12 21 48.5 67.1
 0 -12 -21 20.85 78.9
 0 12 21 44.02 75.99
 0 -12 -20 84.63 77.48
 0 12 20 55.06 60.87
 0 -12 -20 -21.43 80.89
 0 12 20 43.77 70.84
 0 -12 -19 47.75 69.18
 0 12 19 134.04 65.44
 0 -12 -19 131.71 82.8
 0 12 19 30.48 65.53
 0 -12 -18 34.3 63.2
 0 12 18 40.69 60.13
 0 -12 -18 13.04 68.6
 0 12 18 -31.72 63.12
 0 -12 -17 6.23 60.96
 0 12 17 7.64 52.15
 0 -12 -17 26.74 67.77
 0 -12 -16 -48.83 50.49
 0 12 16 3.65 60.29
 0 -12 -15 -38.45 48.83
 0 12 15 174.57 83.05
 0 -12 -14 -53.98 45.68
 0 12 14 -37.7 70.76
 0 -12 -13 39.61 42.77
 0 12 13 49.91 88.2
 0 -12 -12 935.95 148.66
 0 12 12 1475.77 255.12
 0 -12 -11 28.98 32.22
 0 12 11 -102.98 117.35
 0 -12 -10 40.53 47.17
 0 12 10 49.5 188.1
 0 -12 -9 167.92 49
 0 12 9 333.44 247.07
 0 -12 -8 63.45 34.55
 0 12 8 -165.27 279.79
 0 -12 -5 1552.17 258.45
 0 12 5 1873.57 307.61
 0 -12 -4 41.27 45.59
 0 12 4 21.09 46.34
 0 -12 -3 90.27 63.95
 0 12 3 21.43 60.63
 0 -12 -2 236.69 88.36
 0 12 2 313.67 113.86
 0 -12 -1 99.41 82.8
 0 12 1 -9.14 83.38
 0 -12 0 44.35 94.51
 0 12 0 76.82 108.13
 0 -12 1 110.04 89.03
 0 12 -1 -21.68 90.36
 0 -12 2 63.86 92.52
 0 12 -2 97 114.44
 0 -12 3 20.26 29.65
 0 12 -3 11.21 31.56
 0 -12 3 113.28 123.99
 0 12 -3 88.03 147.33
 0 -12 4 45.93 32.39
 0 12 -4 97.33 37.7
 0 -12 4 43.1 133.54
 0 12 -4 -46.84 135.87
 0 -12 5 -2.91 35.21
 0 12 -5 33.88 37.45
 0 -12 5 12.54 112.86
 0 12 -5 -9.38 98.99
 0 -12 6 -6.64 38.95
 0 12 -6 -13.37 38.37
 0 -12 6 -102.98 95.09
 0 12 -6 30.31 129.97
 0 -12 7 65.77 46.84
 0 12 -7 94.67 50.33
 0 -12 7 -53.9 97.66
 0 12 -7 81.97 134.87
 0 -12 8 12.04 43.43
 0 12 -8 25.16 48.17
 0 -12 8 -32.8 105.8
 0 12 -8 46.92 125.15
 0 -12 9 122.58 55.56
 0 12 -9 21.01 58.13
 0 -12 9 -34.88 103.39
 0 12 -9 -38.2 121.42
 0 -12 10 -0.08 48.83
 0 12 -10 20.85 51.74
 0 -12 10 84.88 115.1
 0 12 -10 -45.59 123.74
 0 -12 11 53.48 53.07
 0 12 -11 -18.35 51.32
 0 -12 12 92.76 65.03
 0 12 -12 -4.57 53.57
 0 -12 12 69.18 125.07
 0 12 -12 47.67 129.47
 0 -13 -22 22.84 83.05
 0 13 22 -24 65.36
 0 -13 -22 7.14 89.19
 0 13 22 8.55 76.24
 0 -13 -21 11.96 76.74
 0 13 21 -13.2 68.6
 0 -13 -21 72.83 75.49
 0 13 21 16.61 73.91
 0 -13 -20 -73.08 71.84
 0 13 20 -40.11 68.93
 0 -13 -20 -84.88 74
 0 13 20 -5.65 65.11
 0 -13 -19 -11.46 65.53
 0 13 19 48.83 65.61
 0 -13 -19 53.9 71.75
 0 13 19 -66.6 65.11
 0 -13 -18 25.58 48.83
 0 13 18 19.6 64.61
 0 -13 -18 65.53 71.67
 0 -13 -17 47.09 61.29
 0 13 17 9.38 69.1
 0 -13 -16 -16.61 37.29
 0 13 16 73 74.74
 0 -13 -15 42.27 55.39
 0 13 15 39.12 79.06
 0 -13 -14 -34.3 42.35
 0 13 14 77.73 81.06
 0 -13 -13 610.65 106.88
 0 13 13 1082.95 208.87
 0 -13 -12 5.07 38.95
 0 13 12 113.69 140.43
 0 -13 -11 101.24 53.73
 0 13 11 -21.01 171.08
 0 -13 -10 -13.87 41.19
 0 13 10 102.65 265.67
 0 -13 -9 51.07 31.81
 0 13 9 200.98 274.14
 0 -13 -5 -3.16 45.26
 0 13 5 51.91 45.51
 0 -13 -4 87.37 57.22
 0 13 4 133.46 55.97
 0 -13 -3 -27.74 64.11
 0 13 3 10.21 56.56
 0 -13 -2 -26.49 68.85
 0 13 2 -4.9 86.04
 0 -13 -1 88.36 75.91
 0 -13 0 300.88 117.93
 0 13 0 323.39 114.27
 0 -13 1 -1 103.39
 0 13 -1 26.41 71.75
 0 -13 2 51.16 103.23
 0 13 -2 8.06 107.05
 0 -13 3 74.49 33.39
 0 13 -3 28.15 37.21
 0 -13 3 -47.59 121.5
 0 13 -3 -16.94 116.35
 0 -13 4 -5.4 34.3
 0 13 -4 8.55 36.62
 0 -13 4 -41.11 93.76
 0 13 -4 59.46 121.42
 0 -13 5 58.72 42.02
 0 13 -5 -33.8 39.53
 0 -13 5 63.12 104.81
 0 13 -5 -0.08 114.03
 0 -13 6 3.49 40.78
 0 13 -6 -9.14 48.67
 0 -13 6 21.68 87.45
 0 13 -6 131.13 133.46
 0 -13 7 53.32 47.17
 0 13 -7 25.25 49
 0 -13 7 -65.61 75.66
 0 13 -7 -118.26 125.9
 0 -13 8 11.79 47.5
 0 13 -8 6.23 50.99
 0 -13 8 35.79 105.39
 0 13 -8 35.21 151.81
 0 -13 9 47.5 52.49
 0 13 -9 76.49 60.29
 0 -13 9 129.39 116.18
 0 13 -9 63.53 129.31
 0 -13 10 -14.95 55.89
 0 13 -10 -97.75 59.88
 0 -13 10 27.57 111.45
 0 13 -10 -94.43 126.48
 0 -13 11 21.51 54.81
 0 13 -11 -55.14 57.05
 0 -13 11 30.23 105.06
 0 13 -11 16.28 123.66
 0 -14 -22 -62.29 76.07
 0 14 22 38.12 71.01
 0 -14 -22 44.6 94.67
 0 14 22 -20.68 83.88
 0 -14 -21 -10.96 63.03
 0 14 21 -8.89 71.92
 0 -14 -21 58.8 84.13
 0 14 21 -46.17 80.31
 0 -14 -20 -48.17 65.61
 0 14 20 -34.71 61.12
 0 -14 -20 26.49 72.92
 0 -14 -19 24.91 68.43
 0 14 19 -91.27 74
 0 -14 -18 34.8 48.25
 0 14 18 -29.07 74.49
 0 -14 -17 -9.97 40.61
 0 14 17 -87.2 75.91
 0 -14 -16 119.92 62.7
 0 14 16 70.67 58.47
 0 -14 -15 21.34 51.16
 0 14 15 2.66 55.14
 0 -14 -14 45.93 44.51
 0 14 14 -30.06 111.04
 0 -14 -13 -13.37 37.29
 0 14 13 11.96 116.43
 0 -14 -12 -15.78 45.26
 0 14 12 23.42 138.28
 0 -14 -11 -41.52 39.95
 0 -14 -10 33.05 25.08
 0 14 10 71.92 219.25
 0 14 9 -169.92 225.14
 0 -14 -6 313.76 80.39
 0 14 6 171.91 57.3
 0 -14 -5 61.79 55.31
 0 14 5 75.74 47.09
 0 -14 -4 -40.2 64.2
 0 14 4 -26.58 52.15
 0 -14 -3 79.06 75.24
 0 14 3 -27.57 62.62
 0 -14 -2 170.91 89.03
 0 14 2 286.27 93.18
 0 -14 -1 36.38 82.72
 0 14 1 49 75.24
 0 -14 0 153.06 118.59
 0 14 0 69.1 87.62
 0 -14 1 10.46 100.49
 0 14 -1 9.38 108.54
 0 -14 2 -145.58 98.08
 0 14 -2 -114.61 95.59
 0 14 -3 165.18 48
 0 -14 3 140.27 109.96
 0 14 -3 -4.9 105.97
 0 -14 4 51.82 41.69
 0 14 -4 6.31 41.44
 0 -14 4 103.15 111.04
 0 14 -4 -25.99 118.76
 0 -14 5 58.63 44.35
 0 14 -5 63.61 51.07
 0 -14 5 -83.3 93.1
 0 14 -5 53.9 125.9
 0 -14 6 45.01 44.18
 0 14 -6 -28.4 46.34
 0 -14 6 -95.01 108.29
 0 14 -6 -42.02 129.06
 0 -14 7 165.52 59.79
 0 14 -7 51.66 53.48
 0 -14 7 144.75 106.8
 0 14 -7 -155.88 121.33
 0 -14 8 -12.87 52.49
 0 14 -8 10.46 55.97
 0 -14 8 -24.58 106.47
 0 14 -8 95.26 143.01
 0 -14 9 53.48 57.14
 0 14 -9 80.22 60.29
 0 -14 9 4.15 105.31
 0 14 -9 97.91 135.78
 0 -14 10 5.73 57.05
 0 14 -10 -4.07 57.97
 0 -15 -22 34.38 80.97
 0 15 22 -47.34 72.42
 0 -15 -21 -43.77 74.16
 0 15 21 -5.48 70.67
 0 -15 -20 -48.92 70.51
 0 15 20 162.77 77.4
 0 -15 -19 -18.44 56.97
 0 15 19 14.12 72.58
 0 -15 -18 -21.51 44.93
 0 15 18 37.87 72.09
 0 -15 -17 -34.05 57.05
 0 15 17 55.97 73.91
 0 -15 -16 58.63 51.16
 0 15 16 36.04 74.25
 0 -15 -15 44.76 39.86
 0 15 15 145.25 105.55
 0 -15 -14 97.17 52.24
 0 15 14 -49.58 93.26
 0 -15 -13 31.97 41.27
 0 15 13 30.48 116.27
 0 -15 -12 30.89 40.36
 0 15 12 116.02 162.19
 0 -15 -11 -17.86 29.57
 0 15 11 181.13 174.57
 0 -15 -10 59.13 26.33
 0 15 10 -241.42 198.49
 0 -15 -6 90.44 60.71
 0 15 6 40.61 52.15
 0 -15 -5 85.54 61.87
 0 15 5 177.22 62.62
 0 -15 -4 93.43 80.31
 0 15 4 254.04 80.14
 0 -15 -3 63.12 73.58
 0 15 3 -48.42 67.68
 0 -15 -2 -67.1 80.56
 0 15 2 54.73 84.71
 0 -15 -1 38.62 86.54
 0 15 1 -18.6 84.29
 0 -15 0 138.94 100.9
 0 15 0 6.31 78.98
 0 -15 1 -54.98 98
 0 15 -1 -43.85 96.34
 0 -15 2 48.58 90.94
 0 15 -2 4.15 89.03
 0 15 -3 -24.17 48.5
 0 -15 3 12.29 96.59
 0 15 -3 12.04 107.55
 0 -15 4 47.34 44.1
 0 15 -4 94.67 53.98
 0 -15 4 -98.25 108.79
 0 15 -4 -116.27 121.08
 0 -15 5 28.98 43.19
 0 15 -5 92.18 53.48
 0 -15 5 17.19 103.56
 0 15 -5 27.24 131.13
 0 -15 6 54.81 46.76
 0 15 -6 66.36 50.24
 0 -15 6 78.73 95.42
 0 15 -6 5.9 139.35
 0 -15 7 14.7 48.75
 0 15 -7 22.17 52.74
 0 -15 7 -106.55 115.19
 0 15 -7 39.03 131.22
 0 -15 8 -4.32 99.49
 0 15 -8 75.49 144.75
 0 -15 9 34.22 53.07
 0 15 -9 43.77 61.04
 0 -16 -21 -42.19 65.44
 0 16 21 -75.99 77.9
 0 -16 -20 22.59 66.02
 0 16 20 27.07 66.11
 0 -16 -19 45.34 60.21
 0 16 19 -11.29 66.11
 0 -16 -18 -22.17 58.47
 0 16 18 26.82 51.16
 0 -16 -17 23.67 60.96
 0 16 17 90.85 81.14
 0 -16 -16 -2.66 57.55
 0 16 16 -56.47 96.5
 0 -16 -15 60.46 57.3
 0 16 15 160.03 106.05
 0 -16 -14 15.95 37.29
 0 16 14 112.03 113.19
 0 -16 -13 60.87 40.44
 0 16 13 22.76 149.9
 0 -16 -12 32.97 28.15
 0 16 12 64.78 142.18
 0 -16 -11 149.24 43.35
 0 16 11 100.99 181.29
 0 16 10 45.1 182.79
 0 -16 -7 -2.82 60.46
 0 -16 -6 208.78 78.65
 0 16 6 8.72 57.39
 0 -16 -5 -53.57 69.51
 0 16 5 2.99 64.28
 0 -16 -4 54.73 76.07
 0 16 4 113.44 71.84
 0 -16 -3 130.05 81.72
 0 16 3 207.7 87.95
 0 -16 -2 99.66 85.29
 0 16 2 -81.55 84.46
 0 -16 -1 68.27 88.78
 0 16 1 35.3 74.16
 0 -16 0 -9.3 83.46
 0 16 0 40.53 83.46
 0 -16 1 -72.09 91.69
 0 16 -1 168.34 105.39
 0 -16 2 75.16 85.54
 0 16 -2 -61.79 74.66
 0 16 -3 25.5 41.69
 0 -16 3 -89.78 106.55
 0 16 -3 76.57 107.55
 0 -16 4 27.07 45.26
 0 16 -4 53.9 50.49
 0 -16 4 64.36 103.06
 0 16 -4 150.9 118.51
 0 -16 5 -28.9 47.34
 0 16 -5 -5.15 49.99
 0 -16 5 197.41 124.57
 0 16 -5 44.85 121.67
 0 -16 6 -28.9 47.59
 0 16 -6 80.06 54.4
 0 -16 6 -15.11 116.93
 0 16 -6 38.45 123.99
 0 -16 7 50.16 52.07
 0 16 -7 -33.72 56.39
 0 -17 -21 8.72 65.61
 0 17 21 17.19 72.75
 0 -17 -20 52.82 72.42
 0 17 20 -37.29 74.83
 0 -17 -19 -83.55 66.27
 0 17 19 26.41 71.01
 0 -17 -18 39.61 64.69
 0 17 18 -45.68 78.73
 0 -17 -17 -4.07 67.27
 0 17 17 -59.38 92.43
 0 -17 -16 -71.84 55.73
 0 17 16 -44.93 83.13
 0 -17 -15 69.76 61.54
 0 17 15 -10.8 103.39
 0 -17 -14 -2.91 46.92
 0 17 14 -50.33 122.25
 0 -17 -13 63.03 44.43
 0 17 13 2.66 116.77
 0 -17 -12 20.43 36.62
 0 17 12 -96.59 131.13
 0 17 11 -47.84 147.66
 0 -17 -7 -17.44 53.73
 0 17 7 -2.99 52.15
 0 -17 -6 41.69 70.92
 0 17 6 134.04 75.41
 0 -17 -5 70.84 75.99
 0 17 5 52.07 74.91
 0 -17 -4 -83.3 81.89
 0 17 4 32.06 69.76
 0 -17 -3 -109.54 83.3
 0 17 3 -70.84 77.98
 0 -17 -2 0.75 77.65
 0 17 2 15.45 92.18
 0 -17 -1 270.07 103.98
 0 17 1 129.56 99.57
 0 -17 0 0.83 76.16
 0 17 0 84.79 95.09
 0 -17 1 32.89 79.39
 0 17 -1 109.21 97.25
 0 -17 2 33.05 97
 0 17 -2 -22.34 101.07
 0 -17 3 -43.43 102.65
 0 17 -3 44.51 104.56
 0 -17 4 5.73 44.51
 0 17 -4 6.15 48.92
 0 -17 4 -22.76 110.12
 0 17 -4 -90.02 113.94
 0 -17 5 49.91 53.82
 0 17 -5 13.12 58.8
 0 -17 5 103.73 117.93
 0 17 -5 -2.41 117.85
 0 -17 6 -56.97 51.91
 0 17 -6 -36.79 52.98
 0 -17 6 32.47 122.25
 0 17 -6 22.84 134.04
 0 -18 -20 137.28 75.82
 0 18 20 37.45 78.73
 0 -18 -19 58.72 73.66
 0 18 19 -15.95 77.32
 0 -18 -18 165.6 82.88
 0 18 18 28.4 85.37
 0 -18 -17 9.47 61.37
 0 18 17 54.48 91.69
 0 -18 -16 95.59 59.46
 0 18 16 -116.77 94.01
 0 -18 -15 34.71 68.93
 0 18 15 71.75 101.98
 0 -18 -14 -9.05 46.09
 0 18 14 -27.24 84.63
 0 -18 -13 9.3 47.59
 0 18 13 -194.66 105.64
 0 -18 -12 -0.5 32.8
 0 18 12 10.8 127.4
 0 -18 -8 -112.12 59.05
 0 -18 -7 44.18 66.19
 0 18 7 53.48 57.8
 0 -18 -6 122.91 75.32
 0 18 6 62.54 71.09
 0 -18 -5 -73.08 72.83
 0 18 5 18.44 77.65
 0 -18 -4 60.21 80.06
 0 18 4 -103.89 79.14
 0 -18 -3 -125.07 77.23
 0 18 3 77.15 95.59
 0 -18 -2 82.72 81.97
 0 18 2 -107.38 96.34
 0 -18 -1 13.45 74.25
 0 18 1 41.86 99.91
 0 -18 0 81.55 88.86
 0 18 0 26.08 99.66
 0 -18 1 27.07 87.28
 0 18 -1 25.83 105.39
 0 -18 2 -44.18 90.85
 0 18 -2 -40.2 106.97
 0 -18 3 -47.67 69.93
 0 18 -3 -21.26 111.04
 0 18 -4 -81.39 53.4
 0 -18 4 59.38 121.08
 0 18 -4 81.97 112.61
 0 -19 -20 54.15 87.7
 0 19 20 93.1 85.62
 0 19 19 103.15 88.86
 0 -19 -17 39.95 68.85
 0 19 17 -32.47 84.54
 0 -19 -16 -37.37 74.49
 0 19 16 -123.66 91.6
 0 -19 -15 -31.72 49.41
 0 19 15 -78.56 112.03
 0 -19 -14 25.74 53.82
 0 19 14 96 95.26
 0 -19 -13 -34.71 44.68
 0 19 13 14.78 104.47
 0 19 12 -151.06 114.11
 0 -19 -8 -32.31 65.94
 0 19 8 20.35 65.86
 0 -19 -7 75.91 68.51
 0 19 7 -72.75 67.27
 0 -19 -6 15.2 67.1
 0 19 6 9.8 76.49
 0 -19 -5 19.35 78.9
 0 19 5 -9.63 78.15
 0 -19 -4 98.08 67.44
 0 19 4 63.45 88.03
 0 -19 -3 -23.59 72.09
 0 19 3 -10.46 98.58
 0 -19 -2 -43.27 74.16
 0 19 2 66.52 105.64
 0 -19 -1 -39.36 93.1
 0 19 1 -126.81 104.56
 0 -19 0 -70.59 97
 0 19 0 19.6 105.89
 0 -19 1 18.6 98
 0 19 -1 60.96 94.67
 0 -19 2 -17.61 95.67
 0 19 -2 49.16 98.5
 0 -20 -19 25.16 75.41
 0 20 19 63.78 90.69
 0 -20 -18 -59.38 61.29
 0 20 18 -133.71 99.99
 0 -20 -17 -60.46 67.68
 0 20 17 117.76 99.49
 0 -20 -16 3.9 59.71
 0 20 16 -88.78 107.22
 0 -20 -15 -133.87 65.44
 0 20 15 90.27 91.1
 0 -20 -14 91.93 59.88
 0 20 14 -5.56 93.43
 0 20 13 88.45 94.18
 0 -20 -9 14.53 71.92
 0 -20 -8 -16.28 75.41
 0 20 8 28.65 72.92
 0 20 7 -8.8 72
 0 -20 -6 123.41 78.98
 0 20 6 11.54 83.63
 0 -20 -5 -57.64 73.75
 0 20 5 82.88 90.27
 0 -20 -4 -66.27 75.41
 0 20 4 -45.59 88.53
 0 -20 -3 66.02 80.47
 0 20 3 -125.07 98.83
 0 -20 -1 53.82 83.3
 0 20 1 -51.66 105.97
 0 -20 1 42.77 101.4
 0 20 -1 99.08 111.12
 0 -21 -17 -59.71 64.2
 0 21 17 -127.06 109.96
 0 -21 -16 -22.01 59.38
 0 21 16 22.51 95.92
 0 -21 -15 35.38 64.2
 0 21 15 -83.8 83.3
 0 -21 -14 13.45 57.97
 0 21 14 1.08 100.41
 0 21 13 82.05 101.73
 0 -21 -9 -27.82 74.41
 0 21 9 -20.43 73.08
 0 -21 -8 49 73.25
 0 21 8 35.54 69.93
 0 -21 -7 -130.14 79.31
 0 21 7 -4.82 78.48
 0 -21 -5 -4.15 76.9
 0 21 5 57.8 84.96
 0 -21 -4 -3.74 77.32
 0 21 4 23.25 89.11
 0 -21 -3 37.62 86.29
 0 21 3 50.83 102.98
 0 -22 -15 -24 64.28
 0 22 15 -10.21 101.98
 0 22 14 -146.66 101.48
 0 -22 -10 6.89 69.76
 0 -22 -9 32.64 71.92
 0 22 9 -65.94 72.5
 0 -22 -8 -82.8 76.32
 0 22 8 44.43 80.72
 0 -22 -7 116.35 80.39
 0 22 7 -1.08 93.84
 0 -22 -6 42.11 76.82
 0 22 6 9.63 92.76
 0 -22 -5 40.36 79.89
 0 22 5 58.96 96.25
 0 -22 -4 -20.76 84.29
 0 22 4 65.86 93.76
 0 -23 -10 59.13 71.34
 0 -23 -9 -16.53 71.09
 0 23 9 29.32 75.08
 1 22 5 -18.77 84.63
 -1 -22 -5 66.36 85.46
 1 22 6 84.63 98.25
 -1 -22 -6 -24.42 81.72
 1 22 7 58.96 87.2
 -1 -22 -7 42.44 82.72
 1 22 8 -36.46 85.29
 -1 -22 -8 -91.35 78.07
 1 22 9 42.02 79.23
 -1 -22 -9 3.82 75.16
 -1 -22 -10 17.61 73
 1 22 15 19.52 85.95
 -1 -22 -15 -40.11 49.16
 1 22 16 -13.54 89.69
 -1 -22 -16 103.48 75.57
 1 21 1 -62.95 95.42
 -1 -21 -1 61.79 88.2
 1 21 2 46.17 112.7
 -1 -21 -2 -5.15 83.96
 1 21 3 11.88 107.13
 -1 -21 -3 2.16 87.28
 1 21 4 -37.62 95.92
 -1 -21 -4 27.74 76.82
 1 21 5 -43.35 91.35
 -1 -21 -5 8.97 84.04
 1 21 6 -2.24 91.02
 -1 -21 -6 11.63 78.07
 1 21 7 -86.7 83.13
 -1 -21 -7 40.36 70.18
 1 21 8 66.69 79.64
 -1 -21 -8 13.79 73.83
 -1 -21 -9 -35.63 71.75
 1 21 14 -70.84 89.53
 1 21 15 48.58 93.26
 -1 -21 -15 15.03 57.55
 1 21 16 -79.64 84.21
 -1 -21 -16 -14.95 69.1
 1 21 17 3.32 94.76
 -1 -21 -17 -66.77 72.58
 1 21 18 43.93 96.59
 -1 -21 -18 71.34 85.37
 1 20 0 84.88 119.67
 -1 -20 0 180.38 100.41
 1 20 1 68.35 99.41
 -1 -20 -1 18.44 86.37
 1 20 3 28.07 99.74
 -1 -20 -3 -31.56 86.54
 1 20 4 -3.9 88.7
 -1 -20 -4 -76.32 74.83
 1 20 5 38.7 87.37
 -1 -20 -5 -10.05 78.73
 1 20 7 -88.36 78.73
 -1 -20 -7 -107.55 76.32
 1 20 8 47.75 76.57
 -1 -20 -8 7.89 65.36
 -1 -20 -9 23.34 66.36
 1 20 13 -78.07 96.83
 1 20 14 -2.91 93.76
 -1 -20 -14 -19.27 56.39
 1 20 15 30.98 85.95
 -1 -20 -15 54.31 62.2
 1 20 16 3.24 76.16
 -1 -20 -16 28.9 69.35
 1 20 17 -27.74 93.18
 -1 -20 -17 -89.53 74.41
 1 20 18 18.93 92.27
 -1 -20 -18 10.96 82.3
 1 20 19 10.55 101.32
 -1 -20 -19 -31.31 75.24
 1 19 -2 2.08 117.93
 -1 -19 2 100.49 103.56
 1 19 -1 -22.01 106.38
 -1 -19 1 51.32 103.98
 1 19 0 -88.7 113.61
 -1 -19 0 -30.4 88.86
 1 19 1 -71.34 105.64
 -1 -19 -1 -38.87 71.34
 1 19 2 96.67 103.56
 -1 -19 -2 -121.42 78.9
 1 19 3 -36.13 115.35
 -1 -19 -3 46.92 70.34
 1 19 4 20.68 82.63
 -1 -19 -4 -1.08 75.41
 1 19 5 11.88 74.74
 -1 -19 -5 26.82 74.83
 1 19 6 2.41 71.84
 -1 -19 -6 79.31 76.99
 1 19 7 -11.79 68.68
 -1 -19 -7 -37.54 68.35
 1 19 8 87.62 69.68
 -1 -19 -8 2.24 69.35
 1 19 13 -10.13 96
 -1 -19 -13 12.21 50.91
 1 19 14 -49.16 88.36
 -1 -19 -14 -66.36 60.63
 1 19 15 70.34 88.36
 -1 -19 -15 23.75 59.05
 1 19 16 -102.32 92.02
 -1 -19 -16 -2.74 70.26
 1 19 17 112.61 73.41
 -1 -19 -17 -61.37 78.65
 1 19 18 155.8 98.5
 -1 -19 -18 -52.98 75.74
 1 19 19 -86.95 89.44
 -1 -19 -19 -27.9 71.26
 1 19 20 77.32 79.56
 -1 -19 -20 -24.83 57.3
 1 18 -4 60.13 56.56
 1 18 -4 39.78 109.79
 -1 -18 4 106.22 109.62
 1 18 -3 -75.82 103.73
 -1 -18 3 81.06 111.45
 1 18 -2 -57.14 76.07
 -1 -18 2 -80.64 99.91
 1 18 -1 -37.7 92.76
 -1 -18 1 -58.88 93.18
 1 18 0 10.3 105.89
 -1 -18 0 -34.8 91.69
 1 18 1 21.43 85.62
 -1 -18 -1 42.35 88.53
 1 18 2 -56.72 102.4
 -1 -18 -2 13.87 76.82
 1 18 3 32.39 88.2
 -1 -18 -3 22.26 78.31
 1 18 4 -18.27 77.23
 -1 -18 -4 -26.49 87.28
 1 18 5 -40.11 82.88
 -1 -18 -5 7.14 80.31
 1 18 6 -16.69 71.84
 1 18 7 54.73 62.37
 -1 -18 -7 -55.23 68.02
 -1 -18 -8 47.75 66.19
 1 18 12 -37.45 100.41
 1 18 13 146.83 111.12
 -1 -18 -13 53.65 55.06
 1 18 14 60.79 83.21
 -1 -18 -14 -35.88 51.74
 1 18 15 -18.19 109.04
 -1 -18 -15 35.79 61.79
 1 18 16 133.54 90.61
 -1 -18 -16 -15.2 67.68
 1 18 17 29.15 88.36
 -1 -18 -17 7.81 62.2
 1 18 18 7.97 61.12
 -1 -18 -18 -42.27 68.6
 1 18 19 51.49 76.74
 -1 -18 -19 66.77 70.84
 1 18 20 -11.21 84.04
 -1 -18 -20 -87.45 74.83
 1 18 21 1.25 78.15
 -1 -18 -21 7.39 54.98
 1 17 -6 23 57.8
 -1 -17 6 -10.13 49.99
 1 17 -6 1.74 121.75
 -1 -17 6 46.17 113.86
 1 17 -5 -4.82 54.48
 -1 -17 5 1.58 49.25
 1 17 -5 20.43 130.3
 -1 -17 5 -37.37 103.15
 1 17 -4 62.87 58.38
 1 17 -4 -21.51 104.39
 -1 -17 4 39.95 119.76
 1 17 -3 -57.55 109.87
 -1 -17 3 56.89 90.11
 1 17 -2 39.2 111.37
 -1 -17 2 59.71 90.94
 1 17 -1 -53.48 92.68
 -1 -17 1 -48.33 91.77
 1 17 0 -41.61 96
 -1 -17 0 -40.44 90.61
 1 17 1 127.98 103.31
 -1 -17 -1 -48.83 82.05
 1 17 2 -24.75 94.67
 -1 -17 -2 59.71 87.12
 1 17 3 -39.45 72
 -1 -17 -3 -21.26 81.22
 1 17 4 13.37 68.1
 -1 -17 -4 50.99 83.05
 1 17 5 110.04 81.64
 -1 -17 -5 14.04 77.07
 1 17 6 95.92 62.95
 -1 -17 -6 70.92 79.31
 1 17 7 25.08 55.06
 -1 -17 -7 -2.91 65.94
 1 17 12 -112.95 124.82
 -1 -17 -12 22.51 41.52
 1 17 13 7.23 88.28
 -1 -17 -13 1.41 45.68
 1 17 14 7.14 138.86
 -1 -17 -14 26.82 56.39
 1 17 15 -39.61 90.11
 -1 -17 -15 89.19 68.27
 1 17 16 -10.46 96
 -1 -17 -16 71.17 65.77
 1 17 17 -16.86 83.8
 -1 -17 -17 4.65 68.35
 1 17 18 -48.42 77.73
 -1 -17 -18 74.83 74.58
 1 17 19 43.52 74.41
 -1 -17 -19 8.47 66.77
 1 17 20 77.32 76.57
 -1 -17 -20 -76.07 72
 1 17 21 -9.72 77.23
 -1 -17 -21 3.99 68.18
 1 16 -7 4.57 55.23
 -1 -16 7 -18.85 51.74
 1 16 -6 -35.38 53.48
 -1 -16 6 52.24 52.15
 1 16 -6 86.79 136.37
 -1 -16 6 -124.41 108.29
 1 16 -5 6.15 55.31
 -1 -16 5 101.15 54.98
 1 16 -5 48.92 130.39
 -1 -16 5 127.98 122.33
 1 16 -4 27.49 49.08
 -1 -16 4 33.72 47.84
 1 16 -4 0.83 105.47
 -1 -16 4 202.31 116.77
 1 16 -3 55.23 110.87
 -1 -16 3 -12.29 97.33
 1 16 -2 30.15 99.82
 -1 -16 2 52.74 82.8
 1 16 -1 26.82 99.24
 -1 -16 1 32.72 96.67
 1 16 0 -6.23 90.61
 -1 -16 0 -83.55 85.21
 1 16 1 45.1 82.55
 -1 -16 -1 -25.91 85.46
 1 16 2 94.18 99.66
 -1 -16 -2 84.13 90.11
 1 16 3 -23.17 76.9
 -1 -16 -3 -58.63 99.57
 1 16 4 22.92 72.5
 -1 -16 -4 1.25 79.73
 1 16 5 65.28 64.28
 -1 -16 -5 98.58 80.39
 1 16 6 80.56 57.3
 -1 -16 -6 -29.4 69.68
 -1 -16 -7 59.96 72.67
 1 16 11 -106.63 145.5
 -1 -16 -11 -9.55 33.05
 1 16 12 -7.56 121.91
 -1 -16 -12 84.96 46.17
 1 16 13 -26.91 104.14
 -1 -16 -13 -37.79 45.34
 1 16 14 6.81 84.04
 -1 -16 -14 93.6 62.45
 1 16 15 172.41 95.59
 -1 -16 -15 -3.32 53.15
 1 16 16 -96.25 83.96
 -1 -16 -16 102.07 68.6
 1 16 17 55.39 76.9
 -1 -16 -17 -74 70.67
 1 16 18 23.25 63.12
 -1 -16 -18 -4.07 59.46
 1 16 19 11.96 66.44
 -1 -16 -19 27.24 47.84
 1 16 20 27.99 59.3
 -1 -16 -20 -23.75 62.29
 1 16 21 -62.29 80.56
 -1 -16 -21 -56.14 71.92
 1 16 22 71.59 74.58
 -1 -16 -22 6.31 81.55
 1 15 -9 96.59 71.42
 -1 -15 9 -18.1 51.57
 1 15 -9 -14.2 99.49
 -1 -15 9 86.04 138.28
 1 15 -8 -95.75 58.88
 -1 -15 8 -32.31 55.81
 -1 -15 8 -62.37 113.53
 1 15 -7 42.27 60.29
 -1 -15 7 -14.7 51.32
 1 15 -7 -170.91 149.65
 -1 -15 7 25.99 104.14
 1 15 -6 40.44 55.64
 -1 -15 6 63.45 49.58
 1 15 -6 -29.48 131.88
 -1 -15 6 112.53 92.35
 1 15 -5 18.77 53.9
 -1 -15 5 36.46 46.09
 1 15 -5 107.88 130.8
 -1 -15 5 102.23 114.27
 1 15 -4 61.7 55.81
 -1 -15 4 -8.06 41.52
 1 15 -4 -48 107.38
 -1 -15 4 -49.66 91.6
 1 15 -3 39.7 39.53
 1 15 -3 86.04 110.87
 -1 -15 3 68.18 83.13
 1 15 -2 4.9 99.82
 -1 -15 2 45.34 97.58
 1 15 -1 -53.07 96.34
 -1 -15 1 -93.43 101.82
 1 15 0 21.68 78.23
 -1 -15 0 51.91 97.66
 1 15 1 18.77 94.51
 -1 -15 -1 162.86 87.12
 1 15 2 -41.36 88.7
 -1 -15 -2 81.55 88.36
 1 15 3 -14.2 65.86
 -1 -15 -3 -2.08 79.64
 1 15 4 -108.96 62.87
 -1 -15 -4 169.83 83.63
 1 15 5 -31.97 47.92
 -1 -15 -5 0.17 59.38
 1 15 6 -20.1 48.67
 -1 -15 -6 17.94 62.95
 1 15 10 75.66 162.94
 1 15 11 75.66 156.79
 -1 -15 -11 27.9 35.13
 1 15 12 -45.01 117.85
 -1 -15 -12 11.29 37.12
 1 15 13 -60.96 129.31
 -1 -15 -13 104.97 68.85
 1 15 14 -0.91 97.17
 -1 -15 -14 -63.61 49.33
 1 15 15 -66.19 79.39
 -1 -15 -15 24.25 55.39
 1 15 16 -24.17 72.17
 -1 -15 -16 37.95 64.36
 1 15 17 11.46 48.58
 -1 -15 -17 148.41 67.6
 1 15 18 -12.54 76.07
 -1 -15 -18 -6.73 62.37
 1 15 19 107.38 81.06
 -1 -15 -19 30.73 64.36
 1 15 20 -31.56 76.07
 -1 -15 -20 39.95 70.09
 1 15 21 -46.17 72.09
 -1 -15 -21 2.74 68.85
 1 15 22 2.91 78.65
 -1 -15 -22 20.43 72.75
 -1 -15 -22 29.81 91.77
 1 14 -10 -13.12 64.03
 -1 -14 10 55.56 60.13
 1 14 -9 -12.29 60.46
 -1 -14 9 -17.11 52.65
 1 14 -9 -31.14 134.95
 -1 -14 9 13.7 112.2
 1 14 -8 -18.44 58.38
 -1 -14 8 140.1 55.64
 1 14 -8 55.97 141.93
 -1 -14 8 -9.55 108.46
 1 14 -7 -67.6 52.9
 -1 -14 7 -9.3 46.67
 1 14 -7 -24.17 129.14
 -1 -14 7 -24.08 92.68
 1 14 -6 -10.88 51.24
 -1 -14 6 125.4 54.23
 1 14 -6 -66.36 129.39
 -1 -14 6 -66.69 106.63
 1 14 -5 26.08 48.83
 -1 -14 5 68.27 47.17
 1 14 -5 -72.42 120.42
 -1 -14 5 2.24 93.18
 1 14 -4 18.35 48.5
 -1 -14 4 44.43 39.95
 1 14 -4 113.36 127.98
 -1 -14 4 41.52 90.44
 1 14 -3 9.38 44.85
 1 14 -3 -116.77 102.15
 -1 -14 3 22.67 89.94
 1 14 -2 -85.29 100.82
 -1 -14 2 -107.63 83.21
 1 14 -1 112.36 100.99
 -1 -14 1 -115.85 114.44
 1 14 0 83.88 88.2
 -1 -14 0 201.06 97.42
 1 14 1 20.1 79.39
 -1 -14 -1 137.11 83.63
 1 14 2 91.35 76.07
 -1 -14 -2 246.82 92.43
 1 14 3 31.23 63.53
 -1 -14 -3 -42.19 69.18
 1 14 4 35.21 53.07
 -1 -14 -4 25.66 58.38
 1 14 5 123.82 56.39
 -1 -14 -5 220.74 69.18
 1 14 6 112.53 47.17
 -1 -14 -6 112.36 61.62
 1 14 10 53.73 150.98
 -1 -14 -10 -19.02 26.99
 1 14 11 -331.78 157.79
 -1 -14 -11 74.74 33.39
 1 14 12 167.26 192.42
 -1 -14 -12 -3.74 47.67
 1 14 13 -11.05 102.15
 -1 -14 -13 14.37 33.05
 1 14 14 -82.22 90.77
 -1 -14 -14 -6.89 41.86
 1 14 15 76.07 79.48
 -1 -14 -15 80.22 56.47
 1 14 16 -9.3 68.35
 -1 -14 -16 -37.95 47.5
 1 14 17 46.92 58.96
 -1 -14 -17 -83.88 64.45
 1 14 18 25.25 76.16
 -1 -14 -18 7.81 63.95
 1 14 19 -5.23 69.1
 -1 -14 -19 -55.97 65.36
 1 14 20 -62.12 75.41
 -1 -14 -20 48.58 65.11
 -1 -14 -20 67.77 70.67
 1 14 21 11.54 62.7
 -1 -14 -21 42.35 66.11
 -1 -14 -21 25.58 74.66
 1 14 22 -33.8 66.69
 -1 -14 -22 -39.12 78.81
 1 14 22 134.46 82.47
 -1 -14 -22 -120 90.85
 1 13 -11 3.07 58.96
 -1 -13 11 36.62 56.56
 1 13 -11 158.87 131.38
 -1 -13 11 -48.33 118.34
 1 13 -10 14.62 58.22
 -1 -13 10 154.47 61.95
 1 13 -9 20.26 57.64
 -1 -13 9 11.96 53.57
 1 13 -9 -123.24 141.85
 -1 -13 9 42.11 112.7
 1 13 -8 104.97 59.79
 -1 -13 8 7.56 43.77
 1 13 -8 39.95 142.59
 -1 -13 8 42.11 111.2
 1 13 -7 15.7 50.91
 -1 -13 7 -11.88 43.35
 1 13 -7 96.67 118.34
 -1 -13 7 42.94 104.39
 1 13 -6 98.66 55.14
 -1 -13 6 19.93 42.19
 1 13 -6 15.36 90.19
 -1 -13 6 21.34 102.23
 1 13 -5 26.08 49.16
 -1 -13 5 10.55 38.45
 1 13 -5 220.91 137.94
 -1 -13 5 -80.81 88.11
 1 13 -4 96 45.76
 -1 -13 4 147.41 45.68
 1 13 -4 -79.81 131.71
 -1 -13 4 94.67 94.59
 1 13 -3 24.67 38.87
 1 13 -3 -104.47 119.01
 -1 -13 3 -114.36 104.39
 1 13 -2 134.12 116.18
 -1 -13 2 24.5 109.21
 1 13 -1 55.73 102.73
 -1 -13 1 -165.6 107.88
 1 13 0 8.22 94.51
 -1 -13 0 55.31 93.43
 1 13 1 73 82.88
 -1 -13 -1 243 79.48
 1 13 2 319.24 134.21
 -1 -13 -2 182.46 86.2
 1 13 3 33.22 60.71
 -1 -13 -3 13.37 60.63
 1 13 4 4.48 40.28
 -1 -13 -4 76.4 52.74
 1 13 5 527.77 102.48
 -1 -13 -5 774.51 141.6
 1 13 9 -182.46 194.17
 -1 -13 -9 34.63 30.23
 1 13 10 57.14 186.86
 -1 -13 -10 8.89 29.65
 1 13 11 226.31 205.38
 -1 -13 -11 -39.61 35.05
 1 13 12 75.49 136.95
 -1 -13 -12 16.44 47.5
 1 13 13 136.78 100.65
 -1 -13 -13 22.26 45.93
 1 13 14 -54.48 65.77
 -1 -13 -14 122.58 52.4
 1 13 15 4.98 77.23
 -1 -13 -15 37.29 52.49
 1 13 16 55.89 79.23
 -1 -13 -16 -12.46 53.07
 1 13 17 79.06 57.47
 -1 -13 -17 -54.98 57.14
 1 13 18 -27.41 66.52
 -1 -13 -18 16.19 64.78
 1 13 19 36.46 65.94
 -1 -13 -19 37.21 65.28
 -1 -13 -19 76.07 76.16
 1 13 20 39.53 69.51
 -1 -13 -20 -52.07 73.5
 1 13 20 29.07 67.6
 -1 -13 -20 -0.08 77.15
 1 13 21 -28.07 70.09
 -1 -13 -21 44.76 76.32
 1 13 21 94.01 74.16
 -1 -13 -21 -12.04 86.62
 1 13 22 -13.95 74.99
 -1 -13 -22 11.05 74.16
 1 13 22 -9.22 74.83
 -1 -13 -22 -54.4 82.72
 1 12 -12 20.1 60.71
 -1 -12 12 -6.39 62.7
 1 12 -11 -53.07 51.99
 -1 -12 11 -20.85 58.88
 1 12 -11 -126.98 125.65
 -1 -12 11 -73.91 111.28
 1 12 -10 55.73 57.55
 -1 -12 10 -24.75 50.16
 1 12 -10 76.74 128.06
 -1 -12 10 10.46 108.46
 1 12 -9 143.18 65.19
 -1 -12 9 332.52 80.14
 1 12 -9 110.2 128.56
 -1 -12 9 -14.53 105.06
 1 12 -8 -34.8 51.82
 -1 -12 8 75.66 45.76
 1 12 -8 53.65 142.43
 -1 -12 8 -37.45 91.6
 1 12 -7 114.77 56.39
 -1 -12 7 149.49 49.75
 1 12 -7 18.93 124.07
 -1 -12 7 109.21 114.27
 1 12 -6 54.56 48.58
 -1 -12 6 -15.53 39.28
 1 12 -6 142.76 138.94
 -1 -12 6 -37.62 99.33
 1 12 -5 2.91 38.2
 -1 -12 5 -0.08 35.46
 1 12 -5 101.82 147.99
 -1 -12 5 -96.42 120.34
 1 12 -4 17.19 33.72
 -1 -12 4 79.39 37.37
 1 12 -4 56.47 151.4
 -1 -12 4 28.4 137.69
 1 12 -3 36.96 35.46
 -1 -12 3 52.15 31.72
 1 12 -3 4.4 140.52
 -1 -12 3 35.63 129.22
 1 12 -2 179.55 110.37
 -1 -12 2 89.78 100.57
 1 12 -1 160.78 112.28
 -1 -12 1 228.47 112.7
 1 12 0 -34.71 106.05
 -1 -12 0 56.39 80.81
 1 12 1 23.59 90.52
 -1 -12 -1 59.96 76.32
 1 12 2 206.71 91.69
 -1 -12 -2 127.48 77.82
 1 12 3 172.66 71.59
 -1 -12 -3 7.14 54.31
 1 12 4 82.55 48.17
 -1 -12 -4 86.37 49.5
 1 12 5 910.21 159.87
 -1 -12 -5 1675.08 277.96
 1 12 9 -98.25 187.52
 -1 -12 -9 107.3 40.94
 1 12 10 -24.83 196.41
 -1 -12 -10 -1.08 42.77
 1 12 11 -101.15 95.59
 -1 -12 -11 38.37 49.5
 1 12 12 8.39 114.94
 -1 -12 -12 31.31 39.95
 1 12 13 -0.66 90.19
 -1 -12 -13 177.56 50.58
 1 12 14 23.25 64.86
 -1 -12 -14 -5.9 40.36
 1 12 15 40.2 65.53
 -1 -12 -15 36.87 46.92
 1 12 16 47.01 53.48
 -1 -12 -16 -5.98 51.32
 1 12 17 -74.08 66.27
 -1 -12 -17 25.33 43.43
 1 12 18 64.61 53.65
 -1 -12 -18 -60.21 64.11
 -1 -12 -18 33.8 74.16
 1 12 19 -34.88 64.28
 -1 -12 -19 66.6 68.6
 1 12 19 -9.88 64.28
 -1 -12 -19 45.34 73.58
 1 12 20 104.14 68.18
 -1 -12 -20 -68.68 72.92
 1 12 20 -18.44 67.68
 -1 -12 -20 49.99 77.32
 1 12 21 54.56 62.2
 -1 -12 -21 -3.49 75.82
 1 12 21 85.87 84.21
 -1 -12 -21 -19.68 80.72
 1 12 22 59.71 77.48
 -1 -12 -22 54.81 86.62
 1 12 22 18.52 86.87
 -1 -12 -22 74.91 84.13
 1 12 23 3.4 67.35
 -1 -12 -23 -14.2 76.32
 1 11 -13 -20.51 57.05
 -1 -11 13 0.33 62.54
 1 11 -13 36.71 120.75
 -1 -11 13 -32.72 117.85
 1 11 -12 -19.85 56.22
 -1 -11 12 -21.92 60.46
 1 11 -12 0.5 129.22
 -1 -11 12 -16.44 109.54
 1 11 -11 48.92 49.91
 -1 -11 11 11.54 53.48
 1 11 -11 8.06 131.88
 -1 -11 11 -55.14 112.7
 1 11 -10 3.99 51.82
 -1 -11 10 47.59 57.8
 1 11 -10 -134.21 128.72
 -1 -11 10 79.31 108.05
 1 11 -9 101.73 56.97
 -1 -11 9 1.91 45.84
 1 11 -9 30.23 118.76
 -1 -11 9 37.54 105.14
 1 11 -8 65.86 49.33
 -1 -11 8 33.72 40.03
 1 11 -8 28.65 152.97
 -1 -11 8 15.03 92.1
 1 11 -7 17.44 45.01
 -1 -11 7 106.72 44.6
 1 11 -7 0.75 118.34
 -1 -11 7 44.26 105.06
 1 11 -6 28.32 40.36
 -1 -11 6 32.55 37.12
 1 11 -6 22.26 137.78
 -1 -11 6 -25.66 87.95
 1 11 -5 152.23 42.77
 -1 -11 5 49.66 31.89
 1 11 -5 -6.73 153.06
 -1 -11 5 61.7 125.82
 1 11 -4 -6.73 30.64
 -1 -11 4 -19.02 27.66
 1 11 -4 8.22 163.11
 -1 -11 4 140.1 142.93
 1 11 -3 23.67 28.9
 -1 -11 3 34.55 27.57
 1 11 -3 -109.04 136.53
 -1 -11 3 50.66 131.05
 1 11 -2 324.72 133.79
 -1 -11 2 385.18 134.29
 1 11 -1 95.09 114.44
 -1 -11 1 53.65 107.71
 1 11 0 65.61 96.42
 -1 -11 0 182.54 95.26
 1 11 1 55.06 100.9
 -1 -11 -1 62.37 76.4
 1 11 2 518.88 119.34
 -1 -11 -2 41.69 62.87
 1 11 3 65.28 56.97
 -1 -11 -3 -42.02 55.39
 1 11 4 232.45 61.62
 -1 -11 -4 412.67 87.86
 1 11 8 -250.31 271.4
 -1 -11 -8 286.02 65.28
 1 11 9 -131.55 217.34
 -1 -11 -9 200.06 56.72
 1 11 10 -50.08 162.86
 -1 -11 -10 182.87 56.31
 1 11 11 -104.47 106.88
 -1 -11 -11 -26.41 27.82
 1 11 12 194.17 102.9
 -1 -11 -12 239.26 57.64
 1 11 13 44.18 77.15
 -1 -11 -13 -3.57 45.84
 1 11 14 268.99 80.47
 -1 -11 -14 133.54 49.66
 1 11 15 149.24 61.54
 -1 -11 -15 42.85 39.28
 1 11 16 -25.91 64.28
 -1 -11 -16 136.78 68.68
 -1 -11 -16 -18.44 62.78
 1 11 17 -0.75 57.55
 -1 -11 -17 -41.19 66.94
 1 11 17 38.04 63.7
 -1 -11 -17 80.89 70.18
 1 11 18 -27.9 57.14
 -1 -11 -18 11.96 56.39
 1 11 18 66.19 73.75
 -1 -11 -18 16.61 77.98
 1 11 19 16.28 65.28
 -1 -11 -19 -51.57 64.94
 1 11 19 62.04 68.51
 -1 -11 -19 -24.75 76.82
 1 11 20 7.56 65.86
 -1 -11 -20 -32.06 66.36
 1 11 20 61.46 72.58
 -1 -11 -20 133.21 83.63
 1 11 21 -111.95 71.34
 -1 -11 -21 -21.92 79.06
 1 11 21 53.23 78.9
 -1 -11 -21 33.55 78.4
 1 11 22 -50.74 65.11
 -1 -11 -22 -119.26 81.47
 1 11 22 -75.08 91.35
 -1 -11 -22 -91.02 85.54
 1 11 23 -15.45 73.33
 -1 -11 -23 -30.98 73.58
 1 10 -14 -49.91 61.87
 -1 -10 14 22.34 65.28
 1 10 -13 -36.71 56.56
 -1 -10 13 59.38 55.39
 1 10 -13 58.3 140.43
 -1 -10 13 -32.89 120.84
 1 10 -12 96.92 61.46
 -1 -10 12 17.36 59.71
 1 10 -12 -27.74 124.82
 -1 -10 12 -69.18 105.47
 1 10 -11 27.57 51.74
 -1 -10 11 17.11 55.48
 1 10 -11 -113.61 120.5
 -1 -10 11 8.22 107.13
 1 10 -10 -10.46 51.57
 -1 -10 10 16.61 50.08
 1 10 -10 194.91 126.07
 -1 -10 10 31.97 101.73
 1 10 -9 33.88 50.08
 -1 -10 9 -44.68 41.52
 1 10 -9 -105.97 129.06
 -1 -10 9 -65.44 99.33
 1 10 -8 117.6 52.9
 -1 -10 8 80.22 44.85
 1 10 -8 8.72 115.77
 -1 -10 8 22.84 103.89
 1 10 -7 311.6 67.44
 -1 -10 7 143.92 43.27
 1 10 -7 186.94 155.22
 -1 -10 7 -100.82 117.43
 1 10 -6 58.8 36.96
 -1 -10 6 -1.16 29.15
 1 10 -6 261.6 137.86
 -1 -10 6 98.99 100.32
 1 10 -5 1.08 33.22
 -1 -10 5 30.48 29.98
 1 10 -5 -0.5 169.42
 -1 -10 5 91.6 101.48
 1 10 -4 425.21 74.16
 -1 -10 4 593.05 97.58
 1 10 -4 406.27 199.73
 -1 -10 4 271.32 147.08
 1 10 -3 25.25 26.49
 -1 -10 3 37.21 28.07
 1 10 -3 36.04 157.63
 -1 -10 3 9.14 107.22
 1 10 -2 -72.42 111.95
 -1 -10 2 7.56 95.84
 1 10 -1 217.84 135.7
 -1 -10 1 88.28 96.92
 1 10 0 478.86 137.44
 -1 -10 0 18.93 64.53
 1 10 1 291 104.23
 -1 -10 -1 323.56 88.03
 1 10 2 89.86 62.62
 -1 -10 -2 87.78 61.54
 -1 -10 -3 1097.07 188.35
 1 10 4 -2.33 47.34
 -1 -10 -4 -14.78 40.2
 1 10 7 -123.16 194.83
 -1 -10 -7 6.64 30.4
 1 10 8 161.2 248.23
 -1 -10 -8 62.95 38.87
 1 10 9 -141.51 226.14
 -1 -10 -9 3.32 48.83
 1 10 10 -39.03 71.59
 -1 -10 -10 73.33 30.98
 1 10 11 46.42 100.57
 -1 -10 -11 -3.99 36.46
 1 10 12 -42.35 84.88
 -1 -10 -12 16.78 41.44
 1 10 13 -32.14 70.09
 -1 -10 -13 -70.18 44.6
 1 10 14 -41.36 60.46
 -1 -10 -14 -53.07 52.74
 1 10 15 130.97 76.32
 -1 -10 -15 94.26 53.15
 -1 -10 -15 262.76 84.88
 1 10 16 0.17 58.96
 -1 -10 -16 70.18 66.19
 1 10 16 172.74 72.5
 -1 -10 -16 44.35 65.53
 1 10 17 35.3 58.8
 -1 -10 -17 -20.6 60.13
 1 10 17 52.24 64.86
 -1 -10 -17 44.1 74
 1 10 18 59.63 65.11
 -1 -10 -18 14.2 61.95
 1 10 18 58.96 69.26
 -1 -10 -18 82.05 83.05
 1 10 19 -47.34 61.21
 -1 -10 -19 -85.29 74.58
 1 10 19 57.22 78.56
 -1 -10 -19 -28.32 75.41
 1 10 20 48.42 62.95
 -1 -10 -20 59.38 84.21
 1 10 20 181.63 89.03
 -1 -10 -20 30.4 84.71
 1 10 21 26.08 60.13
 -1 -10 -21 -1.33 78.9
 -1 -10 -21 98.41 97.33
 1 10 22 1.08 64.28
 -1 -10 -22 -14.04 72.33
 1 10 23 58.05 76.16
 -1 -10 -23 31.39 76.16
 1 9 -15 7.56 54.89
 1 9 -15 11.05 122.41
 -1 -9 15 26.99 107.96
 1 9 -14 30.23 66.19
 -1 -9 14 12.79 57.64
 1 9 -14 -29.73 122.66
 -1 -9 14 -0.83 91.27
 1 9 -13 -24 47.09
 -1 -9 13 50.41 60.46
 1 9 -13 -17.86 115.02
 -1 -9 13 -30.23 96.42
 1 9 -12 33.8 54.48
 -1 -9 12 48.42 54.56
 1 9 -12 76.99 125.07
 -1 -9 12 18.93 108.46
 1 9 -11 -49.16 50.49
 -1 -9 11 -35.21 57.8
 1 9 -11 66.85 126.07
 -1 -9 11 58.47 94.01
 1 9 -10 -16.69 45.51
 -1 -9 10 103.15 53.57
 1 9 -10 -34.63 117.51
 -1 -9 10 -91.6 104.39
 1 9 -9 -40.28 45.1
 -1 -9 9 38.95 42.02
 1 9 -9 140.68 108.21
 -1 -9 9 61.79 97
 1 9 -8 267 65.19
 -1 -9 8 155.13 48.5
 1 9 -8 143.01 137.86
 -1 -9 8 180.38 117.6
 1 9 -7 45.01 38.04
 -1 -9 7 155.8 45.43
 1 9 -7 154.3 138.61
 -1 -9 7 33.63 118.18
 1 9 -6 17.11 31.23
 -1 -9 6 6.81 34.13
 1 9 -6 -77.07 162.28
 -1 -9 6 32.64 125.49
 1 9 -5 139.69 37.7
 -1 -9 5 146.66 39.45
 1 9 -5 86.7 167.01
 -1 -9 5 -25.08 115.1
 1 9 -4 165.85 38.2
 -1 -9 4 8.97 25.25
 1 9 -4 171.58 182.12
 -1 -9 4 83.05 121.58
 1 9 -3 75.24 28.24
 -1 -9 3 43.1 27.41
 1 9 -3 33.72 159.7
 -1 -9 3 -111.04 117.93
 1 9 -2 -6.06 20.68
 1 9 -2 59.79 139.94
 -1 -9 2 -0.33 96.92
 1 9 -1 143.84 121.58
 -1 -9 1 41.61 69.93
 1 9 0 90.94 81.3
 -1 -9 0 437 104.97
 1 9 1 20.01 77.07
 -1 -9 -1 -24.42 60.96
 1 9 2 51.66 49.5
 -1 -9 -2 116.02 54.56
 1 9 3 75.91 56.31
 -1 -9 -3 91.93 52.15
 1 9 7 -27.82 154.64
 -1 -9 -7 651.93 109.71
 1 9 8 180.88 218.83
 -1 -9 -8 336.84 86.29
 1 9 9 -136.7 95.67
 -1 -9 -9 -4.98 25.83
 1 9 10 66.19 78.9
 -1 -9 -10 38.87 32.97
 1 9 11 243.5 90.69
 -1 -9 -11 69.01 33.8
 1 9 12 300.63 102.81
 -1 -9 -12 447.05 88.53
 1 9 13 171.41 83.05
 -1 -9 -13 134.87 55.14
 1 9 14 -58.96 63.95
 1 9 14 39.61 51.32
 -1 -9 -14 12.37 58.47
 1 9 15 468.14 99.49
 -1 -9 -15 457.01 102.23
 1 9 15 320.82 82.97
 -1 -9 -15 488.16 109.54
 1 9 16 0.83 54.15
 -1 -9 -16 -45.1 58.3
 1 9 16 112.36 63.28
 -1 -9 -16 59.46 64.78
 1 9 17 11.63 61.7
 -1 -9 -17 19.77 71.01
 1 9 17 41.94 67.1
 -1 -9 -17 39.2 69.26
 1 9 18 -60.38 62.54
 -1 -9 -18 79.73 80.14
 1 9 18 42.52 72.92
 -1 -9 -18 -8.64 72.58
 1 9 19 5.07 60.38
 -1 -9 -19 57.47 76.07
 -1 -9 -19 -93.1 79.89
 1 9 20 28.98 60.96
 -1 -9 -20 -39.03 75.99
 1 9 20 110.62 78.98
 -1 -9 -20 82.63 90.94
 1 9 21 34.8 65.69
 -1 -9 -21 7.23 94.92
 1 9 21 36.04 80.72
 -1 -9 -21 149.82 98.5
 1 9 22 -14.87 74
 -1 -9 -22 3.4 77.4
 1 9 22 41.94 86.12
 -1 -9 -22 -165.27 101.32
 1 9 23 73.75 83.8
 -1 -9 -23 13.37 79.23
 1 9 23 103.64 97.33
 -1 -9 -23 78.15 106.22
 1 8 -15 12.46 63.95
 -1 -8 15 56.22 64.45
 1 8 -15 29.98 108.46
 -1 -8 15 99.49 107.63
 1 8 -14 67.6 52.9
 -1 -8 14 -15.86 48.83
 1 8 -14 105.89 118.92
 -1 -8 14 103.56 112.45
 1 8 -13 2.24 60.79
 -1 -8 13 -40.94 57.14
 1 8 -13 14.37 126.98
 -1 -8 13 5.65 96.34
 1 8 -12 186.61 67.77
 -1 -8 12 112.95 63.7
 1 8 -12 218.08 130.72
 -1 -8 12 -3.24 91.6
 1 8 -11 -14.7 49.58
 -1 -8 11 32.47 53.15
 1 8 -11 -11.13 120.34
 -1 -8 11 19.68 102.15
 1 8 -10 48.25 48.67
 -1 -8 10 -27.07 47.34
 1 8 -10 68.27 116.35
 -1 -8 10 131.47 96.59
 1 8 -9 113.86 56.8
 -1 -8 9 -3.9 46.76
 1 8 -9 42.69 119.67
 -1 -8 9 64.69 101.24
 1 8 -8 77.4 42.35
 -1 -8 8 103.89 41.36
 1 8 -8 83.71 131.22
 -1 -8 8 88.7 116.93
 1 8 -7 -1.91 29.65
 -1 -8 7 51.82 35.05
 1 8 -7 77.9 134.46
 -1 -8 7 199.07 133.71
 1 8 -6 187.77 44.6
 -1 -8 6 231.29 49.33
 1 8 -6 277.38 162.36
 -1 -8 6 299.47 146.66
 1 8 -5 169.42 39.53
 -1 -8 5 15.86 26.91
 1 8 -5 187.44 158.87
 -1 -8 5 32.06 125.32
 1 8 -4 1615.29 242
 -1 -8 4 1891.01 283.11
 1 8 -4 1006.54 262.35
 -1 -8 4 1642.69 314.67
 1 8 -3 76.9 26.74
 -1 -8 3 58.8 27.49
 1 8 -3 -59.79 133.96
 -1 -8 3 206.21 111.53
 1 8 -2 19.68 20.85
 -1 -8 2 17.77 23.17
 1 8 -2 -228.63 149.49
 -1 -8 2 -42.11 98.83
 1 8 -1 145.92 120.34
 -1 -8 1 142.18 98.74
 1 8 0 1661.79 290.59
 -1 -8 0 1678.4 282.78
 1 8 1 141.26 73.25
 -1 -8 -1 228.47 65.53
 1 8 2 101.4 50.58
 -1 -8 -2 19.02 47.59
 1 8 3 496.96 95.09
 -1 -8 -3 184.7 53.9
 1 8 6 -82.13 141.76
 -1 -8 -6 46.42 31.97
 1 8 7 214.51 108.63
 -1 -8 -7 875.33 142.84
 1 8 8 10.21 61.04
 -1 -8 -8 -7.06 36.87
 1 8 9 203.63 83.55
 -1 -8 -9 265.26 55.64
 1 8 10 9.38 56.8
 -1 -8 -10 80.14 33.22
 1 8 11 348.97 99.91
 -1 -8 -11 386.34 72.83
 1 8 12 2192.47 338.84
 -1 -8 -12 1814.6 278.46
 -1 -8 -12 1707.47 285.1
 1 8 13 750.59 136.86
 -1 -8 -13 769.69 134.7
 1 8 13 984.95 173.82
 -1 -8 -13 840.45 154.8
 1 8 14 848.75 148.24
 -1 -8 -14 795.02 141.85
 1 8 14 544.13 112.78
 -1 -8 -14 666.38 133.38
 1 8 15 -20.51 58.05
 -1 -8 -15 24.25 64.2
 1 8 15 16.61 56.47
 -1 -8 -15 98.66 67.77
 1 8 16 25.91 53.32
 -1 -8 -16 82.47 59.13
 1 8 16 74.58 65.94
 1 8 17 -13.87 50.16
 -1 -8 -17 -20.68 58.63
 1 8 17 74.33 87.2
 -1 -8 -17 48.33 79.39
 1 8 18 46.92 59.46
 -1 -8 -18 23.67 73.58
 1 8 18 96.34 76.16
 -1 -8 -18 -1.16 81.22
 1 8 19 21.26 60.38
 -1 -8 -19 -65.69 63.28
 1 8 19 56.31 74.91
 -1 -8 -19 42.35 95.67
 1 8 20 49.83 65.19
 -1 -8 -20 -30.06 77.65
 1 8 20 9.47 74.49
 -1 -8 -20 50.58 94.26
 1 8 21 -12.71 62.45
 -1 -8 -21 -9.47 81.47
 1 8 21 -22.51 84.13
 -1 -8 -21 147.66 102.4
 1 8 22 5.15 73.33
 -1 -8 -22 -83.88 79.81
 1 8 22 -18.52 78.81
 -1 -8 -22 -44.85 96.75
 1 7 -16 116.27 76.07
 -1 -7 16 -49.33 63.61
 1 7 -16 -69.01 119.34
 -1 -7 16 138.77 116.18
 1 7 -15 12.87 65.19
 -1 -7 15 56.22 65.53
 1 7 -15 -31.64 98.16
 -1 -7 15 -7.81 91.85
 1 7 -14 -31.89 59.96
 -1 -7 14 39.86 63.03
 1 7 -14 -43.6 108.21
 -1 -7 14 -56.97 87.2
 1 7 -13 310.27 83.63
 -1 -7 13 87.95 62.87
 1 7 -13 49.08 109.96
 -1 -7 13 139.94 95.84
 1 7 -12 49.58 54.48
 -1 -7 12 87.78 54.98
 1 7 -12 118.92 115.44
 -1 -7 12 10.96 82.3
 1 7 -11 18.69 38.95
 -1 -7 11 11.05 43.52
 1 7 -11 5.9 122
 -1 -7 11 -42.27 95.84
 1 7 -10 28.57 42.19
 -1 -7 10 -32.47 46.26
 1 7 -10 -159.12 117.85
 -1 -7 10 43.77 107.8
 1 7 -9 3.4 36.62
 -1 -7 9 82.8 48.83
 1 7 -9 61.79 95.59
 -1 -7 9 88.28 105.89
 1 7 -8 53.4 33.3
 -1 -7 8 1.99 34.63
 1 7 -8 68.76 131.88
 -1 -7 8 69.93 113.94
 1 7 -7 745.19 119.92
 -1 -7 7 517.06 89.86
 1 7 -7 556.92 177.89
 -1 -7 7 581.17 178.22
 1 7 -6 60.79 31.81
 -1 -7 6 41.44 32.64
 1 7 -6 243.08 157.96
 -1 -7 6 167.59 127.98
 1 7 -5 1066.34 163.52
 -1 -7 5 1179.28 181.29
 1 7 -5 582.92 181.54
 -1 -7 5 852.9 198.65
 1 7 -4 244.24 46.51
 -1 -7 4 213.93 46.17
 1 7 -4 87.78 153.47
 -1 -7 4 316.16 113.36
 1 7 -3 40.03 24.17
 -1 -7 3 7.64 20.93
 1 7 -3 -10.46 153.06
 -1 -7 3 -73.91 108.13
 1 7 -2 543.8 86.62
 -1 -7 2 186.44 37.21
 1 7 -2 241.84 118.59
 -1 -7 2 241.75 80.06
 1 7 -1 55.31 74.25
 -1 -7 1 80.31 83.05
 1 7 0 233.12 84.04
 -1 -7 0 206.04 66.69
 1 7 1 334.43 85.12
 -1 -7 -1 242.09 65.36
 1 7 2 170.58 55.23
 -1 -7 -2 250.31 60.38
 -1 -7 -3 57.05 37.21
 1 7 5 200.64 115.1
 1 7 6 526.36 142.59
 -1 -7 -6 951.73 153.81
 1 7 7 133.54 71.84
 -1 -7 -7 10.63 33.63
 1 7 8 671.86 127.56
 -1 -7 -8 689.3 112.78
 1 7 9 785.55 133.87
 -1 -7 -9 411.34 78.48
 1 7 10 4.73 68.02
 -1 -7 -10 143.92 46.67
 1 7 11 139.94 60.63
 -1 -7 -11 57.14 42.52
 1 7 11 183.12 56.22
 -1 -7 -11 211.36 57.97
 1 7 12 -28.82 50.83
 -1 -7 -12 23.25 46.09
 1 7 12 59.13 49.5
 -1 -7 -12 32.22 49.66
 1 7 13 1296.38 205.3
 -1 -7 -13 922.67 156.38
 1 7 13 1198.39 207.37
 -1 -7 -13 1239.08 215.26
 1 7 14 -9.14 57.64
 -1 -7 -14 11.46 56.8
 1 7 14 141.85 65.03
 -1 -7 -14 42.02 61.04
 1 7 15 12.54 58.47
 -1 -7 -15 288.51 74.66
 1 7 15 183.7 82.55
 -1 -7 -15 75.66 72.25
 1 7 16 39.12 59.13
 -1 -7 -16 -3.4 52.15
 1 7 16 -33.14 63.12
 -1 -7 -16 0.33 76.65
 1 7 17 33.72 69.35
 -1 -7 -17 -67.44 71.01
 1 7 17 -17.86 66.52
 -1 -7 -17 14.53 78.56
 1 7 18 81.06 62.2
 -1 -7 -18 -23.17 69.26
 1 7 18 83.96 74.66
 -1 -7 -18 101.4 96.25
 1 7 19 -31.06 61.46
 -1 -7 -19 17.27 65.94
 1 7 19 26.82 80.31
 -1 -7 -19 82.3 90.94
 1 7 20 27.16 65.53
 -1 -7 -20 -7.97 70.26
 1 7 20 25.16 87.28
 -1 -7 -20 132.88 99.57
 1 7 21 -13.37 71.01
 -1 -7 -21 8.39 73.75
 1 7 21 4.73 79.81
 -1 -7 -21 186.94 108.46
 1 7 22 -11.46 76.07
 -1 -7 -22 -88.2 63.2
 1 7 22 -30.4 84.04
 -1 -7 -22 81.3 97.75
 1 6 -17 -6.56 63.37
 -1 -6 17 20.85 69.59
 1 6 -16 62.2 70.84
 -1 -6 16 -34.05 57.3
 1 6 -16 -153.81 110.29
 -1 -6 16 21.51 98.74
 1 6 -15 -42.44 64.61
 -1 -6 15 6.56 60.38
 1 6 -15 -39.03 101.82
 -1 -6 15 15.2 98.83
 1 6 -14 49.91 62.2
 -1 -6 14 -43.43 57.22
 1 6 -14 -73.41 112.7
 -1 -6 14 191.34 98.99
 1 6 -13 37.21 49.33
 -1 -6 13 56.47 49.99
 1 6 -13 -31.31 107.05
 -1 -6 13 17.69 92.02
 1 6 -12 -16.11 45.68
 -1 -6 12 -16.28 48.58
 1 6 -12 25.25 95.75
 -1 -6 12 14.2 89.19
 1 6 -11 29.65 46.26
 -1 -6 11 38.45 47.67
 1 6 -11 -40.03 109.62
 -1 -6 11 63.95 92.6
 1 6 -10 41.03 41.27
 -1 -6 10 63.12 43.85
 1 6 -10 196.16 139.94
 -1 -6 10 -4.73 100.57
 1 6 -9 88.28 38.7
 -1 -6 9 55.48 39.61
 1 6 -9 -19.43 120.5
 -1 -6 9 -150.57 106.63
 1 6 -8 957.55 150.65
 -1 -6 8 988.27 155.3
 1 6 -8 627.6 187.69
 -1 -6 8 832.14 190.1
 1 6 -7 208.95 46.76
 -1 -6 7 120.84 42.19
 1 6 -7 110.2 150.57
 -1 -6 7 -2.08 112.03
 1 6 -6 235.03 47.25
 -1 -6 6 159.7 40.94
 1 6 -6 171 123.08
 -1 -6 6 192.84 110.04
 1 6 -5 150.48 37.12
 -1 -6 5 238.85 48.17
 1 6 -5 176.73 125.07
 -1 -6 5 174.73 114.94
 1 6 -4 33.72 25.33
 -1 -6 4 155.96 35.38
 1 6 -4 45.76 124.32
 -1 -6 4 80.06 86.29
 1 6 -3 158.21 34.96
 -1 -6 3 89.53 24.91
 1 6 -3 253.46 122.83
 -1 -6 3 156.05 103.48
 1 6 -2 184.53 36.79
 -1 -6 2 216.01 39.03
 1 6 -2 101.98 102.07
 -1 -6 2 149.74 92.85
 1 6 -1 4566.82 744.61
 -1 -6 1 3816.89 625.35
 1 6 0 993.26 179.97
 -1 -6 0 1158.52 202.14
 1 6 1 82.05 45.01
 -1 -6 -1 65.28 45.59
 1 6 2 401.21 77.48
 -1 -6 -2 642.96 112.78
 1 6 5 -83.55 83.05
 -1 -6 -5 -14.95 42.69
 1 6 6 -25.5 57.64
 -1 -6 -6 65.61 43.43
 1 6 7 697.77 123.66
 -1 -6 -7 1058.03 166.43
 1 6 8 69.35 61.04
 -1 -6 -8 5.56 39.7
 1 6 9 174.65 69.18
 -1 -6 -9 138.77 53.4
 1 6 10 16.86 43.1
 -1 -6 -10 250.97 59.55
 1 6 10 60.79 41.61
 -1 -6 -10 76.4 39.45
 1 6 11 704.91 120.42
 -1 -6 -11 476.28 86.45
 1 6 11 246.99 64.61
 -1 -6 -11 358.6 76.99
 1 6 12 1327.94 209.86
 -1 -6 -12 1202.54 190.68
 1 6 12 867.85 154.97
 -1 -6 -12 1464.14 246.82
 1 6 13 885.29 147.08
 -1 -6 -13 845.43 142.01
 -1 -6 -13 440.24 98.66
 1 6 14 53.65 59.88
 -1 -6 -14 61.12 51.57
 1 6 14 93.01 64.53
 -1 -6 -14 85.79 72.25
 1 6 15 28.98 59.96
 -1 -6 -15 -10.55 50.58
 1 6 15 -22.09 68.6
 -1 -6 -15 -60.46 79.06
 1 6 16 104.47 68.35
 -1 -6 -16 32.8 61.37
 1 6 16 80.97 69.26
 -1 -6 -16 56.47 83.8
 1 6 17 40.61 61.79
 -1 -6 -17 48.25 75.32
 1 6 17 -103.56 77.65
 -1 -6 -17 -22.76 74.25
 1 6 18 -31.89 60.71
 -1 -6 -18 50.91 66.77
 1 6 18 -10.38 72.67
 -1 -6 -18 67.85 84.46
 1 6 19 55.81 65.11
 -1 -6 -19 -59.13 61.79
 1 6 19 94.67 85.54
 -1 -6 -19 43.68 83.71
 1 6 20 -72 66.27
 -1 -6 -20 113.36 79.14
 1 6 20 -7.64 82.47
 -1 -6 -20 44.93 96.92
 1 6 21 91.35 78.4
 -1 -6 -21 18.35 70.59
 1 6 21 122.33 88.45
 -1 -6 -21 -2.66 91.35
 1 6 22 -36.87 79.56
 -1 -6 -22 24.83 69.01
 1 5 -17 -54.15 72.83
 -1 -5 17 30.64 63.37
 1 5 -17 36.79 117.01
 -1 -5 17 62.87 113.61
 1 5 -16 -27.9 52.57
 -1 -5 16 -6.31 55.48
 1 5 -16 -11.46 110.62
 -1 -5 16 4.24 88.86
 1 5 -15 78.15 68.76
 -1 -5 15 -19.68 59.46
 1 5 -15 137.28 109.37
 -1 -5 15 94.51 102.07
 1 5 -14 32.97 52.49
 -1 -5 14 27.24 43.35
 1 5 -14 30.15 114.77
 -1 -5 14 -69.51 91.69
 1 5 -13 137.61 59.71
 -1 -5 13 67.77 50.49
 1 5 -13 97 107.63
 -1 -5 13 -12.29 96.09
 1 5 -12 -19.52 46.26
 -1 -5 12 60.38 44.26
 1 5 -12 32.72 104.31
 -1 -5 12 31.56 95.84
 1 5 -11 48.25 43.27
 -1 -5 11 46.59 43.77
 1 5 -11 40.28 121.67
 -1 -5 11 -2.41 104.56
 1 5 -10 13.04 40.2
 -1 -5 10 204.38 55.06
 1 5 -10 1.91 105.22
 -1 -5 10 31.64 87.86
 1 5 -9 71.67 39.03
 -1 -5 9 86.7 33.55
 1 5 -9 46.59 108.88
 -1 -5 9 221.41 102.15
 1 5 -8 922.67 144.84
 -1 -5 8 1127.79 175.31
 1 5 -8 573.03 175.07
 -1 -5 8 694.12 178.14
 1 5 -7 39.03 29.98
 -1 -5 7 141.26 37.62
 1 5 -7 180.55 122.33
 -1 -5 7 161.61 102.73
 1 5 -6 89.53 32.39
 -1 -5 6 65.61 32.97
 1 5 -6 101.4 109.79
 -1 -5 6 7.39 94.01
 1 5 -5 131.96 35.13
 -1 -5 5 23.59 24.25
 1 5 -5 -46.84 97.66
 -1 -5 5 -0.25 97.91
 1 5 -4 46.26 23.67
 -1 -5 4 15.95 20.18
 1 5 -4 41.61 106.38
 -1 -5 4 -107.96 102.48
 1 5 -3 182.71 36.96
 -1 -5 3 127.65 28.24
 1 5 -3 264.67 117.93
 -1 -5 3 109.04 88.61
 1 5 -2 2095.31 310.18
 -1 -5 2 1845.33 272.98
 1 5 -2 2492.28 422.47
 -1 -5 2 2558.71 429.53
 1 5 -1 1959.11 331.03
 -1 -5 1 725.43 140.85
 1 5 0 309.85 80.22
 -1 -5 0 519.47 103.06
 1 5 1 2221.54 360.26
 -1 -5 -1 1213.33 201.23
 1 5 2 260.69 54.65
 -1 -5 -2 254.29 52.32
 1 5 4 10.63 46.92
 -1 -5 -4 68.76 36.71
 1 5 5 186.44 68.18
 -1 -5 -5 18.93 51.32
 1 5 6 -45.51 51.99
 -1 -5 -6 82.22 44.6
 1 5 7 485.33 93.93
 -1 -5 -7 729 122.66
 1 5 8 79.23 52.32
 -1 -5 -8 102.4 47.01
 1 5 8 65.77 37.54
 -1 -5 -8 77.82 39.78
 1 5 9 196.08 52.15
 -1 -5 -9 92.02 46.26
 1 5 9 348.89 73.41
 -1 -5 -9 29.48 41.69
 1 5 10 -29.15 49.58
 -1 -5 -10 22.17 42.6
 1 5 10 160.2 54.98
 -1 -5 -10 63.78 44.51
 1 5 11 585.82 111.53
 -1 -5 -11 458.51 90.36
 -1 -5 -11 226.89 63.12
 1 5 12 1315.48 210.19
 -1 -5 -12 1508.15 234.44
 1 5 12 1455 246.82
 -1 -5 -12 1260.67 217.09
 1 5 13 722.85 131.71
 -1 -5 -13 546.46 98.16
 1 5 13 707.99 136.28
 -1 -5 -13 427.53 99.82
 1 5 14 108.13 67.1
 -1 -5 -14 177.06 60.46
 1 5 14 208.2 80.31
 -1 -5 -14 506.76 121.17
 1 5 15 260.94 80.89
 1 5 15 48 66.19
 1 5 16 -12.46 65.86
 -1 -5 -16 91.69 63.53
 1 5 16 184.78 79.98
 -1 -5 -16 327.29 98.99
 1 5 17 70.76 59.38
 -1 -5 -17 35.05 66.6
 1 5 17 46.09 75.57
 -1 -5 -17 83.05 82.38
 1 5 18 45.76 63.86
 -1 -5 -18 61.21 62.45
 1 5 18 39.95 76.32
 -1 -5 -18 8.39 79.06
 1 5 19 40.36 70.34
 -1 -5 -19 -23.25 66.6
 1 5 19 11.96 83.13
 -1 -5 -19 19.68 87.86
 1 5 20 -35.46 63.86
 -1 -5 -20 11.46 74.25
 1 5 20 23.09 83.13
 -1 -5 -20 -66.85 91.69
 1 5 21 -12.13 75.91
 -1 -5 -21 48.83 73.83
 1 5 21 38.04 95.09
 -1 -5 -21 -67.85 90.85
 1 5 22 28.4 77.65
 -1 -5 -22 -11.96 75.66
 1 4 -18 75.99 70.76
 -1 -4 18 54.48 77.73
 1 4 -18 39.12 113.11
 -1 -4 18 8.55 98.58
 1 4 -17 15.28 62.2
 -1 -4 17 2.74 58.47
 1 4 -17 -40.44 109.29
 -1 -4 17 -40.36 111.95
 1 4 -16 5.48 52.57
 -1 -4 16 53.48 59.38
 1 4 -16 -13.12 109.21
 -1 -4 16 70.18 102.73
 1 4 -15 8.55 54.81
 -1 -4 15 -11.79 53.07
 1 4 -15 64.53 112.28
 -1 -4 15 -35.13 97.83
 1 4 -14 -28.49 51.16
 -1 -4 14 -15.36 49
 1 4 -14 -56.06 109.13
 -1 -4 14 -25.08 96.42
 1 4 -13 14.45 46.84
 -1 -4 13 -6.98 43.1
 1 4 -13 -33.8 89.86
 -1 -4 13 -29.81 85.37
 1 4 -12 -2.41 34.8
 -1 -4 12 98.74 45.43
 1 4 -12 10.55 108.21
 -1 -4 12 142.93 94.09
 1 4 -11 91.93 47.01
 -1 -4 11 106.22 52.24
 1 4 -11 225.97 122.91
 -1 -4 11 69.68 92.93
 1 4 -10 186.61 52.32
 -1 -4 10 252.3 64.61
 1 4 -10 282.61 122.08
 -1 -4 10 220.49 106.22
 1 4 -9 273.15 60.13
 -1 -4 9 202.97 54.81
 1 4 -9 273.39 130.55
 -1 -4 9 399.46 129.39
 1 4 -8 14.04 28.4
 -1 -4 8 55.31 28.82
 1 4 -8 58.3 88.78
 -1 -4 8 43.85 97.42
 1 4 -7 110.7 32.06
 -1 -4 7 113.03 35.54
 1 4 -7 147.99 105.06
 -1 -4 7 100.65 87.28
 1 4 -6 47.75 27.74
 -1 -4 6 16.69 27.74
 1 4 -6 105.22 92.18
 -1 -4 6 198.4 94.34
 1 4 -5 290.67 53.9
 -1 -4 5 216.09 43.1
 1 4 -5 260.02 105.72
 -1 -4 5 174.48 96.5
 1 4 -4 100.32 30.48
 -1 -4 4 141.68 33.63
 1 4 -4 225.39 100.82
 -1 -4 4 115.1 99.74
 1 4 -3 1481.58 220.91
 -1 -4 3 1428.43 212.27
 1 4 -3 1871.08 319.82
 -1 -4 3 1580.41 284.52
 1 4 -2 2145.13 317.24
 -1 -4 2 3413.28 500.45
 1 4 -2 2136 362.67
 -1 -4 2 1977.38 335.27
 1 4 -1 64.78 20.93
 1 4 -1 51.99 57.97
 -1 -4 1 184.12 66.02
 1 4 0 606.17 114.19
 -1 -4 0 444.31 88.78
 1 4 1 1740.69 283.03
 -1 -4 -1 1508.15 245.66
 1 4 4 -26.99 76.24
 -1 -4 -4 162.86 66.85
 1 4 5 187.85 55.23
 -1 -4 -5 266 58.05
 1 4 6 117.68 48.5
 -1 -4 -6 113.36 35.46
 1 4 7 20.93 38.37
 -1 -4 -7 56.22 37.95
 1 4 7 160.03 46.34
 -1 -4 -7 344.32 71.26
 1 4 8 754.24 126.57
 -1 -4 -8 832.14 134.37
 1 4 8 577.18 105.31
 -1 -4 -8 855.4 149.15
 1 4 9 353.2 81.72
 -1 -4 -9 254.21 64.11
 1 4 9 284.27 67.1
 -1 -4 -9 183.04 59.13
 1 4 10 180.05 64.69
 -1 -4 -10 133.96 51.16
 1 4 10 6.48 42.35
 -1 -4 -10 7.72 44.43
 1 4 11 420.64 88.78
 -1 -4 -11 303.79 64.45
 1 4 11 357.27 81.97
 -1 -4 -11 234.36 67.02
 1 4 12 7.72 54.73
 -1 -4 -12 71.09 43.19
 1 4 12 67.52 55.81
 -1 -4 -12 72.58 56.8
 1 4 13 62.7 65.19
 -1 -4 -13 179.3 57.39
 1 4 13 62.62 59.96
 -1 -4 -13 70.67 67.1
 1 4 14 144.42 64.45
 -1 -4 -14 31.97 51.49
 1 4 14 53.15 68.68
 -1 -4 -14 139.69 79.98
 1 4 15 18.77 62.54
 -1 -4 -15 212.85 71.26
 1 4 15 -2.99 69.84
 -1 -4 -15 13.29 70.42
 1 4 16 52.98 65.69
 -1 -4 -16 6.31 65.28
 1 4 16 56.39 74
 -1 -4 -16 61.37 75.49
 1 4 17 7.47 54.31
 -1 -4 -17 27.07 62.29
 1 4 17 11.96 77.07
 -1 -4 -17 -21.43 75.41
 1 4 18 -12.62 59.63
 -1 -4 -18 8.89 66.69
 1 4 18 44.93 88.11
 -1 -4 -18 -88.94 82.38
 1 4 19 11.29 54.15
 -1 -4 -19 49.25 73.75
 1 4 19 32.22 86.7
 -1 -4 -19 -31.39 94.18
 1 4 20 16.28 71.42
 -1 -4 -20 74.66 75.49
 1 4 20 -18.44 89.78
 -1 -4 -20 47.92 95.42
 1 4 21 9.47 72
 -1 -4 -21 27.07 83.3
 1 4 21 10.46 90.52
 -1 -4 -21 -99.08 91.44
 1 4 22 -10.13 72.58
 -1 -4 -22 -9.3 74.49
 1 3 -19 118.51 71.34
 -1 -3 19 15.78 65.77
 1 3 -19 75.08 112.03
 -1 -3 19 10.46 101.15
 1 3 -18 74.91 66.69
 -1 -3 18 19.18 57.14
 1 3 -18 90.44 119.84
 -1 -3 18 -49.16 106.63
 1 3 -17 15.03 59.79
 -1 -3 17 37.45 62.45
 1 3 -17 -18.1 106.05
 -1 -3 17 13.62 101.65
 1 3 -16 32.22 58.38
 -1 -3 16 -73.83 59.46
 1 3 -16 -163.6 113.11
 -1 -3 16 -61.21 90.02
 1 3 -15 -33.14 56.56
 -1 -3 15 -21.84 53.57
 1 3 -15 63.12 92.52
 -1 -3 15 -14.28 81.72
 1 3 -14 19.27 56.56
 -1 -3 14 -50.91 47.84
 1 3 -14 39.86 96.5
 -1 -3 14 -25.25 97
 1 3 -13 57.22 42.27
 -1 -3 13 21.59 41.19
 1 3 -13 6.98 87.37
 -1 -3 13 -24 78.98
 1 3 -12 62.45 40.2
 -1 -3 12 -3.82 43.1
 1 3 -12 47.59 104.31
 -1 -3 12 27.16 93.01
 1 3 -11 171.83 54.98
 -1 -3 11 100.65 53.9
 1 3 -11 72.33 112.2
 -1 -3 11 200.89 107.22
 1 3 -10 185.7 53.48
 -1 -3 10 30.15 40.2
 1 3 -10 38.87 99.33
 -1 -3 10 117.68 98.41
 1 3 -9 60.29 35.13
 -1 -3 9 26.99 31.06
 1 3 -9 157.46 88.53
 -1 -3 9 323.72 107.13
 1 3 -8 1629.41 245.41
 -1 -3 8 2017.24 301.13
 1 3 -8 1551.34 278.13
 -1 -3 8 1379.43 250.72
 1 3 -7 182.62 38.45
 -1 -3 7 79.48 28.49
 1 3 -7 35.63 80.47
 -1 -3 7 -52.4 73.58
 1 3 -6 202.64 42.35
 1 3 -6 381.03 103.15
 1 3 -5 175.07 39.03
 -1 -3 5 39.61 23.59
 1 3 -5 384.35 107.71
 -1 -3 5 220.49 79.81
 1 3 -4 1489.05 222.9
 -1 -3 4 1363.65 203.55
 1 3 -4 1915.09 322.97
 -1 -3 4 1886.85 319.24
 1 3 -3 925.99 140.93
 -1 -3 3 596.7 92.93
 1 3 -3 1567.12 278.71
 -1 -3 3 1190.08 218.75
 1 3 -2 1159.35 172.66
 -1 -3 2 1092.91 162.69
 1 3 -2 1141.08 200.4
 -1 -3 2 1126.13 202.89
 1 3 -1 3221.44 472.38
 -1 -3 1 3575.22 523.78
 1 3 -1 2738.93 446.63
 -1 -3 1 3244.69 527.36
 1 3 0 1.66 37.87
 -1 -3 0 -9.97 33.47
 1 3 1 455.85 80.14
 -1 -3 -1 589.48 98.99
 1 3 3 82.63 66.02
 -1 -3 -3 26.99 44.68
 1 3 4 1175.13 181.05
 -1 -3 -4 1732.38 260.02
 1 3 5 2385.14 356.44
 -1 -3 -5 2189.15 326.79
 1 3 6 659.9 108.13
 -1 -3 -6 560.24 92.6
 1 3 6 653.92 114.94
 -1 -3 -6 715.04 124.99
 1 3 7 120.75 45.68
 -1 -3 -7 110.95 41.03
 1 3 7 202.72 51.16
 -1 -3 -7 102.48 46.51
 1 3 8 335.6 71.17
 -1 -3 -8 317.16 68.85
 1 3 8 411.5 83.46
 -1 -3 -8 595.12 112.12
 1 3 9 -74.16 43.68
 -1 -3 -9 82.38 38.95
 1 3 9 47.67 40.28
 -1 -3 -9 163.94 56.14
 1 3 10 623.69 110.12
 -1 -3 -10 665.88 110.45
 1 3 10 879.48 156.71
 -1 -3 -10 1597.85 268.33
 1 3 11 0.42 49.58
 -1 -3 -11 7.23 36.62
 1 3 11 -5.9 54.81
 -1 -3 -11 -52.4 57.3
 1 3 12 13.79 55.97
 -1 -3 -12 49.33 41.36
 1 3 12 65.03 62.04
 -1 -3 -12 136.78 64.69
 1 3 13 85.95 57.05
 -1 -3 -13 38.45 51.07
 1 3 13 -52.57 62.87
 -1 -3 -13 82.88 72.25
 1 3 14 2.99 48.83
 -1 -3 -14 -23.92 45.18
 1 3 14 68.1 76.16
 -1 -3 -14 72.42 79.81
 1 3 15 -12.46 54.73
 -1 -3 -15 -4.98 62.12
 1 3 15 2.66 69.26
 -1 -3 -15 111.78 78.56
 1 3 16 -22.09 52.82
 -1 -3 -16 17.36 58.38
 1 3 16 6.31 73.41
 -1 -3 -16 -62.2 77.48
 1 3 17 54.15 57.22
 -1 -3 -17 19.02 59.46
 1 3 17 -41.03 84.46
 -1 -3 -17 32.97 81.97
 1 3 18 -19.52 52.82
 -1 -3 -18 -4.98 66.77
 1 3 18 4.57 94.51
 -1 -3 -18 72.67 86.79
 1 3 19 22.01 56.47
 -1 -3 -19 94.59 72.33
 1 3 19 8.39 93.93
 -1 -3 -19 -19.52 89.28
 1 3 20 -11.96 69.1
 -1 -3 -20 55.06 64.78
 1 3 20 57.22 89.44
 -1 -3 -20 -80.47 93.51
 1 3 21 -5.32 64.28
 -1 -3 -21 -41.11 71.09
 1 2 -19 5.56 63.86
 -1 -2 19 1.08 69.51
 1 2 -18 -4.4 60.87
 -1 -2 18 82.47 63.28
 1 2 -18 0.91 108.29
 -1 -2 18 61.95 87.12
 1 2 -17 56.97 63.03
 -1 -2 17 67.44 61.87
 1 2 -17 6.15 97.33
 -1 -2 17 29.48 89.28
 1 2 -16 -20.76 65.19
 -1 -2 16 31.56 52.15
 1 2 -16 7.81 88.11
 -1 -2 16 116.1 97.5
 1 2 -15 62.29 70.42
 -1 -2 15 19.68 50.08
 1 2 -15 19.85 101.48
 -1 -2 15 53.98 87.53
 1 2 -14 -12.71 52.9
 -1 -2 14 15.11 48.42
 1 2 -14 -59.79 94.01
 -1 -2 14 -16.36 85.62
 1 2 -13 -53.07 41.86
 -1 -2 13 57.88 41.61
 1 2 -13 176.39 112.95
 -1 -2 13 35.88 85.95
 1 2 -12 5.32 38.45
 -1 -2 12 8.55 37.12
 1 2 -12 99.24 101.32
 -1 -2 12 235.94 96
 1 2 -11 250.64 58.88
 -1 -2 11 184.2 54.4
 1 2 -11 61.87 87.95
 -1 -2 11 263.35 106.14
 1 2 -10 159.37 48.83
 -1 -2 10 289.51 63.7
 1 2 -10 130.05 104.39
 -1 -2 10 529.93 132.71
 1 2 -9 520.8 91.19
 -1 -2 9 555.92 97.25
 1 2 -9 417.98 122.75
 -1 -2 9 475.87 125.98
 1 2 -8 57.88 36.62
 -1 -2 8 83.21 38.2
 1 2 -8 0.58 74.08
 -1 -2 8 139.11 78.4
 1 2 -7 651.01 105.55
 -1 -2 7 415.82 74.25
 1 2 -7 415.32 106.88
 -1 -2 7 417.9 96.83
 1 2 -6 12.79 23.25
 -1 -2 6 29.4 27.41
 1 2 -6 34.8 62.37
 -1 -2 6 -20.1 64.2
 1 2 -5 785.05 122
 -1 -2 5 1086.27 164.44
 1 2 -5 809.89 149.32
 -1 -2 5 700.1 135.37
 1 2 -4 1280.6 191.76
 -1 -2 4 762.55 116.6
 1 2 -4 513.82 110.62
 -1 -2 4 555.68 114.27
 1 2 -3 301.05 50.24
 -1 -2 3 249.39 42.77
 1 2 -3 707.9 135.7
 -1 -2 3 856.23 155.05
 1 2 -2 786.05 118.76
 -1 -2 2 739.79 112.36
 1 2 -2 950.9 172.91
 -1 -2 2 1154.37 201.72
 1 2 -1 3185.73 466.65
 -1 -2 1 2924.13 428.61
 1 2 -1 2708.2 441.23
 -1 -2 1 2987.24 487.16
 1 2 0 1009.04 166.59
 -1 -2 0 1308.84 216.01
 1 2 2 -28.82 34.8
 -1 -2 -2 -25 32.72
 1 2 3 9999 1460.82
 -1 -2 -3 9949.17 1452.51
 1 2 4 58.55 34.46
 -1 -2 -4 79.89 32.8
 1 2 4 198.49 45.34
 -1 -2 -4 269.24 53.32
 -1 -2 -5 312.59 56.56
 -1 -2 -5 765.62 130.47
 1 2 6 699.51 112.2
 -1 -2 -6 731.49 115.52
 1 2 6 631.58 111.78
 -1 -2 -6 670.95 117.35
 1 2 7 203.8 50.33
 -1 -2 -7 148.49 40.61
 1 2 7 311.93 68.51
 -1 -2 -7 200.81 53.4
 1 2 8 69.26 45.18
 -1 -2 -8 42.02 34.63
 1 2 8 169.25 50.33
 -1 -2 -8 295.07 68.68
 1 2 9 95.75 50.83
 -1 -2 -9 365.66 70.92
 1 2 9 45.43 50.74
 -1 -2 -9 130.8 57.05
 1 2 10 170 56.97
 -1 -2 -10 215.26 54.65
 1 2 10 164.77 69.76
 -1 -2 -10 184.95 65.11
 1 2 11 14.45 42.44
 -1 -2 -11 21.92 38.04
 1 2 11 29.9 60.38
 -1 -2 -11 61.87 58.47
 1 2 12 143.92 51.32
 -1 -2 -12 90.19 48.17
 1 2 12 228.88 80.06
 -1 -2 -12 321.06 92.93
 1 2 13 261.85 69.43
 -1 -2 -13 136.28 56.31
 1 2 13 150.07 79.98
 -1 -2 -13 377.12 107.3
 1 2 14 46.51 50.58
 -1 -2 -14 191.34 68.1
 1 2 14 68.6 74.66
 -1 -2 -14 90.94 83.96
 1 2 15 11.88 50.66
 -1 -2 -15 39.12 60.71
 1 2 15 22.51 73.66
 -1 -2 -15 -3.49 73.41
 1 2 16 24.58 44.68
 -1 -2 -16 10.3 59.13
 1 2 16 81.8 80.39
 -1 -2 -16 116.93 82.05
 1 2 17 23.92 50.41
 -1 -2 -17 -23.92 61.7
 1 2 17 -88.11 90.02
 -1 -2 -17 -32.8 82.97
 1 2 18 -23.25 55.39
 -1 -2 -18 127.4 67.77
 1 2 18 -48.42 89.11
 -1 -2 -18 -35.63 90.19
 1 2 19 22.67 64.28
 -1 -2 -19 26.74 64.69
 1 2 19 23.09 96.17
 -1 -2 -19 -23.17 86.04
 1 2 20 64.11 71.34
 -1 -2 -20 14.2 68.43
 1 2 20 0.66 91.85
 -1 -2 -20 3.4 91.93
 1 2 21 64.86 66.6
 -1 -2 -21 -26.41 63.28
 1 1 -20 -18.19 71.67
 -1 -1 20 43.1 60.71
 1 1 -19 85.29 68.51
 -1 -1 19 -6.31 66.52
 1 1 -19 47.92 91.52
 -1 -1 19 62.95 105.97
 1 1 -18 22.09 65.44
 -1 -1 18 80.56 66.11
 1 1 -18 -71.92 95.51
 -1 -1 18 108.88 105.97
 1 1 -17 -15.28 62.04
 -1 -1 17 33.05 53.57
 1 1 -17 -12.21 91.52
 -1 -1 17 -33.88 73.75
 1 1 -16 65.53 57.55
 -1 -1 16 36.79 59.21
 1 1 -16 0.75 90.27
 -1 -1 16 -62.95 88.11
 1 1 -15 26.74 58.88
 -1 -1 15 -27.32 45.1
 1 1 -15 -28.57 91.77
 -1 -1 15 79.31 85.46
 1 1 -14 89.03 68.35
 -1 -1 14 121.08 56.47
 1 1 -14 115.69 96.17
 -1 -1 14 47.42 83.55
 1 1 -13 75.08 52.98
 -1 -1 13 75.08 44.76
 1 1 -13 53.65 90.02
 -1 -1 13 95.75 74.41
 1 1 -12 265.42 66.69
 -1 -1 12 227.72 57.8
 1 1 -12 216.26 101.4
 -1 -1 12 173.32 79.56
 1 1 -11 125.24 50.16
 -1 -1 11 196.82 56.47
 1 1 -11 424.46 117.85
 -1 -1 11 237.1 93.18
 1 1 -10 30.23 36.79
 -1 -1 10 36.96 36.29
 1 1 -10 15.95 79.14
 -1 -1 10 182.37 92.18
 1 1 -9 776.17 127.31
 -1 -1 9 898.58 146.41
 1 1 -9 833.8 170.25
 -1 -1 9 614.72 130.22
 1 1 -8 218.08 51.99
 -1 -1 8 104.31 38.78
 1 1 -8 216.42 84.38
 -1 -1 8 389.16 107.63
 1 1 -7 723.93 116.77
 -1 -1 7 821.68 132.54
 1 1 -7 925.16 169.58
 -1 -1 7 822.34 154.14
 1 1 -6 10.71 28.9
 -1 -1 6 56.39 31.97
 1 1 -6 7.31 58.55
 -1 -1 6 23.09 51.32
 -1 -1 5 224.89 43.93
 -1 -1 5 12.79 44.02
 1 1 -4 1063.85 160.53
 -1 -1 4 961.7 145.83
 1 1 -4 859.55 153.56
 -1 -1 4 697.36 128.48
 1 1 -3 3016.31 442.65
 -1 -1 3 3042.89 446.38
 1 1 -3 1925.89 315.08
 -1 -1 3 1771.42 292.41
 1 1 -2 1724.08 254.13
 -1 -1 2 1930.04 284.11
 1 1 -2 1323.79 224.81
 -1 -1 2 1376.94 231.62
 1 1 -1 727.59 108.54
 -1 -1 1 692.62 103.64
 1 1 -1 619.54 112.28
 -1 -1 1 733.32 132.46
 1 1 0 1309.67 211.44
 -1 -1 0 1542.2 247.98
 1 1 2 1009.04 153.97
 -1 -1 -2 1326.28 198.49
 1 1 3 544.88 86.12
 -1 -1 -3 671.94 104.06
 1 1 3 719.36 121.33
 -1 -1 -3 724.68 120.75
 1 1 4 1687.54 251.05
 -1 -1 -4 1797.99 266.92
 1 1 4 1627.74 264.76
 -1 -1 -4 1547.19 251.89
 1 1 5 1964.92 292.58
 -1 -1 -5 1473.27 220.91
 1 1 5 2183.34 353.12
 -1 -1 -5 2061.26 333.6
 1 1 6 73.17 33.63
 -1 -1 -6 98.25 36.46
 1 1 6 66.02 34.88
 -1 -1 -6 101.82 39.12
 1 1 7 245.91 51.32
 -1 -1 -7 153.97 43.52
 1 1 7 199.48 55.81
 -1 -1 -7 241.67 62.54
 1 1 8 278.05 58.96
 -1 -1 -8 116.02 41.69
 1 1 8 309.44 73.58
 -1 -1 -8 161.45 59.96
 1 1 9 46.17 42.02
 -1 -1 -9 65.77 36.79
 1 1 9 146.66 61.21
 -1 -1 -9 108.38 57.72
 1 1 10 274.14 64.53
 -1 -1 -10 143.67 47.17
 1 1 10 433.43 102.56
 -1 -1 -10 281.62 79.31
 1 1 11 -44.1 39.36
 -1 -1 -11 56.8 36.79
 1 1 11 -61.87 69.26
 -1 -1 -11 20.51 60.96
 1 1 12 64.11 51.49
 -1 -1 -12 0.42 39.12
 1 1 12 129.14 83.71
 -1 -1 -12 73.91 73.66
 1 1 13 105.72 55.31
 -1 -1 -13 30.56 54.23
 1 1 13 256.7 100.32
 -1 -1 -13 172.24 94.26
 1 1 14 -16.94 45.43
 -1 -1 -14 69.18 55.73
 1 1 14 143.26 87.62
 -1 -1 -14 6.64 79.48
 1 1 15 2.33 45.84
 -1 -1 -15 63.37 55.56
 1 1 15 2.24 79.56
 -1 -1 -15 -20.1 72.83
 1 1 16 38.37 57.14
 -1 -1 -16 6.23 54.15
 1 1 16 110.45 89.03
 -1 -1 -16 -41.52 80.56
 1 1 17 10.8 44.35
 -1 -1 -17 10.3 69.35
 1 1 17 -78.07 86.79
 -1 -1 -17 -4.4 88.36
 1 1 18 -20.76 57.3
 -1 -1 -18 16.61 55.73
 1 1 18 -27.66 88.11
 -1 -1 -18 -45.51 88.28
 1 1 19 30.56 65.11
 -1 -1 -19 1.08 65.03
 1 1 19 72.58 93.93
 -1 -1 -19 18.35 92.1
 1 1 20 -8.47 60.38
 -1 -1 -20 24.42 69.84
 1 1 20 -16.94 90.19
 -1 -1 -20 21.84 86.87
 1 1 21 -75.24 72.5
 -1 -1 -21 -24.58 60.79
 1 0 -20 28.73 64.2
 -1 0 20 1.58 62.87
 1 0 -20 74.16 112.2
 -1 0 20 -52.49 96.42
 1 0 -19 22.51 63.45
 -1 0 19 17.27 63.7
 1 0 -19 -21.76 107.96
 -1 0 19 19.52 95.51
 1 0 -18 4.57 64.94
 -1 0 18 89.53 66.19
 1 0 -18 -52.9 101.07
 -1 0 18 -24.91 86.29
 1 0 -17 43.52 59.96
 -1 0 17 -23.42 57.14
 1 0 -17 35.21 97.83
 -1 0 17 -104.47 88.61
 1 0 -16 68.76 60.96
 -1 0 16 -15.61 52.4
 1 0 -16 24.91 96.17
 -1 0 16 164.77 100.65
 1 0 -15 -1.91 58.3
 -1 0 15 -13.7 51.16
 1 0 -15 151.73 92.1
 -1 0 15 -80.56 86.62
 1 0 -14 174.9 56.8
 -1 0 14 217.17 57.55
 1 0 -14 365.49 121.67
 -1 0 14 287.26 105.31
 1 0 -13 12.37 50.16
 -1 0 13 69.35 47.34
 1 0 -13 192.01 99.08
 -1 0 13 38.45 80.31
 1 0 -12 177.31 54.48
 -1 0 12 114.03 55.31
 1 0 -12 112.2 83.96
 -1 0 12 51.66 85.04
 1 0 -11 104.64 47.17
 -1 0 11 123.66 44.35
 1 0 -11 352.62 105.39
 -1 0 11 23.67 78.23
 1 0 -10 337.51 70.42
 -1 0 10 460.75 89.61
 1 0 -10 333.6 95.59
 -1 0 10 297.48 92.6
 1 0 -9 5.15 36.29
 -1 0 9 47.09 42.02
 1 0 -9 -16.78 70.92
 -1 0 9 -35.79 60.96
 1 0 -8 -14.04 33.3
 -1 0 8 120.59 43.27
 1 0 -8 60.71 68.43
 -1 0 8 105.55 62.2
 1 0 -7 2276.35 340.17
 -1 0 7 2700.73 402.37
 1 0 -7 1944.99 325.96
 -1 0 7 2092.81 346.39
 1 0 -6 1393.55 211.03
 -1 0 6 1150.22 177.22
 1 0 -6 1092.91 192.17
 -1 0 6 1265.65 215.01
 1 0 -5 1572.93 236.44
 -1 0 5 1571.27 235.69
 1 0 -5 647.11 117.1
 -1 0 5 713.72 127.73
 1 0 -4 78.31 26.49
 -1 0 4 133.79 33.72
 1 0 -4 32.64 37.04
 -1 0 4 -6.39 37.62
 1 0 -3 896.92 135.53
 -1 0 3 950.07 143.26
 1 0 -3 1200.05 198.07
 -1 0 3 1326.28 217.92
 1 0 -2 4872.44 711.81
 -1 0 2 5702.92 832.97
 1 0 -2 5614.06 896.09
 -1 0 2 5515.23 880.31
 1 0 -1 1464.97 214.85
 1 0 -1 1630.24 263.93
 -1 0 -1 1106.2 164.44
 -1 0 -1 1211.67 194.83
 1 0 2 1932.53 284.69
 -1 0 -2 1736.54 255.87
 1 0 2 1766.43 284.27
 -1 0 -2 1794.67 288.59
 1 0 3 0.66 21.43
 -1 0 -3 8.72 20.6
 1 0 3 43.19 24.5
 -1 0 -3 3.99 22.01
 1 0 5 305.7 54.4
 -1 0 -5 555.59 90.61
 1 0 5 328.95 66.77
 -1 0 -5 293.82 62.7
 1 0 6 1409.33 212.94
 -1 0 -6 1062.19 164.35
 1 0 6 1014.85 173.49
 -1 0 -6 1042.25 178.39
 1 0 7 352.71 63.78
 -1 0 -7 360.68 68.1
 1 0 7 326.38 75.57
 -1 0 -7 380.94 84.54
 1 0 8 2155.93 323.64
 -1 0 -8 2678.3 399.13
 1 0 8 1886.02 313.92
 -1 0 -8 1817.09 303.29
 1 0 9 55.97 37.21
 -1 0 -9 15.53 38.2
 1 0 9 8.72 55.81
 -1 0 -9 2.57 55.39
 1 0 10 24.42 37.7
 -1 0 -10 44.26 37.21
 1 0 10 36.29 60.29
 -1 0 -10 -3.4 55.23
 1 0 11 19.52 39.03
 -1 0 -11 64.94 43.6
 1 0 11 10.8 66.19
 -1 0 -11 121.33 67.6
 1 0 12 90.52 50.66
 -1 0 -12 154.05 53.82
 1 0 12 168.5 85.95
 -1 0 -12 118.43 89.36
 1 0 13 29.98 49.25
 -1 0 -13 24.08 49.91
 1 0 13 26.82 86.54
 -1 0 -13 18.02 93.76
 1 0 14 88.61 46.84
 -1 0 -14 107.22 48.83
 1 0 14 31.39 78.65
 -1 0 -14 14.87 87.03
 1 0 15 135.37 57.97
 -1 0 -15 50.99 48.42
 1 0 15 179.97 90.94
 -1 0 -15 112.2 92.02
 1 0 16 0.83 50.49
 -1 0 -16 -19.52 59.79
 1 0 16 -16.61 85.87
 -1 0 -16 56.31 90.94
 1 0 17 -2.82 52.4
 -1 0 -17 -30.73 64.61
 1 0 17 -205.05 93.01
 -1 0 -17 -116.85 95.34
 1 0 18 18.85 62.95
 -1 0 -18 42.11 65.86
 1 0 18 9.38 95.01
 -1 0 -18 -141.26 102.56
 1 0 19 57.47 66.52
 -1 0 -19 -61.95 68.18
 1 0 19 77.65 100.32
 -1 0 -19 -49.91 96.34
 1 0 20 70.59 65.44
 -1 0 -20 35.88 68.18
 1 -1 -21 26.91 63.2
 -1 1 21 -89.53 66.69
 1 -1 -21 81.89 104.23
 -1 1 21 87.62 107.55
 1 -1 -20 28.24 60.79
 -1 1 20 -70.42 55.56
 1 -1 -20 -0.17 100.74
 -1 1 20 0.17 101.15
 1 -1 -19 18.52 65.44
 -1 1 19 -9.8 55.97
 1 -1 -19 -8.3 98.66
 -1 1 19 28.15 96.17
 1 -1 -18 -12.46 61.87
 -1 1 18 48.83 59.63
 1 -1 -18 10.88 93.68
 -1 1 18 102.48 92.85
 1 -1 -17 -20.93 62.2
 -1 1 17 -31.89 55.14
 1 -1 -17 -61.04 89.94
 -1 1 17 -110.37 89.69
 1 -1 -16 7.47 62.12
 -1 1 16 46.09 52.24
 1 -1 -16 -101.15 83.96
 -1 1 16 -24.08 85.04
 1 -1 -15 3.82 56.06
 -1 1 15 -12.04 51.99
 1 -1 -15 -43.19 80.81
 -1 1 15 33.63 77.65
 1 -1 -14 238.51 71.84
 -1 1 14 157.71 58.88
 1 -1 -14 231.7 97.33
 -1 1 14 77.65 79.23
 1 -1 -13 67.85 53.57
 -1 1 13 12.46 40.61
 1 -1 -13 36.87 85.79
 -1 1 13 43.1 86.7
 1 -1 -12 93.84 48.17
 -1 1 12 68.68 49.58
 1 -1 -12 69.76 68.51
 -1 1 12 -4.73 73.91
 1 -1 -11 217.42 56.8
 -1 1 11 130.97 54.98
 1 -1 -11 -7.64 70.26
 -1 1 11 11.71 65.94
 1 -1 -10 69.59 41.44
 -1 1 10 48.5 52.65
 1 -1 -10 59.63 64.86
 -1 1 10 -19.93 52.32
 1 -1 -9 41.11 38.7
 -1 1 9 153.31 52.9
 1 -1 -9 97 68.27
 -1 1 9 42.11 61.79
 1 -1 -8 960.04 151.06
 -1 1 8 971.66 153.06
 1 -1 -8 933.46 167.26
 -1 1 8 878.65 159.54
 1 -1 -7 931.8 145.67
 -1 1 7 1219.15 186.78
 1 -1 -7 1087.1 188.02
 -1 1 7 1081.29 187.52
 1 -1 -6 370.98 65.44
 -1 1 6 221.24 48.25
 1 -1 -6 208.12 59.96
 -1 1 6 147.08 50.83
 1 -1 -5 991.6 151.56
 -1 1 5 916.85 140.6
 1 -1 -5 700.93 122.58
 -1 1 5 726.09 127.56
 1 -1 -4 304.87 53.65
 -1 1 4 268.49 50.91
 1 -1 -4 413.5 75.41
 -1 1 4 548.37 97
 1 -1 -3 3880.01 568.13
 -1 1 3 4285.29 628.01
 1 -1 -3 4327.64 691.13
 -1 1 3 4586.75 732.4
 1 -1 -2 58.3 17.86
 -1 1 2 126.65 27.49
 1 -1 -2 72.75 20.6
 -1 1 2 117.01 26.24
 1 -1 -1 25.99 10.38
 -1 1 1 16.86 11.13
 1 -1 -1 45.68 10.8
 -1 1 1 -22.26 6.64
 -1 1 0 831.31 133.04
 1 -1 1 704.75 104.89
 -1 1 -1 703.42 104.81
 1 -1 1 869.51 141.51
 -1 1 -1 917.68 149.24
 1 -1 2 2420.02 355.61
 -1 1 -2 2648.41 388.58
 1 -1 2 2718.17 435.84
 -1 1 -2 2974.79 476.78
 1 -1 3 3278.74 481.01
 -1 1 -3 3477.23 510.41
 1 -1 3 3080.26 494.63
 -1 1 -3 3319.44 533
 1 -1 4 49.75 23
 -1 1 -4 61.79 24.83
 1 -1 4 73.66 33.97
 -1 1 -4 90.77 36.87
 1 -1 5 1506.49 225.39
 -1 1 -5 1261.5 190.26
 1 -1 5 1262.33 212.19
 -1 1 -5 903.56 156.13
 1 -1 6 4092.61 601.85
 -1 1 -6 4352.55 640.14
 1 -1 6 3758.76 608.08
 -1 1 -6 3595.16 582.33
 1 -1 7 85.04 31.81
 -1 1 -7 207.7 45.1
 1 -1 7 153.56 65.44
 -1 1 -7 105.64 62.78
 1 -1 8 300.05 60.13
 -1 1 -8 315 61.29
 1 -1 8 130.63 67.02
 -1 1 -8 159.7 70.34
 1 -1 9 58.22 40.86
 -1 1 -9 53.15 40.28
 1 -1 9 152.89 69.18
 -1 1 -9 167.59 71.67
 1 -1 10 515.15 94.92
 -1 1 -10 305.37 68.35
 1 -1 10 530.68 115.35
 -1 1 -10 726.42 144.42
 1 -1 11 67.35 48.5
 -1 1 -11 2.08 38.7
 1 -1 11 -39.86 67.6
 -1 1 -11 -18.69 76.49
 1 -1 12 207.62 62.54
 -1 1 -12 141.85 49.41
 1 -1 12 84.79 88.45
 -1 1 -12 22.67 93.76
 1 -1 13 84.21 53.4
 -1 1 -13 162.53 54.15
 1 -1 13 23.92 83.71
 -1 1 -13 149.49 97.08
 1 -1 14 92.52 55.48
 -1 1 -14 76.4 51.57
 1 -1 14 13.62 78.98
 -1 1 -14 12.37 81.8
 1 -1 15 1.83 47.09
 -1 1 -15 32.47 58.55
 1 -1 15 62.7 86.04
 -1 1 -15 -96.34 86.79
 1 -1 16 -21.09 57.39
 -1 1 -16 10.8 60.38
 1 -1 16 -8.39 91.69
 -1 1 -16 -129.64 86.12
 1 -1 17 -11.05 53.48
 -1 1 -17 34.38 65.03
 1 -1 17 18.69 93.93
 -1 1 -17 41.52 101.32
 1 -1 18 24 58.38
 -1 1 -18 89.19 64.45
 1 -1 18 31.31 96.67
 -1 1 -18 0.42 77.48
 1 -1 19 -19.77 61.62
 -1 1 -19 -38.04 60.87
 1 -1 19 -53.15 96.42
 -1 1 -19 -90.85 98.83
 1 -1 20 36.71 67.6
 -1 1 -20 31.89 68.18
 1 -2 -21 -15.86 64.86
 -1 2 21 -63.53 71.59
 1 -2 -21 55.23 99.08
 -1 2 21 -48.5 86.87
 1 -2 -20 35.46 62.95
 -1 2 20 -1.91 64.45
 1 -2 -20 30.48 94.01
 -1 2 20 32.06 86.87
 1 -2 -19 15.78 65.11
 -1 2 19 21.43 65.61
 1 -2 -19 -7.06 94.51
 -1 2 19 22.59 83.71
 1 -2 -18 -32.64 63.37
 -1 2 18 3.74 53.48
 1 -2 -18 -77.65 87.03
 -1 2 18 -44.85 82.47
 1 -2 -17 18.85 62.87
 -1 2 17 60.21 55.14
 1 -2 -17 -30.4 79.56
 -1 2 17 -40.94 88.2
 1 -2 -16 10.3 52.24
 -1 2 16 12.29 51.24
 1 -2 -16 79.81 85.71
 -1 2 16 123.66 92.18
 1 -2 -15 96.17 48.42
 -1 2 15 132.13 51.24
 1 -2 -15 414.66 106.47
 -1 2 15 304.45 99.41
 1 -2 -14 5.48 52.74
 -1 2 14 14.62 51.49
 1 -2 -14 65.53 93.6
 -1 2 14 49.33 79.06
 1 -2 -13 291.58 71.59
 -1 2 13 109.71 56.31
 1 -2 -13 313.59 111.87
 -1 2 13 258.2 97.42
 1 -2 -12 114.94 50.58
 -1 2 12 194.08 55.97
 1 -2 -12 145.33 78.81
 -1 2 12 329.2 96.5
 1 -2 -11 188.1 49.41
 -1 2 11 128.39 45.59
 1 -2 -11 1 54.06
 -1 2 11 114.36 65.11
 1 -2 -10 110.87 42.19
 -1 2 10 53.4 39.95
 1 -2 -10 143.34 60.96
 -1 2 10 37.7 58.96
 -1 2 9 93.76 40.44
 -1 2 9 49.25 53.65
 1 -2 -8 666.3 109.54
 -1 2 8 521.79 92.52
 1 -2 -8 666.21 122.75
 -1 2 8 673.52 125.73
 1 -2 -7 458.92 81.06
 -1 2 7 410.01 74.25
 1 -2 -7 425.37 85.62
 -1 2 7 345.65 75.57
 1 -2 -6 618.38 99.16
 -1 2 6 258.61 51.99
 1 -2 -6 286.93 62.04
 -1 2 6 229.96 56.72
 1 -2 -5 13.2 24.33
 1 -2 -5 134.7 37.62
 -1 2 4 49.58 28.73
 -1 2 4 78.4 27.32
 1 -2 -3 5057.63 739.63
 -1 2 3 2674.15 394.23
 1 -2 -3 2998.87 478.77
 -1 2 3 3446.5 550.19
 1 -2 -2 107.13 23.75
 1 -2 -2 110.04 21.84
 -1 2 1 55.06 22.17
 -1 2 1 81.14 17.02
 1 -2 0 4928.08 786.88
 -1 2 0 5586.65 891.94
 1 -2 1 1657.64 243.33
 -1 2 -1 2015.58 295.32
 1 -2 1 1959.11 316
 -1 2 -1 1843.67 298.39
 1 -2 2 1089.59 161.69
 -1 2 -2 925.16 137.86
 1 -2 2 1078.8 179.22
 -1 2 -2 1103.71 184.45
 1 -2 3 1412.65 209.61
 -1 2 -3 1067.17 160.12
 1 -2 3 1237.42 205.46
 -1 2 -3 1361.99 227.72
 1 -2 4 1637.71 243.17
 -1 2 -4 2087 309.44
 1 -2 4 1631.9 270.82
 -1 2 -4 1980.7 325.71
 1 -2 5 2090.32 310.02
 -1 2 -5 2327.01 345.31
 1 -2 5 2778.79 453.03
 -1 2 -5 2607.71 425.87
 1 -2 6 131.47 34.46
 -1 2 -6 97 35.3
 1 -2 6 276.3 75.49
 -1 2 -6 209.53 71.17
 1 -2 7 222.24 47.34
 -1 2 -7 235.94 51.91
 1 -2 7 263.26 76.57
 -1 2 -7 185.28 72.5
 1 -2 8 119.51 45.51
 -1 2 -8 102.23 40.36
 1 -2 8 44.68 69.1
 -1 2 -8 21.43 72.33
 1 -2 9 111.45 48.25
 -1 2 -9 186.69 50.24
 1 -2 9 122.33 75.82
 -1 2 -9 46.59 72.67
 1 -2 10 -6.81 43.27
 -1 2 -10 55.14 38.2
 1 -2 10 97.17 87.45
 -1 2 -10 166.18 91.02
 1 -2 11 694.95 121
 -1 2 -11 327.04 70.67
 1 -2 11 411.09 117.01
 -1 2 -11 413.08 120.84
 1 -2 12 181.05 60.71
 -1 2 -12 118.18 52.57
 1 -2 12 7.39 85.12
 -1 2 -12 118.59 101.32
 1 -2 13 45.18 51.66
 -1 2 -13 104.97 53.82
 1 -2 13 -8.14 81.64
 -1 2 -13 72.92 100.41
 1 -2 14 13.62 55.81
 -1 2 -14 -14.2 51.32
 1 -2 14 -8.89 83.46
 -1 2 -14 102.32 98
 1 -2 15 4.82 50.24
 -1 2 -15 -12.13 54.81
 1 -2 15 93.1 88.7
 -1 2 -15 100.32 97.83
 1 -2 16 22.92 47.59
 -1 2 -16 -19.35 55.64
 1 -2 16 -84.04 91.6
 -1 2 -16 25.66 94.59
 1 -2 17 -14.7 55.14
 -1 2 -17 39.45 58.96
 1 -2 17 -4.57 90.85
 -1 2 -17 -92.27 107.8
 1 -2 18 -60.29 63.12
 -1 2 -18 2.33 64.45
 1 -2 18 -11.88 99.33
 -1 2 -18 33.97 110.7
 1 -2 19 57.05 70.01
 -1 2 -19 109.21 63.7
 1 -2 19 -111.28 107.71
 -1 2 -19 42.52 107.96
 1 -3 -21 17.69 65.28
 -1 3 21 -69.59 64.78
 1 -3 -20 -56.56 72
 -1 3 20 -37.29 67.19
 1 -3 -20 -12.71 87.62
 -1 3 20 -53.23 90.02
 1 -3 -19 -32.31 73.33
 -1 3 19 99.91 57.64
 1 -3 -19 74.25 93.01
 -1 3 19 42.6 89.61
 1 -3 -18 21.26 58.55
 -1 3 18 -1.16 59.71
 1 -3 -18 9.14 87.28
 -1 3 18 114.11 94.18
 1 -3 -17 -101.24 64.53
 -1 3 17 90.27 58.72
 1 -3 -17 -39.78 78.48
 -1 3 17 -4.73 81.47
 1 -3 -16 160.62 61.62
 -1 3 16 100.65 48.92
 1 -3 -16 158.79 87.03
 -1 3 16 94.34 80.56
 1 -3 -15 39.78 51.32
 -1 3 15 -54.65 40.61
 1 -3 -15 64.28 69.18
 -1 3 15 43.52 71.59
 1 -3 -14 72.67 57.14
 -1 3 14 136.7 54.56
 1 -3 -14 86.62 75.41
 -1 3 14 36.46 73.08
 1 -3 -13 -2.91 51.07
 -1 3 13 35.71 49.08
 1 -3 -13 29.65 69.18
 -1 3 13 62.37 77.98
 1 -3 -12 760.47 128.48
 -1 3 12 756.07 128.39
 1 -3 -12 501.94 115.35
 -1 3 12 545.13 121.08
 1 -3 -11 159.7 48.75
 -1 3 11 170.17 49.25
 1 -3 -11 8.72 53.82
 -1 3 11 35.63 57.97
 1 -3 -10 45.76 41.86
 -1 3 10 51.49 41.44
 1 -3 -10 64.28 56.31
 -1 3 10 129.89 64.94
 1 -3 -9 130.47 47.09
 -1 3 9 168.26 47.01
 1 -3 -9 184.7 57.47
 -1 3 9 274.56 72.58
 1 -3 -8 -9.38 35.63
 -1 3 8 22.01 39.7
 1 -3 -8 29.57 38.37
 -1 3 8 66.11 42.77
 1 -3 -7 325.8 65.28
 -1 3 7 259.44 55.06
 1 -3 -7 174.73 46.17
 -1 3 7 320.23 67.02
 1 -3 -6 395.64 70.01
 -1 3 6 1304.69 198.98
 1 -3 -6 715.13 121.58
 -1 3 6 716.29 121.33
 1 -3 -5 57.3 27.66
 -1 3 5 -0.58 27.74
 1 -3 -5 58.55 25.99
 -1 3 5 126.57 33.55
 1 -3 -4 3089.39 454.52
 -1 3 4 3219.78 474.54
 1 -3 -4 2704.88 433.18
 -1 3 4 2263.89 363.75
 1 -3 -3 21.51 21.92
 -1 3 3 -10.05 28.32
 1 -3 -2 3741.32 547.45
 -1 3 2 3052.02 448.96
 1 -3 -1 3378.4 539.48
 -1 3 1 2548.75 407.93
 1 -3 0 1250.71 206.13
 -1 3 0 1464.97 241.84
 1 -3 1 1606.98 236.36
 -1 3 -1 2115.24 310.27
 1 -3 1 1352.85 224.15
 -1 3 -1 1305.52 218.17
 1 -3 2 289.76 46.59
 -1 3 -2 303.62 49
 1 -3 2 218.91 55.64
 -1 3 -2 291.17 67.1
 1 -3 3 856.23 128.64
 -1 3 -3 905.23 136.37
 1 -3 3 1244.89 210.19
 -1 3 -3 1316.31 222.57
 1 -3 4 1584.56 235.11
 -1 3 -4 1931.7 286.27
 1 -3 4 1860.28 308.19
 -1 3 -4 1780.55 296.65
 1 -3 5 416.07 68.85
 -1 3 -5 97.17 30.4
 1 -3 5 77.57 55.39
 -1 3 -5 85.54 58.13
 1 -3 6 189.27 41.77
 -1 3 -6 124.32 38.87
 1 -3 6 169.17 67.68
 -1 3 -6 136.2 72.92
 1 -3 7 105.64 38.95
 -1 3 -7 65.61 34.38
 1 -3 7 -55.89 65.36
 -1 3 -7 111.62 88.28
 1 -3 8 35.38 40.11
 -1 3 -8 -8.64 29.07
 1 -3 8 137.2 75.91
 -1 3 -8 -128.06 87.28
 1 -3 9 66.69 40.36
 -1 3 -9 19.02 33.8
 1 -3 9 237.77 98.74
 -1 3 -9 77.82 89.61
 1 -3 10 122.5 41.94
 -1 3 -10 74.74 40.28
 1 -3 10 98.91 84.96
 -1 3 -10 146.66 95.92
 1 -3 11 -23.67 39.45
 -1 3 -11 -3.07 33.97
 1 -3 11 51.07 75.57
 -1 3 -11 57.64 85.29
 -1 3 -12 86.62 51.49
 1 -3 12 65.61 85.21
 -1 3 -12 109.62 79.14
 1 -3 13 60.79 49.66
 -1 3 -13 30.06 51.49
 1 -3 13 39.2 88.53
 -1 3 -13 -43.85 94.59
 1 -3 14 -27.57 41.94
 -1 3 -14 -45.26 52.24
 1 -3 14 -9.3 82.97
 -1 3 -14 70.76 97.66
 1 -3 15 51.16 58.72
 -1 3 -15 141.68 65.94
 1 -3 15 109.54 89.36
 -1 3 -15 45.93 98.91
 1 -3 16 -47.34 52.74
 -1 3 -16 44.18 53.48
 1 -3 16 18.44 99.57
 -1 3 -16 -32.72 90.19
 1 -3 17 50.99 62.37
 -1 3 -17 -52.07 59.96
 1 -3 17 -110.62 101.4
 -1 3 -17 -64.45 92.02
 1 -3 18 -33.3 63.7
 -1 3 -18 83.88 69.84
 1 -3 18 3.4 106.72
 -1 3 -18 -141.76 101.15
 1 -3 19 5.65 70.84
 -1 3 -19 52.49 62.62
 1 -3 19 61.29 99.74
 -1 3 -19 51.99 102.73
 1 -4 -22 -134.12 79.48
 -1 4 22 45.51 72.58
 1 -4 -21 -22.67 68.02
 -1 4 21 19.43 55.31
 1 -4 -21 -11.29 87.53
 -1 4 21 52.07 95.09
 1 -4 -20 7.97 73.83
 -1 4 20 16.78 60.13
 1 -4 -20 67.27 89.86
 -1 4 20 103.64 93.18
 1 -4 -19 -3.82 63.61
 -1 4 19 -39.95 59.38
 1 -4 -19 -21.26 90.69
 -1 4 19 -73.33 89.53
 1 -4 -18 -15.53 60.63
 -1 4 18 6.39 56.56
 1 -4 -18 36.04 84.79
 -1 4 18 -42.11 86.12
 1 -4 -17 71.42 64.94
 -1 4 17 41.77 55.73
 1 -4 -17 3.65 79.31
 -1 4 17 89.69 81.97
 1 -4 -16 -18.1 64.53
 -1 4 16 107.96 60.29
 1 -4 -16 69.51 73
 -1 4 16 -8.14 68.51
 1 -4 -15 -35.13 59.63
 -1 4 15 -2.41 47.01
 1 -4 -15 -35.79 67.6
 -1 4 15 113.28 69.43
 1 -4 -14 30.64 48.33
 -1 4 14 15.36 54.15
 1 -4 -14 49.16 71.26
 -1 4 14 50.58 71.09
 1 -4 -13 -26.91 54.48
 -1 4 13 84.54 48.67
 1 -4 -13 -52.98 66.94
 -1 4 13 17.44 60.38
 1 -4 -12 236.69 61.21
 -1 4 12 173.82 52.9
 1 -4 -12 261.27 80.64
 -1 4 12 222.4 76.99
 1 -4 -11 74.16 44.1
 -1 4 11 95.34 46.26
 1 -4 -11 140.85 61.12
 -1 4 11 43.6 58.38
 1 -4 -10 85.79 45.1
 -1 4 10 22.51 40.61
 1 -4 -10 -11.71 50.99
 -1 4 10 55.89 53.73
 1 -4 -9 39.28 38.2
 -1 4 9 196.58 50.66
 1 -4 -9 57.64 43.43
 -1 4 9 500.53 96.67
 -1 4 8 206.29 52.49
 -1 4 8 26.33 34.8
 1 -4 -7 1652.66 249.81
 -1 4 7 1455 221.41
 1 -4 -7 1455.83 238.85
 -1 4 7 1431.75 235.19
 1 -4 -6 1283.92 195.33
 -1 4 6 1270.64 194.42
 1 -4 -6 1023.15 169.67
 -1 4 6 1150.22 189.35
 1 -4 -5 1988.17 295.57
 -1 4 5 1768.1 265.01
 1 -4 -5 1161.84 189.93
 -1 4 5 1466.63 237.93
 1 -4 -4 63.45 29.9
 -1 4 4 -51.41 35.96
 1 -4 -3 2793.74 410.92
 -1 4 3 1938.34 290.83
 1 -4 -2 8.06 25.33
 -1 4 2 24.67 47.17
 1 -4 -1 768.44 128.81
 -1 4 1 224.65 47.34
 1 -4 0 12.96 46.84
 -1 4 0 119.51 58.05
 1 -4 1 672.44 101.32
 -1 4 -1 870.34 130.3
 1 -4 1 660.4 127.31
 -1 4 -1 873.67 161.53
 1 -4 2 852.07 127.65
 -1 4 -2 593.13 90.52
 1 -4 2 1112.85 193.83
 -1 4 -2 816.28 149.07
 1 -4 3 1464.14 217.09
 -1 4 -3 1631.07 241.5
 1 -4 3 990.76 177.64
 -1 4 -3 1374.45 234.61
 1 -4 4 203.38 37.95
 1 -4 4 42.19 56.64
 1 -4 5 243.58 44.6
 -1 4 -5 125.07 32.8
 1 -4 5 13.29 56.97
 -1 4 -5 70.84 71.17
 1 -4 6 57.97 26.08
 -1 4 -6 33.05 24.75
 1 -4 6 42.94 62.62
 -1 4 -6 18.27 67.85
 1 -4 7 94.92 32.31
 -1 4 -7 127.65 34.88
 1 -4 7 211.44 94.09
 -1 4 -7 209.12 102.07
 1 -4 8 1499.85 228.47
 -1 4 -8 959.21 150.23
 1 -4 8 1626.91 284.36
 -1 4 -8 1542.2 284.36
 1 -4 9 56.14 36.62
 -1 4 -9 43.52 34.71
 1 -4 9 34.88 88.53
 -1 4 -9 157.38 99.82
 1 -4 10 396.8 78.56
 -1 4 -10 494.97 89.28
 1 -4 10 408.26 106.63
 -1 4 -10 399.71 118.76
 1 -4 11 -4.48 39.7
 -1 4 -11 23 38.62
 1 -4 11 49.75 70.67
 -1 4 -11 17.69 95.75
 1 -4 12 0.75 39.03
 -1 4 -12 15.7 40.44
 1 -4 12 50.08 83.71
 -1 4 -12 74.41 95.92
 1 -4 13 55.64 54.23
 -1 4 -13 141.85 56.89
 1 -4 13 66.19 82.38
 -1 4 -13 -57.14 99.24
 1 -4 14 -39.36 52.9
 -1 4 -14 26.58 56.22
 1 -4 14 -3.16 77.65
 -1 4 -14 -108.71 91.77
 1 -4 15 -3.32 55.14
 -1 4 -15 43.35 57.64
 1 -4 15 7.72 90.77
 -1 4 -15 153.22 108.29
 1 -4 16 28.73 60.04
 -1 4 -16 60.38 64.61
 1 -4 16 -19.93 92.93
 -1 4 -16 58.63 110.37
 1 -4 17 100.57 66.85
 -1 4 -17 59.88 68.68
 1 -4 17 22.51 103.39
 -1 4 -17 -44.6 107.88
 1 -4 18 -16.53 61.37
 -1 4 -18 12.71 71.34
 1 -5 -22 -17.69 75.41
 -1 5 22 -31.48 69.93
 1 -5 -22 60.63 98.83
 -1 5 22 14.87 90.27
 1 -5 -21 -8.3 71.01
 -1 5 21 48.5 65.44
 1 -5 -21 -9.8 91.1
 -1 5 21 -16.94 93.43
 1 -5 -20 6.15 68.6
 -1 5 20 14.28 55.81
 1 -5 -19 16.03 65.36
 -1 5 19 65.11 57.39
 1 -5 -19 36.87 90.69
 -1 5 19 131.22 92.27
 1 -5 -18 48.33 64.2
 -1 5 18 39.2 61.87
 1 -5 -18 77.15 90.94
 -1 5 18 117.26 91.52
 1 -5 -17 39.53 57.55
 -1 5 17 21.34 52.32
 1 -5 -17 33.72 78.56
 -1 5 17 183.7 88.78
 1 -5 -16 14.2 69.18
 -1 5 16 53.23 59.71
 1 -5 -16 -31.39 70.92
 -1 5 16 75.49 69.76
 1 -5 -15 15.28 61.04
 -1 5 15 54.73 49.75
 1 -5 -15 -15.7 66.02
 -1 5 15 -2.08 62.2
 1 -5 -14 413.75 94.34
 -1 5 14 407.6 89.69
 1 -5 -14 560.33 123.58
 -1 5 14 534.83 116.52
 1 -5 -13 974.99 165.6
 -1 5 13 1065.51 175.15
 1 -5 -13 1041.42 188.6
 -1 5 13 1040.59 187.44
 1 -5 -12 141.51 55.39
 -1 5 12 133.13 58.47
 1 -5 -12 87.53 55.48
 -1 5 12 106.55 55.89
 1 -5 -11 112.53 49.08
 -1 5 11 355.2 79.56
 1 -5 -11 290.42 71.92
 -1 5 11 372.8 83.3
 1 -5 -10 515.73 94.01
 -1 5 10 467.73 87.78
 1 -5 -10 209.78 61.79
 -1 5 10 312.01 71.75
 1 -5 -9 54.06 40.36
 -1 5 9 -30.06 38.53
 1 -5 -9 -5.48 36.29
 -1 5 9 -8.22 35.13
 1 -5 -8 633.24 111.53
 -1 5 8 675.76 114.19
 1 -5 -8 720.28 124.57
 -1 5 8 327.46 66.69
 1 -5 -7 99.41 40.61
 -1 5 7 102.4 45.34
 1 -5 -7 92.27 34.63
 -1 5 7 35.71 29.15
 1 -5 -6 92.27 35.79
 -1 5 6 61.46 35.71
 1 -5 -5 61.12 28.65
 -1 5 5 -66.94 48
 1 -5 -4 1714.94 255.12
 -1 5 4 1067.17 168.59
 1 -5 -3 142.93 36.29
 -1 5 3 79.64 61.62
 1 -5 -2 54.06 26.49
 -1 5 2 73.25 25.58
 1 -5 -1 525.36 95.92
 -1 5 1 609.16 108.05
 1 -5 0 1166 201.31
 -1 5 0 701.67 134.95
 1 -5 1 127.81 25.58
 -1 5 -1 46.17 18.02
 1 -5 1 155.47 66.6
 -1 5 -1 -30.15 65.19
 1 -5 2 715.88 108.79
 -1 5 -2 1009.04 150.73
 1 -5 2 664.22 136.2
 -1 5 -2 565.64 129.22
 1 -5 3 52.49 19.18
 -1 5 -3 122.41 27.57
 1 -5 3 80.39 67.52
 -1 5 -3 56.8 72.67
 1 -5 4 163.11 34.38
 -1 5 -4 233.37 43.43
 1 -5 4 247.98 81.06
 -1 5 -4 282.11 95.42
 1 -5 5 13.62 26.24
 -1 5 -5 1.74 23.34
 1 -5 5 21.09 61.29
 -1 5 -5 154.55 85.87
 1 -5 6 148.32 37.87
 -1 5 -6 123.24 31.48
 1 -5 6 13.2 74.41
 -1 5 -6 34.71 93.01
 1 -5 7 845.43 132.54
 -1 5 -7 733.65 114.86
 1 -5 7 1263.99 228.71
 -1 5 -7 737.63 169.75
 1 -5 8 27.9 33.05
 -1 5 -8 25.91 31.81
 1 -5 8 360.35 109.29
 -1 5 -8 206.79 107.71
 1 -5 9 56.89 36.38
 -1 5 -9 232.7 54.56
 1 -5 9 95.09 88.11
 -1 5 -9 122.41 100.16
 1 -5 10 26.82 43.27
 -1 5 -10 23.83 43.19
 1 -5 10 91.35 96.25
 -1 5 -10 143.67 99.57
 1 -5 11 38.62 38.2
 -1 5 -11 55.23 41.19
 1 -5 11 95.42 91.93
 -1 5 -11 18.19 101.9
 1 -5 12 1.33 44.51
 -1 5 -12 44.93 47.42
 1 -5 12 -58.13 90.02
 -1 5 -12 -3.16 110.95
 1 -5 13 57.3 49.66
 -1 5 -13 71.75 59.46
 1 -5 13 70.67 86.95
 -1 5 -13 -104.31 99.24
 1 -5 14 -1 51.74
 -1 5 -14 119.59 60.46
 1 -5 14 34.05 88.36
 -1 5 -14 150.82 109.29
 1 -5 15 -19.6 55.89
 -1 5 -15 24.08 51.74
 1 -5 15 -87.53 91.52
 -1 5 -15 -63.95 113.11
 1 -5 16 135.37 70.67
 -1 5 -16 18.69 59.55
 1 -5 16 -13.04 94.59
 -1 5 -16 12.21 113.19
 1 -5 17 -50.16 54.65
 -1 5 -17 -76.9 64.69
 1 -6 -22 -55.56 97.17
 -1 6 22 29.9 73.08
 1 -6 -22 -23.5 93.1
 -1 6 22 55.81 88.61
 1 -6 -21 28.9 77.57
 -1 6 21 1 71.26
 1 -6 -21 -6.39 88.03
 -1 6 21 -33.05 81.97
 1 -6 -20 34.46 85.29
 -1 6 20 27.74 58.55
 1 -6 -20 54.48 89.28
 -1 6 20 159.7 93.1
 1 -6 -19 13.37 76.9
 -1 6 19 7.47 51.74
 1 -6 -19 -30.81 86.45
 -1 6 19 25.33 81.64
 1 -6 -18 -6.39 62.12
 -1 6 18 33.47 55.73
 1 -6 -18 -27.82 80.14
 -1 6 18 -14.37 76.82
 1 -6 -17 17.86 64.53
 -1 6 17 28.82 52.65
 1 -6 -17 97.66 78.31
 -1 6 17 4.73 74.66
 1 -6 -16 109.62 77.4
 -1 6 16 42.69 66.85
 1 -6 -16 69.1 71.75
 -1 6 16 12.37 63.78
 1 -6 -15 180.3 76.57
 -1 6 15 115.6 67.27
 1 -6 -15 168.42 79.56
 -1 6 15 102.73 63.28
 1 -6 -14 205.79 76.9
 -1 6 14 284.77 78.4
 1 -6 -14 236.19 80.72
 -1 6 14 167.59 76.32
 1 -6 -13 1833.7 285.85
 -1 6 13 1927.55 297.89
 1 -6 -13 3037.9 496.79
 -1 6 13 3212.3 525.94
 1 -6 -12 332.36 77.32
 -1 6 12 504.1 98
 1 -6 -12 630.58 121
 -1 6 12 916.85 163.77
 1 -6 -11 -0.08 43.19
 -1 6 11 45.1 44.26
 1 -6 -11 -8.14 45.26
 -1 6 11 62.37 42.52
 1 -6 -10 164.19 61.87
 -1 6 10 167.26 62.45
 1 -6 -10 60.29 45.18
 -1 6 10 213.27 55.81
 1 -6 -9 277.88 65.11
 1 -6 -9 19.52 40.2
 -1 6 8 371.39 74.08
 -1 6 8 351.71 67.52
 1 -6 -7 816.2 130.05
 -1 6 7 1074.64 172.91
 1 -6 -6 40.61 31.81
 -1 6 6 35.96 42.27
 1 -6 -5 90.61 33.05
 -1 6 5 118.59 62.45
 1 -6 -4 963.36 149.99
 -1 6 4 106.3 103.06
 1 -6 -2 288.51 57.72
 -1 6 2 285.1 57.55
 1 -6 -1 447.38 90.02
 -1 6 1 297.56 70.92
 1 -6 0 1077.97 191.43
 -1 6 0 726.42 139.94
 1 -6 1 72.5 70.01
 -1 6 -1 93.18 80.64
 1 -6 2 30.56 17.61
 -1 6 -2 29.32 17.94
 1 -6 2 89.86 85.29
 -1 6 -2 166.1 100.24
 1 -6 3 427.37 69.1
 -1 6 -3 295.9 49.83
 1 -6 3 546.79 123.66
 -1 6 -3 380.61 123.41
 1 -6 4 8.55 23.42
 -1 6 -4 68.18 24.91
 1 -6 4 55.81 73.33
 -1 6 -4 29.9 93.76
 1 -6 5 58.47 28.82
 -1 6 -5 43.35 21.68
 1 -6 5 24.58 68.43
 -1 6 -5 -10.13 101.98
 1 -6 6 238.6 51.82
 -1 6 -6 335.85 58.63
 1 -6 6 307.69 92.02
 -1 6 -6 654.67 158.87
 1 -6 7 353.79 66.19
 -1 6 -7 104.14 32.97
 1 -6 7 14.12 85.04
 -1 6 -7 117.68 109.13
 1 -6 8 43.68 34.71
 -1 6 -8 335.51 65.53
 1 -6 8 183.37 99.08
 -1 6 -8 297.23 118.01
 1 -6 9 146.91 44.93
 -1 6 -9 -27.32 34.8
 1 -6 9 132.21 93.68
 -1 6 -9 97.58 107.22
 1 -6 10 -21.84 36.29
 -1 6 -10 80.06 45.26
 1 -6 10 77.9 93.76
 -1 6 -10 -25.83 114.03
 1 -6 11 9.3 39.78
 -1 6 -11 3.49 46.09
 1 -6 11 88.36 93.43
 -1 6 -11 -96.42 100.82
 1 -6 12 49.41 46.42
 -1 6 -12 -7.31 50.16
 1 -6 12 -81.72 86.54
 -1 6 -12 -2.57 106.8
 1 -6 13 27.16 39.45
 -1 6 -13 47.5 49.99
 1 -6 13 22.17 89.28
 -1 6 -13 -58.05 96.09
 1 -6 14 -32.39 46.51
 -1 6 -14 4.57 49.99
 1 -6 14 -49.33 90.11
 -1 6 -14 -16.53 98.74
 1 -6 15 25.5 60.13
 -1 6 -15 -0.42 59.96
 1 -6 15 24 106.8
 -1 6 -15 -59.13 105.22
 1 -6 16 -20.01 64.03
 -1 6 -16 -6.48 63.12
 1 -6 16 19.68 94.51
 -1 6 -16 62.37 117.68
 1 -6 17 -25.99 63.28
 -1 6 -17 -54.73 66.69
 1 -6 17 -74.33 93.68
 -1 6 -17 144.75 111.62
 1 -7 -22 52.74 80.56
 -1 7 22 73.08 85.95
 1 -7 -21 102.81 83.38
 -1 7 21 7.23 62.04
 1 -7 -20 -66.52 81.39
 -1 7 20 -15.61 62.54
 1 -7 -20 -12.87 82.8
 -1 7 20 -34.22 80.06
 1 -7 -19 -25.58 74.16
 -1 7 19 -8.72 55.14
 1 -7 -19 -7.97 88.03
 -1 7 19 212.77 91.44
 1 -7 -18 21.09 76.9
 -1 7 18 62.04 61.46
 1 -7 -18 -33.63 73.75
 -1 7 18 75.91 72.92
 1 -7 -17 12.87 68.18
 -1 7 17 -22.92 56.06
 1 -7 -17 86.7 70.34
 -1 7 17 28.4 67.6
 1 -7 -16 -15.7 67.44
 -1 7 16 20.76 60.38
 1 -7 -16 31.39 68.68
 -1 7 16 1.83 70.34
 1 -7 -15 -3.9 59.05
 -1 7 15 47.67 59.55
 1 -7 -15 72.75 71.75
 -1 7 15 198.98 80.22
 1 -7 -14 1334.58 216.92
 -1 7 14 1544.7 242.33
 1 -7 -14 1067.17 194.42
 -1 7 14 1776.4 301.71
 1 -7 -13 1216.66 195.91
 -1 7 13 1175.96 191.43
 1 -7 -13 1160.18 203.63
 -1 7 13 741.2 138.19
 1 -7 -12 151.31 58.72
 -1 7 12 27.82 49.5
 1 -7 -12 64.78 49.33
 1 -7 -11 5.23 42.35
 -1 7 11 47.17 54.65
 1 -7 -11 67.19 41.52
 -1 7 11 -17.02 33.88
 1 -7 -10 631.83 105.22
 -1 7 10 563.15 101.15
 1 -7 -10 663.31 118.68
 -1 7 10 727.5 125.65
 1 -7 -9 335.76 66.19
 -1 7 9 252.3 66.27
 1 -7 -9 527.11 96.59
 1 -7 -8 1787.2 270.24
 -1 7 8 1594.52 255.37
 1 -7 -7 96.59 36.46
 -1 7 7 -26.08 63.7
 1 -7 -6 790.78 122.66
 -1 7 6 254.71 80.89
 1 -7 -5 119.26 45.43
 -1 7 5 57.22 104.97
 1 -7 -4 1206.69 183.04
 -1 7 4 17.27 130.22
 1 -7 -3 124.66 38.2
 -1 7 3 326.21 62.87
 1 -7 -2 264.01 62.29
 -1 7 2 372.97 74.25
 1 -7 -1 559.74 108.54
 -1 7 1 812.21 146.75
 1 -7 0 1957.45 328.7
 -1 7 0 1419.29 246.32
 1 -7 1 621.7 139.11
 -1 7 -1 730.41 165.35
 1 -7 2 451.37 72.58
 -1 7 -2 596.87 92.52
 1 -7 2 249.64 98.33
 -1 7 -2 369.07 117.85
 1 -7 3 39.53 23.42
 -1 7 -3 41.61 20.6
 1 -7 3 15.7 85.54
 -1 7 -3 167.51 102.65
 1 -7 4 125.65 34.3
 -1 7 -4 109.37 28.24
 1 -7 4 201.23 86.62
 -1 7 -4 239.51 120.75
 1 -7 5 595.29 96
 -1 7 -5 142.01 32.22
 1 -7 5 222.32 89.86
 -1 7 -5 12.13 111.45
 1 -7 6 108.21 36.04
 -1 7 -6 190.18 40.11
 1 -7 6 141.26 105.14
 -1 7 -6 133.21 145.83
 1 -7 7 405.69 73.91
 -1 7 -7 639.22 103.06
 1 -7 7 446.55 128.14
 -1 7 -7 512.49 169.34
 1 -7 8 34.8 30.48
 -1 7 -8 56.56 33.39
 1 -7 8 157.87 100.65
 -1 7 -8 6.15 100.74
 1 -7 9 67.02 35.79
 -1 7 -9 244.66 57.05
 1 -7 9 81.39 96.59
 -1 7 -9 124.41 120.42
 1 -7 10 220.16 55.31
 -1 7 -10 164.52 55.23
 1 -7 10 73.33 101.57
 -1 7 -10 23.09 118.01
 1 -7 11 58.13 46.42
 -1 7 -11 15.86 45.68
 1 -7 11 -44.1 93.35
 -1 7 -11 46.17 109.54
 1 -7 12 222.9 59.21
 -1 7 -12 101.24 52.65
 1 -7 12 221.82 106.05
 -1 7 -12 13.45 95.26
 1 -7 13 -24.91 51.07
 -1 7 -13 88.94 58.96
 1 -7 13 -58.63 82.47
 -1 7 -13 40.94 113.78
 1 -7 14 29.32 57.22
 -1 7 -14 -17.19 58.55
 1 -7 14 69.1 100.99
 -1 7 -14 -56.39 110.2
 1 -7 15 60.13 64.78
 -1 7 -15 8.47 65.86
 1 -7 16 55.23 64.53
 -1 7 -16 27.57 69.76
 1 -7 16 -24.17 90.02
 -1 7 -16 108.29 109.71
 1 -8 -22 -23.92 73.17
 -1 8 22 111.12 79.73
 1 -8 -22 36.21 98.08
 -1 8 22 2.82 83.63
 1 -8 -21 -28.9 84.13
 -1 8 21 23.59 69.84
 1 -8 -21 22.67 85.62
 -1 8 21 2.24 82.63
 1 -8 -20 38.04 79.73
 -1 8 20 -17.69 65.03
 1 -8 -20 2.57 86.37
 -1 8 20 39.53 75.49
 1 -8 -19 -78.65 74.91
 -1 8 19 6.81 59.96
 1 -8 -19 19.43 77.57
 -1 8 19 70.67 71.34
 1 -8 -18 14.2 72.42
 -1 8 18 13.2 55.14
 1 -8 -18 44.76 78.9
 -1 8 18 11.29 69.01
 1 -8 -17 -32.72 77.23
 -1 8 17 146.41 66.77
 1 -8 -17 37.54 72.58
 -1 8 17 4.9 59.71
 1 -8 -16 155.72 74.33
 -1 8 16 95.09 62.12
 1 -8 -16 66.11 74.66
 -1 8 16 244.24 82.05
 1 -8 -15 23.34 69.01
 -1 8 15 4.24 56.89
 1 -8 -15 81.47 70.09
 -1 8 15 109.71 64.28
 1 -8 -14 31.06 64.36
 -1 8 14 26.33 49.25
 1 -8 -14 25.41 58.22
 1 -8 -13 -71.01 43.68
 -1 8 13 63.61 52.82
 1 -8 -13 35.88 51.16
 -1 8 13 187.27 60.04
 1 -8 -12 13.29 40.86
 -1 8 12 80.22 56.47
 1 -8 -12 30.73 41.52
 -1 8 12 46.17 44.1
 1 -8 -11 175.73 50.24
 -1 8 11 114.77 49.33
 1 -8 -11 66.44 41.36
 -1 8 11 196.99 52.98
 1 -8 -10 748.35 124.32
 -1 8 10 753.83 129.31
 1 -8 -9 75.49 39.7
 -1 8 9 66.85 88.03
 1 -8 -8 36.38 28.82
 -1 8 8 8.8 63.7
 1 -8 -7 954.22 146.08
 -1 8 7 949.24 175.65
 1 -8 -6 255.71 55.97
 -1 8 6 -15.61 116.43
 1 -8 -5 652.92 105.39
 -1 8 5 -28.57 163.69
 1 -8 -3 34.46 39.28
 -1 8 3 17.19 36.79
 1 -8 -2 629.75 117.6
 -1 8 2 863.7 152.39
 1 -8 -1 895.26 160.95
 -1 8 1 480.27 103.56
 1 -8 0 136.45 79.39
 -1 8 0 22.26 80.72
 1 -8 1 93.43 88.86
 -1 8 -1 113.53 123.82
 1 -8 2 493.39 79.31
 -1 8 -2 52.65 19.85
 1 -8 2 61.04 111.45
 -1 8 -2 212.77 144.5
 1 -8 3 853.74 131.05
 -1 8 -3 1634.39 242.67
 1 -8 3 1886.85 333.52
 -1 8 -3 1695.01 305.29
 1 -8 4 37.21 26.24
 -1 8 -4 50.41 23
 1 -8 4 -42.69 89.94
 -1 8 -4 218.5 122.25
 1 -8 5 1540.54 231.7
 -1 8 -5 1074.64 164.02
 1 -8 5 1358.67 260.85
 -1 8 -5 1059.69 237.27
 1 -8 6 843.77 134.37
 -1 8 -6 758.06 120.67
 1 -8 6 670.61 169
 -1 8 -6 1470.78 291.33
 1 -8 7 31.06 29.81
 -1 8 -7 30.81 30.31
 1 -8 7 -49.25 97.17
 -1 8 -7 159.45 128.64
 1 -8 8 1.74 39.28
 -1 8 -8 4.73 32.97
 1 -8 8 133.21 105.06
 -1 8 -8 -41.44 126.48
 1 -8 9 88.11 48.17
 -1 8 -9 101.57 46.76
 1 -8 9 -14.95 105.14
 -1 8 -9 86.87 129.39
 1 -8 10 100.82 45.68
 -1 8 -10 25.16 46.09
 1 -8 10 111.87 89.53
 -1 8 -10 131.13 108.21
 1 -8 11 25.25 45.59
 -1 8 -11 99.66 52.24
 1 -8 11 13.04 88.94
 -1 8 -11 -21.92 106.97
 1 -8 12 -16.53 49
 -1 8 -12 17.11 55.73
 1 -8 12 -56.64 82.38
 -1 8 -12 44.68 110.2
 1 -8 13 49.41 52.82
 -1 8 -13 22.51 60.13
 1 -8 13 -24 82.97
 -1 8 -13 91.77 111.04
 1 -8 14 -117.68 56.64
 -1 8 -14 24.83 62.29
 1 -8 14 112.7 102.98
 -1 8 -14 -83.8 112.95
 1 -8 15 -10.8 61.46
 -1 8 -15 24.17 63.37
 1 -8 15 110.2 97.66
 -1 8 -15 -169.42 118.76
 1 -9 -22 -39.95 72.75
 -1 9 22 -72.09 74.41
 1 -9 -22 31.39 84.46
 -1 9 22 -129.14 77.9
 1 -9 -21 34.05 84.54
 -1 9 21 -1.25 70.67
 1 -9 -21 60.79 85.62
 -1 9 21 22.42 81.72
 1 -9 -20 -50.83 81.97
 -1 9 20 -4.73 66.11
 1 -9 -20 6.31 88.53
 -1 9 20 10.21 78.23
 1 -9 -19 -52.24 75.08
 -1 9 19 25.99 59.63
 1 -9 -19 112.03 87.7
 -1 9 19 -88.7 74.66
 1 -9 -18 -46.42 74.49
 -1 9 18 17.86 54.15
 1 -9 -18 -37.45 75.57
 -1 9 18 77.82 74.49
 1 -9 -17 104.89 76.9
 -1 9 17 97.33 67.44
 1 -9 -17 58.8 75.82
 -1 9 17 40.78 66.6
 1 -9 -16 204.46 81.64
 -1 9 16 205.13 76.16
 1 -9 -16 270.32 90.69
 1 -9 -15 -33.14 58.22
 -1 9 15 15.53 48.67
 1 -9 -15 -22.42 55.64
 -1 9 15 70.26 54.23
 1 -9 -14 74.99 59.46
 -1 9 14 40.86 57.22
 1 -9 -14 91.19 67.77
 -1 9 14 -16.44 56.64
 1 -9 -13 1066.34 174.57
 -1 9 13 1138.59 186.78
 1 -9 -13 891.94 159.54
 -1 9 13 778.99 141.68
 1 -9 -12 84.04 45.59
 -1 9 12 -20.68 57.97
 1 -9 -12 50.91 40.94
 -1 9 12 -43.19 38.45
 1 -9 -11 159.95 47.84
 -1 9 11 19.35 74.16
 1 -9 -10 -4.9 30.64
 -1 9 10 29.07 62.54
 1 -9 -9 -15.78 21.84
 -1 9 9 -89.28 63.95
 1 -9 -8 -20.18 24.83
 -1 9 8 124.99 92.93
 1 -9 -7 361.01 65.19
 -1 9 7 -124.32 136.28
 1 -9 -6 115.52 35.3
 -1 9 6 -223.9 201.23
 1 -9 -4 -39.53 34.55
 -1 9 4 23.5 38.04
 1 -9 -3 337.01 72.92
 -1 9 3 190.1 53.07
 1 -9 -2 123.99 53.98
 -1 9 2 77.32 54.56
 1 -9 -1 130.22 67.44
 -1 9 1 47.92 61.95
 1 -9 0 12.71 78.48
 -1 9 0 171.41 107.13
 1 -9 1 494.22 137.86
 -1 9 -1 597.95 173.65
 1 -9 2 193.42 38.53
 -1 9 -2 321.73 54.15
 1 -9 2 515.15 157.13
 -1 9 -2 566.64 184.45
 1 -9 3 102.07 29.23
 -1 9 -3 60.87 22.92
 1 -9 3 -31.48 93.18
 -1 9 -3 150.07 153.31
 1 -9 4 409.93 69.26
 -1 9 -4 470.55 76.24
 1 -9 4 533.83 155.72
 -1 9 -4 383.1 162.94
 1 -9 5 164.27 39.61
 -1 9 -5 141.43 37.45
 1 -9 5 68.76 118.18
 -1 9 -5 148.24 133.87
 1 -9 6 236.36 49.5
 -1 9 -6 74.66 34.71
 1 -9 6 266.83 125.49
 -1 9 -6 2.08 122.91
 1 -9 7 20.6 31.97
 -1 9 -7 139.6 43.02
 1 -9 7 67.35 103.56
 -1 9 -7 -13.87 121.58
 1 -9 8 477.94 88.61
 -1 9 -8 116.18 49.58
 1 -9 8 163.52 110.95
 -1 9 -8 59.13 135.2
 1 -9 9 82.97 47.59
 -1 9 -9 33.72 41.52
 1 -9 9 14.37 89.11
 -1 9 -9 -116.77 111.53
 1 -9 10 36.79 45.01
 -1 9 -10 -19.6 47.17
 1 -9 10 52.49 86.95
 -1 9 -10 -2.16 110.95
 1 -9 11 44.26 52.24
 -1 9 -11 -13.45 52.07
 1 -9 11 55.73 83.46
 1 -9 12 28.24 51.74
 -1 9 -12 17.44 57.8
 1 -9 12 108.54 89.28
 -1 9 -12 3.82 106.88
 1 -9 13 1.25 63.53
 -1 9 -13 18.19 61.79
 1 -9 13 -54.48 98.74
 -1 9 -13 77.57 122.91
 1 -9 14 57.72 59.79
 -1 9 -14 14.78 53.9
 1 -9 14 31.72 101.98
 -1 9 -14 -13.29 116.77
 1 -9 15 -106.97 62.04
 -1 9 -15 18.6 64.28
 1 -9 15 56.14 99.99
 -1 9 -15 61.7 113.36
 1 -10 -22 7.64 84.79
 -1 10 22 36.87 74.25
 1 -10 -21 -91.27 75.24
 -1 10 21 12.96 69.1
 1 -10 -21 46.51 98.41
 -1 10 21 87.95 74.16
 1 -10 -20 32.55 70.51
 -1 10 20 13.04 68.43
 1 -10 -20 -73.66 78.31
 -1 10 20 -4.4 75.08
 1 -10 -19 66.27 73.83
 -1 10 19 73.58 64.11
 1 -10 -19 109.37 88.45
 -1 10 19 -39.36 68.6
 1 -10 -18 2.74 73.41
 -1 10 18 32.97 68.6
 1 -10 -18 115.27 74.74
 1 -10 -17 -26.99 70.42
 -1 10 17 131.55 66.44
 1 -10 -17 9.72 69.18
 -1 10 17 -23.92 62.87
 1 -10 -16 -55.64 65.94
 -1 10 16 -6.81 56.47
 1 -10 -16 139.35 67.44
 -1 10 16 57.64 60.63
 1 -10 -15 42.19 59.79
 -1 10 15 -38.12 47.75
 1 -10 -15 40.53 61.54
 -1 10 15 102.48 58.38
 1 -10 -14 24.83 57.47
 -1 10 14 41.03 56.14
 1 -10 -14 45.84 55.81
 -1 10 14 7.56 52.82
 1 -10 -13 367.32 82.3
 -1 10 13 123.41 65.86
 1 -10 -13 89.53 56.89
 1 -10 -12 174.82 49.83
 -1 10 12 48.08 83.96
 1 -10 -11 11.63 31.72
 -1 10 11 77.15 96
 1 -10 -10 -4.07 26.33
 -1 10 10 13.54 79.31
 1 -10 -9 30.98 24.58
 -1 10 9 -19.1 70.59
 1 -10 -8 476.53 77.32
 -1 10 8 556.17 165.76
 1 -10 -7 650.52 109.37
 -1 10 7 -440.74 310.43
 1 -10 -6 133.71 37.87
 -1 10 6 -239.18 250.14
 1 -10 -4 20.76 33.88
 -1 10 4 52.98 41.44
 1 -10 -3 142.01 50.24
 -1 10 3 107.63 50.24
 1 -10 -2 68.6 55.97
 -1 10 2 129.31 71.26
 1 -10 -1 216.01 94.76
 -1 10 1 -28.4 74.99
 1 -10 0 216.92 107.13
 -1 10 0 275.3 127.65
 1 -10 1 27.41 83.38
 -1 10 -1 -23.42 122.91
 -1 10 -2 237.35 44.68
 1 -10 2 199.9 125.15
 -1 10 -2 124.99 159.7
 1 -10 3 23.75 22.76
 -1 10 -3 18.44 22.92
 1 -10 3 67.02 116.02
 -1 10 -3 145.25 155.38
 1 -10 4 438.16 74.16
 -1 10 -4 190.93 43.35
 1 -10 4 86.62 118.43
 -1 10 -4 198.4 136.53
 1 -10 5 79.31 32.22
 -1 10 -5 81.39 33.72
 1 -10 5 115.02 120.67
 -1 10 -5 69.43 123.66
 1 -10 6 67.52 31.31
 -1 10 -6 16.94 29.07
 1 -10 6 -10.63 97.08
 -1 10 -6 -33.3 118.76
 1 -10 7 23.83 31.48
 -1 10 -7 28.07 36.21
 1 -10 7 7.23 109.71
 -1 10 -7 -7.72 123.82
 1 -10 8 10.38 36.38
 -1 10 -8 100.74 43.77
 1 -10 8 -18.6 93.76
 -1 10 -8 -35.63 123.66
 1 -10 9 23.5 47.34
 -1 10 -9 69.76 49.16
 1 -10 9 -26.41 86.95
 -1 10 -9 51.41 125.9
 1 -10 10 90.52 53.98
 -1 10 -10 78.9 53.4
 1 -10 10 10.05 98.99
 -1 10 -10 -7.47 113.53
 1 -10 11 -4.07 48.67
 -1 10 -11 -27.16 49.5
 1 -10 11 61.79 92.18
 -1 10 -11 -107.3 125.15
 1 -10 12 -31.31 53.65
 -1 10 -12 -35.38 54.06
 1 -10 12 8.8 97.17
 -1 10 -12 7.47 120.09
 1 -10 13 -29.4 53.65
 -1 10 -13 -37.95 59.63
 1 -10 13 89.61 99.16
 -1 10 -13 -32.31 99.41
 1 -10 14 21.76 60.21
 -1 10 -14 -2.82 64.36
 1 -10 14 113.11 97.08
 -1 10 -14 -69.51 109.54
 1 -11 -22 71.84 88.53
 -1 11 22 -0.33 75.82
 1 -11 -22 16.53 89.61
 -1 11 22 -86.87 78.81
 1 -11 -21 -17.94 77.4
 -1 11 21 -28.82 74.58
 1 -11 -21 -27.32 90.19
 -1 11 21 52.32 80.72
 1 -11 -20 -28.07 70.26
 -1 11 20 -48 61.04
 1 -11 -20 -56.8 79.06
 1 -11 -19 25.66 68.02
 -1 11 19 11.71 62.2
 1 -11 -19 -15.7 67.1
 -1 11 19 -9.14 67.85
 1 -11 -18 13.95 62.54
 -1 11 18 21.34 60.96
 1 -11 -18 12.04 74.16
 -1 11 18 -61.46 70.76
 1 -11 -17 -6.98 62.29
 -1 11 17 59.79 65.86
 1 -11 -17 86.45 71.17
 -1 11 17 0.91 63.78
 1 -11 -16 91.6 61.79
 -1 11 16 60.79 61.46
 1 -11 -16 72 64.2
 -1 11 16 64.45 61.12
 1 -11 -15 -1.41 58.55
 -1 11 15 63.53 60.54
 1 -11 -15 -59.63 51.74
 -1 11 15 -62.78 57.8
 1 -11 -14 91.44 54.48
 -1 11 14 76.49 63.86
 1 -11 -13 53.23 42.77
 -1 11 13 74.83 79.14
 1 -11 -12 27.66 36.04
 -1 11 12 18.93 84.21
 1 -11 -11 23.09 32.39
 -1 11 11 -11.79 75.82
 -1 11 10 15.11 118.84
 1 -11 -9 49.83 23.83
 -1 11 9 -67.19 130.8
 1 -11 -8 322.39 65.61
 -1 11 8 1315.48 447.96
 1 -11 -7 170.33 42.6
 -1 11 7 -177.47 355.45
 1 -11 -5 177.31 48.75
 1 -11 -4 154.47 57.55
 -1 11 4 84.63 45.76
 1 -11 -3 92.02 56.56
 -1 11 3 26.66 50.91
 1 -11 -2 519.96 113.69
 -1 11 2 160.2 89.36
 1 -11 -1 104.23 76.65
 -1 11 1 109.29 91.6
 1 -11 0 100.65 93.35
 -1 11 0 220.58 115.69
 1 -11 1 249.56 106.55
 -1 11 -1 334.27 135.7
 -1 11 -2 106.05 32.55
 1 -11 2 280.2 136.2
 -1 11 -2 265.26 162.53
 1 -11 3 63.61 28.15
 -1 11 -3 165.6 40.61
 1 -11 3 69.26 109.96
 -1 11 -3 -88.86 122.16
 1 -11 4 91.27 31.72
 -1 11 -4 34.55 27.57
 1 -11 4 -9.38 104.72
 -1 11 -4 262.93 145
 1 -11 5 -42.02 29.48
 -1 11 -5 76.74 33.88
 1 -11 5 35.46 107.05
 -1 11 -5 69.51 131.13
 1 -11 6 100.07 35.96
 -1 11 -6 40.53 33.3
 1 -11 6 92.85 99.82
 -1 11 -6 -80.97 119.51
 1 -11 7 36.54 37.62
 -1 11 -7 117.51 48.17
 1 -11 7 -21.09 99.16
 -1 11 -7 -45.84 123.74
 1 -11 8 45.84 40.36
 -1 11 -8 -10.8 39.53
 1 -11 8 -39.03 97.66
 -1 11 -8 29.23 114.44
 1 -11 9 19.27 42.6
 -1 11 -9 9.72 48.5
 1 -11 9 -36.54 104.72
 -1 11 -9 -64.86 121.58
 1 -11 10 8.39 45.93
 -1 11 -10 48.83 51.74
 1 -11 10 50.24 92.6
 -1 11 -10 -80.97 119.59
 1 -11 11 -18.44 51.16
 -1 11 -11 44.85 49.33
 1 -11 11 -142.26 111.12
 -1 11 -11 -44.02 130.47
 1 -11 12 -20.6 55.89
 -1 11 -12 -47.42 53.23
 1 -11 12 59.21 103.39
 -1 11 -12 -15.28 129.89
 1 -11 13 39.78 59.13
 -1 11 -13 23.59 59.05
 1 -11 13 31.06 104.64
 -1 11 -13 75.99 135.87
 1 -12 -22 38.04 75.24
 -1 12 22 16.53 68.6
 1 -12 -22 66.36 94.84
 1 -12 -21 31.97 70.59
 -1 12 21 -8.06 64.53
 1 -12 -21 5.4 83.3
 -1 12 21 -105.06 78.31
 1 -12 -20 -52.32 71.5
 -1 12 20 6.64 62.7
 1 -12 -20 18.93 74.66
 -1 12 20 -76.57 72.83
 1 -12 -19 17.36 64.86
 -1 12 19 44.93 65.69
 1 -12 -19 49.75 71.67
 -1 12 19 197.74 83.21
 1 -12 -18 101.07 68.51
 -1 12 18 32.64 59.71
 1 -12 -18 25.83 68.93
 -1 12 18 59.21 67.02
 1 -12 -17 25.91 63.45
 -1 12 17 45.18 55.39
 1 -12 -17 71.01 65.36
 -1 12 17 27.49 62.29
 1 -12 -16 55.31 59.46
 -1 12 16 4.32 58.96
 1 -12 -16 59.21 59.71
 1 -12 -15 17.94 52.98
 -1 12 15 56.64 68.43
 1 -12 -14 140.19 49.58
 -1 12 14 168.34 78.9
 1 -12 -13 178.8 53.98
 -1 12 13 242.17 96.83
 1 -12 -12 55.81 39.45
 -1 12 12 48.08 85.46
 1 -12 -11 168.26 44.43
 -1 12 11 188.77 125.24
 1 -12 -10 25.91 27.66
 -1 12 10 54.31 149.4
 1 -12 -9 -9.8 32.64
 -1 12 9 283.03 305.53
 1 -12 -8 20.35 23.92
 -1 12 8 -446.22 283.44
 -1 12 7 -294.41 288.51
 1 -12 -5 35.88 44.02
 -1 12 5 65.36 38.29
 1 -12 -4 25.41 47.17
 -1 12 4 313.42 72.67
 1 -12 -3 367.41 98.16
 -1 12 3 506.93 108.13
 1 -12 -2 114.77 82.55
 -1 12 2 392.9 123.33
 1 -12 -1 1.33 87.45
 -1 12 1 -14.28 101.57
 1 -12 0 164.93 97
 -1 12 0 117.51 104.81
 1 -12 1 206.96 104.64
 -1 12 -1 230.38 124.82
 1 -12 2 4.82 103.81
 -1 12 -2 -160.7 133.71
 1 -12 3 90.85 34.22
 -1 12 -3 18.69 30.56
 1 -12 3 49.5 128.64
 -1 12 -3 77.32 119.59
 1 -12 4 29.15 32.64
 -1 12 -4 75.57 33.22
 1 -12 4 40.86 120.5
 -1 12 -4 57.05 135.53
 1 -12 5 23.59 33.3
 -1 12 -5 -0.5 33.39
 1 -12 5 -52.9 110.04
 -1 12 -5 -49.33 102.98
 1 -12 6 9.38 39.95
 -1 12 -6 88.2 40.78
 1 -12 6 -21.76 104.39
 -1 12 -6 51.07 113.94
 1 -12 7 64.86 43.27
 -1 12 -7 51.74 48.92
 1 -12 7 95.67 106.05
 -1 12 -7 38.78 117.35
 1 -12 8 99.99 46.59
 -1 12 -8 83.13 50.49
 1 -12 8 63.61 95.75
 -1 12 -8 -28.82 113.44
 1 -12 9 25 50.49
 -1 12 -9 -4.98 48.83
 1 -12 9 58.72 109.71
 -1 12 -9 -160.37 112.03
 1 -12 10 54.31 52.82
 -1 12 -10 3.24 49.41
 1 -12 11 32.97 53.4
 -1 12 -11 33.97 52.49
 1 -12 11 -2.16 105.06
 -1 12 -11 -124.99 116.85
 1 -12 12 -4.57 57.14
 -1 12 -12 44.68 52.65
 1 -13 -22 23.59 76.65
 -1 13 22 49.83 65.69
 1 -13 -21 144.42 85.62
 -1 13 21 -28.49 68.27
 1 -13 -20 41.36 74.74
 -1 13 20 119.59 67.93
 1 -13 -20 -31.39 76.32
 -1 13 20 -5.32 68.93
 1 -13 -19 11.79 66.94
 -1 13 19 13.29 64.78
 1 -13 -19 67.44 75.66
 -1 13 19 24.25 66.6
 1 -13 -18 56.14 69.84
 -1 13 18 101.07 65.69
 1 -13 -18 54.31 67.85
 -1 13 18 66.6 72.09
 1 -13 -17 14.78 52.98
 -1 13 17 101.24 66.27
 1 -13 -17 91.6 68.85
 1 -13 -16 42.94 38.04
 -1 13 16 -8.55 68.02
 1 -13 -15 0.75 48.67
 -1 13 15 -8.47 71.67
 1 -13 -14 75.24 51.41
 -1 13 14 -25.5 85.87
 1 -13 -13 -9.38 34.3
 -1 13 13 -11.38 76.9
 1 -13 -12 146.66 46.92
 -1 13 12 341.16 143.26
 1 -13 -11 5.56 32.97
 -1 13 11 -116.27 176.39
 1 -13 -10 190.76 52.82
 -1 13 10 -126.4 285.85
 1 -13 -9 425.04 73
 -1 13 9 479.85 314.67
 1 -13 -8 34.22 23.09
 -1 13 8 -90.02 278.38
 1 -13 -6 2250.61 368.65
 1 -13 -5 1206.69 204.63
 -1 13 5 1015.68 174.65
 1 -13 -4 94.18 58.13
 -1 13 4 -26.16 46.84
 1 -13 -3 -43.43 67.1
 -1 13 3 47.67 66.27
 1 -13 -2 33.22 75.08
 -1 13 2 -21.34 86.62
 1 -13 -1 26.41 76.57
 -1 13 1 61.37 88.61
 1 -13 0 -40.69 86.2
 -1 13 0 41.44 89.53
 1 -13 1 144.75 110.29
 -1 13 -1 40.53 98.66
 1 -13 2 163.36 133.62
 -1 13 -2 94.01 102.4
 1 -13 3 -6.98 29.98
 -1 13 -3 -49.33 32.64
 1 -13 3 -32.55 122.41
 -1 13 -3 -21.92 108.21
 1 -13 4 5.48 33.97
 -1 13 -4 28.15 37.45
 1 -13 4 -5.4 99.99
 -1 13 -4 -103.31 109.21
 1 -13 5 69.43 43.1
 -1 13 -5 -31.81 39.95
 1 -13 5 -24.17 111.04
 -1 13 -5 75.32 114.86
 1 -13 6 -10.05 44.1
 -1 13 -6 -4.4 40.36
 1 -13 6 171.99 111.45
 -1 13 -6 -111.62 116.02
 1 -13 7 302.3 70.92
 -1 13 -7 276.47 69.93
 1 -13 7 96.83 101.32
 -1 13 -7 42.19 121.33
 1 -13 8 37.54 48
 -1 13 -8 -6.64 52.49
 1 -13 8 -51.74 101.24
 -1 13 -8 -93.76 123.41
 1 -13 9 -27.49 46.34
 -1 13 -9 -5.98 47.59
 1 -13 9 43.93 110.87
 -1 13 -9 65.53 133.96
 1 -13 10 -20.51 49.99
 -1 13 -10 65.61 56.06
 1 -13 10 22.26 108.79
 -1 13 -10 -91.69 120.17
 1 -13 11 -40.53 54.4
 -1 13 -11 13.29 55.89
 1 -13 11 -49.75 103.98
 -1 13 -11 59.55 136.78
 1 -14 -22 50.24 82.97
 -1 14 22 47.67 75.49
 1 -14 -21 17.02 67.85
 -1 14 21 -54.48 69.18
 1 -14 -21 -90.44 84.96
 -1 14 21 33.88 76.4
 1 -14 -20 -35.3 72.92
 -1 14 20 -25 69.84
 1 -14 -20 105.89 80.64
 -1 14 20 51.82 71.75
 1 -14 -19 1.58 58.22
 -1 14 19 -33.14 60.46
 1 -14 -19 -6.73 67.27
 1 -14 -18 -40.28 67.68
 -1 14 18 38.12 59.88
 1 -14 -17 26.24 62.78
 -1 14 17 -9.3 66.77
 1 -14 -16 -10.3 53.07
 -1 14 16 45.68 68.68
 1 -14 -15 41.36 51.57
 -1 14 15 1.49 73.66
 1 -14 -14 30.4 44.85
 -1 14 14 -6.89 87.53
 1 -14 -13 115.69 45.1
 -1 14 13 121.25 114.77
 1 -14 -12 132.05 37.45
 -1 14 12 -85.21 149.07
 1 -14 -11 74.99 40.03
 -1 14 11 164.85 181.96
 1 -14 -10 15.61 28.24
 -1 14 10 -234.36 263.68
 1 -14 -9 -13.29 17.77
 -1 14 9 394.15 244.49
 1 -14 -6 162.77 57.55
 -1 14 6 21.68 46.51
 1 -14 -5 755.07 139.44
 -1 14 5 687.39 128.39
 1 -14 -4 -23.83 66.69
 -1 14 4 32.72 56.56
 1 -14 -3 7.81 68.51
 -1 14 3 134.87 95.34
 1 -14 -2 -5.23 77.57
 -1 14 2 -26.58 81.47
 1 -14 -1 98.99 103.15
 -1 14 1 196.33 93.76
 1 -14 0 266.67 123.82
 -1 14 0 235.11 97.08
 1 -14 1 79.14 99.57
 -1 14 -1 89.19 96.25
 1 -14 2 -137.2 105.89
 -1 14 -2 -16.36 99.08
 -1 14 -3 -9.38 35.54
 1 -14 3 -136.12 97
 -1 14 -3 122.91 116.27
 1 -14 4 48.83 42.44
 -1 14 -4 4.98 37.12
 1 -14 4 26.58 92.85
 -1 14 -4 -39.78 110.29
 1 -14 5 69.93 45.01
 -1 14 -5 33.3 43.1
 1 -14 5 -28.32 100.99
 -1 14 -5 101.4 121.42
 1 -14 6 4.07 42.11
 -1 14 -6 111.78 52.74
 1 -14 6 -96.09 101.48
 -1 14 -6 -42.77 122.58
 1 -14 7 -13.45 47.67
 -1 14 -7 -25.74 46.84
 1 -14 7 167.84 113.61
 -1 14 -7 33.55 127.06
 1 -14 8 4.24 51.99
 -1 14 -8 75.32 52.65
 1 -14 8 0.66 107.22
 -1 14 -8 107.05 126.23
 1 -14 9 7.23 49.75
 -1 14 -9 -48.75 56.64
 1 -14 9 -100.74 104.81
 -1 14 -9 20.76 126.07
 1 -14 10 -12.29 52.4
 -1 14 -10 -43.02 57.8
 1 -15 -22 -39.53 71.92
 -1 15 22 -10.3 74.99
 1 -15 -21 30.31 73.41
 -1 15 21 33.3 71.01
 1 -15 -21 -0.33 81.97
 -1 15 21 -36.04 75.82
 1 -15 -20 -45.26 64.86
 -1 15 20 65.11 68.76
 1 -15 -20 -31.14 73.83
 1 -15 -19 56.8 52.32
 -1 15 19 159.78 73.33
 1 -15 -18 -21.76 65.19
 -1 15 18 -32.22 63.12
 1 -15 -17 66.77 61.37
 -1 15 17 86.29 62.45
 1 -15 -16 -12.04 51.41
 -1 15 16 33.05 81.06
 1 -15 -15 -12.46 46.26
 -1 15 15 80.72 85.95
 1 -15 -14 -60.13 44.6
 -1 15 14 77.73 98.99
 1 -15 -13 86.79 41.19
 -1 15 13 -105.22 108.54
 1 -15 -12 -2.82 38.62
 -1 15 12 79.14 136.78
 1 -15 -11 14.78 31.23
 -1 15 11 85.12 170.83
 1 -15 -10 11.38 21.76
 -1 15 10 -119.17 213.6
 -1 15 9 256.95 198.82
 1 -15 -7 48.25 50.24
 1 -15 -6 133.71 60.87
 -1 15 6 164.93 62.29
 1 -15 -5 72.17 59.46
 -1 15 5 108.54 64.2
 1 -15 -4 31.81 77.23
 -1 15 4 90.36 67.77
 1 -15 -3 -11.38 67.68
 -1 15 3 8.22 77.32
 1 -15 -2 67.35 77.07
 -1 15 2 123.66 89.61
 1 -15 -1 35.79 91.44
 -1 15 1 53.9 77.57
 1 -15 0 141.68 105.64
 -1 15 0 -154.22 89.19
 1 -15 1 -66.36 92.76
 -1 15 -1 103.64 96.5
 1 -15 2 98.66 105.22
 -1 15 -2 134.95 104.89
 -1 15 -3 32.64 39.95
 1 -15 3 -76.4 99.82
 -1 15 -3 27.41 117.6
 1 -15 4 77.15 47.34
 -1 15 -4 4.4 42.11
 1 -15 4 34.13 108.88
 -1 15 -4 -28.65 127.23
 1 -15 5 80.06 49.58
 -1 15 -5 10.55 44.35
 1 -15 5 56.06 89.19
 -1 15 -5 -3.9 122.16
 1 -15 6 120.92 55.89
 -1 15 -6 14.28 46.34
 1 -15 6 73.75 95.51
 -1 15 -6 -107.71 127.4
 1 -15 7 -8.47 49.08
 -1 15 -7 118.68 59.71
 1 -15 7 -33.8 107.22
 -1 15 -7 122 129.64
 1 -15 8 -76.07 56.14
 -1 15 -8 2.08 55.73
 1 -15 8 13.12 103.15
 -1 15 -8 -13.95 137.03
 1 -15 9 40.69 53.65
 -1 15 -9 2.49 60.79
 1 -16 -21 39.2 67.27
 -1 16 21 68.76 73.58
 1 -16 -21 11.63 75.82
 1 -16 -20 45.68 70.84
 -1 16 20 -51.74 64.2
 1 -16 -19 -61.37 61.46
 -1 16 19 -7.31 76.24
 1 -16 -18 42.69 65.19
 -1 16 18 52.49 75.24
 1 -16 -17 8.55 52.82
 -1 16 17 42.69 55.56
 1 -16 -16 81.47 54.48
 -1 16 16 -1.33 76.49
 1 -16 -15 25.91 52.57
 -1 16 15 27.99 100.82
 1 -16 -14 56.97 47.01
 -1 16 14 -17.19 113.19
 1 -16 -13 -6.64 44.18
 -1 16 13 -135.62 129.56
 1 -16 -12 8.55 32.06
 -1 16 12 36.04 194.91
 1 -16 -11 -15.78 29.57
 -1 16 11 -18.77 158.04
 1 -16 -10 11.29 25.5
 -1 16 10 15.28 192.67
 1 -16 -7 81.47 56.14
 -1 16 7 -24.75 55.39
 1 -16 -6 -10.13 59.71
 -1 16 6 44.02 54.98
 1 -16 -5 56.56 70.42
 -1 16 5 19.77 65.94
 1 -16 -4 126.98 74.66
 -1 16 4 119.26 71.59
 1 -16 -3 74.41 74.58
 -1 16 3 54.89 95.01
 1 -16 -2 -64.11 78.15
 -1 16 2 -66.94 86.54
 1 -16 -1 24.91 88.03
 -1 16 1 88.03 88.2
 1 -16 0 1.91 90.11
 -1 16 0 148.07 100.9
 1 -16 1 69.68 90.44
 -1 16 -1 117.6 96.17
 1 -16 2 -96.5 95.67
 -1 16 -2 5.73 94.18
 -1 16 -3 35.13 47.42
 1 -16 3 -80.14 103.23
 -1 16 -3 26.82 115.19
 1 -16 4 22.17 44.51
 -1 16 -4 -30.64 50.49
 1 -16 4 85.62 107.88
 -1 16 -4 77.73 109.79
 1 -16 5 1.41 47.09
 -1 16 -5 -5.56 47.42
 1 -16 5 -25.91 112.2
 -1 16 -5 22.67 114.69
 1 -16 6 -11.71 48.58
 -1 16 -6 -44.1 45.76
 1 -16 6 40.03 111.78
 -1 16 -6 -76.16 120.34
 1 -16 7 -21.59 46.17
 -1 16 -7 -6.56 51.24
 1 -17 -21 -96.83 75.99
 -1 17 21 64.03 60.13
 1 -17 -20 -51.07 62.78
 -1 17 20 -82.13 79.56
 1 -17 -19 -18.52 68.35
 -1 17 19 -35.63 74.83
 -1 17 18 100.9 81.47
 1 -17 -17 43.27 63.86
 -1 17 17 -160.62 76.82
 1 -17 -16 95.51 64.2
 -1 17 16 -41.03 99.66
 1 -17 -15 -53.48 48.83
 -1 17 15 -22.67 71.5
 1 -17 -14 -7.23 46.34
 -1 17 14 130.97 112.78
 1 -17 -13 61.7 40.2
 -1 17 13 -106.72 101.15
 1 -17 -12 13.95 36.62
 -1 17 12 9.14 137.86
 1 -17 -11 19.68 29.57
 -1 17 11 -110.54 158.37
 -1 17 10 -20.6 146.08
 1 -17 -7 7.72 52.65
 -1 17 7 19.85 51.16
 1 -17 -6 -69.93 64.36
 -1 17 6 -26.82 65.77
 1 -17 -5 21.34 69.26
 -1 17 5 -37.29 72
 1 -17 -4 28.15 86.37
 -1 17 4 36.21 71.59
 1 -17 -3 6.15 68.02
 -1 17 3 24.67 84.38
 1 -17 -2 46.92 75.57
 -1 17 2 19.43 90.61
 1 -17 -1 91.44 88.94
 -1 17 1 52.49 92.02
 1 -17 0 55.81 82.88
 -1 17 0 -46.67 90.27
 1 -17 1 76.16 87.78
 -1 17 -1 21.59 88.78
 1 -17 2 34.55 90.52
 -1 17 -2 113.36 98.16
 -1 17 -3 19.27 40.69
 1 -17 3 -44.51 109.29
 -1 17 -3 -17.69 73.75
 1 -17 4 70.09 53.98
 -1 17 -4 54.06 48.25
 1 -17 4 153.56 105.72
 -1 17 -4 -27.07 124.24
 1 -17 5 -21.01 48.75
 -1 17 -5 -15.28 47.34
 1 -17 5 -39.61 113.94
 -1 17 -5 -85.87 128.72
 1 -17 6 39.78 52.32
 -1 17 -6 -24.33 50.08
 1 -17 6 48.83 101.48
 -1 17 -6 52.15 136.53
 1 -18 -20 -13.87 73.83
 -1 18 20 72 75.32
 1 -18 -19 -62.7 65.36
 -1 18 19 62.7 78.98
 1 -18 -18 67.02 80.56
 -1 18 18 -0.17 74.74
 1 -18 -17 72.67 66.36
 -1 18 17 -33.14 103.48
 1 -18 -16 -6.56 59.46
 -1 18 16 57.05 98.66
 1 -18 -15 -41.19 50.16
 -1 18 15 -44.35 96.17
 1 -18 -14 101.57 51.49
 -1 18 14 63.95 127.4
 1 -18 -13 -51.41 36.38
 -1 18 13 -62.04 102.15
 1 -18 -12 -9.63 33.47
 -1 18 12 -11.96 128.64
 -1 18 11 -98.74 122.83
 1 -18 -8 3.07 53.07
 1 -18 -7 39.7 61.29
 -1 18 7 -34.55 56.14
 1 -18 -6 57.55 63.7
 1 -18 -5 -88.11 74.83
 -1 18 5 -5.81 70.26
 1 -18 -4 -80.31 68.76
 -1 18 4 57.3 77.23
 1 -18 -3 145.33 78.65
 -1 18 3 34.13 88.03
 1 -18 -2 48.67 73.5
 -1 18 2 -23.25 84.79
 1 -18 -1 20.26 81.39
 -1 18 1 8.3 94.59
 1 -18 0 16.61 78.15
 -1 18 0 -45.84 93.43
 1 -18 1 76.07 95.26
 -1 18 -1 -1.74 88.2
 1 -18 2 38.78 70.42
 -1 18 -2 49.41 102.9
 1 -18 3 75.82 105.55
 -1 18 -3 -15.36 97.58
 -1 18 -4 -27.74 48.33
 1 -19 -19 96.92 85.04
 -1 19 19 -70.01 73.25
 1 -19 -18 102.48 61.54
 -1 19 18 -78.15 101.4
 1 -19 -17 77.32 76.82
 -1 19 17 -65.44 87.37
 1 -19 -16 31.06 65.28
 -1 19 16 89.78 90.27
 1 -19 -15 -12.79 47.34
 -1 19 15 -111.37 110.95
 1 -19 -14 5.32 50.08
 -1 19 14 -73.91 100.57
 1 -19 -13 33.63 43.19
 -1 19 13 -34.3 106.97
 1 -19 -12 90.52 45.76
 -1 19 12 88.28 125.65
 1 -19 -8 11.46 65.69
 -1 19 8 48.58 63.37
 1 -19 -7 85.62 68.76
 -1 19 7 61.29 70.67
 1 -19 -6 23.42 66.11
 -1 19 6 -21.76 76.65
 1 -19 -5 10.8 73.33
 -1 19 5 -56.22 70.51
 1 -19 -4 34.38 62.04
 -1 19 4 117.93 87.62
 1 -19 -3 -68.85 71.5
 -1 19 3 25.5 95.92
 1 -19 -2 -6.39 73.5
 -1 19 2 -81.14 92.6
 1 -19 -1 22.09 73.25
 -1 19 1 21.76 98.25
 1 -19 0 10.88 84.96
 -1 19 0 13.04 89.28
 1 -19 1 -11.79 102.32
 -1 19 -1 -31.89 112.12
 1 -19 2 83.63 98.16
 -1 19 -2 -15.36 110.7
 1 -19 3 43.93 99.16
 -1 19 -3 -33.47 100.16
 1 -20 -18 -6.23 77.98
 -1 20 18 -87.2 100.07
 1 -20 -17 5.15 58.22
 -1 20 17 79.14 104.39
 1 -20 -16 -44.02 68.27
 -1 20 16 -67.77 104.14
 1 -20 -15 -1.91 59.05
 -1 20 15 6.48 87.45
 1 -20 -14 -51.99 57.05
 -1 20 14 -48.42 96.83
 1 -20 -13 22.92 49.99
 -1 20 13 -135.53 119.51
 -1 20 12 4.98 115.27
 1 -20 -9 -20.26 64.28
 1 -20 -8 -43.6 64.45
 -1 20 8 -24.58 69.84
 1 -20 -7 68.68 71.92
 -1 20 7 69.43 78.4
 1 -20 -6 -126.81 74.83
 -1 20 6 -79.81 78.07
 1 -20 -5 -56.64 75.57
 -1 20 5 -24.25 75.57
 1 -20 -4 -16.78 72.25
 -1 20 4 108.79 112.36
 1 -20 -3 -16.11 73.17
 -1 20 3 41.27 99.16
 1 -20 -2 -13.37 81.47
 -1 20 2 56.8 95.75
 1 -20 -1 3.57 94.18
 -1 20 1 -100.57 102.48
 1 -20 0 25.41 84.04
 -1 20 0 0 103.64
 1 -20 1 -19.02 83.46
 -1 20 -1 31.31 103.89
 1 -21 -17 7.97 74.99
 -1 21 17 26.58 104.06
 1 -21 -16 -45.26 69.26
 -1 21 16 62.2 117.76
 1 -21 -15 -52.74 54.89
 -1 21 15 50.08 90.94
 1 -21 -14 -57.55 52.74
 -1 21 14 41.03 90.11
 -1 21 13 -161.11 111.95
 1 -21 -9 -0.91 62.62
 -1 21 9 -59.55 65.61
 1 -21 -8 44.85 69.18
 -1 21 8 -30.23 69.1
 1 -21 -7 4.98 68.93
 -1 21 7 -52.74 65.77
 1 -21 -6 -38.62 70.26
 -1 21 6 71.5 83.38
 1 -21 -5 -69.26 66.77
 -1 21 5 124.32 94.01
 1 -21 -4 -92.76 76.74
 -1 21 4 80.64 95.92
 1 -21 -3 -6.64 75.24
 -1 21 3 -3.82 98.33
 1 -22 -15 -15.86 59.3
 -1 22 15 36.13 100.57
 1 -22 -14 20.85 52.82
 -1 22 14 -18.44 98.83
 -1 22 13 30.81 94.26
 1 -22 -10 -86.87 77.48
 1 -22 -9 57.55 69.93
 -1 22 9 4.24 71.01
 1 -22 -8 -38.45 88.28
 -1 22 8 100.07 76.82
 1 -22 -5 0.25 78.07
 -1 22 5 54.98 85.95
 1 -22 -4 23 76.74
 -1 22 4 64.36 101.65
 2 23 9 3.74 88.78
 -2 -23 -9 38.95 77.15
 2 22 5 70.76 96
 -2 -22 -5 186.28 97.91
 2 22 7 -110.29 91.27
 -2 -22 -7 -46.42 82.47
 2 22 8 -52.57 83.05
 -2 -22 -8 -34.13 84.04
 2 22 9 -71.26 85.46
 -2 -22 -9 -12.62 77.48
 2 22 15 -29.23 90.69
 2 22 16 52.4 79.81
 -2 -22 -16 -39.78 69.43
 2 21 3 -50.49 82.38
 -2 -21 -3 -4.07 78.07
 2 21 4 5.73 91.52
 -2 -21 -4 56.47 83.55
 2 21 5 -104.39 97.75
 -2 -21 -5 -39.86 83.96
 2 21 6 43.02 98.25
 -2 -21 -6 0.17 81.89
 2 21 7 -93.1 84.63
 -2 -21 -7 42.6 81.8
 2 21 8 10.21 80.72
 -2 -21 -8 -12.21 82.05
 -2 -21 -9 -65.44 74.58
 2 21 15 -11.05 77.98
 -2 -21 -15 -42.27 67.77
 2 21 16 -73.33 85.37
 -2 -21 -16 -33.05 55.14
 2 21 17 26.82 82.97
 -2 -21 -17 26.41 63.45
 2 21 18 7.39 113.86
 -2 -21 -18 12.54 58.55
 2 20 -1 63.61 122.99
 -2 -20 1 81.55 100.49
 2 20 0 91.27 123.41
 -2 -20 0 21.68 82.72
 2 20 1 -22.09 91.93
 -2 -20 -1 34.88 90.27
 2 20 2 9.3 91.85
 -2 -20 -2 63.78 82.47
 2 20 3 107.13 92.6
 -2 -20 -3 51.91 86.12
 2 20 4 -33.97 90.77
 -2 -20 -4 104.14 84.29
 2 20 5 -19.68 88.86
 -2 -20 -5 -22.17 76.9
 2 20 6 32.22 83.46
 -2 -20 -6 -29.81 79.14
 2 20 7 -35.54 75.74
 -2 -20 -7 -4.4 81.39
 2 20 8 96.5 80.72
 -2 -20 -8 9.55 74
 -2 -20 -9 67.68 69.18
 2 20 14 118.92 92.52
 2 20 15 -98 88.86
 -2 -20 -15 84.54 71.92
 2 20 16 -33.14 79.23
 -2 -20 -16 -19.6 55.81
 -2 -20 -17 43.27 58.05
 2 20 18 25.16 95.84
 -2 -20 -18 25.41 72.09
 2 20 19 4.24 82.13
 -2 -20 -19 59.21 79.81
 2 19 -3 7.39 87.28
 -2 -19 3 17.52 103.98
 2 19 -2 -26.82 116.43
 -2 -19 2 98.83 96.34
 2 19 -1 -22.67 120.59
 -2 -19 1 -47.25 84.21
 2 19 0 -70.59 104.81
 -2 -19 0 -65.61 85.29
 2 19 1 46.26 108.79
 -2 -19 -1 -6.48 78.81
 2 19 2 -7.56 104.56
 -2 -19 -2 4.24 78.15
 2 19 3 -35.3 80.72
 -2 -19 -3 -31.56 78.31
 2 19 4 48.42 80.89
 -2 -19 -4 -4.73 81.72
 2 19 5 15.11 84.79
 -2 -19 -5 -29.48 80.39
 2 19 6 -94.26 75.82
 -2 -19 -6 81.14 83.46
 2 19 7 74.99 68.76
 -2 -19 -7 -66.85 76.82
 -2 -19 -8 -9.47 77.98
 2 19 13 -81.97 93.76
 2 19 14 34.22 85.37
 -2 -19 -14 -12.87 60.96
 2 19 15 35.88 81.97
 -2 -19 -15 38.95 65.11
 2 19 16 -63.61 76.99
 -2 -19 -16 -38.12 50.83
 2 19 17 191.51 107.88
 -2 -19 -17 18.1 50.74
 2 19 18 27.49 83.63
 -2 -19 -18 -110.04 75.08
 2 19 19 -46.34 91.93
 -2 -19 -19 15.2 77.15
 2 19 20 81.8 89.36
 -2 -19 -20 37.21 84.54
 2 18 -4 -20.18 58.38
 2 18 -3 77.73 118.43
 -2 -18 3 19.27 74.83
 2 18 -2 21.18 111.45
 -2 -18 2 43.77 89.53
 2 18 -1 -84.63 117.51
 -2 -18 1 -27.74 86.2
 2 18 0 13.12 88.11
 -2 -18 0 15.28 83.13
 2 18 1 -14.28 86.62
 -2 -18 -1 -142.26 85.37
 2 18 2 115.6 108.71
 -2 -18 -2 3.07 80.72
 2 18 3 2.99 90.61
 -2 -18 -3 4.24 92.52
 2 18 4 -8.64 79.81
 -2 -18 -4 -58.38 87.2
 2 18 5 39.03 84.04
 -2 -18 -5 -13.95 80.47
 2 18 6 72.58 75.41
 -2 -18 -6 88.7 88.36
 2 18 7 34.46 68.35
 -2 -18 -7 8.89 66.94
 -2 -18 -8 -12.54 63.7
 2 18 13 51.41 94.51
 -2 -18 -13 -52.24 51.57
 2 18 14 3.07 78.4
 -2 -18 -14 49.99 48.33
 2 18 15 76.16 83.63
 -2 -18 -15 22.17 51.74
 2 18 16 72.33 96.5
 -2 -18 -16 82.38 68.1
 2 18 17 125.82 88.03
 -2 -18 -17 -88.45 75.82
 2 18 18 13.37 86.45
 -2 -18 -18 115.35 60.29
 2 18 19 -8.55 91.44
 -2 -18 -19 74.66 82.8
 2 18 20 -76.57 81.06
 -2 -18 -20 -7.47 82.88
 2 18 21 -22.92 68.85
 -2 -18 -21 -9.8 70.92
 2 17 -6 -30.64 58.3
 -2 -17 6 6.31 52.15
 2 17 -5 -28.9 59.46
 -2 -17 5 37.37 49.5
 2 17 -5 -74.91 101.4
 -2 -17 5 -181.29 119.09
 2 17 -4 8.89 56.72
 2 17 -4 -10.71 109.62
 -2 -17 4 -21.92 79.73
 2 17 -3 8.14 77.9
 -2 -17 3 115.69 105.31
 2 17 -2 3.99 81.3
 -2 -17 2 -43.27 94.51
 2 17 -1 81.97 115.27
 -2 -17 1 -68.85 89.78
 2 17 0 68.35 107.38
 -2 -17 0 44.26 79.73
 2 17 1 -19.35 114.27
 -2 -17 -1 2.99 82.88
 2 17 2 -68.68 102.73
 -2 -17 -2 -99.57 87.03
 2 17 3 -92.27 83.55
 -2 -17 -3 55.81 83.8
 2 17 4 -30.89 83.21
 -2 -17 -4 -6.06 78.23
 2 17 5 -53.32 65.28
 -2 -17 -5 29.65 85.12
 2 17 6 8.55 59.46
 -2 -17 -6 -67.6 76.32
 2 17 7 11.38 56.47
 -2 -17 -7 111.87 76.07
 2 17 12 120.42 109.29
 2 17 13 17.44 93.1
 -2 -17 -13 -47.17 44.51
 2 17 14 47.84 87.28
 -2 -17 -14 -37.54 52.9
 2 17 15 2.74 78.48
 -2 -17 -15 -28.73 59.96
 2 17 16 -40.2 87.95
 -2 -17 -16 -22.34 72.67
 2 17 17 -51.91 92.18
 -2 -17 -17 20.43 63.7
 2 17 18 -110.2 91.19
 -2 -17 -18 9.38 75.74
 2 17 19 5.73 82.05
 -2 -17 -19 14.2 77.82
 2 17 20 16.44 54.65
 -2 -17 -20 -74.58 75.66
 2 17 21 37.79 75.74
 -2 -17 -21 68.02 79.98
 2 16 -7 2.08 53.4
 -2 -16 7 7.64 49.33
 2 16 -7 -2.74 136.37
 -2 -16 7 9.22 93.51
 2 16 -6 18.35 56.64
 -2 -16 6 -56.47 48.33
 2 16 -6 -2.08 123.58
 -2 -16 6 -92.52 113.61
 2 16 -5 -14.2 59.3
 -2 -16 5 5.32 47.84
 2 16 -5 60.54 102.32
 -2 -16 5 74.99 100.74
 2 16 -4 64.03 55.97
 2 16 -4 19.77 120.25
 -2 -16 4 13.2 103.89
 2 16 -3 29.98 105.72
 -2 -16 3 -60.38 102.07
 2 16 -2 -49.25 110.87
 -2 -16 2 -47.17 92.76
 2 16 -1 -5.81 108.71
 -2 -16 1 96.25 96.83
 2 16 0 -39.45 108.96
 -2 -16 0 37.37 83.55
 2 16 1 22.42 105.06
 -2 -16 -1 -22.76 86.2
 2 16 2 5.65 91.19
 -2 -16 -2 62.78 81.64
 2 16 3 -94.18 77.57
 -2 -16 -3 -23.92 81.3
 2 16 4 18.19 69.01
 -2 -16 -4 -20.76 86.7
 2 16 5 7.81 55.48
 -2 -16 -5 -8.89 92.76
 2 16 6 154.39 65.69
 -2 -16 -6 114.61 80.47
 -2 -16 -7 44.43 69.51
 2 16 12 29.9 130.47
 -2 -16 -12 -2.82 41.03
 2 16 13 -56.72 102.98
 -2 -16 -13 2.08 43.77
 2 16 14 -125.82 122.83
 -2 -16 -14 -14.04 48.33
 -2 -16 -15 70.59 48.17
 2 16 16 -20.01 63.7
 -2 -16 -16 -116.68 63.61
 2 16 17 70.67 66.11
 -2 -16 -17 8.89 68.27
 2 16 18 -5.23 80.56
 -2 -16 -18 19.52 68.35
 2 16 19 -6.56 67.85
 -2 -16 -19 69.1 67.68
 2 16 20 -40.36 69.76
 -2 -16 -20 66.11 63.95
 2 16 21 -35.13 70.51
 -2 -16 -21 0.5 69.18
 2 16 22 0.42 83.38
 -2 -16 -22 1.58 52.9
 2 15 -8 39.78 60.96
 -2 -15 8 7.06 49.99
 2 15 -8 -138.19 151.9
 -2 -15 8 -33.55 115.02
 2 15 -7 52.15 59.71
 -2 -15 7 11.71 47.84
 2 15 -7 116.68 136.03
 -2 -15 7 -54.81 108.05
 2 15 -6 64.28 59.88
 -2 -15 6 82.3 52.24
 2 15 -6 43.93 127.4
 -2 -15 6 55.97 102.73
 2 15 -5 72 58.38
 -2 -15 5 -44.51 45.93
 2 15 -5 52.9 103.15
 -2 -15 5 -25.16 101.4
 2 15 -4 83.3 55.23
 -2 -15 4 54.56 45.01
 2 15 -4 -106.8 114.44
 -2 -15 4 -43.43 88.86
 2 15 -3 90.85 114.11
 -2 -15 3 41.77 87.2
 2 15 -2 27.49 103.56
 -2 -15 2 63.2 99.33
 2 15 -1 5.56 107.22
 -2 -15 1 193.83 105.31
 2 15 0 -22.42 90.69
 -2 -15 0 -28.82 85.12
 2 15 1 11.46 95.51
 -2 -15 -1 221.32 98.33
 2 15 2 101.4 76.65
 -2 -15 -2 108.79 87.53
 2 15 3 -5.32 72.09
 -2 -15 -3 217.67 95.75
 2 15 4 46.34 60.21
 -2 -15 -4 -36.79 70.59
 2 15 5 31.97 51.82
 -2 -15 -5 -7.31 61.04
 2 15 6 73.66 55.81
 -2 -15 -6 29.81 60.46
 2 15 11 25.08 115.1
 -2 -15 -11 -2.16 32.64
 2 15 12 -9.38 124.07
 -2 -15 -12 53.07 40.44
 2 15 13 -72.09 105.8
 -2 -15 -13 98.74 45.26
 2 15 14 94.51 106.72
 -2 -15 -14 -18.1 52.82
 2 15 15 51.49 93.26
 -2 -15 -15 -36.96 48.58
 2 15 16 -74.49 84.88
 -2 -15 -16 77.65 60.46
 2 15 17 -72.09 75.41
 -2 -15 -17 44.51 52.49
 2 15 18 20.43 72.58
 -2 -15 -18 -40.03 61.29
 2 15 19 141.1 86.95
 -2 -15 -19 -43.77 65.69
 2 15 20 26.41 85.29
 -2 -15 -20 -29.15 68.76
 2 15 21 9.38 59.96
 -2 -15 -21 90.94 65.86
 2 15 22 20.18 82.88
 -2 -15 -22 -7.72 68.1
 2 14 -10 -22.76 67.1
 -2 -14 10 -47.17 63.2
 2 14 -10 42.35 142.26
 -2 -14 10 52.98 124.16
 2 14 -9 -79.39 66.77
 -2 -14 9 5.32 52.57
 2 14 -9 46.34 136.7
 -2 -14 9 85.71 128.39
 2 14 -8 -45.01 62.12
 -2 -14 8 -14.62 48.33
 2 14 -8 -65.77 133.04
 -2 -14 8 64.53 87.2
 2 14 -7 10.05 57.88
 -2 -14 7 63.37 46.51
 2 14 -7 -74 138.69
 -2 -14 7 -42.6 114.44
 2 14 -6 5.56 55.23
 -2 -14 6 -22.34 47.42
 2 14 -6 1.58 137.03
 -2 -14 6 -17.36 105.31
 2 14 -5 -52.82 51.16
 -2 -14 5 11.79 42.6
 2 14 -5 -106.88 91.85
 -2 -14 5 89.36 104.56
 2 14 -4 32.89 52.82
 -2 -14 4 -2.08 39.61
 2 14 -4 -24.67 105.31
 -2 -14 4 3.9 83.88
 2 14 -3 12.46 33.22
 2 14 -3 170.91 93.26
 -2 -14 3 -42.77 97.5
 2 14 -2 82.63 107.22
 -2 -14 2 -114.44 100.65
 2 14 -1 81.55 106.22
 -2 -14 1 89.19 91.93
 2 14 0 98.91 105.39
 -2 -14 0 38.29 76.16
 2 14 1 -102.98 82.13
 -2 -14 -1 -36.79 68.76
 2 14 2 -54.06 77.9
 -2 -14 -2 19.02 75.82
 2 14 3 60.87 65.19
 -2 -14 -3 37.29 72.17
 -2 -14 -4 46.34 59.3
 2 14 5 29.23 43.43
 -2 -14 -5 55.89 55.89
 -2 -14 -6 95.67 59.63
 2 14 10 58.13 131.13
 2 14 11 124.49 126.65
 -2 -14 -11 95.42 35.96
 2 14 12 -131.22 146.16
 -2 -14 -12 47.67 47.59
 2 14 13 139.44 131.55
 -2 -14 -13 -26.66 50.49
 2 14 14 -40.44 93.1
 -2 -14 -14 -3.65 49.16
 2 14 15 -17.77 87.28
 -2 -14 -15 18.93 40.03
 2 14 16 -5.4 74.66
 -2 -14 -16 128.64 65.61
 2 14 17 -29.9 73.08
 -2 -14 -17 27.49 45.1
 2 14 18 -33.8 59.21
 -2 -14 -18 -10.38 65.94
 2 14 19 28.07 59.71
 -2 -14 -19 23.09 67.35
 2 14 20 -7.06 74.41
 -2 -14 -20 -21.09 62.12
 2 14 21 12.21 78.98
 -2 -14 -21 115.27 76.24
 2 14 22 -12.62 78.15
 -2 -14 -22 -35.38 72.33
 2 14 22 84.38 76.32
 -2 -14 -22 -25.41 84.79
 2 13 -11 26.74 61.7
 -2 -13 11 1.41 57.88
 2 13 -10 -20.18 58.63
 -2 -13 10 52.74 55.64
 2 13 -10 -82.63 128.56
 -2 -13 10 -18.6 115.77
 2 13 -9 2.66 63.78
 -2 -13 9 -6.15 51.41
 2 13 -9 94.67 126.15
 -2 -13 9 101.98 105.97
 2 13 -8 -27.41 53.57
 -2 -13 8 55.48 46.01
 2 13 -8 55.64 138.77
 -2 -13 8 69.43 116.27
 2 13 -7 45.59 56.14
 -2 -13 7 34.96 48.08
 2 13 -7 -13.54 121.42
 -2 -13 7 -67.85 111.04
 2 13 -6 68.93 53.9
 -2 -13 6 210.61 60.54
 2 13 -6 70.42 130.14
 -2 -13 6 237.77 119.26
 2 13 -5 -6.39 47.67
 -2 -13 5 24.67 41.03
 2 13 -5 118.51 141.35
 -2 -13 5 63.2 100.32
 2 13 -4 82.88 47.34
 -2 -13 4 47.25 40.11
 2 13 -4 28.24 119.59
 -2 -13 4 23.34 105.72
 2 13 -3 91.1 47.67
 2 13 -3 98 133.79
 -2 -13 3 29.9 97.58
 2 13 -2 3.16 128.81
 -2 -13 2 34.71 105.39
 2 13 -1 4.32 105.72
 -2 -13 1 -57.22 96.83
 2 13 0 19.35 102.15
 -2 -13 0 163.36 91.77
 2 13 1 129.72 97.5
 -2 -13 -1 20.93 71.42
 2 13 2 -29.23 73.58
 -2 -13 -2 -16.11 72.25
 2 13 3 156.96 73.91
 -2 -13 -3 42.44 62.54
 2 13 4 12.29 48.92
 -2 -13 -4 -41.61 40.03
 2 13 5 200.56 64.2
 -2 -13 -5 118.84 52.24
 2 13 10 132.13 173.07
 -2 -13 -10 6.89 30.81
 2 13 11 188.1 166.1
 -2 -13 -11 26.91 35.79
 2 13 12 15.45 158.04
 -2 -13 -12 154.88 53.82
 2 13 13 -106.88 101.65
 -2 -13 -13 34.71 46.17
 2 13 14 61.46 86.12
 -2 -13 -14 1.25 41.36
 2 13 15 98.25 79.98
 -2 -13 -15 115.27 64.36
 2 13 16 117.51 74
 -2 -13 -16 -21.84 57.3
 2 13 17 64.2 77.65
 -2 -13 -17 -18.52 55.23
 2 13 18 37.04 76.16
 -2 -13 -18 11.38 66.6
 2 13 19 51.32 80.89
 -2 -13 -19 18.69 51.07
 2 13 20 27.24 77.73
 -2 -13 -20 -25.5 78.23
 -2 -13 -20 5.65 82.97
 2 13 21 1.16 70.92
 -2 -13 -21 -52.24 74.66
 2 13 21 -24 71.42
 -2 -13 -21 -5.15 90.11
 2 13 22 118.43 80.56
 -2 -13 -22 112.28 87.28
 2 13 22 12.87 82.63
 -2 -13 -22 4.15 81.97
 2 12 -12 -36.04 56.47
 -2 -12 12 -11.05 63.2
 2 12 -12 63.78 122.83
 -2 -12 12 97.58 122.58
 2 12 -11 51.66 62.2
 -2 -12 11 58.38 61.46
 2 12 -11 8.8 137.11
 -2 -12 11 -9.97 116.43
 2 12 -10 -11.79 61.46
 -2 -12 10 30.73 52.07
 2 12 -10 -83.71 146.75
 -2 -12 10 23.25 112.7
 2 12 -9 34.63 56.06
 -2 -12 9 -7.06 46.17
 2 12 -9 -64.86 135.12
 -2 -12 9 23.67 109.13
 2 12 -8 17.86 57.8
 -2 -12 8 31.72 48
 2 12 -8 80.06 138.77
 -2 -12 8 207.62 93.18
 2 12 -7 95.59 60.71
 -2 -12 7 74.41 50.08
 2 12 -7 36.38 136.7
 -2 -12 7 98.25 95.51
 2 12 -6 49.41 52.74
 -2 -12 6 67.19 43.85
 2 12 -6 -101.57 137.44
 -2 -12 6 -50.99 105.14
 2 12 -5 128.56 54.06
 -2 -12 5 33.55 37.87
 2 12 -5 62.87 132.71
 -2 -12 5 -15.03 89.78
 2 12 -4 4.48 34.88
 -2 -12 4 17.27 35.05
 2 12 -4 0.25 141.43
 -2 -12 4 29.98 128.39
 2 12 -3 33.97 34.88
 2 12 -3 36.21 136.37
 -2 -12 3 91.02 119.59
 2 12 -2 38.95 114.03
 -2 -12 2 29.15 74.91
 2 12 -1 -62.12 104.39
 -2 -12 1 104.81 107.88
 2 12 0 41.27 114.11
 -2 -12 0 270.24 103.39
 2 12 1 228.63 132.79
 -2 -12 -1 117.1 90.44
 2 12 2 130.22 78.48
 -2 -12 -2 83.38 71.42
 2 12 3 211.27 75.16
 -2 -12 -3 188.52 69.1
 2 12 4 98.83 51.82
 -2 -12 -4 -31.06 43.6
 2 12 5 363.17 76.32
 -2 -12 -5 699.76 127.65
 2 12 9 -65.28 193.59
 -2 -12 -9 -3.07 29.73
 2 12 10 32.97 179.97
 -2 -12 -10 33.05 34.22
 2 12 11 213.93 235.86
 -2 -12 -11 414.74 88.28
 2 12 12 144.75 119.84
 -2 -12 -12 85.46 42.27
 2 12 13 336.1 121.08
 -2 -12 -13 113.19 57.64
 2 12 14 -89.19 73.58
 -2 -12 -14 131.8 59.05
 2 12 15 -27.49 70.59
 -2 -12 -15 26.99 40.03
 2 12 16 196.16 67.19
 -2 -12 -16 185.2 66.44
 2 12 17 66.36 76.82
 -2 -12 -17 -38.53 57.8
 2 12 18 -23.09 70.92
 -2 -12 -18 66.27 67.44
 2 12 19 -1.99 69.59
 -2 -12 -19 31.89 68.27
 2 12 19 -10.8 54.81
 -2 -12 -19 43.93 75.74
 2 12 20 18.19 64.94
 -2 -12 -20 8.47 69.01
 2 12 20 43.19 70.01
 -2 -12 -20 69.68 86.04
 2 12 21 19.68 59.63
 -2 -12 -21 73.5 71.59
 2 12 21 -58.96 79.14
 -2 -12 -21 18.27 84.04
 2 12 22 72.5 72.17
 -2 -12 -22 15.36 77.98
 2 12 22 -106.14 78.48
 -2 -12 -22 19.93 90.02
 2 12 23 -25.16 78.73
 -2 -12 -23 3.07 86.79
 2 11 -13 52.07 56.14
 -2 -11 13 -75.24 65.61
 2 11 -13 211.11 146.58
 -2 -11 13 47.92 119.17
 2 11 -12 5.65 54.06
 -2 -11 12 -48.5 53.98
 2 11 -12 30.23 117.35
 -2 -11 12 -47.84 109.79
 2 11 -11 7.89 54.73
 -2 -11 11 -19.6 51.07
 2 11 -11 -44.85 131.88
 -2 -11 11 -48.5 112.28
 2 11 -10 16.11 54.98
 -2 -11 10 65.03 56.39
 2 11 -10 6.73 129.39
 -2 -11 10 22.59 109.04
 2 11 -9 -47.5 52.82
 -2 -11 9 -7.14 47.34
 2 11 -9 73.91 136.61
 -2 -11 9 76.99 110.87
 2 11 -8 122 59.96
 -2 -11 8 111.28 52.98
 2 11 -8 50.58 124.99
 -2 -11 8 -44.43 107.38
 2 11 -7 96.17 55.81
 -2 -11 7 186.36 56.14
 2 11 -7 174.9 145.25
 -2 -11 7 64.11 116.52
 2 11 -6 116.85 51.99
 -2 -11 6 70.01 39.86
 2 11 -6 21.76 108.54
 -2 -11 6 -25.66 124.24
 2 11 -5 44.51 34.13
 -2 -11 5 -8.64 32.72
 2 11 -5 77.32 166.01
 -2 -11 5 -71.42 134.04
 2 11 -4 51.57 34.71
 -2 -11 4 9.88 28.9
 2 11 -4 -23.75 154.8
 -2 -11 4 199.56 143.01
 2 11 -3 388 70.01
 -2 -11 3 265.51 54.89
 2 11 -3 84.04 148.91
 -2 -11 3 159.29 120.84
 2 11 -2 235.11 132.63
 -2 -11 2 -51.24 98.25
 2 11 -1 -24.08 110.87
 -2 -11 1 12.71 99.57
 2 11 0 -3.9 95.84
 -2 -11 0 48.75 86.62
 2 11 1 -94.26 92.93
 -2 -11 -1 71.75 74.49
 2 11 2 151.56 75.32
 -2 -11 -2 110.45 64.53
 2 11 3 53.15 60.38
 -2 -11 -3 71.92 52.32
 2 11 4 -28.65 46.09
 -2 -11 -4 10.71 42.6
 2 11 8 -170.08 202.8
 2 11 9 384.1 231.12
 -2 -11 -9 22.34 40.28
 2 11 10 175.48 204.3
 -2 -11 -10 132.96 51.99
 2 11 11 -60.96 122.75
 -2 -11 -11 34.88 45.34
 2 11 12 327.54 95.01
 -2 -11 -12 253.05 61.95
 2 11 13 78.73 75.99
 -2 -11 -13 51.57 48.25
 2 11 14 138.19 86.12
 -2 -11 -14 55.06 52.74
 2 11 15 186.61 75.66
 -2 -11 -15 -18.1 44.51
 2 11 16 49.5 73.83
 -2 -11 -16 31.23 59.05
 2 11 17 -14.78 62.37
 -2 -11 -17 66.19 64.45
 -2 -11 -17 18.6 77.32
 2 11 18 -5.07 61.95
 -2 -11 -18 -40.28 62.87
 2 11 18 80.72 71.34
 -2 -11 -18 -49.08 77.73
 2 11 19 47.42 61.21
 -2 -11 -19 17.61 76.57
 2 11 19 -32.97 68.68
 -2 -11 -19 84.04 77.9
 2 11 20 23.83 68.02
 -2 -11 -20 -60.87 80.81
 2 11 20 -5.98 70.01
 -2 -11 -20 64.45 78.9
 2 11 21 15.95 64.61
 -2 -11 -21 4.98 85.21
 2 11 21 -5.07 77.73
 -2 -11 -21 16.28 78.31
 2 11 22 22.84 63.12
 -2 -11 -22 43.85 71.01
 2 11 22 41.86 84.63
 -2 -11 -22 74.83 93.18
 2 11 23 19.52 77.65
 -2 -11 -23 35.96 86.87
 2 11 23 96.17 96
 -2 -11 -23 53.98 91.02
 2 10 -14 37.79 63.2
 -2 -10 14 -68.02 63.53
 2 10 -14 68.1 130.55
 -2 -10 14 13.45 108.46
 2 10 -13 -49.08 53.82
 -2 -10 13 -35.54 62.2
 2 10 -13 -38.2 135.45
 -2 -10 13 -63.78 119.17
 2 10 -12 -11.05 51.91
 -2 -10 12 35.3 58.47
 2 10 -12 0.91 131.22
 -2 -10 12 -27.41 107.22
 2 10 -11 97.75 60.54
 -2 -10 11 44.43 51.57
 2 10 -11 143.51 129.64
 -2 -10 11 -6.48 107.55
 2 10 -10 49.08 54.73
 -2 -10 10 3.57 51.16
 2 10 -10 23.67 108.13
 -2 -10 10 6.64 107.3
 2 10 -9 90.61 53.73
 -2 -10 9 31.56 45.76
 2 10 -9 49.91 122.58
 -2 -10 9 -61.7 104.31
 2 10 -8 -3.49 47.75
 -2 -10 8 -6.56 37.95
 2 10 -8 115.77 141.68
 -2 -10 8 22.26 110.12
 2 10 -7 34.8 40.44
 -2 -10 7 -16.86 32.64
 2 10 -7 53.23 154.64
 -2 -10 7 133.21 130.39
 2 10 -6 89.86 40.03
 -2 -10 6 26.24 32.8
 2 10 -6 -45.84 128.56
 -2 -10 6 -88.78 124.41
 2 10 -5 117.1 38.2
 -2 -10 5 563.56 95.26
 2 10 -5 561.82 207.79
 -2 -10 5 562.73 182.87
 2 10 -4 52.4 31.06
 -2 -10 4 4.48 28.98
 2 10 -4 137.36 176.56
 -2 -10 4 -42.35 121.33
 2 10 -3 -5.56 28.65
 -2 -10 3 33.47 29.73
 2 10 -3 -43.43 148.57
 -2 -10 3 130.39 109.46
 2 10 -2 168.75 133.46
 -2 -10 2 220.91 110.62
 2 10 -1 -53.4 93.26
 -2 -10 1 0.33 89.78
 2 10 0 261.27 114.19
 -2 -10 0 -6.39 72.33
 2 10 1 -74.99 84.38
 -2 -10 -1 8.39 61.46
 2 10 2 64.78 64.11
 -2 -10 -2 74.25 54.98
 2 10 3 35.13 65.28
 -2 -10 -3 -19.02 44.6
 2 10 4 44.1 52.65
 -2 -10 -4 30.89 42.44
 2 10 8 146.75 276.72
 -2 -10 -8 275.89 69.59
 2 10 9 -212.11 245.99
 -2 -10 -9 107.22 55.81
 2 10 10 95.34 146.33
 -2 -10 -10 378.87 81.06
 2 10 11 65.11 106.38
 -2 -10 -11 118.34 35.13
 2 10 12 253.63 98.58
 -2 -10 -12 289.59 62.37
 2 10 13 34.96 52.15
 -2 -10 -13 33.39 47.17
 2 10 14 94.01 70.59
 -2 -10 -14 38.53 48.83
 2 10 15 116.93 77.07
 -2 -10 -15 104.97 51.32
 2 10 16 13.62 63.45
 -2 -10 -16 75.49 58.3
 -2 -10 -16 94.26 66.94
 2 10 17 -2.82 56.72
 -2 -10 -17 -25.58 59.46
 2 10 17 -60.79 64.78
 -2 -10 -17 -39.95 70.76
 2 10 18 5.9 53.57
 -2 -10 -18 77.57 79.23
 2 10 18 -74.33 72.33
 -2 -10 -18 -6.81 73.58
 2 10 19 -61.54 56.31
 -2 -10 -19 39.7 78.15
 2 10 19 114.61 77.23
 -2 -10 -19 8.3 79.73
 2 10 20 41.86 56.56
 -2 -10 -20 -39.53 78.31
 2 10 20 -29.57 82.13
 -2 -10 -20 -42.85 78.73
 2 10 21 3.16 58.38
 -2 -10 -21 -25.16 69.18
 2 10 21 7.97 92.18
 -2 -10 -21 -40.53 87.37
 2 10 22 16.86 75.57
 -2 -10 -22 -49.5 80.47
 2 10 23 144.59 98
 -2 -10 -23 5.56 82.72
 2 9 -14 -17.19 61.37
 -2 -9 14 -86.95 64.53
 2 9 -14 -242.09 142.93
 -2 -9 14 -114.77 110.54
 2 9 -13 13.79 48.42
 -2 -9 13 10.3 58.3
 2 9 -13 3.74 117.51
 -2 -9 13 3.65 106.8
 2 9 -12 -13.04 46.59
 -2 -9 12 68.85 61.21
 2 9 -12 29.98 131.05
 -2 -9 12 6.89 115.94
 2 9 -11 74.74 57.88
 -2 -9 11 -4.32 56.31
 2 9 -11 78.73 121.58
 -2 -9 11 144.09 111.7
 2 9 -10 73.33 47.25
 -2 -9 10 28.82 45.26
 2 9 -10 -99.16 127.81
 -2 -9 10 -52.82 102.23
 2 9 -9 73.08 46.84
 -2 -9 9 118.43 54.15
 2 9 -9 38.29 120
 -2 -9 9 -8.22 109.21
 2 9 -8 179.05 56.89
 -2 -9 8 182.79 51.74
 2 9 -8 178.3 154.47
 -2 -9 8 141.93 123.66
 2 9 -7 30.06 34.55
 -2 -9 7 76.99 37.95
 2 9 -7 109.37 151.23
 -2 -9 7 28.57 134.87
 2 9 -6 37.37 36.87
 -2 -9 6 29.4 34.8
 2 9 -6 103.73 136.53
 -2 -9 6 139.94 133.46
 2 9 -5 66.19 33.3
 -2 -9 5 77.65 34.13
 2 9 -5 58.3 163.44
 -2 -9 5 269.49 162.28
 2 9 -4 -2.91 24.5
 -2 -9 4 37.37 27.57
 2 9 -4 -320.82 177.39
 -2 -9 4 93.1 135.87
 2 9 -3 601.35 97.66
 -2 -9 3 1023.98 158.79
 2 9 -3 969.17 234.03
 -2 -9 3 594.46 149.32
 2 9 -2 183.37 145.83
 -2 -9 2 86.54 94.34
 2 9 -1 -116.85 118.26
 -2 -9 1 14.45 89.19
 2 9 0 46.67 85.46
 -2 -9 0 301.88 86.04
 2 9 1 291.08 89.94
 -2 -9 -1 162.03 63.03
 2 9 2 235.36 77.73
 -2 -9 -2 207.29 67.93
 2 9 3 248.4 72.25
 -2 -9 -3 247.9 67.52
 2 9 7 106.38 173.07
 -2 -9 -7 6.31 46.01
 2 9 8 -110.87 147.24
 -2 -9 -8 169.67 61.7
 2 9 9 152.14 163.77
 -2 -9 -9 52.9 61.21
 2 9 10 346.98 111.53
 -2 -9 -10 143.51 44.26
 2 9 11 64.53 76.07
 -2 -9 -11 13.7 41.27
 2 9 12 102.32 82.13
 -2 -9 -12 -10.71 40.28
 2 9 13 -48.67 74.74
 -2 -9 -13 23.75 39.12
 2 9 14 155.05 67.27
 -2 -9 -14 126.32 63.2
 2 9 15 19.77 66.27
 -2 -9 -15 38.53 60.04
 2 9 15 12.62 55.64
 -2 -9 -15 -66.36 60.29
 2 9 16 98.41 61.95
 -2 -9 -16 122.83 66.6
 2 9 16 -25.83 60.13
 -2 -9 -16 54.4 66.11
 2 9 17 -28.82 60.29
 -2 -9 -17 -53.23 68.6
 2 9 17 131.22 74.16
 -2 -9 -17 -43.52 72.5
 2 9 18 38.62 57.72
 -2 -9 -18 97.25 76.82
 2 9 18 68.35 74.99
 -2 -9 -18 125.4 88.86
 2 9 19 22.01 53.48
 -2 -9 -19 14.45 74.16
 2 9 19 1.74 76.16
 -2 -9 -19 24.33 87.2
 2 9 20 29.15 56.72
 -2 -9 -20 46.01 72.09
 2 9 20 38.37 75.91
 -2 -9 -20 -7.23 94.01
 2 9 21 -22.26 73.41
 -2 -9 -21 81.89 79.56
 2 9 21 56.06 89.44
 -2 -9 -21 -99.33 95.42
 2 9 22 13.95 73.17
 -2 -9 -22 -11.54 78.48
 2 9 22 -45.01 87.86
 -2 -9 -22 -55.64 97.58
 2 9 23 24.58 82.13
 -2 -9 -23 -187.77 101.48
 2 9 23 4.07 85.21
 -2 -9 -23 62.7 109.71
 2 8 -15 41.11 66.6
 -2 -8 15 -39.78 67.1
 2 8 -15 73.58 134.12
 -2 -8 15 26.49 112.61
 2 8 -14 19.1 63.28
 -2 -8 14 53.32 65.86
 2 8 -14 -33.14 127.89
 -2 -8 14 -28.15 107.88
 2 8 -13 87.2 58.63
 -2 -8 13 41.36 63.37
 2 8 -13 -38.37 131.47
 -2 -8 13 -89.28 109.96
 2 8 -12 -22.59 54.89
 -2 -8 12 6.73 61.62
 2 8 -12 -27.66 125.07
 -2 -8 12 -25.99 91.85
 2 8 -11 62.62 49.16
 -2 -8 11 60.38 57.88
 2 8 -11 86.7 125.15
 -2 -8 11 97.17 104.14
 2 8 -10 126.07 56.56
 -2 -8 10 113.36 52.57
 2 8 -10 119.26 109.79
 -2 -8 10 114.69 104.06
 2 8 -9 54.31 50.66
 -2 -8 9 182.96 58.47
 2 8 -9 -64.28 129.8
 -2 -8 9 24.42 96.09
 2 8 -8 70.09 40.61
 -2 -8 8 75.32 40.94
 2 8 -8 21.34 135.53
 -2 -8 8 47.42 104.14
 2 8 -7 25.58 35.46
 -2 -8 7 18.1 34.05
 2 8 -7 105.97 148.16
 -2 -8 7 104.81 132.3
 2 8 -6 23.34 30.48
 -2 -8 6 55.31 32.31
 2 8 -6 288.34 171.41
 -2 -8 6 91.69 102.07
 2 8 -5 187.19 43.02
 -2 -8 5 263.1 54.23
 2 8 -5 352.04 153.64
 -2 -8 5 309.27 165.68
 2 8 -4 438.66 73.66
 2 8 -4 145.09 178.55
 2 8 -3 72.25 26.91
 -2 -8 3 115.27 32.89
 2 8 -3 28.32 142.68
 -2 -8 3 268.99 120
 2 8 -2 211.77 43.6
 2 8 -2 76.32 142.76
 -2 -8 2 127.89 109.62
 2 8 -1 -114.19 112.95
 -2 -8 1 14.28 91.77
 2 8 0 481.76 121.25
 -2 -8 0 638.06 131.8
 2 8 1 2611.03 433.84
 -2 -8 -1 2945.72 480.35
 2 8 2 98.83 62.62
 -2 -8 -2 16.28 44.93
 2 8 3 212.85 66.85
 -2 -8 -3 287.68 63.53
 2 8 7 -5.73 146.75
 -2 -8 -7 134.54 47.09
 2 8 8 85.95 99.49
 -2 -8 -8 746.44 138.69
 2 8 9 34.71 58.63
 -2 -8 -9 -22.26 30.73
 2 8 10 224.73 72.33
 -2 -8 -10 312.84 65.03
 2 8 11 617.46 115.94
 -2 -8 -11 544.3 93.35
 2 8 12 1680.06 269.49
 -2 -8 -12 981.63 162.86
 2 8 13 199.15 80.47
 -2 -8 -13 55.48 46.09
 -2 -8 -13 96.17 60.04
 2 8 14 250.39 80.39
 -2 -8 -14 99.66 63.45
 2 8 14 500.53 106.88
 -2 -8 -14 240.67 76.16
 2 8 15 163.85 72
 -2 -8 -15 18.77 61.95
 2 8 15 159.37 67.52
 -2 -8 -15 133.21 69.1
 2 8 16 7.06 57.22
 -2 -8 -16 -2.66 64.86
 2 8 16 -30.64 58.8
 -2 -8 -16 45.34 65.94
 2 8 17 17.44 63.53
 -2 -8 -17 18.02 61.62
 2 8 17 -19.52 68.35
 -2 -8 -17 4.9 72.83
 2 8 18 143.59 72.09
 -2 -8 -18 88.61 75.24
 2 8 18 -60.21 69.18
 -2 -8 -18 -32.55 74.83
 2 8 19 -40.44 52.32
 -2 -8 -19 -31.23 71.5
 2 8 19 1.66 78.98
 -2 -8 -19 83.3 93.68
 2 8 20 51.99 65.69
 -2 -8 -20 13.87 60.87
 2 8 20 74.91 78.9
 -2 -8 -20 -66.52 92.1
 2 8 21 58.96 67.27
 -2 -8 -21 22.09 67.68
 2 8 21 -15.7 86.45
 -2 -8 -21 65.86 98.91
 2 8 22 -107.13 76.57
 -2 -8 -22 25.5 70.34
 2 8 22 57.3 91.6
 -2 -8 -22 -114.11 112.61
 2 7 -16 3.24 69.84
 -2 -7 16 53.15 65.61
 2 7 -16 99.66 117.93
 -2 -7 16 23.34 110.29
 2 7 -15 -15.36 65.44
 -2 -7 15 -16.44 65.36
 2 7 -15 17.77 95.01
 -2 -7 15 -107.8 95.59
 2 7 -14 -55.64 60.63
 -2 -7 14 -43.27 61.87
 2 7 -14 20.18 117.1
 -2 -7 14 -14.45 87.53
 2 7 -13 37.04 54.06
 -2 -7 13 -57.05 55.14
 2 7 -13 41.77 120.25
 -2 -7 13 33.22 89.03
 2 7 -12 50.91 52.82
 -2 -7 12 86.2 56.89
 2 7 -12 16.36 109.87
 -2 -7 12 24.42 108.29
 2 7 -11 -17.94 42.52
 -2 -7 11 13.12 49.83
 2 7 -11 210.44 131.88
 -2 -7 11 52.32 95.67
 2 7 -10 -20.6 47.17
 -2 -7 10 61.7 58.96
 2 7 -10 193.25 125.49
 -2 -7 10 146.83 102.81
 2 7 -9 29.32 40.78
 -2 -7 9 32.06 43.68
 2 7 -9 39.86 132.05
 -2 -7 9 58.88 117.6
 2 7 -8 261.44 55.64
 -2 -7 8 288.76 62.37
 2 7 -8 46.34 135.12
 -2 -7 8 -24.17 113.44
 2 7 -7 55.14 34.3
 -2 -7 7 157.21 48
 2 7 -7 261.35 139.6
 -2 -7 7 178.06 143.51
 2 7 -6 -24 28.57
 -2 -7 6 4.65 30.4
 2 7 -6 -16.53 140.27
 -2 -7 6 209.53 152.64
 2 7 -5 867.85 135.45
 -2 -7 5 1009.04 156.38
 2 7 -5 472.79 201.06
 -2 -7 5 371.47 158.79
 2 7 -4 262.35 50.66
 -2 -7 4 44.68 25.83
 2 7 -4 50.58 154.8
 -2 -7 4 45.51 124.41
 2 7 -3 75.24 28.57
 -2 -7 3 122.91 31.31
 2 7 -3 242.75 120.84
 -2 -7 3 28.73 115.44
 2 7 -2 101.73 27.07
 -2 -7 2 107.46 28.82
 2 7 -2 155.3 125.15
 -2 -7 2 136.12 104.64
 2 7 -1 638.81 154.55
 -2 -7 1 557.17 128.14
 2 7 0 524.45 120.42
 -2 -7 0 326.71 87.12
 2 7 1 775.09 141.1
 -2 -7 -1 813.87 148.82
 2 7 2 82.22 53.73
 -2 -7 -2 -16.86 38.95
 2 7 6 -75.49 109.21
 -2 -7 -6 -43.19 52.65
 2 7 7 4262.86 647.44
 -2 -7 -7 3470.58 519.96
 2 7 8 386.92 85.21
 -2 -7 -8 313.42 69.84
 2 7 9 -48 60.71
 -2 -7 -9 17.19 34.71
 2 7 10 83.38 42.69
 -2 -7 -10 147.33 42.6
 2 7 11 204.63 68.18
 -2 -7 -11 237.68 56.22
 2 7 12 1366.97 219.66
 -2 -7 -12 944.26 153.14
 2 7 12 893.6 159.54
 -2 -7 -12 731.24 135.7
 2 7 13 26.66 59.79
 -2 -7 -13 66.6 48.58
 2 7 13 58.55 51.49
 -2 -7 -13 205.79 68.68
 2 7 14 690.88 126.81
 -2 -7 -14 585.74 115.19
 2 7 14 460 103.23
 -2 -7 -14 497.04 112.03
 2 7 15 87.53 59.38
 -2 -7 -15 40.86 58.55
 2 7 15 99.74 67.44
 -2 -7 -15 145.67 76.16
 2 7 16 16.78 57.55
 -2 -7 -16 41.03 61.21
 2 7 16 39.28 60.71
 -2 -7 -16 138.86 81.72
 2 7 17 70.51 63.28
 -2 -7 -17 43.27 69.59
 2 7 17 18.19 78.98
 -2 -7 -17 53.23 78.81
 2 7 18 -57.72 65.61
 -2 -7 -18 20.6 65.61
 2 7 18 48.83 81.64
 -2 -7 -18 14.7 82.55
 2 7 19 12.04 65.36
 -2 -7 -19 -30.98 69.01
 2 7 19 -49.58 75.24
 -2 -7 -19 -71.5 83.71
 2 7 20 -48.25 67.85
 -2 -7 -20 -8.47 70.92
 2 7 20 31.39 80.56
 -2 -7 -20 -69.51 94.51
 2 7 21 48.08 82.8
 -2 -7 -21 -46.67 73.5
 2 7 21 40.69 77.9
 -2 -7 -21 -5.23 97.66
 2 7 22 57.39 77.82
 -2 -7 -22 -50.83 68.02
 2 7 22 -63.78 86.2
 -2 -7 -22 -70.59 100.82
 2 6 -17 -17.77 66.11
 -2 -6 17 -60.87 69.59
 2 6 -17 26.66 123.91
 -2 -6 17 -22.09 103.48
 2 6 -16 -0.58 58.3
 -2 -6 16 12.87 63.45
 2 6 -16 95.75 118.01
 -2 -6 16 15.7 105.39
 2 6 -15 -6.56 60.46
 -2 -6 15 -58.38 55.06
 2 6 -15 2.74 104.14
 -2 -6 15 -59.55 101.98
 2 6 -14 68.6 54.98
 -2 -6 14 -4.07 52.65
 2 6 -14 69.1 100.99
 -2 -6 14 17.61 96.5
 2 6 -13 47.67 57.97
 -2 -6 13 17.11 45.34
 2 6 -13 -16.94 108.05
 -2 -6 13 0.17 97.5
 2 6 -12 -10.88 43.35
 -2 -6 12 40.61 37.7
 2 6 -12 -16.36 102.9
 -2 -6 12 -16.19 93.68
 2 6 -11 -26.58 40.44
 -2 -6 11 -22.26 47.67
 2 6 -11 141.85 118.92
 -2 -6 11 97.66 104.31
 2 6 -10 67.1 41.77
 -2 -6 10 66.02 47.42
 2 6 -10 -6.48 114.52
 -2 -6 10 183.04 111.28
 2 6 -9 149.65 44.68
 -2 -6 9 24.58 38.29
 2 6 -9 -80.81 120.59
 -2 -6 9 21.43 115.77
 2 6 -8 181.05 46.84
 -2 -6 8 111.7 45.59
 2 6 -8 120.17 143.67
 -2 -6 8 61.46 121.83
 2 6 -7 256.62 51.99
 -2 -6 7 366.33 71.09
 2 6 -7 157.71 140.6
 -2 -6 7 64.11 149.74
 2 6 -6 263.35 52.4
 -2 -6 6 354.2 64.69
 2 6 -6 333.02 152.14
 -2 -6 6 269.66 139.69
 2 6 -5 41.61 29.98
 -2 -6 5 53.57 29.48
 2 6 -5 597.61 190.84
 -2 -6 5 238.6 146.83
 2 6 -4 114.69 32.22
 -2 -6 4 4.82 22.01
 2 6 -4 -29.98 152.64
 -2 -6 4 214.18 136.03
 2 6 -3 936.78 143.01
 -2 -6 3 1344.55 201.72
 2 6 -3 967.51 224.06
 -2 -6 3 1211.67 242.67
 2 6 -2 228.3 43.52
 -2 -6 2 209.45 39.28
 2 6 -2 157.87 108.21
 -2 -6 2 53.23 88.86
 2 6 -1 156.79 80.14
 -2 -6 1 123.66 81.72
 2 6 0 418.98 95.26
 -2 -6 0 537.4 111.87
 2 6 1 959.21 167.09
 -2 -6 -1 261.85 66.27
 2 6 2 398.3 77.4
 -2 -6 -2 299.72 64.94
 2 6 5 35.21 81.22
 -2 -6 -5 18.35 34.13
 2 6 6 37.29 63.86
 -2 -6 -6 215.26 73.58
 2 6 7 190.76 65.61
 -2 -6 -7 102.23 50.08
 2 6 8 366.57 82.63
 -2 -6 -8 658.57 114.19
 2 6 9 53.15 53.73
 -2 -6 -9 -8.89 42.77
 2 6 10 123.66 64.45
 -2 -6 -10 137.94 44.02
 2 6 11 124.66 54.56
 -2 -6 -11 45.68 45.26
 2 6 11 283.61 67.1
 -2 -6 -11 71.17 44.43
 2 6 12 104.89 52.24
 -2 -6 -12 34.38 45.68
 2 6 12 191.18 61.29
 -2 -6 -12 270.07 69.93
 2 6 13 52.49 56.56
 -2 -6 -13 94.34 51.24
 2 6 13 196.41 65.36
 -2 -6 -13 212.11 67.35
 2 6 14 193.17 67.52
 -2 -6 -14 125.4 56.72
 2 6 14 181.21 74.58
 -2 -6 -14 194.58 79.31
 2 6 15 57.72 59.79
 -2 -6 -15 105.14 59.71
 2 6 15 113.03 68.76
 -2 -6 -15 157.71 85.71
 2 6 16 155.3 68.6
 -2 -6 -16 108.71 62.45
 2 6 16 41.44 70.34
 -2 -6 -16 124.99 81.72
 2 6 17 26.74 67.93
 -2 -6 -17 -16.53 60.46
 2 6 17 103.39 74.66
 -2 -6 -17 -80.97 75.49
 2 6 18 69.01 65.03
 -2 -6 -18 35.63 69.01
 2 6 18 36.46 75.49
 -2 -6 -18 46.09 85.79
 2 6 19 -61.29 68.68
 -2 -6 -19 -16.86 64.28
 2 6 19 143.34 91.35
 -2 -6 -19 65.03 87.2
 2 6 20 -53.82 60.29
 -2 -6 -20 -5.23 69.26
 2 6 20 22.17 77.98
 -2 -6 -20 62.62 91.69
 2 6 21 -39.61 69.26
 -2 -6 -21 -54.15 64.61
 2 6 21 -67.85 79.56
 -2 -6 -21 107.3 95.84
 2 6 22 53.73 84.29
 -2 -6 -22 3.9 72.58
 2 6 22 -70.51 90.52
 -2 -6 -22 115.94 103.48
 2 5 -17 37.79 70.51
 -2 -5 17 26.41 62.37
 2 5 -17 -26.82 116.18
 -2 -5 17 152.14 115.69
 2 5 -16 -26.58 69.68
 -2 -5 16 31.72 64.53
 2 5 -16 76.9 106.88
 -2 -5 16 69.68 92.6
 2 5 -15 -23 56.89
 -2 -5 15 109.87 60.63
 2 5 -15 -59.05 105.55
 -2 -5 15 42.11 102.73
 2 5 -14 -51.49 51.07
 -2 -5 14 56.64 50.41
 2 5 -14 44.68 103.48
 -2 -5 14 65.86 97.5
 2 5 -13 79.98 57.47
 -2 -5 13 63.03 46.84
 2 5 -13 97.08 108.63
 -2 -5 13 -20.6 93.68
 2 5 -12 115.77 53.4
 -2 -5 12 39.86 41.27
 2 5 -12 109.62 107.55
 -2 -5 12 24.17 94.18
 2 5 -11 72.75 45.84
 -2 -5 11 55.81 42.69
 2 5 -11 -2.99 111.62
 -2 -5 11 141.85 97.83
 2 5 -10 73.5 42.19
 -2 -5 10 -19.02 37.62
 2 5 -10 190.43 127.65
 -2 -5 10 111.2 99.24
 2 5 -9 75.91 39.28
 -2 -5 9 56.39 39.2
 2 5 -9 84.13 137.94
 -2 -5 9 18.85 116.35
 2 5 -8 79.73 34.38
 -2 -5 8 47.17 35.54
 2 5 -8 175.07 140.35
 -2 -5 8 133.21 133.21
 2 5 -7 -29.73 27.49
 -2 -5 7 40.94 29.15
 2 5 -7 97.91 123.91
 -2 -5 7 35.71 107.8
 2 5 -6 -2.74 24.5
 -2 -5 6 79.98 30.73
 2 5 -6 69.18 123.49
 -2 -5 6 218 121.83
 2 5 -5 404.2 69.68
 -2 -5 5 484.67 80.47
 2 5 -5 811.71 193
 -2 -5 5 946.75 219.83
 2 5 -4 73.33 25.83
 -2 -5 4 160.7 35.3
 2 5 -4 66.02 126.9
 -2 -5 4 81.97 89.11
 2 5 -3 144.34 33.05
 -2 -5 3 29.9 20.6
 2 5 -3 82.97 119.67
 -2 -5 3 173.57 108.21
 2 5 -2 2205.76 326.3
 -2 -5 2 1699.17 252.55
 2 5 -2 2306.25 388.91
 -2 -5 2 1850.31 323.14
 2 5 -1 389.5 95.01
 -2 -5 1 312.34 86.87
 2 5 0 3382.55 548.12
 -2 -5 0 3130.92 507.84
 2 5 1 3509.62 565.14
 -2 -5 -1 3919.87 629.51
 2 5 5 -9.47 54.23
 -2 -5 -5 393.15 78.73
 2 5 6 56.31 57.3
 -2 -5 -6 154.39 47.75
 2 5 7 577.68 103.64
 -2 -5 -7 799.42 131.3
 2 5 8 77.07 61.79
 -2 -5 -8 75.66 39.03
 2 5 9 8.3 41.94
 -2 -5 -9 12.71 50.83
 2 5 9 -58.47 38.2
 -2 -5 -9 25.83 39.61
 2 5 10 906.89 150.48
 -2 -5 -10 535.41 92.76
 2 5 10 500.45 96.75
 -2 -5 -10 605.34 112.12
 2 5 11 11.29 42.27
 -2 -5 -11 3.49 34.88
 2 5 11 61.04 44.68
 -2 -5 -11 94.92 50.33
 2 5 12 502.44 101.32
 -2 -5 -12 1239.91 195.41
 2 5 12 912.7 163.02
 -2 -5 -12 756.49 142.68
 2 5 13 155.63 66.52
 -2 -5 -13 51.07 48
 2 5 13 41.11 50.74
 -2 -5 -13 133.87 72
 2 5 14 44.18 55.56
 -2 -5 -14 72.92 45.59
 2 5 14 30.23 69.1
 -2 -5 -14 -21.26 78.81
 2 5 15 -17.61 60.54
 -2 -5 -15 -26.08 51.07
 2 5 15 -109.21 66.94
 -2 -5 -15 -3.65 85.46
 2 5 16 113.28 67.19
 -2 -5 -16 80.22 63.61
 2 5 16 119.84 79.64
 -2 -5 -16 -15.7 75.16
 2 5 17 0.58 56.06
 2 5 17 -34.05 79.73
 -2 -5 -17 -29.98 73.75
 2 5 18 -4.48 52.65
 -2 -5 -18 98.41 68.93
 2 5 18 -11.96 75.82
 -2 -5 -18 28.07 78.15
 2 5 19 -19.27 71.5
 -2 -5 -19 65.77 67.1
 2 5 19 98.25 85.12
 -2 -5 -19 -7.56 84.54
 2 5 20 4.32 70.42
 -2 -5 -20 69.01 74.41
 2 5 20 84.46 86.12
 -2 -5 -20 -68.35 89.19
 2 5 21 66.77 80.31
 -2 -5 -21 63.12 72.25
 2 5 21 72.5 91.93
 -2 -5 -21 20.68 95.42
 2 5 22 -27.57 73.75
 -2 -5 -22 -9.47 74.33
 2 5 22 3.4 92.68
 -2 -5 -22 111.78 102.32
 2 4 -18 72.75 73.08
 -2 -4 18 47.34 70.34
 2 4 -18 99.49 119.17
 -2 -4 18 -56.8 104.23
 2 4 -17 56.97 65.86
 -2 -4 17 48.5 69.18
 2 4 -16 -28.15 62.2
 -2 -4 16 20.18 63.61
 2 4 -16 251.05 124.66
 -2 -4 16 -78.4 91.44
 2 4 -15 -36.71 46.92
 -2 -4 15 34.8 47.01
 2 4 -15 -99.41 114.77
 -2 -4 15 -32.14 99.24
 2 4 -14 27.41 49.75
 -2 -4 14 82.22 48.83
 2 4 -14 -101.57 103.48
 -2 -4 14 23.83 86.62
 2 4 -13 -26.16 46.42
 -2 -4 13 45.34 49
 2 4 -13 70.76 92.43
 -2 -4 13 77.4 85.87
 2 4 -12 -55.73 47.25
 -2 -4 12 18.44 44.02
 2 4 -12 -65.19 109.04
 -2 -4 12 56.47 90.52
 2 4 -11 122 51.49
 -2 -4 11 40.69 45.43
 2 4 -11 137.61 99.33
 -2 -4 11 15.78 101.73
 2 4 -10 265.34 65.03
 -2 -4 10 130.14 49.41
 2 4 -10 200.23 116.18
 -2 -4 10 355.7 124.66
 2 4 -9 86.62 37.62
 -2 -4 9 146.91 46.17
 2 4 -9 451.28 161.94
 -2 -4 9 155.72 113.44
 2 4 -8 18.35 27.99
 -2 -4 8 86.62 37.04
 2 4 -8 -109.46 105.55
 -2 -4 8 -10.63 101.73
 2 4 -7 171 39.53
 -2 -4 7 197.24 46.34
 2 4 -7 240.92 105.97
 -2 -4 7 66.77 89.69
 2 4 -6 -0.33 26.91
 -2 -4 6 25.5 30.15
 2 4 -6 -13.29 97.91
 -2 -4 6 -72.83 93.1
 2 4 -5 50.33 27.82
 -2 -4 5 16.19 26.08
 2 4 -5 356.77 135.37
 -2 -4 5 80.14 115.19
 2 4 -4 248.65 47.09
 -2 -4 4 191.59 39.12
 2 4 -4 208.45 96.09
 -2 -4 4 237.77 120.92
 2 4 -3 526.28 83.63
 -2 -4 3 570.54 89.03
 2 4 -3 722.27 160.53
 -2 -4 3 842.94 178.8
 2 4 -2 416.15 67.68
 -2 -4 2 362.42 59.38
 2 4 -2 283.78 105.39
 -2 -4 2 294.9 97.83
 2 4 -1 2302.93 383.1
 -2 -4 1 3097.7 508.67
 2 4 0 1571.27 261.35
 -2 -4 0 3345.18 543.47
 2 4 1 4058.56 650.68
 -2 -4 -1 3791.15 607.91
 2 4 4 914.36 155.3
 -2 -4 -4 2441.62 365.25
 2 4 5 -66.36 51.07
 -2 -4 -5 72.5 47.17
 2 4 6 640.47 113.78
 -2 -4 -6 741.2 120.67
 2 4 7 -1.49 51.16
 -2 -4 -7 7.31 30.56
 2 4 8 76.74 51.57
 2 4 8 121.42 45.51
 2 4 9 14.78 44.76
 -2 -4 -9 6.56 36.87
 2 4 9 62.7 41.69
 -2 -4 -9 7.97 43.27
 2 4 10 33.97 59.55
 -2 -4 -10 49.25 43.27
 2 4 10 18.6 45.26
 -2 -4 -10 138.77 50.99
 2 4 11 96.75 59.88
 -2 -4 -11 40.61 43.52
 2 4 11 137.94 52.74
 -2 -4 -11 -10.55 48.33
 2 4 12 32.89 53.48
 -2 -4 -12 26.33 48.92
 2 4 12 23.75 56.97
 -2 -4 -12 95.17 56.97
 2 4 13 111.62 61.46
 -2 -4 -13 -26.66 44.6
 2 4 13 35.21 59.21
 -2 -4 -13 68.02 71.34
 2 4 14 24.5 58.72
 -2 -4 -14 58.47 52.15
 2 4 14 -52.4 66.11
 -2 -4 -14 -26.99 77.9
 2 4 15 53.65 63.03
 -2 -4 -15 81.06 55.64
 2 4 15 175.98 76.82
 -2 -4 -15 86.62 74.99
 2 4 16 51.74 62.78
 -2 -4 -16 50.83 62.78
 2 4 16 94.59 77.07
 -2 -4 -16 32.89 77.57
 2 4 17 11.29 58.22
 -2 -4 -17 -70.51 57.05
 2 4 17 -31.39 81.8
 -2 -4 -17 32.72 83.55
 2 4 18 -30.98 63.2
 -2 -4 -18 0.17 60.96
 2 4 18 19.68 80.31
 -2 -4 -18 -16.86 85.04
 2 4 19 40.03 72.83
 -2 -4 -19 -74.58 66.85
 2 4 19 135.62 93.76
 -2 -4 -19 10.71 85.54
 2 4 20 3.07 74.83
 -2 -4 -20 15.11 71.84
 2 4 20 62.2 94.43
 -2 -4 -20 -30.64 88.11
 2 4 21 -19.93 71.67
 -2 -4 -21 -20.43 70.67
 2 4 21 -64.94 91.85
 -2 -4 -21 -61.46 92.18
 2 4 22 1.66 60.21
 -2 -4 -22 -11.38 77.9
 2 3 -19 52.98 68.18
 -2 -3 19 69.51 74.16
 2 3 -18 -53.57 62.2
 -2 -3 18 51.82 62.78
 2 3 -18 -59.88 110.04
 -2 -3 18 -36.21 109.04
 2 3 -17 125.65 65.53
 -2 -3 17 53.82 64.86
 2 3 -17 -26.74 110.62
 -2 -3 17 -134.95 110.62
 2 3 -16 -15.03 64.86
 -2 -3 16 17.11 64.69
 2 3 -16 -77.65 107.46
 -2 -3 16 103.56 99.16
 2 3 -15 -21.34 67.6
 -2 -3 15 -15.95 53.4
 2 3 -15 164.1 115.44
 -2 -3 15 17.94 87.12
 2 3 -14 26.08 59.05
 -2 -3 14 16.03 46.76
 2 3 -14 46.26 106.3
 -2 -3 14 33.8 101.98
 2 3 -13 21.43 53.15
 -2 -3 13 48.75 45.43
 2 3 -13 -18.52 109.13
 -2 -3 13 -133.29 91.93
 2 3 -12 119.59 55.31
 -2 -3 12 16.28 44.43
 2 3 -12 78.81 122.33
 -2 -3 12 -1.16 82.13
 2 3 -11 26.99 50.08
 -2 -3 11 95.84 51.32
 2 3 -11 234.28 122.25
 -2 -3 11 82.63 94.92
 2 3 -10 -9.14 38.12
 -2 -3 10 45.1 39.86
 2 3 -10 49.16 108.71
 -2 -3 10 51.66 88.94
 2 3 -9 238.18 54.98
 -2 -3 9 197.32 50.83
 2 3 -9 400.29 117.35
 -2 -3 9 513.32 140.27
 2 3 -8 30.56 22.92
 2 3 -8 122.75 99.16
 2 3 -7 1332.92 202.39
 -2 -3 7 1093.74 168.5
 2 3 -7 1372.79 252.96
 -2 -3 7 1470.78 268.49
 2 3 -6 458.26 76.82
 -2 -3 6 324.3 60.96
 2 3 -6 506.84 133.38
 -2 -3 6 539.48 128.31
 2 3 -5 242.17 47.67
 -2 -3 5 238.18 46.42
 2 3 -5 92.02 96.34
 -2 -3 5 194.83 92.76
 2 3 -4 177.31 37.37
 -2 -3 4 186.28 40.36
 2 3 -4 273.48 120.59
 -2 -3 4 280.7 109.87
 2 3 -3 203.05 39.12
 -2 -3 3 158.46 33.05
 2 3 -3 130.55 64.2
 -2 -3 3 214.1 85.54
 2 3 -2 151.31 31.64
 -2 -3 2 95.26 25.5
 2 3 -2 11.88 70.92
 -2 -3 2 167.84 81.3
 2 3 -1 3907.42 572.7
 -2 -3 1 3985.48 584.24
 2 3 -1 4555.19 735.06
 -2 -3 1 4015.38 649.85
 2 3 0 8304.82 1324.62
 -2 -3 0 8224.26 1311.33
 2 3 1 893.6 147.33
 -2 -3 -1 746.69 126.65
 2 3 4 357.02 87.95
 -2 -3 -4 464.99 97.08
 2 3 5 169.25 45.18
 -2 -3 -5 121.91 37.54
 2 3 6 956.71 152.39
 -2 -3 -6 1091.25 171.41
 2 3 6 1241.57 206.79
 -2 -3 -6 1177.62 196.16
 2 3 7 527.77 92.6
 -2 -3 -7 388.5 72.83
 2 3 7 253.38 58.05
 -2 -3 -7 196.41 54.48
 2 3 8 424.46 84.54
 -2 -3 -8 450.12 80.56
 2 3 8 313.59 71.01
 -2 -3 -8 598.69 112.12
 2 3 9 182.29 63.61
 -2 -3 -9 240.01 62.2
 2 3 9 290.34 72
 -2 -3 -9 440.4 91.19
 2 3 10 31.64 47.42
 -2 -3 -10 95.59 44.18
 2 3 10 308.69 77.57
 -2 -3 -10 218.83 61.95
 2 3 11 67.77 52.82
 -2 -3 -11 56.64 40.11
 2 3 11 25.41 47.34
 -2 -3 -11 77.4 53.4
 2 3 12 147.24 64.86
 -2 -3 -12 200.98 55.56
 2 3 12 200.48 73.33
 -2 -3 -12 155.96 67.68
 2 3 13 -32.47 58.72
 -2 -3 -13 25.41 49.08
 2 3 13 31.31 64.69
 -2 -3 -13 130.39 74.16
 2 3 14 32.72 56.72
 -2 -3 -14 94.84 54.81
 2 3 14 -111.62 70.76
 -2 -3 -14 42.77 77.07
 2 3 15 4.65 62.78
 -2 -3 -15 100.41 64.28
 2 3 15 172.41 77.82
 -2 -3 -15 -15.86 74.16
 2 3 16 92.18 60.04
 -2 -3 -16 79.39 67.6
 2 3 16 -27.24 72.25
 -2 -3 -16 -35.3 78.31
 2 3 17 101.57 55.48
 -2 -3 -17 16.11 62.37
 2 3 17 84.13 85.71
 -2 -3 -17 5.32 80.22
 2 3 18 37.04 62.2
 -2 -3 -18 94.92 72.09
 2 3 18 64.11 84.29
 -2 -3 -18 82.55 85.29
 2 3 19 35.54 62.45
 -2 -3 -19 64.2 73.17
 2 3 19 -58.55 86.87
 -2 -3 -19 26.41 88.53
 2 3 20 48.92 59.63
 -2 -3 -20 -24.83 71.92
 2 3 20 14.37 89.28
 -2 -3 -20 -10.63 93.01
 2 3 21 74.58 68.51
 -2 -3 -21 -30.31 68.51
 2 3 21 -30.31 91.35
 -2 -3 -21 13.2 96.75
 2 2 -19 -58.88 73.58
 -2 -2 19 59.96 74.66
 2 2 -18 6.73 63.7
 -2 -2 18 55.39 69.18
 2 2 -18 -84.13 106.55
 -2 -2 18 0.83 92.85
 2 2 -17 -78.15 61.79
 -2 -2 17 39.12 58.05
 2 2 -17 17.19 98.16
 -2 -2 17 87.12 83.55
 2 2 -16 -35.63 61.95
 -2 -2 16 -25.74 49.91
 2 2 -16 -44.1 96.59
 -2 -2 16 40.03 88.86
 2 2 -15 46.92 66.02
 -2 -2 15 -5.56 39.36
 2 2 -15 126.48 103.56
 -2 -2 15 -37.04 97.5
 2 2 -14 -10.46 48.25
 -2 -2 14 50.33 49.16
 2 2 -14 -35.96 93.68
 -2 -2 14 -9.72 90.61
 2 2 -13 2.24 44.18
 -2 -2 13 68.43 45.34
 2 2 -13 -66.6 96.34
 -2 -2 13 -65.77 83.38
 2 2 -12 58.22 43.02
 -2 -2 12 16.53 38.37
 2 2 -12 15.61 107.13
 -2 -2 12 -86.2 82.47
 2 2 -11 -1 36.87
 -2 -2 11 -6.81 42.69
 2 2 -11 1.91 100.24
 -2 -2 11 75.16 81.89
 2 2 -10 137.53 46.34
 -2 -2 10 82.38 42.19
 2 2 -10 351.21 126.81
 -2 -2 10 263.59 100.07
 2 2 -9 40.2 25.74
 -2 -2 9 70.84 34.8
 2 2 -9 74.41 93.26
 -2 -2 9 54.4 79.14
 2 2 -8 29.98 27.16
 -2 -2 8 94.01 33.14
 2 2 -8 42.94 83.8
 -2 -2 8 141.68 78.73
 2 2 -7 252.72 49.08
 -2 -2 7 338.75 62.95
 2 2 -7 -87.37 74.25
 -2 -2 7 103.39 77.98
 2 2 -6 1639.37 245.24
 -2 -2 6 1581.24 238.18
 2 2 -6 1842.01 318.66
 -2 -2 6 1850.31 314.09
 2 2 -5 301.96 53.57
 2 2 -5 34.3 81.39
 2 2 -4 158.54 33.39
 -2 -2 4 150.07 34.46
 2 2 -4 177.89 96.25
 -2 -2 4 42.19 79.06
 2 2 -3 3193.2 469.22
 -2 -2 3 3680.7 540.31
 2 2 -3 3596.82 585.74
 -2 -2 3 3694.81 602.02
 2 2 -2 1177.62 175.56
 -2 -2 2 1312.99 195.16
 2 2 -2 1184.27 206.29
 -2 -2 2 1223.3 216.84
 2 2 -1 7809.02 1139.42
 -2 -2 1 8553.96 1248.21
 2 2 -1 6491.04 1038.93
 -2 -2 1 7039.99 1126.96
 2 2 0 1941.67 313.51
 -2 -2 0 2230.67 359.85
 2 2 3 120.75 46.09
 -2 -2 -3 109.04 57.05
 2 2 4 2735.61 405.77
 -2 -2 -4 3004.68 443.98
 2 2 5 6.56 35.46
 -2 -2 -5 23.25 36.96
 2 2 5 133.29 40.61
 -2 -2 -5 143.01 40.78
 -2 -2 -6 498.12 84.88
 -2 -2 -6 1313.82 218.08
 2 2 8 102.23 42.11
 -2 -2 -8 29.73 37.04
 2 2 8 82.72 46.17
 -2 -2 -8 57.05 43.43
 2 2 9 810.63 132.63
 -2 -2 -9 98.66 39.61
 2 2 9 299.72 72.58
 -2 -2 -9 240.76 64.45
 2 2 10 240.01 62.2
 -2 -2 -10 178.22 48.33
 2 2 10 104.14 53.73
 -2 -2 -10 216.67 66.27
 2 2 11 466.65 93.26
 -2 -2 -11 657.24 111.04
 2 2 11 94.59 64.36
 -2 -2 -11 205.88 73.66
 2 2 12 17.52 56.56
 -2 -2 -12 -53.9 47.59
 2 2 12 51.99 62.54
 -2 -2 -12 133.38 67.44
 2 2 13 10.71 51.57
 -2 -2 -13 52.9 51.99
 2 2 13 -3.49 67.6
 -2 -2 -13 14.28 74.16
 2 2 14 57.8 55.89
 -2 -2 -14 264.34 69.51
 2 2 14 -45.43 70.51
 -2 -2 -14 -83.38 75.49
 2 2 15 -32.14 57.14
 -2 -2 -15 72.92 60.79
 2 2 15 86.95 78.73
 -2 -2 -15 35.46 78.9
 2 2 16 42.6 52.4
 -2 -2 -16 49.16 63.7
 2 2 16 108.88 84.63
 -2 -2 -16 -45.01 75.08
 2 2 17 -21.09 51.91
 -2 -2 -17 43.6 62.04
 2 2 17 89.69 89.86
 -2 -2 -17 45.76 88.28
 2 2 18 -49.66 54.4
 -2 -2 -18 105.8 67.77
 2 2 18 18.19 94.76
 -2 -2 -18 75.08 92.6
 2 2 19 45.26 64.78
 -2 -2 -19 24.83 69.43
 2 2 19 187.36 103.06
 -2 -2 -19 17.19 96.17
 2 2 20 5.65 65.53
 -2 -2 -20 44.35 71.92
 2 2 20 -55.39 99.82
 -2 -2 -20 -43.93 95.59
 2 2 21 58.72 72.92
 -2 -2 -21 9.22 63.2
 2 2 21 99.08 99.49
 -2 -2 -21 -6.81 92.35
 2 1 -20 26.58 70.92
 -2 -1 20 20.26 75.32
 2 1 -19 51.16 71.09
 -2 -1 19 72.75 66.27
 2 1 -19 -15.78 94.09
 -2 -1 19 -36.21 96.67
 2 1 -18 -30.15 67.85
 -2 -1 18 34.96 63.95
 2 1 -18 68.27 102.9
 -2 -1 18 54.65 92.85
 2 1 -17 -35.63 56.39
 -2 -1 17 -14.95 54.73
 2 1 -17 -68.85 90.94
 -2 -1 17 46.67 92.35
 2 1 -16 3.4 41.52
 -2 -1 16 -7.14 57.97
 2 1 -16 118.09 102.98
 -2 -1 16 -43.93 90.36
 2 1 -15 56.8 58.22
 -2 -1 15 7.14 49.08
 2 1 -15 75.99 90.61
 -2 -1 15 3.32 88.36
 2 1 -14 94.67 53.73
 -2 -1 14 144.17 49
 2 1 -14 171 110.62
 -2 -1 14 114.03 93.6
 2 1 -13 399.13 82.55
 -2 -1 13 246.65 57.47
 2 1 -13 154.3 108.96
 -2 -1 13 9.22 76.4
 2 1 -12 -29.4 41.94
 -2 -1 12 38.37 38.45
 2 1 -12 129.89 99.41
 -2 -1 12 114.19 88.2
 2 1 -11 73.66 38.45
 -2 -1 11 30.98 41.61
 2 1 -11 25.16 96.42
 -2 -1 11 159.2 85.87
 2 1 -10 14.7 31.14
 -2 -1 10 94.09 43.19
 2 1 -10 -20.51 80.06
 -2 -1 10 33.05 72.5
 2 1 -9 23.67 39.61
 -2 -1 9 14.37 34.63
 2 1 -9 26.08 80.64
 -2 -1 9 115.85 80.81
 2 1 -8 33.88 36.13
 -2 -1 8 1.58 39.45
 2 1 -8 -67.44 71.26
 -2 -1 8 53.57 71.84
 2 1 -7 125.15 38.87
 -2 -1 7 106.14 39.45
 2 1 -7 54.56 72.09
 -2 -1 7 71.92 65.94
 2 1 -6 295.32 54.31
 -2 -1 6 195.99 44.1
 2 1 -6 52.07 67.02
 -2 -1 6 175.23 71.09
 2 1 -5 785.47 120.75
 -2 -1 5 983.29 149.82
 2 1 -5 827.99 155.63
 -2 -1 5 919.34 170.5
 2 1 -4 401.54 64.61
 -2 -1 4 380.86 63.2
 2 1 -4 363.75 90.27
 -2 -1 4 585.41 118.51
 2 1 -3 1326.28 197.32
 -2 -1 3 1361.99 202.8
 2 1 -3 618.71 121.91
 -2 -1 3 837.13 160.37
 2 1 -2 509.75 79.81
 -2 -1 2 622.53 96.42
 2 1 -2 393.57 92.52
 -2 -1 2 389.66 94.51
 2 1 -1 75.16 19.85
 -2 -1 1 80.64 21.01
 2 1 -1 49.66 39.28
 -2 -1 1 25.74 36.62
 2 1 0 364.83 64.2
 -2 -1 0 349.55 62.87
 2 1 2 3705.61 545.88
 -2 -1 -2 3063.65 451.53
 2 1 3 1089.59 166.84
 -2 -1 -3 1064.68 163.69
 2 1 4 4144.1 608
 -2 -1 -4 3619.24 532.26
 2 1 4 2072.05 335.51
 -2 -1 -4 2372.69 383.02
 2 1 5 3551.97 522.71
 -2 -1 -5 3180.74 469.39
 2 1 5 2339.47 379.11
 -2 -1 -5 2468.19 399.3
 2 1 6 237.68 49.33
 -2 -1 -6 120.25 36.46
 2 1 6 398.96 77.23
 -2 -1 -6 306.03 65.61
 2 1 7 716.79 115.77
 -2 -1 -7 1275.62 194.25
 2 1 7 949.24 162.94
 -2 -1 -7 983.29 168.75
 2 1 8 2731.45 407.1
 -2 -1 -8 3081.92 456.43
 2 1 8 2921.63 474.62
 -2 -1 -8 3557.78 575.94
 2 1 9 43.19 41.61
 -2 -1 -9 6.23 34.55
 2 1 9 -58.47 51.41
 -2 -1 -9 35.21 49.91
 2 1 10 100.16 46.76
 -2 -1 -10 49.41 39.45
 2 1 10 6.73 58.96
 -2 -1 -10 18.1 53.15
 2 1 11 16.03 36.13
 -2 -1 -11 30.15 40.53
 2 1 11 2.24 65.03
 -2 -1 -11 59.55 64.28
 2 1 12 157.54 54.73
 -2 -1 -12 127.23 51.16
 2 1 12 108.13 79.06
 -2 -1 -12 33.05 75.24
 2 1 13 41.61 51.66
 -2 -1 -13 162.19 53.73
 2 1 13 228.05 95.01
 -2 -1 -13 145.5 90.36
 2 1 14 64.53 55.89
 -2 -1 -14 195.08 64.36
 2 1 14 151.23 81.14
 -2 -1 -14 75.82 77.48
 2 1 15 24 49.91
 -2 -1 -15 49 53.57
 2 1 15 -13.2 73.41
 -2 -1 -15 35.88 74.66
 2 1 16 -3.65 49.66
 -2 -1 -16 -18.44 53.32
 2 1 16 -81.06 78.31
 -2 -1 -16 95.01 86.54
 2 1 17 35.21 56.22
 -2 -1 -17 68.6 69.01
 2 1 17 80.06 89.69
 -2 -1 -17 3.74 91.69
 2 1 18 -51.82 60.71
 -2 -1 -18 -12.62 64.61
 2 1 18 20.93 88.78
 -2 -1 -18 139.44 96
 2 1 19 5.07 63.28
 -2 -1 -19 51.99 67.6
 2 1 19 -104.31 96.67
 -2 -1 -19 -99.33 94.51
 2 1 20 -24.67 54.15
 -2 -1 -20 -5.15 66.02
 2 1 20 -23.42 106.38
 -2 -1 -20 -58.13 91.93
 2 1 21 22.51 68.68
 -2 -1 -21 11.05 71.92
 2 0 -20 60.29 75.82
 -2 0 20 -1.91 71.75
 2 0 -20 50.16 106.72
 -2 0 20 70.92 106.55
 2 0 -19 -17.69 66.44
 -2 0 19 -73.83 61.21
 2 0 -19 65.69 106.55
 -2 0 19 64.11 106.55
 2 0 -18 -1.49 67.93
 -2 0 18 33.22 53.82
 2 0 -18 -63.95 104.47
 -2 0 18 -98.91 90.11
 2 0 -17 45.68 62.87
 -2 0 17 7.06 60.96
 2 0 -17 62.37 98.58
 -2 0 17 -93.26 91.27
 2 0 -16 -57.3 62.45
 -2 0 16 20.85 51.82
 2 0 -16 40.61 88.28
 -2 0 16 -48.17 87.12
 2 0 -15 -19.43 52.65
 -2 0 15 70.34 53.32
 2 0 -15 -67.35 84.13
 -2 0 15 50.08 76.9
 2 0 -14 31.23 54.65
 -2 0 14 21.76 49.66
 2 0 -14 -89.28 92.6
 -2 0 14 -1.74 78.81
 2 0 -13 93.35 54.23
 -2 0 13 41.69 46.26
 2 0 -13 103.56 93.84
 -2 0 13 -89.44 72.42
 2 0 -12 115.77 51.41
 -2 0 12 205.13 56.89
 2 0 -12 66.52 87.2
 -2 0 12 198.4 83.38
 2 0 -11 181.63 54.48
 -2 0 11 176.06 48.42
 2 0 -11 203.97 93.68
 -2 0 11 509.33 123.16
 2 0 -10 24.33 37.37
 -2 0 10 19.35 37.12
 2 0 -10 57.72 93.18
 -2 0 10 230.96 84.79
 2 0 -9 31.31 37.95
 -2 0 9 81.97 45.43
 2 0 -9 133.46 91.1
 -2 0 9 116.68 73.41
 2 0 -8 1207.52 186.86
 -2 0 8 1369.46 210.94
 2 0 -8 1915.09 325.63
 -2 0 8 1577.08 271.65
 2 0 -7 280.79 58.55
 -2 0 7 266.67 55.39
 2 0 -7 232.78 78.81
 -2 0 7 281.87 77.98
 2 0 -6 1734.88 261.44
 -2 0 6 1964.92 293.74
 2 0 -6 1093.74 193.09
 -2 0 6 1410.16 238.68
 2 0 -5 17.69 27.66
 -2 0 5 68.43 29.15
 2 0 -5 76.24 48.92
 -2 0 5 2.99 46.51
 2 0 -4 5025.24 736.06
 -2 0 4 5629.84 824
 2 0 -4 7138.82 1141.91
 -2 0 4 5521.04 885.29
 2 0 -3 1917.58 282.95
 -2 0 3 2308.74 340.25
 2 0 -3 2973.12 480.6
 -2 0 3 2919.14 473.04
 2 0 -2 1574.59 231.95
 -2 0 2 1448.36 214.18
 2 0 -2 1471.61 243.83
 -2 0 2 1712.45 281.62
 2 0 -1 5014.45 731.57
 -2 0 1 5875.66 857.06
 2 0 -1 5339.17 852.07
 -2 0 1 5699.6 909.38
 2 0 2 2518.85 371.06
 -2 0 -2 1891.01 279.96
 2 0 2 1850.31 297.89
 -2 0 -2 1935.85 311.68
 2 0 3 8828.02 1288.91
 -2 0 -3 8612.1 1257.35
 2 0 3 9151.91 1457.5
 -2 0 -3 9060.56 1443.38
 2 0 4 2653.39 390.74
 -2 0 -4 2571.17 379.2
 2 0 4 3135.9 503.94
 -2 0 -4 2954.02 475.28
 2 0 5 1886.02 280.62
 -2 0 -5 2846.89 420.56
 2 0 5 2346.11 379.45
 -2 0 -5 2071.22 336.18
 2 0 6 268.08 52.07
 -2 0 -6 456.93 78.15
 2 0 6 741.7 131.22
 -2 0 -6 377.87 77.73
 2 0 7 113.61 36.13
 -2 0 -7 232.95 51.32
 2 0 7 469.39 94.92
 -2 0 -7 257.45 66.6
 2 0 8 420.56 76.24
 -2 0 -8 244.41 53.9
 2 0 8 208.45 67.52
 -2 0 -8 326.38 79.39
 2 0 9 174.07 47.42
 -2 0 -9 156.13 44.93
 2 0 9 115.52 63.37
 -2 0 -9 110.04 58.55
 2 0 10 63.12 39.78
 -2 0 -10 76.57 41.77
 2 0 10 135.12 73.17
 -2 0 -10 65.03 61.95
 2 0 11 72.67 46.59
 -2 0 -11 87.03 43.43
 2 0 11 77.73 77.65
 -2 0 -11 48.75 73.17
 2 0 12 32.64 49.33
 -2 0 -12 19.77 40.94
 2 0 12 -85.37 77.4
 -2 0 -12 62.12 78.56
 2 0 13 -10.71 51.24
 -2 0 -13 67.68 50.24
 2 0 13 64.86 86.54
 -2 0 -13 -30.4 74.25
 2 0 14 4.57 43.68
 -2 0 -14 42.11 49.16
 2 0 14 47.84 74.16
 -2 0 -14 -8.89 72.42
 2 0 15 47.5 51.91
 -2 0 -15 64.2 44.6
 2 0 15 44.1 79.64
 -2 0 -15 138.28 80.47
 2 0 16 128.06 58.47
 -2 0 -16 57.39 62.87
 2 0 16 -45.51 85.21
 2 0 17 112.78 59.21
 -2 0 -17 -30.56 57.72
 2 0 17 123.66 94.76
 -2 0 -17 -20.01 87.78
 2 0 18 71.84 62.2
 -2 0 -18 -28.15 62.29
 2 0 18 -30.48 88.11
 -2 0 -18 -31.89 91.6
 2 0 19 -104.23 65.19
 -2 0 -19 7.06 64.53
 2 0 19 74.74 95.92
 -2 0 -19 36.29 94.01
 2 0 20 29.81 70.09
 -2 0 -20 -10.71 64.45
 2 -1 -20 9.47 71.59
 -2 1 20 17.52 69.76
 2 -1 -20 -126.15 104.06
 -2 1 20 45.43 101.9
 2 -1 -19 -20.01 69.68
 -2 1 19 22.51 65.28
 2 -1 -19 -43.43 96
 -2 1 19 15.86 86.04
 2 -1 -18 -13.12 46.34
 -2 1 18 104.72 67.19
 2 -1 -18 -61.04 99.41
 -2 1 18 2.41 91.27
 2 -1 -17 -56.31 63.12
 -2 1 17 73 57.72
 2 -1 -17 106.38 90.44
 -2 1 17 0.83 91.52
 2 -1 -16 -67.77 60.79
 -2 1 16 -43.85 46.76
 2 -1 -16 -67.6 84.63
 -2 1 16 -102.23 85.29
 2 -1 -15 22.01 44.1
 -2 1 15 74.41 51.41
 2 -1 -15 -17.02 86.12
 -2 1 15 10.3 83.71
 2 -1 -14 0.42 51.74
 -2 1 14 -3.9 53.73
 2 -1 -14 16.94 89.53
 -2 1 14 65.86 81.72
 2 -1 -13 81.47 52.57
 -2 1 13 137.11 59.46
 2 -1 -13 87.53 82.72
 -2 1 13 210.94 91.93
 2 -1 -12 19.85 44.85
 -2 1 12 98.16 55.64
 2 -1 -12 204.55 94.01
 -2 1 12 118.34 87.86
 2 -1 -11 63.45 41.36
 -2 1 11 72.83 44.43
 2 -1 -11 94.43 76.07
 -2 1 11 122.08 76.49
 2 -1 -10 214.51 57.97
 -2 1 10 261.6 65.11
 2 -1 -10 247.23 85.71
 -2 1 10 239.1 84.29
 2 -1 -9 26.24 37.04
 -2 1 9 32.31 37.7
 2 -1 -9 -133.29 68.35
 -2 1 9 -22.09 59.46
 2 -1 -8 18.1 30.81
 -2 1 8 18.1 36.62
 2 -1 -8 100.65 61.79
 -2 1 8 127.23 61.79
 2 -1 -7 281.62 58.88
 -2 1 7 171.25 46.67
 2 -1 -7 298.48 80.89
 -2 1 7 243.5 70.34
 2 -1 -6 1690.86 254.87
 -2 1 6 2195.79 327.21
 2 -1 -6 2222.37 363.92
 -2 1 6 2206.59 360.76
 2 -1 -5 457.6 76.65
 -2 1 5 365 65.03
 2 -1 -5 175.9 54.48
 -2 1 5 203.55 56.97
 2 -1 -4 23.83 22.76
 -2 1 4 72.42 27.41
 2 -1 -4 83.88 36.96
 -2 1 4 53.65 35.96
 2 -1 -3 318.74 52.49
 -2 1 3 354.78 59.71
 2 -1 -3 532.42 93.35
 -2 1 3 568.8 99.66
 2 -1 -2 2719.83 398.63
 -2 1 2 3619.24 530.01
 2 -1 -2 1865.26 302.46
 -2 1 2 3065.31 492.48
 2 -1 -1 624.36 92.52
 -2 1 1 732.07 108.63
 2 -1 -1 598.36 97.42
 -2 1 1 520.46 85.37
 2 -1 1 80.22 18.02
 2 -1 1 167.84 32.8
 2 -1 2 7358.9 1073.81
 -2 1 -2 6952.79 1014.85
 2 -1 2 7818.99 1244.89
 -2 1 -2 8645.31 1376.94
 2 -1 3 3429.06 503.02
 -2 1 -3 4183.14 612.48
 2 -1 3 4119.19 658.9
 -2 1 -3 4297.74 687.72
 2 -1 4 2621.83 386.51
 -2 1 -4 2890.08 425.37
 2 -1 4 3135.9 504.68
 -2 1 -4 2519.68 407.19
 2 -1 5 247.07 47.34
 -2 1 -5 328.7 58.96
 2 -1 5 308.44 66.44
 -2 1 -5 567.8 104.89
 2 -1 6 49.66 24.91
 -2 1 -6 77.4 31.64
 2 -1 6 64.78 45.93
 -2 1 -6 66.11 47.75
 2 -1 7 525.45 88.53
 -2 1 -7 337.67 63.95
 2 -1 7 523.95 105.14
 -2 1 -7 385.01 87.03
 2 -1 8 65.28 34.3
 -2 1 -8 -22.42 32.89
 2 -1 8 254.46 73.17
 -2 1 -8 168.67 66.69
 2 -1 9 42.11 37.79
 -2 1 -9 15.78 36.71
 2 -1 9 -16.61 60.04
 -2 1 -9 -55.23 61.04
 2 -1 10 15.28 38.53
 -2 1 -10 42.94 34.3
 2 -1 10 -74.16 65.69
 -2 1 -10 -34.3 63.12
 2 -1 11 66.02 45.34
 -2 1 -11 50.41 42.69
 2 -1 11 81.89 78.48
 -2 1 -11 148.16 74.74
 2 -1 12 50.41 46.42
 -2 1 -12 75.24 41.94
 2 -1 12 86.95 85.62
 -2 1 -12 58.22 99.82
 2 -1 13 -34.46 46.51
 -2 1 -13 -14.87 42.52
 2 -1 13 25.08 80.89
 -2 1 -13 80.22 93.6
 2 -1 14 113.11 53.23
 -2 1 -14 11.79 46.42
 2 -1 14 99.16 78.15
 -2 1 -14 -53.4 86.04
 2 -1 15 123.91 60.54
 -2 1 -15 80.64 59.38
 2 -1 15 286.18 99.16
 -2 1 -15 104.97 94.76
 2 -1 16 100.65 61.95
 -2 1 -16 -28.57 53.65
 2 -1 16 38.29 83.71
 -2 1 -16 57.88 90.36
 2 -1 17 -2.08 56.64
 -2 1 -17 13.7 49.75
 2 -1 17 -23.5 90.44
 -2 1 -17 -102.48 95.84
 2 -1 18 15.53 63.61
 -2 1 -18 -31.23 60.04
 2 -1 18 -40.44 74.99
 -2 1 -18 12.96 100.65
 2 -1 19 1.83 69.76
 -2 1 -19 63.53 62.62
 2 -1 19 5.65 103.81
 -2 1 -19 -6.98 76.9
 2 -1 20 103.48 107.46
 -2 1 -20 46.76 103.64
 2 -2 -21 17.02 71.09
 -2 2 21 -29.81 67.85
 2 -2 -21 141.51 92.85
 -2 2 21 29.98 100.16
 2 -2 -20 42.85 71.26
 -2 2 20 -17.02 66.27
 2 -2 -20 40.78 100.16
 -2 2 20 -16.19 89.44
 2 -2 -19 -86.7 67.68
 -2 2 19 -1.25 61.7
 2 -2 -19 -111.78 98.58
 -2 2 19 -113.94 93.68
 2 -2 -18 -54.65 64.94
 -2 2 18 37.45 53.4
 2 -2 -18 28.32 91.69
 -2 2 18 49 82.22
 2 -2 -17 61.79 62.45
 -2 2 17 5.23 47.84
 2 -2 -17 33.55 87.62
 -2 2 17 9.88 84.71
 2 -2 -16 5.4 59.38
 -2 2 16 20.35 52.9
 2 -2 -16 -69.59 84.29
 -2 2 16 98 86.54
 2 -2 -15 -6.06 50.33
 2 -2 -15 27.57 81.22
 -2 2 15 104.31 85.37
 2 -2 -14 19.85 50.33
 -2 2 14 334.02 91.44
 2 -2 -14 145.5 89.03
 -2 2 14 169 86.45
 2 -2 -13 45.01 49.83
 -2 2 13 27.32 53.82
 2 -2 -13 31.81 83.8
 -2 2 13 211.44 87.86
 2 -2 -12 242.67 63.37
 -2 2 12 193.5 51.32
 2 -2 -12 99.49 78.07
 -2 2 12 144.34 77.73
 2 -2 -11 97.08 45.18
 -2 2 11 124.57 49.91
 2 -2 -11 75.91 69.26
 -2 2 11 331.11 91.52
 2 -2 -10 130.05 48.08
 -2 2 10 170.25 54.89
 2 -2 -10 148.32 69.43
 -2 2 10 343.24 93.1
 2 -2 -9 -33.8 37.87
 -2 2 9 46.01 37.29
 2 -2 -9 16.19 60.04
 -2 2 9 35.63 60.13
 2 -2 -8 120.34 40.2
 -2 2 8 52.65 33.72
 2 -2 -8 207.37 64.53
 -2 2 8 211.36 71.84
 2 -2 -7 270.82 52.24
 -2 2 7 248.15 52.07
 2 -2 -7 76.57 50.49
 -2 2 7 -3.99 45.34
 2 -2 -6 105.89 33.88
 -2 2 6 98.08 32.89
 2 -2 -6 140.85 48.42
 -2 2 6 59.3 38.95
 2 -2 -5 614.81 97.08
 -2 2 5 588.48 93.01
 2 -2 -5 598.2 104.64
 -2 2 5 449.79 82.55
 2 -2 -4 507.09 81.22
 -2 2 4 792.94 122.25
 2 -2 -4 588.31 99.91
 -2 2 4 545.63 94.43
 2 -2 -3 142.18 29.73
 -2 2 3 275.06 47.59
 2 -2 -3 184.62 37.21
 -2 2 3 133.21 30.64
 2 -2 -2 1690.86 248.98
 -2 2 2 2218.22 326.13
 2 -2 -2 1626.08 259.86
 -2 2 2 1659.3 265.42
 2 -2 -1 3369.26 491.81
 -2 2 1 2929.11 427.86
 -2 2 1 2898.38 461.58
 2 -2 0 1530.58 244.74
 -2 2 0 1511.48 242.25
 2 -2 1 523.29 78.15
 -2 2 -1 596.7 88.78
 2 -2 1 536.99 89.94
 -2 2 -1 577.18 97.33
 2 -2 2 1240.74 183.79
 -2 2 -2 1332.09 197.07
 2 -2 2 1317.97 214.76
 -2 2 -2 1048.9 173.24
 2 -2 3 129.89 28.65
 -2 2 -3 135.78 29.32
 2 -2 3 101.24 36.21
 -2 2 -3 74.58 34.55
 2 -2 4 253.3 45.93
 -2 2 -4 346.98 58.55
 2 -2 4 466.98 89.03
 -2 2 -4 468.39 89.36
 2 -2 5 2027.21 301.13
 -2 2 -5 2607.71 385.09
 2 -2 5 1350.36 226.56
 -2 2 -5 1104.54 191.01
 2 -2 6 77.07 28.15
 -2 2 -6 146.58 37.45
 2 -2 6 188.6 62.95
 -2 2 -6 231.79 67.27
 2 -2 7 103.39 35.21
 -2 2 -7 65.94 32.55
 2 -2 7 213.93 69.18
 -2 2 -7 133.38 64.69
 2 -2 9 36.54 43.1
 -2 2 -9 200.73 51.49
 2 -2 9 479.85 110.87
 -2 2 -9 237.68 90.52
 2 -2 10 168.59 52.74
 -2 2 -10 204.96 53.48
 2 -2 10 191.59 85.04
 -2 2 -10 175.4 91.02
 2 -2 11 65.44 44.68
 -2 2 -11 36.29 38.04
 2 -2 11 30.98 87.45
 -2 2 -11 0.83 85.29
 2 -2 12 59.13 47.01
 -2 2 -12 69.59 48.92
 2 -2 12 143.09 97.42
 -2 2 -12 160.62 91.1
 2 -2 13 25.91 53.48
 -2 2 -13 88.86 55.97
 2 -2 13 -22.42 77.73
 -2 2 -13 -12.71 85.12
 2 -2 14 -40.78 51.24
 -2 2 -14 35.3 54.4
 2 -2 14 -9.3 77.98
 -2 2 -14 35.46 93.1
 2 -2 15 47.09 53.07
 -2 2 -15 62.54 57.72
 2 -2 15 -9.63 80.97
 -2 2 -15 77.07 96.09
 2 -2 16 39.53 57.3
 -2 2 -16 22.76 52.74
 2 -2 16 -45.84 83.55
 -2 2 -16 -84.63 97.5
 2 -2 17 -34.88 58.47
 -2 2 -17 3.07 60.96
 2 -2 17 111.87 97.83
 -2 2 -17 155.22 108.96
 2 -2 18 69.18 65.28
 -2 2 -18 77.07 67.6
 2 -2 18 29.48 101.15
 -2 2 -18 14.7 95.59
 2 -2 19 -10.88 60.21
 -2 2 -19 -29.9 68.27
 2 -3 -21 -3.57 72.5
 -2 3 21 41.03 66.85
 2 -3 -20 -2.74 70.76
 -2 3 20 49.5 64.03
 2 -3 -20 -62.2 99.57
 -2 3 20 -30.81 88.86
 2 -3 -19 -3.32 69.18
 -2 3 19 -14.87 48.83
 2 -3 -19 38.53 92.6
 -2 3 19 -24.25 83.05
 2 -3 -18 -4.82 64.2
 -2 3 18 -23.67 54.23
 2 -3 -18 30.06 85.54
 -2 3 18 -60.38 78.31
 2 -3 -17 -22.84 61.46
 -2 3 17 15.78 44.85
 2 -3 -17 -132.96 90.85
 -2 3 17 -79.23 77.57
 2 -3 -16 5.32 57.64
 -2 3 16 33.88 51.41
 2 -3 -16 20.1 78.81
 -2 3 16 7.23 75.49
 2 -3 -15 94.26 56.8
 -2 3 15 -3.16 40.03
 2 -3 -15 320.4 96.59
 -2 3 15 -42.52 68.51
 2 -3 -14 165.1 67.68
 -2 3 14 304.04 77.65
 2 -3 -14 245.41 99.08
 -2 3 14 334.68 99.41
 2 -3 -13 831.31 144.01
 -2 3 13 733.98 126.23
 2 -3 -13 1079.63 204.96
 -2 3 13 599.19 135.29
 2 -3 -12 156.55 54.73
 -2 3 12 195.58 52.74
 2 -3 -12 180.13 79.14
 -2 3 12 131.96 77.57
 2 -3 -11 117.93 39.53
 -2 3 11 157.87 48.67
 2 -3 -11 151.06 63.45
 -2 3 11 157.79 68.02
 2 -3 -10 -24.91 35.13
 -2 3 10 68.93 35.71
 2 -3 -10 17.27 51.32
 -2 3 10 26.91 57.3
 2 -3 -9 810.8 132.63
 -2 3 9 634.49 107.22
 2 -3 -9 492.14 100.65
 -2 3 9 546.46 108.88
 2 -3 -8 59.88 38.62
 -2 3 8 -1.16 30.23
 2 -3 -8 260.52 60.63
 -2 3 8 25.83 40.78
 2 -3 -7 278.54 57.64
 -2 3 7 152.73 39.28
 2 -3 -7 315.83 64.28
 -2 3 7 342.74 72.17
 2 -3 -6 155.38 38.45
 -2 3 6 211.11 46.17
 2 -3 -6 204.13 46.26
 -2 3 6 91.77 36.21
 2 -3 -5 382.02 67.68
 -2 3 5 410.09 69.59
 2 -3 -5 148.32 37.04
 -2 3 5 290 55.81
 2 -3 -4 166.68 37.45
 -2 3 4 161.78 36.71
 2 -3 -4 116.93 28.24
 -2 3 4 67.35 21.18
 2 -3 -3 3707.27 543.22
 -2 3 3 4149.92 608
 2 -3 -3 4058.56 646.2
 -2 3 3 3262.96 520.13
 2 -3 -2 118.59 25.16
 -2 3 2 211.11 38.53
 2 -3 -1 721.77 109.13
 -2 3 1 226.31 48.17
 2 -3 -1 468.31 78.73
 -2 3 1 467.23 81.8
 2 -3 0 3139.22 501.78
 -2 3 0 2791.25 447.3
 2 -3 1 705.25 104.72
 -2 3 -1 1141.08 168.5
 2 -3 1 629.42 107.46
 -2 3 -1 763.88 128.89
 2 -3 2 3323.59 486.08
 -2 3 -2 2841.08 416.07
 2 -3 2 3222.27 517.72
 -2 3 -2 3607.61 580.51
 2 -3 3 253.46 43.35
 -2 3 -3 72.92 22.59
 2 -3 3 90.02 45.68
 -2 3 -3 169.5 49.83
 2 -3 4 630.67 98.83
 -2 3 -4 455.6 72.83
 2 -3 4 486.91 96
 -2 3 -4 386.92 82.72
 2 -3 5 161.86 36.79
 -2 3 -5 147.49 35.63
 2 -3 5 29.48 49
 -2 3 -5 18.02 51.99
 2 -3 6 895.26 140.35
 -2 3 -6 1127.79 172.57
 2 -3 6 1316.31 225.56
 -2 3 -6 1222.47 215.68
 2 -3 7 -2.99 34.3
 -2 3 -7 56.8 33.55
 2 -3 7 83.3 67.35
 -2 3 -7 4.32 74.41
 2 -3 8 105.06 44.68
 -2 3 -8 84.63 36.96
 2 -3 8 95.34 65.86
 -2 3 -8 35.46 82.22
 2 -3 9 482.51 92.02
 -2 3 -9 681.91 113.53
 2 -3 9 698.27 145.75
 -2 3 -9 930.97 187.69
 2 -3 10 41.03 42.27
 -2 3 -10 34.22 36.54
 2 -3 10 -50.91 79.14
 -2 3 -10 44.68 92.68
 2 -3 11 519.55 96.83
 -2 3 -11 323.47 67.35
 2 -3 11 266.83 99.24
 -2 3 -11 492.72 131.96
 2 -3 12 99.49 51.91
 -2 3 -12 52.32 45.34
 2 -3 12 126.32 90.19
 -2 3 -12 -45.93 97.17
 2 -3 13 68.51 51.91
 -2 3 -13 30.89 56.22
 2 -3 13 27.99 81.47
 -2 3 -13 27.82 95.51
 2 -3 14 67.19 54.4
 -2 3 -14 -26.49 50.33
 2 -3 14 -61.95 78.73
 -2 3 -14 24.67 78.56
 2 -3 15 107.96 52.57
 -2 3 -15 92.76 61.12
 2 -3 15 187.69 99.24
 2 -3 16 15.28 56.72
 -2 3 -16 12.62 58.55
 2 -3 16 49.16 87.95
 -2 3 -16 42.11 103.31
 2 -3 17 9.47 60.63
 -2 3 -17 14.28 60.87
 2 -3 17 1.66 89.94
 -2 3 -17 35.71 105.89
 2 -3 18 0.42 61.79
 -2 3 -18 40.28 58.3
 2 -3 19 -89.11 59.55
 -2 3 -19 -62.2 65.53
 2 -4 -21 31.72 79.23
 -2 4 21 59.71 68.27
 2 -4 -21 -42.27 95.26
 -2 4 21 16.28 90.94
 2 -4 -20 -20.18 74.58
 -2 4 20 -29.4 49.16
 2 -4 -20 -54.23 85.29
 -2 4 20 125.73 91.44
 2 -4 -19 -12.54 65.19
 -2 4 19 30.56 60.46
 2 -4 -19 -14.12 89.11
 -2 4 19 91.93 88.53
 2 -4 -18 0.91 69.68
 -2 4 18 50.91 58.63
 2 -4 -18 -3.82 87.45
 -2 4 18 -72.83 89.28
 2 -4 -17 21.76 59.88
 -2 4 17 14.7 45.01
 2 -4 -17 85.79 89.53
 -2 4 17 39.36 79.98
 2 -4 -16 16.86 54.23
 -2 4 16 61.04 45.1
 2 -4 -16 102.81 79.98
 -2 4 16 15.03 76.07
 2 -4 -15 26.91 59.21
 -2 4 15 3.65 51.82
 2 -4 -15 42.11 67.6
 -2 4 15 -38.2 71.5
 2 -4 -14 -15.36 59.55
 -2 4 14 19.43 54.31
 2 -4 -14 -29.32 65.69
 -2 4 14 32.47 68.02
 2 -4 -13 136.95 60.38
 -2 4 13 40.2 43.19
 2 -4 -13 109.79 69.59
 -2 4 13 156.46 75.74
 2 -4 -12 306.61 71.84
 -2 4 12 206.13 59.79
 2 -4 -12 363.67 95.51
 -2 4 12 200.4 74.58
 2 -4 -11 405.94 80.56
 -2 4 11 459.01 84.63
 2 -4 -11 507.01 105.31
 -2 4 11 216.92 73.75
 2 -4 -10 108.63 45.59
 -2 4 10 34.46 38.7
 2 -4 -10 0.83 48.42
 -2 4 10 0.75 52.32
 2 -4 -9 321.06 66.02
 -2 4 9 324.64 63.7
 2 -4 -9 361.18 79.48
 -2 4 9 495.71 97.91
 2 -4 -8 85.37 42.27
 -2 4 8 171.33 46.17
 2 -4 -8 182.37 48.25
 -2 4 8 303.96 65.86
 2 -4 -7 1322.13 202.39
 -2 4 7 1781.38 268
 2 -4 -7 1401.02 229.63
 -2 4 7 2060.43 334.02
 -2 4 6 63.45 33.05
 -2 4 6 78.15 28.32
 2 -4 -5 80.81 28.73
 -2 4 5 377.54 64.86
 2 -4 -5 40.86 24.17
 -2 4 5 511.91 87.2
 2 -4 -4 1892.67 280.87
 -2 4 4 1719.1 256.04
 2 -4 -4 1088.76 176.39
 -2 4 4 1564.63 251.64
 2 -4 -3 131.22 29.65
 -2 4 3 10.46 29.4
 2 -4 -2 644.12 97.91
 -2 4 2 182.21 45.01
 2 -4 -2 490.9 79.98
 -2 4 2 466.32 76.49
 2 -4 -1 81.14 33.8
 -2 4 1 -3.07 28.98
 2 -4 0 5557.58 889.45
 -2 4 0 6971.89 1115.34
 2 -4 1 276.14 43.85
 -2 4 -1 403.7 61.79
 2 -4 1 474.62 90.27
 -2 4 -1 615.72 110.87
 2 -4 2 74.41 18.52
 -2 4 -2 82.8 20.01
 2 -4 2 178.8 55.31
 -2 4 -2 162.69 50.49
 2 -4 3 126.73 27.16
 -2 4 -3 228.22 40.2
 2 -4 3 283.94 67.1
 -2 4 -3 158.29 54.56
 2 -4 4 399.71 65.03
 -2 4 -4 195.16 37.37
 2 -4 4 144.25 55.06
 -2 4 -4 199.73 66.44
 2 -4 5 196.58 40.36
 -2 4 -5 49.08 25.99
 2 -4 5 115.69 60.71
 -2 4 -5 222.98 79.56
 2 -4 6 81.3 34.13
 -2 4 -6 65.36 29.4
 2 -4 6 427.53 97.91
 -2 4 -6 7.72 77.65
 2 -4 7 73.91 37.87
 -2 4 -7 147.49 37.21
 2 -4 7 222.15 84.96
 -2 4 -7 167.76 86.37
 2 -4 8 268.33 59.71
 -2 4 -8 30.98 29.15
 2 -4 8 -0.25 69.18
 -2 4 -8 37.79 82.97
 2 -4 9 46.84 37.79
 -2 4 -9 29.57 29.98
 2 -4 9 156.46 82.05
 -2 4 -9 19.02 86.04
 2 -4 10 38.53 33.39
 -2 4 -10 74.08 39.7
 2 -4 10 32.64 70.84
 -2 4 -10 -52.98 77.15
 2 -4 11 31.56 37.12
 -2 4 -11 34.55 39.2
 2 -4 11 1.66 76.49
 -2 4 -11 31.64 87.86
 2 -4 12 29.65 40.94
 -2 4 -12 -21.84 45.84
 2 -4 12 84.04 93.1
 -2 4 -12 125.82 101.9
 2 -4 13 -9.8 45.26
 -2 4 -13 107.71 60.46
 2 -4 13 -74.83 84.71
 -2 4 -13 54.73 90.36
 2 -4 14 130.8 57.47
 -2 4 -14 11.96 56.56
 2 -4 14 56.8 81.3
 -2 4 -14 -30.73 95.75
 2 -4 15 -59.88 53.57
 -2 4 -15 70.51 56.97
 2 -4 15 30.31 96
 -2 4 -15 -155.55 79.23
 2 -4 16 3.74 57.72
 -2 4 -16 22.67 60.63
 2 -4 16 67.77 100.24
 -2 4 -16 85.54 98.5
 2 -4 17 -7.64 50.41
 -2 4 -17 -24.17 63.7
 2 -4 18 -38.62 64.2
 -2 4 -18 11.79 58.55
 2 -4 18 49.33 103.89
 -2 4 -18 -19.93 99.33
 2 -5 -22 -37.95 67.44
 -2 5 22 77.57 70.92
 2 -5 -21 15.7 79.14
 -2 5 21 30.06 66.27
 2 -5 -21 -73.58 90.94
 -2 5 21 62.7 99.74
 2 -5 -20 -20.76 64.94
 -2 5 20 -24.25 60.87
 2 -5 -20 -64.61 85.95
 -2 5 20 -113.36 91.27
 2 -5 -19 83.3 72.25
 -2 5 19 53.23 54.48
 2 -5 -19 143.84 89.53
 -2 5 19 25.74 80.97
 2 -5 -18 75.57 72.09
 -2 5 18 152.56 60.71
 2 -5 -18 70.34 87.86
 -2 5 18 205.13 96.25
 2 -5 -17 61.87 64.61
 -2 5 17 15.86 49.83
 2 -5 -17 109.62 82.22
 -2 5 17 70.84 74.58
 2 -5 -16 37.21 74.66
 -2 5 16 67.85 54.06
 2 -5 -16 -3.82 67.1
 -2 5 16 -38.29 63.61
 2 -5 -15 310.43 90.77
 -2 5 15 363.34 85.62
 2 -5 -15 582.92 125.82
 -2 5 15 463.74 111.12
 2 -5 -14 138.86 63.28
 -2 5 14 217.17 64.53
 2 -5 -14 251.14 84.29
 -2 5 14 59.71 69.26
 2 -5 -13 148.66 60.38
 -2 5 13 87.78 48.83
 2 -5 -13 162.28 72.67
 -2 5 13 155.96 73.08
 2 -5 -12 43.35 52.15
 -2 5 12 133.38 56.31
 2 -5 -12 7.56 55.64
 -2 5 12 42.52 61.29
 2 -5 -11 525.61 95.84
 -2 5 11 484.5 92.68
 2 -5 -11 717.95 137.69
 -2 5 11 699.1 131.88
 2 -5 -10 217.5 54.81
 -2 5 10 92.76 42.94
 2 -5 -10 248.4 66.94
 -2 5 10 -19.27 46.76
 2 -5 -9 33.47 33.72
 -2 5 9 -8.97 36.13
 2 -5 -9 70.84 41.19
 -2 5 9 34.3 37.62
 2 -5 -8 -6.39 32.31
 -2 5 8 -34.05 33.72
 2 -5 -8 138.03 44.51
 -2 5 8 22.59 29.98
 2 -5 -7 3.16 31.31
 -2 5 7 62.04 35.79
 2 -5 -7 -6.15 31.72
 -2 5 7 128.56 35.96
 2 -5 -6 292.74 57.8
 -2 5 6 333.52 66.02
 2 -5 -6 419.14 75.16
 -2 5 6 567.22 97.33
 2 -5 -5 3914.89 575.36
 -2 5 5 4230.47 622.28
 2 -5 -4 121.08 33.63
 -2 5 4 27.9 40.36
 2 -5 -3 160.2 34.55
 -2 5 3 207.7 55.97
 2 -5 -2 400.29 68.6
 -2 5 2 389.08 67.6
 2 -5 -1 38.87 37.12
 -2 5 1 156.79 45.43
 2 -5 0 243.58 65.19
 -2 5 0 44.43 48.5
 2 -5 1 834.63 124.74
 -2 5 -1 959.21 142.68
 2 -5 1 703.09 129.47
 -2 5 -1 955.88 169.34
 2 -5 2 180.8 32.31
 -2 5 -2 283.78 46.42
 2 -5 2 230.38 68.18
 -2 5 -2 230.38 70.26
 2 -5 3 262.02 45.68
 -2 5 -3 156.96 30.89
 2 -5 3 148.07 57.97
 -2 5 -3 133.29 60.96
 2 -5 4 30.89 22.59
 -2 5 -4 13.2 19.02
 2 -5 4 49.33 49.83
 -2 5 -4 -23.75 65.86
 2 -5 5 262.27 45.26
 -2 5 -5 332.86 56.06
 2 -5 5 735.56 137.78
 -2 5 -5 845.43 168.17
 2 -5 6 38.95 24.17
 -2 5 -6 176.23 35.54
 2 -5 6 2.57 53.48
 -2 5 -6 181.96 97.83
 2 -5 7 372.39 67.27
 -2 5 -7 312.59 56.31
 2 -5 7 326.63 96.59
 -2 5 -7 313.59 117.43
 2 -5 8 94.59 39.36
 -2 5 -8 283.78 56.72
 2 -5 8 306.12 101.9
 -2 5 -8 241.42 107.88
 2 -5 9 124.32 43.93
 -2 5 -9 162.69 48.75
 2 -5 9 12.29 70.84
 -2 5 -9 74.16 92.76
 2 -5 10 434.59 83.21
 -2 5 -10 463.16 81.64
 2 -5 10 117.01 82.88
 -2 5 -10 328.12 118.09
 2 -5 11 -25.16 32.14
 -2 5 -11 5.56 38.37
 2 -5 11 161.45 95.92
 -2 5 -11 168.67 108.21
 2 -5 12 -17.94 35.3
 -2 5 -12 14.87 44.43
 2 -5 12 108.46 79.64
 -2 5 -12 -22.26 97.25
 2 -5 13 -38.95 45.68
 -2 5 -13 34.13 54.48
 2 -5 13 -15.2 73.83
 -2 5 -13 -7.23 88.03
 2 -5 14 39.7 48.17
 -2 5 -14 -10.55 54.98
 2 -5 14 -23.75 85.37
 -2 5 -14 49.58 95.67
 2 -5 15 -27.07 46.76
 -2 5 -15 50.24 54.23
 2 -5 15 -38.37 88.28
 -2 5 -15 111.37 109.13
 2 -5 16 80.89 60.54
 -2 5 -16 85.62 62.7
 2 -5 16 65.86 97.83
 -2 5 -16 -67.77 103.73
 2 -5 17 -30.89 65.36
 -2 5 -17 12.04 63.37
 2 -5 17 74.58 96.59
 -2 5 -17 14.45 101.24
 2 -6 -22 -38.45 68.18
 -2 6 22 -61.37 63.86
 2 -6 -21 76.07 79.39
 -2 6 21 -49.5 60.38
 2 -6 -21 -22.76 90.44
 -2 6 21 104.31 89.61
 2 -6 -20 -8.97 78.4
 -2 6 20 24.58 55.89
 2 -6 -20 139.69 97.17
 -2 6 20 -65.03 92.35
 2 -6 -19 -19.77 74.25
 -2 6 19 -17.94 47.67
 2 -6 -19 -53.23 82.47
 -2 6 19 -2.57 87.53
 2 -6 -18 94.09 86.7
 -2 6 18 25.16 53.15
 2 -6 -18 3.65 77.73
 -2 6 18 51.41 72.58
 2 -6 -17 -16.86 64.61
 -2 6 17 8.64 55.06
 2 -6 -17 -25.58 74.91
 -2 6 17 77.23 69.1
 2 -6 -16 149.4 76.4
 -2 6 16 129.8 60.71
 2 -6 -16 369.15 98.66
 -2 6 16 231.04 84.29
 2 -6 -15 124.82 74
 -2 6 15 -33.88 55.23
 2 -6 -15 4.4 58.3
 -2 6 15 75.91 63.78
 2 -6 -14 97.17 60.54
 -2 6 14 -29.81 51.66
 2 -6 -14 160.28 71.17
 -2 6 14 42.77 61.37
 2 -6 -13 106.14 61.21
 -2 6 13 207.79 68.51
 2 -6 -13 74.33 55.48
 -2 6 13 128.72 64.28
 2 -6 -12 80.56 50.99
 -2 6 12 -3.16 51.16
 2 -6 -12 183.54 62.7
 -2 6 12 143.92 59.63
 2 -6 -11 59.05 43.1
 -2 6 11 37.12 47.59
 2 -6 -11 218.17 59.38
 -2 6 11 38.2 43.43
 2 -6 -10 373.88 75.08
 -2 6 10 462.58 86.62
 2 -6 -10 394.06 81.22
 -2 6 10 447.55 87.28
 2 -6 -9 -1.91 40.2
 2 -6 -9 41.27 38.78
 2 -6 -8 740.96 122.25
 -2 6 8 748.93 125.24
 2 -6 -8 765.87 130.97
 -2 6 8 1059.69 176.73
 2 -6 -7 2447.43 363.92
 -2 6 7 2200.78 330.03
 2 -6 -7 1874.4 303.62
 -2 6 7 1900.14 307.28
 2 -6 -6 1033.12 159.12
 -2 6 6 809.97 131.88
 2 -6 -5 222.49 46.17
 -2 6 5 303.71 76.32
 2 -6 -4 36.21 25.08
 -2 6 4 -33.55 54.56
 2 -6 -3 113.86 28.65
 -2 6 3 -122.16 72.58
 2 -6 -2 132.71 36.87
 -2 6 2 140.77 37.79
 2 -6 -1 1924.23 316.66
 -2 6 1 1969.07 323.89
 2 -6 0 1433.41 244.41
 -2 6 0 1337.91 232.37
 2 -6 1 89.11 21.68
 -2 6 -1 137.11 26.74
 2 -6 1 395.14 101.32
 -2 6 -1 257.86 85.46
 2 -6 2 1653.49 244.41
 -2 6 -2 1619.44 239.26
 2 -6 2 1651 280.2
 -2 6 -2 1342.06 234.69
 2 -6 3 431.52 69.26
 -2 6 -3 376.13 61.12
 2 -6 3 250.56 79.48
 -2 6 -3 357.11 100.99
 2 -6 4 50.08 23.83
 2 -6 4 86.87 64.36
 2 -6 5 158.71 38.04
 -2 6 -5 28.65 21.26
 2 -6 5 92.68 65.44
 -2 6 -5 150.15 91.27
 2 -6 6 296.07 54.98
 -2 6 -6 181.05 34.05
 2 -6 6 284.19 90.61
 -2 6 -6 517.64 138.19
 2 -6 7 58.05 30.31
 -2 6 -7 54.65 29.73
 2 -6 7 -41.03 62.54
 -2 6 -7 -71.5 99.91
 2 -6 8 -7.23 30.23
 -2 6 -8 30.73 36.21
 2 -6 8 80.72 82.72
 -2 6 -8 26.24 95.59
 2 -6 9 60.79 37.95
 -2 6 -9 29.73 39.45
 2 -6 9 94.09 91.19
 -2 6 -9 168.59 115.6
 2 -6 10 11.13 37.12
 -2 6 -10 112.61 44.68
 2 -6 10 70.59 81.3
 -2 6 -10 -66.77 97.91
 2 -6 11 23.67 38.45
 -2 6 -11 0.5 44.43
 2 -6 11 72.25 97.33
 -2 6 -11 89.28 108.54
 2 -6 12 -18.52 40.28
 -2 6 -12 -22.51 48.83
 2 -6 12 18.27 93.84
 -2 6 -12 19.68 106.38
 2 -6 13 133.29 52.07
 -2 6 -13 74.74 49.16
 2 -6 13 125.32 89.19
 -2 6 -13 -36.29 105.06
 2 -6 14 19.85 51.82
 -2 6 -14 43.77 58.3
 2 -6 14 192.34 98.58
 -2 6 -14 16.94 106.97
 2 -6 15 25.99 57.97
 -2 6 -15 50.16 57.88
 2 -6 15 49.83 98.58
 -2 6 -15 17.11 114.77
 2 -6 16 44.43 57.55
 -2 6 -16 6.56 62.29
 2 -6 16 13.79 93.84
 -2 6 -16 -15.36 113.19
 2 -6 17 19.1 61.79
 -2 6 -17 61.62 62.62
 2 -6 17 26.74 104.39
 -2 6 -17 22.92 99.16
 2 -7 -22 44.68 69.68
 -2 7 22 -46.76 58.55
 2 -7 -22 47.34 85.95
 -2 7 22 78.31 93.18
 2 -7 -21 24.25 83.88
 -2 7 21 6.39 61.04
 2 -7 -21 -25.16 85.29
 -2 7 21 73.33 93.93
 2 -7 -20 -39.45 85.87
 -2 7 20 -19.52 62.78
 2 -7 -20 -40.86 92.02
 -2 7 20 3.16 85.37
 2 -7 -19 -11.88 72.83
 -2 7 19 4.15 72.58
 2 -7 -19 -71.59 78.07
 -2 7 19 107.88 80.39
 2 -7 -18 85.87 77.4
 -2 7 18 -93.43 55.14
 2 -7 -18 -29.4 83.3
 -2 7 18 15.03 71.26
 2 -7 -17 3.82 68.02
 -2 7 17 0.08 50.91
 2 -7 -17 69.76 74.66
 -2 7 17 -25.74 66.77
 2 -7 -16 158.71 78.31
 -2 7 16 199.15 73.91
 2 -7 -16 202.39 82.55
 -2 7 16 153.47 67.35
 2 -7 -15 100.74 70.42
 -2 7 15 45.43 58.88
 2 -7 -15 43.35 59.21
 -2 7 15 165.93 67.77
 2 -7 -14 106.97 64.45
 -2 7 14 393.9 89.78
 2 -7 -14 337.92 87.53
 -2 7 14 194.08 72.75
 2 -7 -13 265.75 74.16
 -2 7 13 391.9 88.61
 2 -7 -13 249.56 75.99
 -2 7 13 229.79 72.33
 2 -7 -12 78.4 49.99
 -2 7 12 6.15 48.92
 2 -7 -12 90.11 51.57
 -2 7 12 22.59 49.25
 2 -7 -11 123.08 54.56
 -2 7 11 86.12 50.58
 2 -7 -11 176.48 54.15
 -2 7 11 368.65 75.82
 2 -7 -10 137.36 57.97
 -2 7 10 179.72 61.95
 2 -7 -10 295.24 63.37
 -2 7 10 207.04 47.84
 2 -7 -9 390.24 73.75
 -2 7 9 327.04 75.57
 2 -7 -9 133.46 43.02
 -2 7 9 128.39 38.29
 2 -7 -8 11.88 33.14
 -2 7 8 31.72 41.52
 2 -7 -8 95.34 35.63
 2 -7 -7 71.17 36.04
 -2 7 7 -53.15 62.12
 2 -7 -6 1633.56 244.24
 -2 7 6 1473.27 237.85
 2 -7 -5 63.95 25.91
 -2 7 5 22.59 68.35
 2 -7 -4 1845.33 273.89
 -2 7 4 -185.86 147.41
 2 -7 -3 302.71 61.12
 -2 7 3 259.03 54.56
 2 -7 -2 292.99 65.44
 -2 7 2 96 45.93
 2 -7 -1 371.81 92.85
 -2 7 1 397.22 91.19
 2 -7 0 361.76 96.09
 -2 7 0 346.89 105.39
 2 -7 1 181.54 93.76
 -2 7 -1 247.15 96.67
 -2 7 -2 72.92 20.68
 -2 7 -2 196.91 105.47
 2 -7 3 1747.33 259.19
 -2 7 -3 1386.07 206.29
 2 -7 3 1506.49 263.35
 -2 7 -3 1590.37 281.37
 2 -7 4 165.93 35.96
 -2 7 -4 164.19 32.72
 2 -7 4 232.2 88.2
 -2 7 -4 249.73 106.3
 2 -7 5 27.24 24.75
 -2 7 -5 26.08 20.1
 2 -7 5 27.74 74.83
 -2 7 -5 135.12 107.22
 2 -7 6 229.96 50.58
 -2 7 -6 288.76 53.23
 2 -7 6 327.63 102.23
 -2 7 -6 456.02 129.8
 2 -7 7 153.89 39.61
 -2 7 -7 124.74 37.29
 2 -7 7 257.03 95.84
 -2 7 -7 105.89 100.41
 2 -7 8 6.39 31.97
 -2 7 -8 -20.68 32.14
 2 -7 8 -40.44 83.8
 -2 7 -8 39.12 100.82
 2 -7 9 20.18 31.72
 -2 7 -9 -4.98 34.13
 2 -7 9 24.5 78.15
 -2 7 -9 121.58 104.31
 2 -7 10 -10.05 34.38
 -2 7 -10 43.77 42.52
 2 -7 10 86.95 86.37
 -2 7 -10 -58.8 108.71
 2 -7 11 275.47 64.86
 -2 7 -11 32.31 47.75
 2 -7 11 -18.6 98.58
 -2 7 -11 115.77 114.11
 2 -7 12 -16.94 37.37
 -2 7 -12 75.16 47.59
 2 -7 12 -24.25 85.46
 -2 7 -12 8.47 111.2
 2 -7 13 34.13 52.74
 -2 7 -13 21.59 54.73
 2 -7 13 -30.48 92.76
 -2 7 -13 3.07 99.24
 2 -7 14 18.19 51.49
 -2 7 -14 56.8 64.69
 2 -7 14 163.52 102.56
 -2 7 -14 2.82 101.65
 2 -7 15 -102.56 59.71
 -2 7 -15 -35.88 61.95
 2 -7 15 127.73 109.04
 -2 7 -15 -15.61 99.49
 2 -7 16 44.85 56.14
 -2 7 -16 -38.29 68.68
 2 -7 16 90.52 104.72
 -2 7 -16 26.82 112.2
 2 -8 -22 12.96 78.9
 -2 8 22 29.65 67.85
 2 -8 -22 -52.49 95.17
 -2 8 22 128.89 92.68
 2 -8 -21 61.95 83.55
 -2 8 21 42.44 78.4
 2 -8 -21 -16.28 90.19
 -2 8 21 -16.19 80.97
 2 -8 -20 25.66 78.81
 -2 8 20 -50.91 63.78
 2 -8 -20 -21.84 92.76
 -2 8 20 -52.57 83.88
 2 -8 -19 90.69 76.65
 -2 8 19 19.85 65.44
 2 -8 -19 142.93 91.1
 -2 8 19 77.48 75.49
 2 -8 -18 -76.65 69.68
 -2 8 18 -17.69 57.39
 2 -8 -18 -5.4 76.24
 -2 8 18 -39.86 65.77
 2 -8 -17 20.35 78.4
 -2 8 17 5.65 55.23
 2 -8 -17 -49.25 68.85
 -2 8 17 53.65 68.27
 2 -8 -16 111.2 75.49
 -2 8 16 65.11 62.54
 2 -8 -16 206.04 77.65
 -2 8 16 168.34 71.01
 2 -8 -15 156.46 68.18
 -2 8 15 274.47 78.98
 2 -8 -15 227.3 84.21
 -2 8 15 133.13 67.1
 2 -8 -14 24.17 59.71
 -2 8 14 -15.95 47.09
 2 -8 -14 -0.83 63.03
 -2 8 14 9.8 60.38
 2 -8 -13 303.79 73.75
 -2 8 13 219.58 64.61
 2 -8 -13 168.5 65.69
 -2 8 13 557.67 108.21
 2 -8 -12 538.73 101.15
 -2 8 12 705 121.67
 -2 8 12 491.73 93.76
 2 -8 -11 60.04 40.94
 -2 8 11 29.9 50.41
 2 -8 -11 8.97 38.87
 -2 8 11 80.06 40.61
 2 -8 -10 196.49 51.66
 -2 8 10 188.85 57.8
 2 -8 -10 309.19 64.78
 -2 8 10 204.88 48.08
 2 -8 -9 81.89 37.95
 -2 8 9 181.88 58.96
 2 -8 -8 1881.87 281.95
 -2 8 8 1619.44 265.26
 2 -8 -7 11.21 20.85
 -2 8 7 -76.9 60.21
 2 -8 -6 743.36 113.78
 -2 8 6 683.74 132.21
 2 -8 -5 55.56 29.32
 -2 8 5 124.49 152.14
 2 -8 -4 154.55 32.39
 -2 8 4 -14.37 128.06
 2 -8 -3 100.32 40.94
 -2 8 3 35.13 34.55
 2 -8 -2 58.63 42.27
 -2 8 2 64.45 53.07
 2 -8 -1 42.27 60.46
 -2 8 1 -95.84 64.86
 2 -8 0 992.43 184.37
 -2 8 0 1436.73 256.45
 2 -8 1 103.73 101.98
 -2 8 -1 7.39 112.95
 2 -8 2 78.31 22.59
 -2 8 -2 77.73 23.25
 2 -8 2 2.99 107.38
 -2 8 -2 189.27 111.7
 2 -8 3 37.7 20.51
 -2 8 -3 37.95 19.6
 2 -8 3 43.93 83.63
 -2 8 -3 -44.68 96.17
 2 -8 4 18.19 22.42
 -2 8 -4 116.27 30.23
 2 -8 4 17.77 90.27
 -2 8 -4 81.97 117.85
 2 -8 5 261.85 50.91
 -2 8 -5 9.3 23
 2 -8 5 128.81 105.22
 -2 8 -5 188.77 137.44
 2 -8 6 97.33 34.8
 -2 8 -6 118.18 36.87
 2 -8 6 237.1 104.89
 -2 8 -6 380.69 137.86
 2 -8 7 225.89 50.49
 -2 8 -7 116.1 36.04
 2 -8 7 51.07 91.27
 -2 8 -7 171.08 108.96
 2 -8 8 24.17 35.63
 -2 8 -8 76.49 37.79
 2 -8 8 -1 97.42
 -2 8 -8 70.84 113.19
 2 -8 9 60.13 39.86
 -2 8 -9 137.78 47.42
 2 -8 9 140.93 102.98
 -2 8 -9 85.71 121.5
 2 -8 10 0 41.94
 -2 8 -10 20.26 42.11
 2 -8 10 -2.08 80.64
 -2 8 -10 -7.72 105.22
 2 -8 11 31.06 47.59
 -2 8 -11 104.97 48.83
 2 -8 11 70.76 94.67
 -2 8 -11 22.92 108.05
 2 -8 12 92.43 54.15
 -2 8 -12 27.74 54.81
 -2 8 -12 -21.59 113.36
 2 -8 13 42.52 52.9
 -2 8 -13 53.48 63.37
 2 -8 13 30.06 89.28
 -2 8 -13 127.56 113.03
 2 -8 14 -15.7 55.89
 -2 8 -14 17.69 62.7
 2 -8 14 10.21 98.5
 -2 8 -14 49.91 115.02
 2 -8 15 25.25 61.95
 -2 8 -15 -53.48 64.78
 2 -8 15 38.78 93.68
 -2 8 -15 -55.64 117.85
 2 -9 -22 -20.26 87.7
 -2 9 22 -42.52 73.83
 2 -9 -21 -6.39 77.23
 -2 9 21 -73.08 72.58
 2 -9 -21 -30.64 91.1
 -2 9 21 63.95 79.73
 2 -9 -20 -8.89 82.47
 -2 9 20 51.99 70.09
 2 -9 -20 121.75 87.95
 -2 9 20 6.98 68.27
 2 -9 -19 -20.85 73.08
 -2 9 19 54.98 66.36
 2 -9 -19 -64.45 71.5
 -2 9 19 -10.21 72.75
 2 -9 -18 -62.29 68.1
 -2 9 18 64.45 62.54
 2 -9 -18 -89.03 73.58
 -2 9 18 -17.36 70.34
 2 -9 -17 -17.69 76.82
 -2 9 17 86.79 66.27
 2 -9 -17 -38.12 69.01
 -2 9 17 36.71 64.94
 2 -9 -16 28.82 67.19
 -2 9 16 86.7 60.54
 2 -9 -16 104.06 69.68
 -2 9 16 93.1 66.44
 2 -9 -15 100.74 60.21
 -2 9 15 77.57 56.31
 2 -9 -15 335.6 94.09
 -2 9 15 -6.23 53.32
 2 -9 -14 119.51 64.28
 -2 9 14 27.24 51.74
 2 -9 -14 312.18 85.21
 -2 9 14 226.89 72.09
 2 -9 -13 130.39 53.15
 -2 9 13 123.24 59.55
 2 -9 -13 245.16 69.59
 -2 9 13 382.1 85.12
 2 -9 -12 14.04 43.52
 -2 9 12 -11.05 46.17
 2 -9 -12 -18.69 42.35
 -2 9 12 13.54 36.29
 2 -9 -11 128.56 49.33
 -2 9 11 106.38 55.97
 2 -9 -11 39.78 40.69
 2 -9 -10 -1 35.3
 -2 9 10 4.07 56.97
 2 -9 -9 215.59 46.92
 -2 9 9 92.02 90.77
 2 -9 -8 27.07 22.17
 -2 9 8 169.17 71.09
 2 -9 -7 305.2 52.4
 -2 9 7 357.69 109.04
 2 -9 -6 -23.25 32.14
 -2 9 6 78.73 159.7
 2 -9 -5 37.7 22.51
 -2 9 5 -48.42 174.65
 2 -9 -4 279.29 58.8
 -2 9 4 425.21 79.06
 2 -9 -3 748.18 131.3
 -2 9 3 649.35 115.52
 2 -9 -2 49.5 46.26
 -2 9 2 79.64 60.63
 2 -9 -1 -8.72 72.25
 -2 9 1 16.78 77.65
 2 -9 0 87.62 82.3
 -2 9 0 188.19 108.38
 2 -9 1 6.48 114.11
 -2 9 -1 51.99 131.63
 2 -9 2 81.3 24.91
 -2 9 -2 12.87 20.01
 2 -9 2 -36.71 86.95
 -2 9 -2 -3.32 118.92
 2 -9 3 252.55 46.09
 -2 9 -3 360.01 60.38
 2 -9 3 165.76 112.03
 -2 9 -3 68.1 103.48
 2 -9 4 12.54 22.17
 -2 9 -4 58.55 26.74
 2 -9 4 -51.82 107.3
 -2 9 -4 44.6 129.64
 2 -9 5 -1.83 22.01
 -2 9 -5 23.67 30.4
 2 -9 5 47.25 89.94
 -2 9 -5 96 116.02
 2 -9 6 55.81 28.98
 -2 9 -6 58.8 31.23
 2 -9 6 64.61 93.18
 -2 9 -6 -81.55 101.9
 2 -9 7 -6.73 30.73
 -2 9 -7 44.93 34.46
 2 -9 7 -163.11 107.96
 -2 9 -7 120.5 116.52
 2 -9 8 -21.01 43.77
 -2 9 -8 129.22 45.68
 2 -9 8 80.39 101.82
 -2 9 -8 107.88 132.79
 2 -9 9 36.46 42.35
 -2 9 -9 14.2 38.2
 2 -9 9 12.71 86.2
 -2 9 -9 58.13 95.51
 2 -9 10 -24.25 45.51
 -2 9 -10 26.58 36.21
 2 -9 10 13.45 91.52
 -2 9 -10 84.71 116.35
 2 -9 11 -51.74 50.74
 -2 9 -11 -20.26 55.06
 2 -9 11 -21.51 87.86
 -2 9 -11 123.91 101.24
 2 -9 12 -57.72 54.15
 -2 9 -12 95.17 65.28
 2 -9 12 59.3 97.17
 -2 9 -12 -93.51 114.86
 2 -9 13 -38.87 54.31
 -2 9 -13 -36.62 56.89
 2 -9 13 -87.7 89.19
 -2 9 -13 6.56 106.8
 2 -9 14 26.24 60.21
 -2 9 -14 -8.55 64.11
 2 -9 14 92.6 102.9
 -2 9 -14 22.26 116.35
 2 -10 -22 0.75 87.53
 -2 10 22 24.17 76.49
 2 -10 -21 50.24 80.72
 -2 10 21 -35.21 74.25
 2 -10 -21 36.29 81.06
 -2 10 21 -117.26 82.47
 2 -10 -20 -17.52 79.48
 -2 10 20 21.84 67.6
 2 -10 -20 31.64 82.3
 -2 10 20 -15.2 80.97
 2 -10 -19 92.43 79.31
 -2 10 19 42.94 62.29
 2 -10 -19 -103.06 74.41
 -2 10 19 44.68 73.41
 2 -10 -18 -93.01 67.1
 -2 10 18 -97.5 61.54
 2 -10 -18 -50.08 71.01
 -2 10 18 -26.08 62.54
 2 -10 -17 -52.32 69.84
 -2 10 17 44.18 63.86
 2 -10 -17 -125.24 72.33
 -2 10 17 -78.98 65.11
 2 -10 -16 4.98 65.19
 -2 10 16 45.59 55.31
 2 -10 -16 25.16 65.28
 -2 10 16 53.32 59.05
 2 -10 -15 209.95 77.32
 -2 10 15 250.89 70.67
 2 -10 -15 119.34 69.51
 -2 10 15 77.48 59.46
 2 -10 -14 21.51 55.14
 -2 10 14 14.45 58.47
 2 -10 -14 50.74 58.88
 -2 10 14 115.52 56.89
 2 -10 -13 273.06 71.59
 -2 10 13 328.87 86.95
 2 -10 -13 522.37 105.31
 -2 10 13 626.52 117.6
 2 -10 -12 50.83 43.6
 -2 10 12 24.08 57.97
 2 -10 -12 36.79 44.76
 2 -10 -11 129.64 44.51
 -2 10 11 85.21 75.32
 2 -10 -10 284.36 59.38
 -2 10 10 484.42 128.23
 2 -10 -9 57.22 25.74
 -2 10 9 36.46 74.16
 2 -10 -8 127.31 28.57
 -2 10 8 144.75 95.09
 2 -10 -7 184.37 44.85
 -2 10 7 344.9 144.34
 2 -10 -6 187.52 43.6
 -2 10 6 227.3 261.52
 2 -10 -4 18.93 35.13
 -2 10 4 3.49 37.12
 2 -10 -3 135.37 54.73
 -2 10 3 61.95 47.75
 2 -10 -2 50.24 56.47
 -2 10 2 83.88 73
 2 -10 -1 362.84 113.36
 -2 10 1 298.64 110.87
 2 -10 0 -20.35 80.64
 -2 10 0 109.62 108.96
 2 -10 1 109.21 106.38
 -2 10 -1 -138.77 130.39
 2 -10 2 433.01 71.75
 -2 10 -2 90.61 30.23
 2 -10 2 365.25 130.14
 -2 10 -2 76.65 132.13
 2 -10 3 -3.65 20.01
 -2 10 -3 36.04 24.83
 2 -10 3 218.67 138.44
 -2 10 -3 114.36 123.33
 2 -10 4 304.37 56.06
 -2 10 -4 276.14 54.73
 2 -10 4 128.81 116.02
 -2 10 -4 47.34 108.88
 2 -10 5 35.63 27.99
 -2 10 -5 43.93 29.15
 2 -10 5 -19.77 98.08
 -2 10 -5 74.16 107.8
 2 -10 6 37.79 30.73
 -2 10 -6 42.11 30.31
 2 -10 6 53.65 96.25
 -2 10 -6 44.35 111.87
 2 -10 7 104.06 43.43
 -2 10 -7 215.93 52.07
 2 -10 7 -47.17 97.17
 -2 10 -7 90.27 105.22
 2 -10 8 38.53 36.96
 -2 10 -8 146.58 46.42
 2 -10 8 -20.6 97.91
 -2 10 -8 0.08 110.62
 2 -10 9 45.26 48.83
 -2 10 -9 32.8 45.93
 2 -10 9 38.78 72.58
 -2 10 -9 44.6 117.68
 2 -10 10 3.32 47.42
 -2 10 -10 -8.14 46.42
 2 -10 10 1.99 89.11
 -2 10 -10 1.16 112.2
 2 -10 11 22.51 50.99
 -2 10 -11 18.27 51.82
 2 -10 11 72 93.43
 -2 10 -11 -78.56 104.06
 2 -10 12 27.16 55.73
 -2 10 -12 -34.8 52.24
 2 -10 12 70.01 100.41
 -2 10 -12 -32.47 114.27
 2 -10 13 -70.18 58.72
 -2 10 -13 56.89 62.7
 2 -10 13 -27.32 97.66
 -2 10 -13 49.5 121
 2 -10 14 -111.37 62.62
 -2 10 -14 14.04 60.87
 2 -10 14 195 102.9
 -2 10 -14 -13.29 124.41
 2 -11 -22 18.69 77.98
 -2 11 22 -106.97 75.16
 2 -11 -22 36.79 90.11
 -2 11 22 2.24 76.16
 2 -11 -21 44.18 82.55
 -2 11 21 -68.18 70.09
 2 -11 -21 53.32 87.86
 -2 11 21 -2.66 72.5
 2 -11 -20 21.68 70.59
 -2 11 20 -33.8 58.96
 2 -11 -20 9.72 76.74
 -2 11 20 88.78 83.55
 2 -11 -19 -12.37 58.22
 -2 11 19 57.3 62.95
 2 -11 -19 -18.93 70.84
 -2 11 19 -66.11 73.91
 2 -11 -18 -10.21 71.42
 -2 11 18 43.52 58.05
 2 -11 -18 81.64 77.65
 -2 11 18 59.05 72.75
 2 -11 -17 -65.77 66.77
 -2 11 17 30.73 58.96
 2 -11 -17 107.38 74.74
 -2 11 17 81.06 67.27
 2 -11 -16 9.47 62.29
 -2 11 16 27.66 61.62
 2 -11 -16 54.98 66.19
 -2 11 16 48.17 58.38
 2 -11 -15 102.65 61.62
 -2 11 15 28.57 57.22
 2 -11 -15 64.11 55.81
 -2 11 15 -11.96 51.07
 2 -11 -14 196.99 63.03
 -2 11 14 111.87 63.95
 2 -11 -14 119.59 64.78
 -2 11 14 66.94 49.16
 2 -11 -13 107.05 50.33
 -2 11 13 324.97 92.68
 2 -11 -12 431.52 79.39
 -2 11 12 488.24 120.84
 2 -11 -11 300.63 61.46
 -2 11 11 963.36 187.02
 2 -11 -10 106.8 36.71
 -2 11 10 147.33 106.22
 2 -11 -9 23.59 22.67
 -2 11 9 -6.31 123.82
 2 -11 -8 -4.48 25.16
 -2 11 8 46.01 138.44
 2 -11 -7 353.79 65.86
 -2 11 7 -886.12 321.23
 2 -11 -6 43.43 27.41
 -2 11 6 60.46 300.88
 2 -11 -5 580.42 104.23
 -2 11 5 604.18 106.22
 2 -11 -4 384.35 79.89
 -2 11 4 256.04 64.45
 2 -11 -3 136.95 57.3
 -2 11 3 132.96 63.2
 2 -11 -2 123.41 66.11
 -2 11 2 56.56 79.06
 2 -11 -1 63.28 84.79
 -2 11 1 80.14 83.55
 2 -11 0 138.19 93.1
 -2 11 0 193.75 117.93
 2 -11 1 -111.2 111.53
 -2 11 -1 -98.66 146.33
 -2 11 -2 109.62 33.22
 2 -11 2 104.31 111.95
 -2 11 -2 19.77 111.28
 2 -11 3 25.08 25.5
 -2 11 -3 30.23 29.98
 2 -11 3 121.58 122
 -2 11 -3 19.77 118.01
 2 -11 4 92.93 32.64
 -2 11 -4 77.48 31.64
 2 -11 4 81.89 109.46
 -2 11 -4 34.63 112.86
 2 -11 5 11.71 28.65
 -2 11 -5 8.06 25.99
 2 -11 5 169 118.43
 -2 11 -5 8.06 96.92
 2 -11 6 -37.95 32.97
 -2 11 -6 12.37 33.3
 2 -11 6 -75.24 99.24
 -2 11 -6 -14.12 95.09
 2 -11 7 44.18 40.11
 -2 11 -7 41.11 40.86
 2 -11 7 31.56 92.27
 -2 11 -7 -139.52 113.69
 2 -11 8 -15.95 39.03
 -2 11 -8 32.97 40.11
 2 -11 8 63.45 100.49
 -2 11 -8 93.93 120.34
 2 -11 9 -13.2 47.75
 -2 11 -9 80.06 48.08
 2 -11 9 65.61 92.85
 -2 11 -9 35.38 121.67
 2 -11 10 -10.55 50.41
 -2 11 -10 19.93 44.02
 2 -11 10 -48.25 98.08
 -2 11 -10 -189.85 125.57
 2 -11 11 15.78 51.82
 -2 11 -11 -35.79 49.66
 2 -11 11 81.89 91.52
 -2 11 -11 54.48 126.73
 2 -11 12 44.35 58.8
 -2 11 -12 95.34 57.05
 2 -11 12 58.05 95.75
 -2 11 -12 -21.59 116.68
 2 -11 13 64.36 65.28
 -2 11 -13 9.38 58.96
 2 -12 -22 -36.29 77.48
 -2 12 22 -10.38 74.33
 2 -12 -21 58.13 79.56
 -2 12 21 -83.13 68.6
 2 -12 -21 -164.6 82.38
 -2 12 21 -56.39 86.29
 2 -12 -20 92.35 81.3
 -2 12 20 42.52 72.67
 2 -12 -20 6.39 72
 -2 12 20 103.06 81.89
 2 -12 -19 -4.82 60.46
 -2 12 19 -51.32 57.47
 2 -12 -19 150.9 92.27
 -2 12 19 -18.69 67.19
 2 -12 -18 62.45 70.92
 -2 12 18 3.74 52.74
 2 -12 -18 -53.57 65.61
 -2 12 18 41.86 69.84
 2 -12 -17 -28.98 60.13
 -2 12 17 26.58 58.88
 2 -12 -17 -2.66 66.52
 -2 12 17 46.34 60.87
 2 -12 -16 2.33 55.48
 -2 12 16 56.22 62.12
 2 -12 -16 58.88 63.61
 -2 12 16 71.26 66.27
 2 -12 -15 100.9 54.89
 -2 12 15 -31.81 59.96
 2 -12 -15 -9.55 57.64
 2 -12 -14 102.4 53.4
 -2 12 14 -27.9 70.26
 2 -12 -13 78.98 41.77
 -2 12 13 93.35 89.36
 2 -12 -12 244.66 55.14
 -2 12 12 350.38 116.85
 2 -12 -11 221.9 46.59
 -2 12 11 132.05 95.67
 2 -12 -10 59.46 26.82
 -2 12 10 6.73 140.27
 2 -12 -9 -33.05 22.34
 -2 12 9 163.85 136.78
 2 -12 -8 497.87 83.05
 -2 12 8 -284.44 320.15
 2 -12 -7 112.61 29.9
 -2 12 7 -546.37 306.78
 2 -12 -5 -2.49 34.8
 -2 12 5 51.24 37.37
 2 -12 -4 151.23 60.13
 -2 12 4 159.12 54.81
 2 -12 -3 -77.23 64.45
 -2 12 3 177.06 81.72
 2 -12 -2 252.72 88.61
 -2 12 2 428.2 122.41
 2 -12 -1 -35.79 87.86
 -2 12 1 -83.05 88.94
 2 -12 0 105.14 94.34
 -2 12 0 235.94 106.88
 2 -12 1 -69.59 109.37
 -2 12 -1 162.36 126.98
 -2 12 -2 45.18 27.74
 2 -12 2 -55.31 109.21
 -2 12 -2 42.44 130.05
 2 -12 3 8.39 29.32
 -2 12 -3 21.43 28.98
 2 -12 3 181.05 117.51
 -2 12 -3 74.58 119.84
 2 -12 4 71.09 31.89
 -2 12 -4 49.99 32.47
 2 -12 4 139.11 128.56
 -2 12 -4 78.23 109.87
 2 -12 5 44.1 38.12
 -2 12 -5 14.78 32.64
 2 -12 5 -99.49 99.91
 -2 12 -5 -38.29 98.5
 2 -12 6 4.57 40.69
 -2 12 -6 28.57 32.97
 2 -12 6 23.75 91.69
 -2 12 -6 -116.18 103.98
 2 -12 7 15.61 38.2
 -2 12 -7 59.63 39.78
 2 -12 7 109.21 102.32
 -2 12 -7 68.35 117.68
 2 -12 8 -31.56 49.41
 -2 12 -8 39.78 46.01
 2 -12 8 63.37 100.24
 -2 12 -8 54.48 123.16
 2 -12 9 -11.96 49.58
 -2 12 -9 -26.08 43.02
 2 -12 9 -45.18 105.89
 -2 12 -9 14.04 120.75
 2 -12 10 3.9 51.07
 -2 12 -10 19.1 48.92
 2 -12 10 118.18 103.39
 -2 12 -10 135.62 138.77
 2 -12 11 -0.83 55.56
 -2 12 -11 -49.83 49.75
 2 -12 11 1.74 96.83
 -2 12 -11 49.16 122.16
 2 -12 12 -53.15 60.38
 -2 12 -12 6.56 52.9
 2 -13 -22 6.73 87.2
 -2 13 22 82.72 80.97
 2 -13 -21 23.25 82.47
 -2 13 21 108.13 74.16
 2 -13 -20 57.88 74.58
 -2 13 20 98.16 65.19
 2 -13 -20 120.92 82.72
 -2 13 20 42.19 67.85
 2 -13 -19 86.2 65.69
 -2 13 19 91.44 60.13
 2 -13 -19 37.45 74.74
 -2 13 19 36.79 70.92
 2 -13 -18 23.09 57.8
 -2 13 18 24.58 58.96
 2 -13 -18 -0.25 61.46
 -2 13 18 -4.24 61.95
 2 -13 -17 57.97 61.87
 -2 13 17 -29.65 64.53
 2 -13 -17 -11.13 67.52
 -2 13 17 14.45 58.05
 2 -13 -16 -72.83 58.22
 -2 13 16 44.26 65.03
 2 -13 -15 109.87 54.23
 2 -13 -14 -18.27 29.57
 -2 13 14 -53.73 85.12
 2 -13 -13 0.66 36.29
 -2 13 13 -57.05 76.74
 2 -13 -12 76.07 35.21
 -2 13 12 -23 98.08
 2 -13 -11 280.62 53.65
 -2 13 11 120.75 143.26
 2 -13 -10 319.15 56.22
 -2 13 10 54.06 200.64
 2 -13 -9 86.87 32.22
 -2 13 9 -67.02 328.12
 2 -13 -8 90.61 24.67
 -2 13 8 -231.46 272.31
 -2 13 7 -50.33 250.89
 2 -13 -5 160.45 59.38
 -2 13 5 145.75 53.15
 2 -13 -4 73.66 60.04
 -2 13 4 58.13 51.82
 2 -13 -3 731.07 147.91
 -2 13 3 418.98 119.26
 2 -13 -2 27.41 65.11
 -2 13 2 82.63 90.61
 2 -13 -1 -49.75 87.78
 -2 13 1 58.13 82.97
 2 -13 0 -23.83 92.6
 -2 13 0 128.06 100.99
 2 -13 1 48.42 115.77
 -2 13 -1 12.46 102.98
 2 -13 2 170.58 124.57
 -2 13 -2 136.7 126.73
 2 -13 3 3.16 29.98
 -2 13 -3 23.34 32.47
 2 -13 3 41.03 115.19
 -2 13 -3 -7.97 111.7
 2 -13 4 32.14 34.88
 -2 13 -4 5.15 32.47
 2 -13 4 -26.33 97.66
 -2 13 -4 -41.86 107.55
 2 -13 5 178.14 51.07
 -2 13 -5 171.74 52.07
 2 -13 5 -7.06 106.63
 -2 13 -5 137.28 121.25
 2 -13 6 38.95 45.76
 -2 13 -6 100.24 47.75
 2 -13 6 173.74 110.54
 -2 13 -6 139.44 121.5
 2 -13 7 38.45 45.34
 -2 13 -7 -17.69 45.59
 2 -13 7 63.12 101.24
 -2 13 -7 5.23 110.79
 2 -13 8 -10.46 48.92
 -2 13 -8 36.71 51.74
 2 -13 8 101.73 98.66
 -2 13 -8 10.38 106.55
 2 -13 9 9.72 49.5
 -2 13 -9 31.81 47.34
 2 -13 9 97.25 114.36
 -2 13 -9 63.86 123.91
 2 -13 10 -12.37 54.98
 -2 13 -10 -30.89 51.74
 2 -13 10 -13.29 108.21
 -2 13 -10 30.31 126.98
 2 -13 11 -28.65 61.12
 -2 13 -11 36.62 53.65
 -2 14 22 39.36 73.17
 2 -14 -22 -8.47 82.8
 -2 14 22 52.98 73.83
 2 -14 -21 -67.02 75.91
 -2 14 21 20.76 62.54
 2 -14 -21 -24.08 83.05
 -2 14 21 112.95 84.38
 2 -14 -20 58.47 68.1
 -2 14 20 16.86 57.64
 2 -14 -20 -10.21 70.09
 -2 14 20 -10.38 69.68
 2 -14 -19 -3.57 61.62
 -2 14 19 35.88 56.31
 2 -14 -19 16.03 67.35
 -2 14 19 -10.96 68.68
 2 -14 -18 5.07 59.55
 -2 14 18 103.64 69.76
 2 -14 -18 10.46 68.02
 2 -14 -17 -9.8 60.38
 -2 14 17 8.39 64.11
 2 -14 -16 64.53 52.4
 -2 14 16 39.36 66.44
 2 -14 -15 -18.27 43.02
 -2 14 15 -70.67 78.98
 2 -14 -14 60.13 44.51
 -2 14 14 26.08 83.05
 2 -14 -13 23 32.47
 -2 14 13 118.59 103.31
 2 -14 -12 34.55 30.48
 -2 14 12 77.57 123.33
 2 -14 -11 49.33 26.99
 -2 14 11 235.86 158.54
 2 -14 -10 1.16 35.46
 -2 14 10 -485 297.06
 2 -14 -9 39.86 20.43
 -2 14 9 -312.76 240.01
 2 -14 -8 -9.72 15.36
 -2 14 8 -308.11 224.23
 2 -14 -6 76.99 48.92
 -2 14 6 -21.18 41.94
 2 -14 -5 431.93 91.77
 -2 14 5 330.2 86.54
 2 -14 -4 81.14 67.52
 -2 14 4 -2.66 65.77
 2 -14 -3 205.88 79.81
 -2 14 3 333.52 112.53
 2 -14 -2 -16.36 67.35
 -2 14 2 175.56 95.26
 2 -14 -1 -9.63 85.71
 -2 14 1 -53.32 85.79
 2 -14 0 -60.38 84.79
 -2 14 0 83.05 91.85
 2 -14 1 119.92 107.96
 -2 14 -1 -20.93 100.74
 2 -14 2 5.4 114.27
 -2 14 -2 -79.39 100.74
 2 -14 3 90.61 41.11
 -2 14 -3 -14.37 34.55
 2 -14 3 16.11 100.24
 -2 14 -3 117.93 100.82
 2 -14 4 148.49 48.58
 -2 14 -4 35.63 41.27
 2 -14 4 42.35 88.7
 -2 14 -4 197.16 110.62
 2 -14 5 47.5 41.94
 -2 14 -5 30.89 42.35
 2 -14 5 -75.16 112.45
 -2 14 -5 -204.96 120.5
 2 -14 6 27.99 49.66
 -2 14 -6 12.62 42.6
 2 -14 6 65.19 93.6
 -2 14 -6 -10.63 107.13
 2 -14 7 49.75 46.26
 -2 14 -7 66.6 53.4
 2 -14 7 5.23 105.31
 -2 14 -7 -21.18 117.6
 2 -14 8 75.49 53.07
 -2 14 -8 -35.21 50.08
 2 -14 8 -26.58 101.24
 -2 14 -8 83.88 128.06
 2 -14 9 59.63 56.72
 -2 14 -9 9.63 50.74
 2 -14 9 -32.8 106.88
 -2 14 -9 -104.31 112.36
 2 -14 10 -53.57 55.06
 -2 14 -10 8.97 51.24
 2 -14 10 -91.35 112.7
 -2 14 -10 97.66 127.31
 2 -15 -22 -27.32 74.49
 -2 15 22 -10.96 71.5
 2 -15 -21 22.76 69.51
 -2 15 21 -26.41 72.58
 2 -15 -20 85.95 73.33
 -2 15 20 25.41 66.27
 2 -15 -20 -0.66 73.17
 -2 15 20 0.5 74.91
 2 -15 -19 -29.81 67.02
 -2 15 19 -26.99 67.27
 2 -15 -19 8.8 70.18
 2 -15 -18 -21.09 66.52
 -2 15 18 55.06 74.58
 2 -15 -17 1 59.21
 -2 15 17 35.05 75.99
 2 -15 -16 -5.9 54.23
 -2 15 16 -28.98 83.96
 2 -15 -15 13.04 41.86
 -2 15 15 -21.59 85.87
 2 -15 -14 53.23 36.54
 -2 15 14 97 88.53
 2 -15 -13 -15.36 34.22
 -2 15 13 212.27 128.31
 2 -15 -12 46.84 27.74
 -2 15 12 53.98 134.95
 2 -15 -11 34.71 30.98
 -2 15 11 4.32 177.22
 2 -15 -10 33.97 23.83
 -2 15 10 33.8 195.33
 2 -15 -9 123.91 28.57
 -2 15 9 195.25 204.38
 2 -15 -7 65.03 53.65
 2 -15 -6 87.78 50.33
 -2 15 6 114.19 61.37
 2 -15 -5 461.66 106.97
 -2 15 5 468.47 104.31
 2 -15 -4 -32.06 59.55
 -2 15 4 50.33 67.85
 2 -15 -3 -56.8 64.36
 -2 15 3 62.7 84.63
 2 -15 -2 154.3 78.73
 -2 15 2 92.85 81.39
 2 -15 -1 -145.92 88.61
 -2 15 1 31.56 91.27
 2 -15 0 3.24 88.7
 -2 15 0 48.83 85.04
 2 -15 1 90.69 91.1
 -2 15 -1 103.31 102.32
 2 -15 2 39.78 98.16
 -2 15 -2 133.87 104.56
 -2 15 -3 33.22 41.94
 2 -15 3 11.38 107.38
 -2 15 -3 -32.8 112.78
 2 -15 4 25.08 42.02
 -2 15 -4 68.35 44.85
 2 -15 4 -3.4 95.59
 -2 15 -4 32.47 105.47
 2 -15 5 -70.09 45.68
 -2 15 -5 28.49 41.69
 2 -15 5 24.75 107.22
 -2 15 -5 24.17 108.29
 2 -15 6 17.61 49.41
 -2 15 -6 83.3 51.16
 2 -15 6 -4.07 97.33
 -2 15 -6 -87.28 113.28
 2 -15 7 -51.24 48.17
 -2 15 -7 26.33 51.32
 2 -15 7 18.35 100.9
 -2 15 -7 20.6 109.46
 2 -15 8 4.15 46.92
 -2 15 -8 -36.46 55.97
 2 -15 8 65.44 104.06
 -2 15 -8 9.3 115.35
 2 -16 -21 21.09 73.66
 -2 16 21 -57.8 66.77
 2 -16 -21 26.16 80.31
 2 -16 -20 -36.62 67.68
 -2 16 20 16.36 68.76
 2 -16 -19 161.03 75.66
 -2 16 19 -59.63 74
 2 -16 -18 -36.96 64.78
 -2 16 18 45.18 76.4
 2 -16 -17 36.21 65.69
 -2 16 17 -0.91 81.97
 2 -16 -16 20.6 46.59
 -2 16 16 55.23 71.17
 2 -16 -15 -9.8 43.1
 -2 16 15 -68.1 78.23
 2 -16 -14 42.94 42.27
 -2 16 14 -167.09 116.18
 2 -16 -13 -15.53 37.21
 -2 16 13 3.65 132.21
 2 -16 -12 92.18 39.7
 -2 16 12 70.51 135.78
 2 -16 -11 52.4 32.64
 -2 16 11 179.55 160.78
 2 -16 -10 0.66 25.08
 -2 16 10 -3.16 169
 -2 16 9 62.2 168.34
 2 -16 -7 287.84 73.91
 -2 16 7 173.74 64.86
 2 -16 -6 135.04 60.71
 -2 16 6 309.52 84.38
 2 -16 -5 18.27 64.53
 -2 16 5 49.99 67.02
 2 -16 -4 -27.99 61.46
 -2 16 4 39.7 69.18
 2 -16 -3 108.13 73.66
 -2 16 3 80.81 88.36
 2 -16 -2 21.68 62.37
 -2 16 2 -131.13 85.37
 2 -16 -1 130.55 84.38
 -2 16 1 -43.85 84.29
 2 -16 0 -28.07 79.81
 -2 16 0 35.38 85.04
 2 -16 1 75.82 82.88
 -2 16 -1 102.07 94.01
 2 -16 2 60.38 86.7
 -2 16 -2 13.79 108.54
 -2 16 -3 18.27 38.62
 2 -16 3 -7.39 85.04
 -2 16 -3 10.05 116.93
 2 -16 4 21.34 48.83
 -2 16 -4 0.83 42.77
 2 -16 4 46.92 105.64
 -2 16 -4 -173.24 113.11
 2 -16 5 -45.26 47.01
 -2 16 -5 -29.32 43.27
 2 -16 5 97.17 102.4
 -2 16 -5 28.49 113.44
 2 -16 6 51.82 50.74
 -2 16 -6 -5.98 43.43
 2 -16 6 -19.27 133.79
 -2 16 -6 -22.09 116.52
 2 -16 7 92.35 61.62
 -2 16 -7 11.79 51.41
 2 -16 7 3.16 103.56
 -2 16 -7 55.39 128.81
 2 -17 -21 26.58 76.65
 -2 17 21 -12.62 70.18
 2 -17 -20 -23.09 63.7
 -2 17 20 -43.02 79.64
 2 -17 -19 76.16 72.17
 -2 17 19 -8.14 67.77
 2 -17 -18 -27.49 64.2
 -2 17 18 30.06 66.52
 2 -17 -17 25.41 64.86
 -2 17 17 37.54 77.4
 2 -17 -16 -7.31 67.44
 -2 17 16 -36.29 72.33
 2 -17 -15 124.9 58.88
 -2 17 15 77.07 108.79
 2 -17 -14 61.12 41.94
 -2 17 14 -35.46 107.13
 2 -17 -13 -42.27 44.85
 -2 17 13 -48 107.63
 2 -17 -12 18.19 34.13
 -2 17 12 107.46 162.36
 2 -17 -11 12.87 32.39
 -2 17 11 110.04 137.44
 2 -17 -10 -27.9 29.23
 -2 17 10 -143.18 153.64
 2 -17 -8 42.52 51.49
 2 -17 -7 -40.2 58.22
 -2 17 7 14.78 46.84
 2 -17 -6 102.4 65.36
 -2 17 6 143.67 68.85
 2 -17 -5 164.85 71.5
 -2 17 5 102.81 69.35
 2 -17 -4 47.17 60.79
 -2 17 4 8.64 71.59
 2 -17 -3 -93.43 61.95
 -2 17 3 100.65 86.54
 2 -17 -2 83.21 83.21
 -2 17 2 181.54 97.66
 2 -17 -1 99.99 78.4
 -2 17 1 -56.89 79.98
 2 -17 0 -51.74 84.13
 -2 17 0 -17.11 84.71
 2 -17 1 35.3 86.29
 -2 17 -1 53.4 93.26
 2 -17 2 72.25 99.33
 -2 17 -2 -200.48 102.32
 -2 17 -3 32.14 42.52
 2 -17 3 -184.45 99.74
 -2 17 -3 -2.08 106.14
 2 -17 4 39.45 48.33
 -2 17 -4 52.74 52.49
 2 -17 4 140.27 116.68
 -2 17 -4 -117.51 125.65
 2 -17 5 28.49 49.66
 -2 17 -5 -63.03 45.59
 2 -17 5 10.46 107.88
 -2 17 -5 -3.16 137.78
 2 -17 6 -70.18 50.49
 -2 17 -6 6.56 55.81
 2 -17 6 -54.31 101.65
 -2 17 -6 127.15 122.58
 2 -18 -20 -43.1 72.67
 -2 18 20 -36.62 71.34
 2 -18 -19 -42.6 62.7
 -2 18 19 29.4 78.4
 2 -18 -18 -70.26 68.1
 -2 18 18 43.02 76.49
 2 -18 -17 115.94 75.91
 -2 18 17 0.5 80.89
 2 -18 -16 29.32 62.7
 -2 18 16 94.43 97.42
 2 -18 -15 -32.72 54.81
 -2 18 15 88.2 109.37
 2 -18 -14 84.46 56.64
 -2 18 14 -107.63 98.74
 2 -18 -13 4.65 44.6
 -2 18 13 -6.31 140.27
 2 -18 -12 -24.67 39.36
 -2 18 12 -20.18 123.58
 2 -18 -11 24.58 34.63
 -2 18 11 100.57 139.44
 -2 18 10 -17.61 115.69
 2 -18 -8 17.52 51.99
 -2 18 8 104.72 61.04
 2 -18 -7 -4.15 64.36
 -2 18 7 -50.66 56.47
 2 -18 -6 9.63 59.46
 -2 18 6 -23.5 71.34
 2 -18 -5 -43.1 66.19
 -2 18 5 160.95 76.99
 2 -18 -4 52.49 71.5
 -2 18 4 -19.6 78.56
 2 -18 -3 13.87 68.02
 -2 18 3 53.32 87.28
 2 -18 -2 119.59 79.89
 -2 18 2 62.12 89.69
 2 -18 -1 -86.95 72.17
 -2 18 1 -10.05 84.71
 2 -18 0 -20.1 77.32
 -2 18 0 -62.12 91.93
 2 -18 1 4.32 76.9
 -2 18 -1 -12.79 89.11
 2 -18 2 -130.3 90.61
 -2 18 -2 -11.63 112.7
 -2 18 -3 -6.89 42.69
 2 -18 3 -15.2 111.95
 -2 18 -3 46.51 121.5
 2 -18 4 -6.48 47.84
 -2 18 -4 39.28 49.08
 2 -19 -19 36.38 68.76
 -2 19 19 -8.89 70.01
 2 -19 -18 -43.77 54.81
 -2 19 18 -69.68 83.3
 2 -19 -17 -6.89 69.68
 -2 19 17 20.68 98.16
 2 -19 -16 -109.37 69.26
 -2 19 16 -18.77 93.26
 2 -19 -15 -76.32 54.65
 -2 19 15 79.39 105.72
 2 -19 -14 76.65 56.39
 -2 19 14 31.14 116.1
 2 -19 -13 -5.81 40.61
 -2 19 13 64.86 109.96
 2 -19 -12 7.23 44.43
 -2 19 12 45.59 124.99
 -2 19 11 -18.69 129.89
 2 -19 -9 42.11 55.81
 2 -19 -8 3.82 67.1
 -2 19 8 61.7 64.03
 2 -19 -7 -84.13 69.01
 -2 19 7 -57.05 62.87
 2 -19 -6 60.13 65.86
 2 -19 -5 70.92 67.93
 -2 19 5 93.18 74.99
 2 -19 -4 -44.85 69.01
 -2 19 4 -14.2 79.23
 2 -19 -3 31.48 72.83
 -2 19 3 18.02 87.53
 2 -19 -2 -7.06 79.14
 -2 19 2 9.47 95.92
 2 -19 -1 -13.29 76.49
 -2 19 1 93.51 100.74
 2 -19 0 -0.5 78.56
 -2 19 0 79.31 104.81
 2 -19 1 51.82 89.94
 -2 19 -1 -161.28 111.7
 2 -19 2 2.82 95.67
 -2 19 -2 92.1 99.82
 2 -20 -18 82.8 74.91
 -2 20 18 -18.6 102.9
 2 -20 -17 31.56 72
 -2 20 17 49.41 107.05
 2 -20 -16 -5.4 65.86
 -2 20 16 85.87 111.45
 2 -20 -15 15.78 69.76
 -2 20 15 -133.13 112.61
 2 -20 -14 -22.09 52.57
 -2 20 14 70.09 111.45
 2 -20 -13 63.45 51.24
 -2 20 13 53.07 103.15
 2 -20 -12 6.31 45.51
 -2 20 12 43.85 123.74
 2 -20 -9 -32.22 67.1
 2 -20 -8 117.18 78.73
 -2 20 8 27.74 62.37
 2 -20 -7 105.55 71.5
 -2 20 7 8.8 61.87
 2 -20 -6 25.99 74.08
 -2 20 6 43.02 79.23
 2 -20 -5 22.59 65.28
 -2 20 5 -56.14 77.4
 2 -20 -4 -41.27 68.76
 -2 20 4 45.51 89.61
 2 -20 -3 -26.91 70.51
 -2 20 3 117.51 101.15
 2 -20 -2 -68.85 77.32
 -2 20 2 -120.84 98.99
 2 -20 -1 127.81 97.33
 -2 20 1 -12.62 101.15
 2 -21 -17 -73.25 62.78
 -2 21 17 -44.43 108.05
 2 -21 -16 19.18 62.7
 -2 21 16 23.25 105.8
 2 -21 -15 36.79 58.3
 -2 21 15 22.76 115.52
 2 -21 -14 -6.15 51.16
 -2 21 14 -24.08 103.89
 2 -21 -13 -40.03 51.57
 -2 21 13 42.44 111.04
 -2 21 12 43.1 107.46
 2 -21 -10 4.48 56.31
 2 -21 -9 -71.42 62.78
 -2 21 9 -23.5 62.45
 2 -21 -8 -33.47 66.94
 -2 21 8 -81.89 70.34
 2 -21 -6 -4.82 69.35
 -2 21 6 58.47 83.46
 2 -21 -5 -37.87 69.84
 -2 21 5 -12.54 83.38
 2 -21 -4 -12.62 76.07
 -2 21 4 -78.48 93.51
 2 -21 -3 58.38 77.98
 -2 21 3 48.83 99.66
 2 -21 -2 96 89.53
 -2 21 2 2.74 102.4
 2 -22 -14 -8.22 56.22
 -2 22 14 -105.31 102.56
 -2 22 13 64.86 112.2
 2 -22 -10 63.53 74.83
 2 -22 -6 9.14 72.5
 -2 22 6 101.57 86.37
 2 -22 -5 133.79 80.39
 -2 22 5 33.88 84.88
 3 23 9 25.83 87.62
 -3 -23 -9 24.91 79.39
 -3 -23 -10 38.37 80.06
 3 22 4 6.48 88.03
 -3 -22 -4 5.81 86.7
 3 22 5 8.47 87.12
 -3 -22 -5 11.71 83.88
 3 22 7 42.69 88.94
 -3 -22 -7 11.29 78.48
 3 22 9 -7.06 86.95
 -3 -22 -9 54.31 85.04
 3 22 16 -48.83 79.48
 3 21 1 131.13 117.01
 -3 -21 -1 186.94 102.23
 3 21 3 -9.47 100.74
 -3 -21 -3 65.19 91.35
 3 21 4 -12.71 99.74
 -3 -21 -4 124.66 95.01
 3 21 5 -14.87 95.84
 -3 -21 -5 16.11 80.89
 3 21 6 12.29 85.37
 -3 -21 -6 -28.9 84.63
 3 21 7 15.61 82.72
 -3 -21 -7 -113.11 87.12
 3 21 8 -21.43 88.36
 -3 -21 -8 57.55 82.38
 -3 -21 -9 -95.59 79.23
 3 21 15 -12.96 76.9
 3 21 16 20.68 86.45
 -3 -21 -16 -20.76 64.03
 3 21 17 -2.66 86.54
 -3 -21 -17 41.11 65.28
 3 20 -1 183.87 128.89
 -3 -20 1 124.74 107.88
 3 20 1 -132.79 110.54
 -3 -20 -1 9.3 80.06
 3 20 2 24 111.2
 -3 -20 -2 -11.54 73.58
 3 20 3 -102.48 99.08
 -3 -20 -3 0.91 67.6
 3 20 4 16.11 91.19
 -3 -20 -4 -94.18 85.37
 3 20 5 65.03 99.57
 -3 -20 -5 -44.1 81.89
 3 20 7 2.74 81.97
 -3 -20 -7 36.38 82.88
 3 20 8 27.57 83.05
 -3 -20 -8 57.39 83.88
 3 20 14 -29.15 70.76
 3 20 15 16.61 87.12
 -3 -20 -15 0.91 55.73
 3 20 16 -42.11 76.07
 -3 -20 -16 20.51 68.51
 3 20 17 -74.25 72
 -3 -20 -17 -15.2 67.68
 3 20 18 199.65 102.65
 -3 -20 -18 6.15 74.08
 3 20 19 92.02 95.17
 -3 -20 -19 -82.3 64.28
 3 19 -3 35.79 77.82
 -3 -19 3 -29.4 105.22
 3 19 -2 124.66 126.23
 -3 -19 2 -28.73 75.08
 3 19 0 -99.33 111.95
 -3 -19 0 90.77 94.76
 3 19 1 63.78 116.77
 -3 -19 -1 26.16 73.83
 3 19 2 -104.06 107.46
 -3 -19 -2 -25.74 79.23
 3 19 3 83.21 99.82
 -3 -19 -3 13.37 85.21
 3 19 4 55.48 93.26
 -3 -19 -4 -16.78 75.99
 3 19 5 38.62 90.94
 -3 -19 -5 76.49 83.13
 3 19 6 16.78 76.4
 -3 -19 -6 -25.41 81.55
 3 19 7 -14.2 81.14
 -3 -19 -7 24 77.15
 -3 -19 -8 101.65 78.15
 3 19 14 -31.06 81.55
 3 19 15 20.26 72.58
 -3 -19 -15 12.79 51.66
 3 19 16 -59.13 77.23
 -3 -19 -16 25.41 65.77
 3 19 17 103.23 101.32
 -3 -19 -17 -63.2 68.85
 3 19 18 -9.55 94.67
 -3 -19 -18 49.16 83.46
 3 19 19 112.7 93.51
 -3 -19 -19 64.61 72.75
 3 19 20 -28.65 97.17
 -3 -19 -20 2.24 62.87
 3 18 -4 41.27 65.53
 3 18 -3 49 117.43
 -3 -18 3 -82.05 98.25
 3 18 -2 40.03 117.43
 -3 -18 2 21.01 89.53
 3 18 -1 -20.85 115.19
 -3 -18 1 36.38 95.17
 3 18 0 36.62 92.35
 -3 -18 0 -0.91 77.65
 3 18 1 34.8 94.67
 -3 -18 -1 20.26 71.17
 3 18 2 -12.62 113.36
 -3 -18 -2 27.74 79.23
 3 18 3 135.12 93.35
 -3 -18 -3 -113.44 79.14
 3 18 4 24.91 90.36
 -3 -18 -4 32.72 83.13
 3 18 5 22.01 100.65
 -3 -18 -5 95.17 84.13
 3 18 6 -12.87 78.98
 -3 -18 -6 108.05 86.7
 3 18 7 41.19 74.49
 -3 -18 -7 8.8 73.83
 3 18 13 57.14 82.88
 3 18 14 25.25 77.9
 -3 -18 -14 -86.29 57.55
 3 18 15 -52.07 68.85
 -3 -18 -15 39.45 55.64
 3 18 16 55.23 81.3
 -3 -18 -16 -22.92 65.36
 3 18 17 -146.08 98.16
 -3 -18 -17 -1.99 80.56
 3 18 18 11.46 91.44
 -3 -18 -18 61.29 79.89
 3 18 19 22.76 69.68
 -3 -18 -19 16.61 72.42
 3 18 20 64.45 100.07
 -3 -18 -20 -55.89 60.38
 3 17 -6 -32.14 64.28
 -3 -17 6 -29.81 51.91
 3 17 -5 41.77 64.03
 -3 -17 5 4.65 48.83
 3 17 -5 45.76 117.85
 -3 -17 5 -4.4 77.4
 3 17 -4 89.03 64.86
 3 17 -4 13.12 115.85
 -3 -17 4 -9.63 112.7
 3 17 -3 80.14 114.19
 -3 -17 3 65.03 93.1
 3 17 -2 11.29 111.37
 -3 -17 2 -50.08 86.04
 3 17 -1 -12.62 111.04
 -3 -17 1 -20.85 93.18
 3 17 0 -58.22 109.37
 -3 -17 0 43.93 87.78
 3 17 1 -169.34 113.86
 -3 -17 -1 -31.39 73.33
 3 17 2 138.86 101.98
 -3 -17 -2 -77.32 84.04
 3 17 3 48.42 89.86
 -3 -17 -3 -15.45 83.88
 3 17 4 -13.45 81.47
 -3 -17 -4 228.3 102.4
 3 17 5 -34.46 77.82
 -3 -17 -5 32.39 91.52
 3 17 6 3.99 62.78
 -3 -17 -6 70.59 78.65
 3 17 7 46.42 49.75
 -3 -17 -7 -9.88 68.76
 3 17 13 -44.85 87.45
 -3 -17 -13 -6.31 47.92
 3 17 14 -81.8 83.05
 -3 -17 -14 -9.97 53.57
 3 17 15 35.21 71.84
 -3 -17 -15 6.31 56.39
 3 17 16 103.23 103.73
 -3 -17 -16 -9.97 52.15
 3 17 17 -57.22 88.78
 -3 -17 -17 -22.34 67.6
 3 17 18 -9.14 96.75
 -3 -17 -18 0.66 74.74
 3 17 19 -13.79 71.42
 -3 -17 -19 76.9 61.87
 3 17 20 26.33 82.88
 -3 -17 -20 -126.9 75.74
 3 17 21 -4.4 73
 -3 -17 -21 1.16 72.09
 3 16 -7 41.86 59.55
 -3 -16 7 -19.02 50.49
 3 16 -7 23.83 130.97
 -3 -16 7 64.03 129.8
 3 16 -6 -22.84 57.55
 -3 -16 6 -33.55 49.66
 3 16 -6 -142.1 118.76
 -3 -16 6 61.62 116.35
 3 16 -5 61.37 61.37
 -3 -16 5 3.74 50.24
 3 16 -5 69.01 121.83
 -3 -16 5 7.81 106.47
 3 16 -4 6.89 58.47
 3 16 -4 -35.38 80.31
 -3 -16 4 52.65 75.57
 3 16 -3 -187.85 106.47
 -3 -16 3 -15.95 87.12
 3 16 -2 28.49 108.38
 -3 -16 2 34.05 88.78
 3 16 -1 180.3 120.09
 -3 -16 1 70.51 69.76
 3 16 0 50.74 92.35
 -3 -16 0 -94.92 79.64
 3 16 1 -42.02 110.37
 -3 -16 -1 10.71 72.09
 3 16 2 36.54 90.77
 -3 -16 -2 73 79.14
 3 16 3 33.72 80.22
 -3 -16 -3 -49 81.8
 3 16 4 58.47 84.63
 -3 -16 -4 -45.93 80.39
 3 16 5 120.5 72.33
 -3 -16 -5 54.06 78.4
 3 16 6 -17.77 60.21
 -3 -16 -6 -70.84 66.52
 3 16 12 -183.45 113.11
 3 16 13 -70.51 103.73
 -3 -16 -13 33.22 43.68
 3 16 14 13.79 94.43
 -3 -16 -14 -5.56 42.44
 3 16 15 -13.12 105.06
 -3 -16 -15 -40.36 50.99
 3 16 16 77.4 82.72
 -3 -16 -16 62.78 71.92
 3 16 17 41.11 71.26
 -3 -16 -17 -5.65 67.6
 3 16 18 51.32 93.18
 -3 -16 -18 -36.96 49.83
 3 16 19 -11.96 80.81
 -3 -16 -19 -56.8 80.31
 3 16 20 63.03 84.04
 -3 -16 -20 -40.94 74.83
 3 16 21 -35.13 75.49
 -3 -16 -21 34.13 52.07
 3 16 22 83.71 85.79
 -3 -16 -22 24.42 81.06
 3 15 -8 74.08 65.44
 -3 -15 8 15.86 53.57
 3 15 -8 23.75 104.89
 -3 -15 8 53.15 130.05
 3 15 -7 41.27 51.49
 -3 -15 7 -20.85 51.91
 3 15 -7 -54.65 146.75
 -3 -15 7 -50.16 126.98
 3 15 -6 53.23 58.22
 -3 -15 6 -2.66 49.25
 3 15 -6 -122.16 129.22
 -3 -15 6 -68.93 119.84
 3 15 -5 -3.82 56.56
 -3 -15 5 32.55 48.08
 3 15 -5 38.95 115.1
 -3 -15 5 19.85 99.33
 3 15 -4 85.54 57.97
 -3 -15 4 80.64 48.67
 3 15 -4 8.64 106.3
 -3 -15 4 43.85 106.55
 3 15 -3 -15.03 110.29
 -3 -15 3 -72.67 92.93
 3 15 -2 28.07 102.73
 -3 -15 2 38.29 93.84
 3 15 -1 50.41 97.5
 -3 -15 1 -115.35 97.66
 3 15 0 111.37 117.18
 -3 -15 0 19.52 61.79
 3 15 1 6.06 110.37
 -3 -15 -1 106.8 81.64
 3 15 2 49.83 84.38
 -3 -15 -2 23.34 74.08
 3 15 3 88.78 89.61
 -3 -15 -3 -58.47 78.48
 3 15 4 107.13 66.69
 -3 -15 -4 78.56 67.68
 3 15 5 35.63 59.05
 -3 -15 -5 20.85 59.71
 3 15 6 16.78 56.64
 -3 -15 -6 -60.21 63.53
 3 15 11 22.01 89.53
 3 15 12 14.12 101.73
 -3 -15 -12 1.49 30.81
 3 15 13 -98.91 93.84
 -3 -15 -13 26.58 49.66
 3 15 14 66.77 82.3
 -3 -15 -14 -65.44 46.09
 3 15 15 9.3 67.27
 -3 -15 -15 -22.09 66.69
 3 15 16 -96.5 95.59
 -3 -15 -16 -31.06 44.93
 3 15 17 90.77 96.67
 -3 -15 -17 111.45 66.77
 3 15 18 86.62 75.41
 -3 -15 -18 28.24 74.83
 3 15 19 -89.86 82.55
 -3 -15 -19 -47.09 66.11
 3 15 20 30.64 85.37
 -3 -15 -20 -32.55 75.32
 3 15 21 104.23 89.53
 -3 -15 -21 -7.47 66.77
 3 15 22 -56.31 86.29
 -3 -15 -22 -50.99 74.99
 3 14 -10 79.23 72.09
 -3 -14 10 33.72 61.7
 3 14 -9 -29.23 71.5
 -3 -14 9 -28.32 52.57
 3 14 -9 -106.8 149.4
 -3 -14 9 -105.47 107.3
 3 14 -8 -4.82 59.21
 -3 -14 8 26.91 54.89
 3 14 -7 15.53 58.96
 -3 -14 7 20.93 52.98
 3 14 -7 13.45 136.7
 -3 -14 7 143.59 126.32
 3 14 -6 -49.75 55.14
 -3 -14 6 -1.25 47.5
 3 14 -6 -131.63 137.61
 -3 -14 6 49.75 121.08
 3 14 -5 20.18 50.33
 -3 -14 5 5.32 44.02
 3 14 -5 -0.08 106.63
 -3 -14 5 13.79 103.39
 3 14 -4 59.13 50.16
 -3 -14 4 25.91 41.69
 3 14 -4 70.34 113.78
 -3 -14 4 30.4 70.01
 3 14 -3 34.3 89.28
 -3 -14 3 65.94 101.9
 3 14 -2 10.71 121.17
 -3 -14 2 3.07 98.41
 3 14 -1 95.92 102.23
 -3 -14 1 60.21 85.62
 3 14 0 256.7 110.29
 -3 -14 0 210.53 87.95
 3 14 1 -76.82 109.87
 -3 -14 -1 138.19 91.44
 3 14 2 -50.74 80.72
 -3 -14 -2 69.01 81.3
 3 14 3 126.15 79.73
 -3 -14 -3 1.25 72.42
 3 14 4 -13.87 48.42
 -3 -14 -4 -22.84 48.17
 3 14 5 157.96 58.88
 -3 -14 -5 239.93 72.92
 -3 -14 -6 141.68 48.5
 3 14 11 58.38 116.68
 -3 -14 -11 121.75 47.25
 3 14 12 -69.18 102.73
 -3 -14 -12 33.88 35.46
 3 14 13 91.69 106.14
 -3 -14 -13 -15.28 46.42
 3 14 14 22.01 88.86
 -3 -14 -14 22.42 53.82
 3 14 15 -74.49 87.2
 -3 -14 -15 63.86 60.96
 3 14 16 -30.23 86.54
 -3 -14 -16 -14.28 56.47
 3 14 17 11.71 69.26
 -3 -14 -17 33.72 70.76
 3 14 18 51.57 74.58
 -3 -14 -18 114.69 65.61
 3 14 19 26.66 63.2
 -3 -14 -19 -5.65 72.17
 3 14 20 -19.02 72.33
 -3 -14 -20 -6.64 52.49
 3 14 21 49.83 86.95
 -3 -14 -21 -87.45 77.65
 3 14 22 -9.47 78.9
 -3 -14 -22 41.77 78.98
 -3 -14 -22 76.57 88.2
 3 13 -11 -3.99 64.36
 -3 -13 11 -81.06 62.04
 3 13 -11 -78.65 138.61
 -3 -13 11 171.49 133.21
 3 13 -10 -10.21 64.86
 -3 -13 10 18.6 54.65
 3 13 -10 44.02 148.57
 -3 -13 10 79.39 127.65
 3 13 -9 125.24 68.6
 -3 -13 9 -16.78 52.49
 3 13 -9 -13.87 133.96
 -3 -13 9 85.54 109.37
 3 13 -8 49.66 58.38
 -3 -13 8 13.79 51.91
 3 13 -8 -52.49 145.92
 -3 -13 8 -43.43 113.86
 3 13 -7 13.95 53.98
 -3 -13 7 -46.84 50.08
 3 13 -7 32.97 106.72
 -3 -13 7 -6.15 104.06
 3 13 -6 20.43 51.99
 -3 -13 6 3.07 48.25
 3 13 -6 108.63 129.8
 -3 -13 6 -5.81 115.6
 3 13 -5 -0.58 49.16
 -3 -13 5 -6.06 41.19
 3 13 -5 53.82 108.63
 -3 -13 5 1.33 100.49
 3 13 -4 57.72 48.92
 -3 -13 4 -28.24 33.88
 3 13 -4 35.13 104.81
 -3 -13 4 -177.39 97.25
 3 13 -3 51.99 37.45
 3 13 -3 -78.23 129.31
 -3 -13 3 -53.32 93.35
 3 13 -2 97.75 141.1
 -3 -13 2 -2.49 117.93
 3 13 -1 7.06 116.02
 -3 -13 1 59.3 94.84
 3 13 0 87.95 111.12
 -3 -13 0 30.64 82.05
 3 13 1 84.63 96.34
 -3 -13 -1 56.64 76.24
 3 13 2 71.84 78.15
 -3 -13 -2 103.89 74
 3 13 3 69.84 68.85
 -3 -13 -3 6.73 66.77
 3 13 4 122.91 64.61
 -3 -13 -4 43.85 53.73
 3 13 5 46.17 50.66
 -3 -13 -5 -71.34 51.49
 3 13 10 83.05 144.01
 3 13 11 39.78 129.31
 -3 -13 -11 -25.58 34.05
 3 13 12 -1.74 127.89
 -3 -13 -12 112.2 57.72
 3 13 13 43.77 124.24
 -3 -13 -13 59.63 56.14
 3 13 14 5.65 66.69
 -3 -13 -14 -16.44 34.8
 3 13 15 133.38 83.05
 -3 -13 -15 52.82 58.22
 3 13 16 16.03 65.86
 -3 -13 -16 -25.91 58.72
 3 13 17 8.06 53.73
 -3 -13 -17 32.47 64.78
 3 13 18 -20.68 77.9
 -3 -13 -18 -11.71 50.08
 3 13 19 101.32 88.7
 -3 -13 -19 109.87 71.17
 3 13 20 38.12 79.39
 -3 -13 -20 3.57 73.75
 3 13 21 101.32 80.81
 -3 -13 -21 -14.12 73.41
 -3 -13 -21 -47.84 85.04
 3 13 22 89.11 72.67
 -3 -13 -22 39.2 77.07
 3 13 22 15.11 76.74
 -3 -13 -22 -8.39 89.53
 3 12 -12 -26.41 70.42
 -3 -12 12 5.98 57.88
 3 12 -11 -66.6 56.8
 -3 -12 11 14.2 56.14
 3 12 -10 156.79 68.35
 -3 -12 10 49.66 54.56
 3 12 -10 -58.55 101.32
 -3 -12 10 -53.32 86.7
 3 12 -9 -48.75 56.14
 -3 -12 9 65.77 53.32
 3 12 -9 73.25 129.22
 -3 -12 9 100.9 119.42
 3 12 -8 1 55.14
 -3 -12 8 -0.58 42.69
 3 12 -8 67.6 142.93
 -3 -12 8 -1.83 77.32
 3 12 -7 -17.36 49.58
 -3 -12 7 14.87 49.08
 3 12 -7 107.63 140.85
 -3 -12 7 -24.83 83.88
 3 12 -6 16.11 52.65
 -3 -12 6 83.13 49.83
 3 12 -6 -50.08 127.65
 -3 -12 6 43.35 119.59
 3 12 -5 45.26 48
 -3 -12 5 6.39 38.04
 3 12 -5 49.33 118.68
 -3 -12 5 -10.05 116.02
 3 12 -4 46.01 42.19
 -3 -12 4 40.78 38.2
 3 12 -4 107.05 116.1
 -3 -12 4 -43.93 98.99
 3 12 -3 22.17 33.72
 3 12 -3 -1.58 126.73
 -3 -12 3 40.28 98.41
 3 12 -2 102.9 143.01
 -3 -12 2 197.49 124.99
 3 12 -1 241.17 132.54
 -3 -12 1 77.4 92.18
 3 12 0 60.13 123.49
 -3 -12 0 -26.16 72.67
 3 12 1 61.29 130.14
 -3 -12 -1 144.84 89.03
 3 12 2 80.39 63.61
 -3 -12 -2 177.64 77.07
 3 12 3 67.02 64.36
 -3 -12 -3 42.02 48.33
 3 12 4 349.88 85.29
 -3 -12 -4 237.52 66.77
 -3 -12 -5 409.34 87.12
 3 12 10 -87.95 155.22
 -3 -12 -10 17.19 41.77
 3 12 11 -71.34 144.75
 -3 -12 -11 167.84 62.12
 3 12 12 6.64 157.96
 -3 -12 -12 1.91 65.44
 3 12 13 287.68 117.85
 -3 -12 -13 280.54 74.25
 3 12 14 -40.86 93.18
 -3 -12 -14 -15.86 54.4
 3 12 15 31.14 71.42
 -3 -12 -15 73.5 60.46
 3 12 16 -28.82 71.59
 -3 -12 -16 -0.83 57.39
 3 12 17 -2.24 51.41
 -3 -12 -17 59.3 66.77
 3 12 18 -37.45 72.42
 -3 -12 -18 27.41 59.46
 3 12 19 71.59 68.27
 -3 -12 -19 16.28 78.65
 -3 -12 -19 17.19 74
 3 12 20 -47.01 68.68
 -3 -12 -20 -54.89 62.87
 3 12 20 2.99 64.2
 -3 -12 -20 -24.5 85.46
 3 12 21 43.77 59.88
 -3 -12 -21 20.93 81.55
 3 12 21 22.34 74.58
 -3 -12 -21 -19.18 88.03
 3 12 22 -48.17 58.96
 -3 -12 -22 -26.41 79.64
 3 12 22 -54.65 84.46
 -3 -12 -22 -6.81 88.36
 3 11 -13 17.44 61.46
 -3 -11 13 -26.33 64.45
 3 11 -12 -17.69 52.74
 -3 -11 12 -11.71 59.96
 3 11 -12 121.33 132.13
 -3 -11 12 -73.58 117.1
 3 11 -11 -21.43 54.23
 -3 -11 11 75.99 58.22
 3 11 -11 -22.17 124.32
 -3 -11 11 -14.78 107.71
 3 11 -10 2.41 59.13
 -3 -11 10 -16.28 55.23
 3 11 -10 57.22 131.8
 -3 -11 10 -46.42 111.7
 3 11 -9 104.23 59.55
 -3 -11 9 24.25 51.16
 3 11 -9 69.01 134.29
 -3 -11 9 2.74 105.31
 3 11 -8 60.63 55.23
 -3 -11 8 55.73 48.58
 3 11 -8 0.75 103.48
 -3 -11 8 -31.14 112.2
 3 11 -7 -1.25 50.33
 -3 -11 7 7.81 43.68
 3 11 -7 76.07 101.65
 -3 -11 7 -101.32 115.1
 3 11 -6 115.85 52.07
 -3 -11 6 164.1 53.57
 3 11 -6 -21.18 140.1
 -3 -11 6 106.3 120.75
 3 11 -5 35.71 38.62
 -3 -11 5 24 36.38
 3 11 -5 -39.78 164.02
 -3 -11 5 -58.22 137.03
 3 11 -4 70.42 39.12
 -3 -11 4 -9.72 30.06
 3 11 -4 -29.15 106.14
 -3 -11 4 42.69 107.88
 3 11 -3 8.39 32.31
 3 11 -3 135.29 131.47
 -3 -11 3 36.87 112.03
 3 11 -2 29.4 113.44
 -3 -11 2 37.62 105.47
 3 11 -1 123.82 115.19
 -3 -11 1 174.48 102.48
 3 11 0 13.87 126.4
 -3 -11 0 274.14 97.66
 3 11 1 199.48 100.32
 -3 -11 -1 84.96 74.91
 3 11 2 281.37 94.09
 -3 -11 -2 53.4 62.54
 3 11 3 43.35 59.38
 3 11 4 43.19 46.84
 -3 -11 -4 -15.2 42.19
 3 11 9 90.02 190.35
 -3 -11 -9 144.59 54.23
 3 11 10 43.1 157.96
 -3 -11 -10 48.67 50.58
 3 11 11 275.3 149.57
 -3 -11 -11 -72.83 65.69
 3 11 12 131.8 99.74
 -3 -11 -12 86.2 54.4
 3 11 13 160.03 74.25
 -3 -11 -13 77.07 65.44
 3 11 14 23.92 68.6
 -3 -11 -14 56.97 57.88
 3 11 15 7.47 75.08
 -3 -11 -15 -52.15 54.98
 3 11 16 -89.36 67.52
 -3 -11 -16 -33.55 58.05
 3 11 17 -71.01 62.78
 -3 -11 -17 -24.91 53.48
 3 11 18 64.94 67.1
 -3 -11 -18 18.69 70.01
 -3 -11 -18 -0.42 80.72
 3 11 19 -18.85 63.53
 -3 -11 -19 -3.07 84.63
 3 11 19 25.74 76.32
 -3 -11 -19 11.21 75.08
 3 11 20 -17.02 64.36
 -3 -11 -20 38.7 85.95
 3 11 20 57.72 73.08
 -3 -11 -20 -10.71 77.98
 3 11 21 -61.46 67.68
 -3 -11 -21 47.5 88.28
 3 11 21 99.82 85.95
 -3 -11 -21 27.82 90.27
 3 11 22 -7.97 71.84
 -3 -11 -22 1.74 79.14
 3 11 22 -95.75 89.28
 -3 -11 -22 58.05 90.27
 3 11 23 6.06 73.66
 -3 -11 -23 29.4 88.86
 3 10 -13 -7.97 50.41
 -3 -10 13 62.04 68.02
 3 10 -13 -136.12 111.87
 -3 -10 13 -84.21 106.88
 3 10 -12 -2.08 53.15
 -3 -10 12 38.04 58.22
 3 10 -12 -41.94 139.69
 -3 -10 12 53.98 122.83
 3 10 -11 -29.9 57.8
 -3 -10 11 32.72 59.55
 3 10 -11 36.62 131.05
 -3 -10 11 32.72 118.01
 3 10 -10 49.91 50.16
 -3 -10 10 97.17 60.79
 3 10 -10 -80.81 127.15
 -3 -10 10 42.52 106.47
 3 10 -9 15.86 50.08
 -3 -10 9 112.61 53.82
 3 10 -9 -98.25 138.94
 -3 -10 9 28.4 77.82
 3 10 -8 -42.44 50.33
 -3 -10 8 10.71 43.35
 3 10 -8 -133.96 117.26
 -3 -10 8 -13.54 95.92
 3 10 -7 -54.73 39.86
 -3 -10 7 35.05 37.87
 3 10 -7 51.82 142.34
 -3 -10 7 54.48 109.29
 3 10 -6 -0.83 35.71
 -3 -10 6 1.99 32.39
 3 10 -6 11.21 156.88
 -3 -10 6 -46.92 120.67
 3 10 -5 23 28.65
 -3 -10 5 139.27 44.26
 3 10 -5 -111.04 127.31
 -3 -10 5 -109.21 139.27
 3 10 -4 -9.8 26.08
 -3 -10 4 42.94 31.89
 3 10 -4 62.78 110.7
 -3 -10 4 -93.84 110.95
 3 10 -3 40.2 33.8
 -3 -10 3 248.48 54.56
 3 10 -3 154.55 134.21
 -3 -10 3 52.49 81.47
 3 10 -2 267.25 119.84
 -3 -10 2 0.25 105.22
 3 10 -1 304.7 140.02
 -3 -10 1 71.26 62.62
 3 10 0 181.88 118.51
 -3 -10 0 140.19 84.38
 3 10 1 35.54 79.23
 -3 -10 -1 81.22 60.21
 3 10 2 131.71 76.49
 -3 -10 -2 195.91 70.18
 3 10 3 179.47 71.59
 -3 -10 -3 152.23 54.48
 3 10 4 85.12 52.49
 -3 -10 -4 22.34 47.59
 3 10 8 69.59 222.74
 3 10 9 -211.61 218.67
 -3 -10 -9 39.61 50.74
 3 10 10 -150.07 226.39
 -3 -10 -10 -10.71 48.67
 3 10 11 159.7 99.74
 -3 -10 -11 95.59 44.68
 3 10 12 7.47 83.21
 -3 -10 -12 -23.83 44.02
 3 10 13 330.2 90.61
 -3 -10 -13 195.83 69.84
 3 10 14 284.61 84.88
 -3 -10 -14 204.71 68.1
 3 10 15 8.55 67.52
 -3 -10 -15 -30.73 64.2
 3 10 16 -9.55 62.45
 -3 -10 -16 5.98 63.53
 3 10 17 -37.54 60.96
 -3 -10 -17 -71.75 69.51
 3 10 17 18.35 52.32
 -3 -10 -17 -3.65 74.41
 3 10 18 13.45 61.46
 -3 -10 -18 30.64 58.8
 3 10 18 32.39 76.57
 -3 -10 -18 75.74 89.19
 3 10 19 67.27 56.72
 -3 -10 -19 -19.68 72.83
 3 10 19 67.68 75.49
 -3 -10 -19 -12.62 84.96
 3 10 20 25.58 56.56
 -3 -10 -20 -28.07 77.4
 3 10 20 81.14 83.55
 -3 -10 -20 -19.02 86.62
 3 10 21 -99.66 59.05
 -3 -10 -21 39.61 73
 3 10 21 24.75 87.78
 -3 -10 -21 45.26 87.45
 3 10 22 143.42 82.88
 -3 -10 -22 91.35 82.97
 3 10 22 -45.93 93.26
 -3 -10 -22 -66.69 83.71
 3 10 23 -12.13 75.41
 -3 -10 -23 -12.87 77.15
 3 10 23 46.42 90.61
 -3 -10 -23 95.92 96.92
 3 9 -14 46.67 56.8
 -3 -9 14 37.62 63.45
 3 9 -14 225.56 143.42
 -3 -9 14 50.91 127.98
 3 9 -13 4.48 51.16
 -3 -9 13 29.4 65.28
 3 9 -13 -9.97 120.09
 -3 -9 13 -40.2 102.23
 3 9 -12 -5.4 54.89
 -3 -9 12 30.64 55.14
 3 9 -12 -27.16 124.07
 -3 -9 12 -17.77 117.6
 3 9 -11 171.25 66.85
 -3 -9 11 7.89 53.15
 3 9 -11 26.58 110.95
 -3 -9 11 -143.51 101.32
 3 9 -10 -19.68 44.76
 -3 -9 10 119.17 55.31
 3 9 -10 -59.88 116.6
 -3 -9 10 32.39 105.39
 3 9 -9 -30.48 43.02
 -3 -9 9 9.05 42.35
 3 9 -9 84.13 135.62
 -3 -9 9 -9.72 98.33
 3 9 -8 369.32 76.07
 -3 -9 8 188.19 52.57
 3 9 -8 20.85 131.63
 -3 -9 8 281.45 111.37
 3 9 -7 82.55 39.7
 -3 -9 7 53.15 40.78
 3 9 -7 43.68 167.76
 -3 -9 7 40.2 133.96
 3 9 -6 13.2 35.21
 -3 -9 6 71.59 38.29
 3 9 -6 -172.57 159.2
 -3 -9 6 -214.85 167.51
 3 9 -5 44.51 32.89
 -3 -9 5 539.81 91.93
 3 9 -5 335.76 202.89
 -3 -9 5 93.18 136.28
 3 9 -4 582 96.5
 -3 -9 4 409.18 74.16
 3 9 -4 576.19 195.58
 -3 -9 4 436.09 153.22
 3 9 -3 599.77 98.41
 -3 -9 3 287.6 57.3
 3 9 -3 140.27 130.3
 -3 -9 3 127.23 116.52
 3 9 -2 113.28 126.73
 -3 -9 2 135.12 114.03
 3 9 -1 15.28 89.03
 -3 -9 1 -16.53 76.49
 3 9 0 402.2 120.42
 -3 -9 0 167.67 75.41
 3 9 1 57.55 73.41
 -3 -9 -1 46.76 62.95
 3 9 2 196.58 77.98
 -3 -9 -2 240.01 70.01
 3 9 3 354.53 82.55
 -3 -9 -3 577.77 110.79
 3 9 8 -240.42 159.87
 -3 -9 -8 106.05 58.38
 3 9 9 16.03 181.96
 -3 -9 -9 93.18 75.57
 3 9 10 24 91.93
 -3 -9 -10 94.09 53.23
 3 9 11 81.22 74.83
 -3 -9 -11 285.6 64.61
 3 9 12 -37.04 72.09
 -3 -9 -12 -56.06 53.9
 3 9 13 81.47 72.25
 -3 -9 -13 54.48 48
 3 9 14 182.04 76.24
 -3 -9 -14 140.35 66.52
 3 9 15 120.42 75.74
 -3 -9 -15 34.63 66.44
 -3 -9 -15 44.6 62.45
 3 9 16 -4.32 66.36
 -3 -9 -16 12.79 64.03
 3 9 16 113.11 71.84
 -3 -9 -16 28.82 73.58
 3 9 17 33.88 56.06
 -3 -9 -17 31.56 71.84
 3 9 17 97.91 70.01
 -3 -9 -17 89.78 74.25
 3 9 18 -53.48 58.72
 -3 -9 -18 -24.08 67.44
 3 9 18 146.33 81.39
 -3 -9 -18 48.33 78.73
 3 9 19 -26.91 56.89
 -3 -9 -19 0 74
 3 9 19 -82.8 73.75
 -3 -9 -19 25 74.74
 3 9 20 79.56 66.52
 -3 -9 -20 -12.96 73.33
 3 9 20 -56.97 74.74
 -3 -9 -20 -6.98 82.47
 3 9 21 73.58 71.92
 -3 -9 -21 -24.75 71.92
 3 9 21 14.2 83.55
 -3 -9 -21 23.42 94.43
 3 9 22 -102.32 67.35
 -3 -9 -22 -4.82 72
 -3 -9 -22 -7.47 101.32
 3 9 23 172.41 88.7
 -3 -9 -23 -3.99 66.52
 3 8 -15 -49.99 67.02
 -3 -8 15 69.59 69.01
 3 8 -15 122.33 135.53
 -3 -8 15 129.56 124.82
 3 8 -14 -11.63 51.82
 -3 -8 14 -6.06 63.2
 3 8 -14 92.1 132.79
 -3 -8 14 -57.05 117.43
 3 8 -13 8.64 52.57
 -3 -8 13 -28.73 51.82
 3 8 -13 -185.36 132.13
 -3 -8 13 -65.77 113.44
 3 8 -12 -12.04 53.57
 -3 -8 12 11.71 59.13
 3 8 -12 113.03 120.59
 -3 -8 12 45.26 109.54
 3 8 -11 221.32 67.19
 -3 -8 11 -9.8 52.57
 3 8 -11 43.52 125.9
 -3 -8 11 84.71 108.13
 3 8 -10 74.74 50.08
 -3 -8 10 57.05 49.91
 3 8 -10 222.07 134.87
 -3 -8 10 62.29 106.55
 3 8 -9 73.25 42.27
 -3 -8 9 131.38 50.33
 3 8 -9 156.71 119.26
 -3 -8 9 -22.51 97.42
 3 8 -8 637.06 109.04
 -3 -8 8 641.8 110.45
 3 8 -8 368.15 171
 -3 -8 8 571.87 159.7
 3 8 -7 44.85 35.46
 -3 -8 7 48.42 36.71
 3 8 -7 -11.21 155.13
 -3 -8 7 -15.61 146.41
 3 8 -6 1092.91 170.5
 -3 -8 6 862.87 138.69
 3 8 -6 1109.52 259.77
 -3 -8 6 706.32 208.53
 3 8 -5 417.07 73.58
 -3 -8 5 84.04 33.3
 3 8 -5 205.21 175.4
 -3 -8 5 105.14 161.94
 3 8 -4 28.73 25.16
 -3 -8 4 30.81 28.15
 3 8 -4 -108.38 146.41
 -3 -8 4 139.69 109.71
 3 8 -3 81.64 30.89
 -3 -8 3 292.66 54.81
 3 8 -3 314.42 151.31
 -3 -8 3 382.1 140.68
 3 8 -2 102.9 135.37
 -3 -8 2 41.52 125.15
 3 8 -1 232.78 115.44
 -3 -8 1 186.86 95.75
 3 8 0 515.4 127.06
 -3 -8 0 1426.77 246.82
 3 8 1 1631.9 279.62
 -3 -8 -1 561.82 112.61
 3 8 2 177.56 76.16
 -3 -8 -2 169.17 62.45
 3 8 3 134.95 58.22
 -3 -8 -3 280.04 69.51
 3 8 7 25.33 128.48
 -3 -8 -7 -60.13 60.71
 3 8 8 -109.96 128.64
 -3 -8 -8 99.66 63.03
 3 8 9 346.56 131.22
 -3 -8 -9 216.01 89.03
 3 8 10 185.86 76.9
 -3 -8 -10 65.86 48.08
 3 8 11 489.24 100.49
 -3 -8 -11 540.39 97.08
 3 8 12 15.03 62.95
 -3 -8 -12 32.31 40.03
 3 8 13 85.21 73.75
 -3 -8 -13 -21.84 48.75
 3 8 14 252.88 82.38
 -3 -8 -14 289.34 68.02
 -3 -8 -14 321.73 91.27
 3 8 15 403.61 94.51
 -3 -8 -15 465.57 102.98
 3 8 15 403.36 97.33
 -3 -8 -15 376.62 101.07
 3 8 16 -31.31 53.48
 -3 -8 -16 55.14 67.35
 3 8 16 62.29 65.53
 -3 -8 -16 20.68 71.34
 3 8 17 94.84 66.36
 -3 -8 -17 154.64 70.76
 3 8 17 41.11 73.17
 -3 -8 -17 110.7 83.21
 3 8 18 -46.01 63.61
 -3 -8 -18 -2.99 65.61
 3 8 18 78.15 82.97
 -3 -8 -18 69.93 80.89
 3 8 19 -10.55 59.46
 -3 -8 -19 -3.74 64.78
 3 8 19 161.11 90.85
 -3 -8 -19 118.84 86.04
 3 8 20 27.07 70.59
 -3 -8 -20 58.13 72.09
 3 8 20 114.03 100.9
 -3 -8 -20 67.52 91.77
 3 8 21 42.52 71.75
 -3 -8 -21 -4.98 62.45
 3 8 21 34.3 90.19
 -3 -8 -21 46.09 104.06
 3 8 22 10.88 74.08
 -3 -8 -22 -64.11 64.94
 3 7 -16 47.92 70.26
 -3 -7 16 9.55 67.68
 3 7 -15 3.74 66.44
 -3 -7 15 -52.82 56.14
 3 7 -15 5.98 117.26
 -3 -7 15 -116.68 95.09
 3 7 -14 59.79 63.45
 -3 -7 14 93.68 61.79
 3 7 -14 -75.74 107.96
 -3 -7 14 103.48 115.35
 3 7 -13 -2.91 61.37
 -3 -7 13 -13.04 57.14
 3 7 -13 79.06 115.6
 -3 -7 13 -70.26 110.7
 3 7 -12 32.72 62.78
 -3 -7 12 173.07 64.28
 3 7 -12 51.32 123.08
 -3 -7 12 17.94 98.83
 3 7 -11 63.03 56.64
 -3 -7 11 168.09 58.55
 3 7 -11 -79.14 110.79
 -3 -7 11 50.91 96
 3 7 -10 151.06 57.88
 -3 -7 10 62.2 53.07
 3 7 -10 19.77 106.05
 -3 -7 10 33.47 97.33
 3 7 -9 7.72 41.77
 -3 -7 9 -10.46 42.27
 3 7 -9 135.95 131.05
 -3 -7 9 177.97 130.88
 3 7 -8 24.67 34.38
 -3 -7 8 -3.07 39.03
 3 7 -8 53.07 164.85
 -3 -7 8 74.16 136.2
 3 7 -7 1230.77 191.18
 -3 -7 7 1031.46 162.36
 3 7 -7 1355.35 284.44
 -3 -7 7 1705.81 328.54
 3 7 -6 21.18 28.82
 -3 -7 6 177.39 45.51
 3 7 -6 -190.68 155.96
 -3 -7 6 25.25 153.22
 3 7 -5 185.11 42.94
 -3 -7 5 228.55 47.67
 3 7 -5 -79.56 167.18
 -3 -7 5 308.86 173.24
 3 7 -4 57.3 26.91
 3 7 -4 64.45 174.24
 3 7 -3 752.67 117.43
 -3 -7 3 497.13 80.56
 3 7 -3 918.51 213.6
 -3 -7 3 799.75 193.25
 3 7 -2 104.39 32.39
 3 7 -2 -98.74 117.18
 -3 -7 2 84.04 113.94
 3 7 -1 463.41 123.33
 -3 -7 1 207.79 87.95
 3 7 0 305.62 83.88
 -3 -7 0 315.75 93.43
 3 7 1 10.71 60.29
 -3 -7 -1 72.17 51.32
 3 7 2 567.14 113.78
 -3 -7 -2 303.87 73.33
 3 7 7 90.27 107.63
 -3 -7 -7 -87.03 45.1
 3 7 8 -95.92 84.29
 -3 -7 -8 145.33 77.15
 3 7 9 92.68 64.03
 -3 -7 -9 8.8 37.04
 3 7 10 215.43 64.45
 -3 -7 -10 162.61 50.99
 3 7 11 127.23 47.09
 -3 -7 -11 136.37 40.61
 3 7 12 101.73 71.5
 -3 -7 -12 72.5 53.98
 3 7 13 78.81 65.44
 -3 -7 -13 315.42 81.3
 3 7 13 115.44 58.13
 -3 -7 -13 152.06 68.6
 3 7 14 983.29 167.92
 -3 -7 -14 710.23 132.96
 3 7 14 1143.57 202.64
 -3 -7 -14 861.21 165.02
 3 7 15 17.61 59.88
 -3 -7 -15 5.48 61.95
 3 7 15 -6.23 61.7
 -3 -7 -15 -77.9 67.27
 3 7 16 76.74 60.79
 -3 -7 -16 272.15 85.79
 3 7 16 -11.13 65.36
 -3 -7 -16 -28.73 70.26
 3 7 17 -25.16 56.31
 -3 -7 -17 31.56 69.18
 3 7 17 59.71 73.75
 -3 -7 -17 100.74 77.73
 3 7 18 74.16 71.34
 -3 -7 -18 -65.53 72.25
 3 7 18 30.48 89.11
 -3 -7 -18 -36.71 88.61
 3 7 19 -65.19 70.26
 -3 -7 -19 3.49 60.71
 3 7 19 10.63 76.16
 -3 -7 -19 -134.29 93.6
 3 7 20 4.98 67.1
 -3 -7 -20 -12.71 72.25
 3 7 20 -32.47 82.55
 -3 -7 -20 -36.29 98.58
 3 7 21 21.34 78.65
 -3 -7 -21 -59.46 73.75
 3 7 21 47.25 84.38
 -3 -7 -21 -99.57 99.16
 3 7 22 -13.62 80.64
 -3 -7 -22 -24.33 73.83
 3 7 22 74.83 94.34
 -3 -7 -22 34.55 113.19
 3 6 -17 77.07 70.76
 -3 -6 17 73.08 72.17
 3 6 -17 76.49 97.17
 -3 -6 17 -1.83 110.7
 3 6 -16 -49.16 57.47
 -3 -6 16 -72.67 64.78
 3 6 -15 15.78 65.77
 -3 -6 15 6.81 56.64
 3 6 -15 -35.05 108.54
 -3 -6 15 44.85 106.3
 3 6 -14 143.59 71.67
 -3 -6 14 -55.56 56.39
 3 6 -14 -32.55 112.95
 -3 -6 14 5.32 103.48
 3 6 -13 35.79 58.55
 -3 -6 13 20.76 54.48
 3 6 -13 55.81 113.11
 -3 -6 13 125.65 104.06
 3 6 -12 -31.23 41.52
 -3 -6 12 -13.87 43.68
 3 6 -12 95.75 123.24
 -3 -6 12 29.73 101.32
 3 6 -11 33.8 50.58
 -3 -6 11 70.92 48.42
 3 6 -11 85.04 111.7
 -3 -6 11 18.35 96.25
 3 6 -10 -30.06 44.02
 -3 -6 10 -9.38 49.58
 3 6 -10 -23.17 122.33
 -3 -6 10 -69.84 110.62
 3 6 -9 18.85 34.38
 -3 -6 9 -9.14 33.55
 3 6 -9 -35.96 143.76
 -3 -6 9 -33.47 100.65
 3 6 -8 154.64 47.67
 -3 -6 8 297.31 65.69
 3 6 -8 336.1 170.91
 -3 -6 8 59.3 115.77
 3 6 -7 74.91 34.22
 -3 -6 7 54.31 35.71
 3 6 -7 -34.96 115.1
 -3 -6 7 23.67 130.22
 3 6 -6 47.01 32.31
 -3 -6 6 121.25 38.53
 3 6 -6 67.77 155.72
 -3 -6 6 8.47 133.21
 3 6 -5 -17.94 28.57
 -3 -6 5 35.54 28.57
 3 6 -5 70.34 162.03
 -3 -6 5 -44.26 164.68
 3 6 -4 403.78 69.35
 -3 -6 4 180.96 39.95
 3 6 -4 -65.03 145.33
 -3 -6 4 120.67 114.03
 3 6 -3 -0.17 22.42
 -3 -6 3 35.79 25.25
 3 6 -3 -105.47 123.24
 -3 -6 3 88.94 105.31
 3 6 -2 818.02 125.73
 -3 -6 2 1425.11 213.68
 3 6 -2 942.6 186.53
 -3 -6 2 1209.18 234.86
 3 6 -1 180.88 83.05
 -3 -6 1 128.72 74.91
 3 6 0 750.17 148.32
 -3 -6 0 1155.2 204.13
 3 6 1 556.34 106.97
 -3 -6 -1 567.55 107.96
 3 6 2 968.34 166.93
 -3 -6 -2 862.87 148.07
 3 6 6 -1.08 88.36
 -3 -6 -6 -83.46 61.54
 3 6 7 -24.67 97.66
 -3 -6 -7 -71.59 73.58
 3 6 8 31.39 48
 -3 -6 -8 78.65 54.98
 3 6 9 212.11 69.84
 -3 -6 -9 156.55 45.1
 3 6 10 192.67 52.49
 -3 -6 -10 56.8 29.98
 3 6 11 81.39 45.18
 -3 -6 -11 96.59 41.94
 -3 -6 -11 399.3 84.54
 3 6 12 58.72 53.32
 -3 -6 -12 59.71 48.25
 3 6 12 338.26 80.22
 -3 -6 -12 86.37 54.48
 3 6 13 257.45 78.4
 -3 -6 -13 235.28 62.45
 3 6 13 402.04 91.52
 -3 -6 -13 620.12 125.15
 3 6 14 51.82 54.23
 -3 -6 -14 153.22 63.12
 3 6 14 114.36 65.86
 -3 -6 -14 425.79 107.3
 3 6 15 241.01 70.67
 -3 -6 -15 141.43 64.28
 3 6 15 -8.22 62.54
 -3 -6 -15 -29.4 75.08
 3 6 16 101.32 62.7
 -3 -6 -16 -2.91 61.04
 3 6 16 82.97 80.14
 -3 -6 -16 130.3 76.99
 3 6 17 44.85 80.14
 -3 -6 -17 82.13 69.84
 3 6 17 32.22 72.09
 -3 -6 -17 -15.11 77.9
 3 6 18 -21.18 62.2
 -3 -6 -18 67.35 65.86
 3 6 18 93.26 79.48
 -3 -6 -18 7.56 89.61
 3 6 19 24.67 66.77
 -3 -6 -19 -20.6 70.01
 3 6 19 11.88 76.32
 -3 -6 -19 -4.07 88.86
 3 6 20 11.96 71.26
 -3 -6 -20 -34.3 62.04
 3 6 20 -40.11 80.89
 -3 -6 -20 -8.89 95.59
 3 6 21 29.23 79.31
 -3 -6 -21 -29.07 71.59
 3 6 21 33.39 83.21
 -3 -6 -21 35.63 95.59
 3 6 22 -111.37 74.33
 -3 -6 -22 -10.88 71.42
 3 6 22 -2.41 85.29
 -3 -6 -22 7.14 92.93
 3 5 -17 -5.23 67.44
 -3 -5 17 -1.74 64.36
 3 5 -17 -31.39 116.1
 -3 -5 17 122.41 111.53
 3 5 -16 51.16 72.83
 3 5 -16 40.28 111.45
 -3 -5 16 -52.24 93.6
 3 5 -15 -62.2 67.35
 -3 -5 15 10.71 59.88
 3 5 -15 113.03 113.78
 -3 -5 15 158.54 109.79
 3 5 -14 8.55 60.54
 -3 -5 14 72.67 57.8
 3 5 -14 101.48 105.72
 -3 -5 14 9.97 101.65
 3 5 -13 42.85 51.91
 -3 -5 13 -63.95 48.08
 3 5 -13 29.98 110.95
 -3 -5 13 61.54 86.7
 3 5 -12 -18.27 53.65
 -3 -5 12 26.08 45.26
 3 5 -12 44.02 113.78
 -3 -5 12 70.67 95.01
 3 5 -11 -27.24 46.59
 -3 -5 11 24.42 42.19
 3 5 -11 19.85 110.04
 -3 -5 11 74.33 104.23
 3 5 -10 55.31 38.2
 -3 -5 10 -0.66 32.47
 3 5 -10 68.6 112.03
 -3 -5 10 197.49 120.67
 3 5 -9 108.13 42.6
 -3 -5 9 46.59 38.62
 3 5 -9 61.21 144.34
 -3 -5 9 321.4 128.97
 3 5 -8 28.07 31.56
 -3 -5 8 67.02 39.12
 3 5 -8 -54.56 146.08
 -3 -5 8 -8.06 116.02
 3 5 -7 180.3 44.18
 -3 -5 7 227.64 53.32
 3 5 -7 -5.9 111.7
 -3 -5 7 131.3 128.31
 3 5 -6 703.5 111.53
 -3 -5 6 699.18 111.04
 3 5 -6 554.6 176.15
 -3 -5 6 426.2 160.78
 3 5 -5 217.17 45.68
 -3 -5 5 160.53 39.61
 3 5 -5 281.7 129.47
 -3 -5 5 -42.69 100.32
 3 5 -4 83.8 28.32
 -3 -5 4 10.8 23.67
 3 5 -4 156.55 136.7
 -3 -5 4 -80.56 87.2
 3 5 -3 17.11 21.68
 -3 -5 3 87.2 29.4
 3 5 -3 64.69 102.98
 -3 -5 3 -1.66 101.24
 3 5 -2 550.78 87.37
 -3 -5 2 261.1 48.17
 3 5 -2 55.73 95.26
 -3 -5 2 134.62 89.94
 3 5 -1 507.18 117.18
 -3 -5 1 433.35 100.32
 3 5 0 210.69 63.78
 -3 -5 0 310.85 73.91
 3 5 1 94.18 43.77
 -3 -5 -1 15.36 31.31
 3 5 5 69.1 69.76
 -3 -5 -5 -7.89 50.83
 3 5 6 280.95 89.69
 -3 -5 -6 946.75 161.45
 3 5 7 91.02 45.01
 -3 -5 -7 140.27 55.23
 3 5 8 15.7 48.25
 -3 -5 -8 29.48 40.61
 3 5 9 64.11 55.56
 -3 -5 -9 -39.53 47.75
 3 5 10 129.06 63.2
 -3 -5 -10 5.23 32.97
 3 5 10 22.17 39.45
 -3 -5 -10 -38.87 39.03
 3 5 11 58.13 45.01
 -3 -5 -11 97.83 45.84
 3 5 11 47.75 46.76
 -3 -5 -11 53.48 42.94
 3 5 12 88.78 52.65
 -3 -5 -12 195.83 58.13
 3 5 12 97.25 52.07
 -3 -5 -12 94.76 53.07
 3 5 13 -6.31 57.72
 -3 -5 -13 -22.76 39.7
 3 5 13 39.12 57.05
 -3 -5 -13 28.82 54.98
 3 5 14 332.69 81.8
 -3 -5 -14 227.88 63.86
 3 5 14 349.63 101.48
 -3 -5 -14 127.81 79.39
 3 5 15 -34.55 51.07
 -3 -5 -15 41.77 56.14
 3 5 15 -57.22 68.18
 -3 -5 -15 11.63 81.47
 3 5 16 -23.83 59.46
 -3 -5 -16 22.09 62.78
 3 5 16 -3.32 74.66
 -3 -5 -16 -3.49 85.12
 3 5 17 -48.75 66.19
 -3 -5 -17 39.7 71.5
 3 5 17 107.38 81.47
 -3 -5 -17 32.89 86.45
 3 5 18 29.81 61.12
 -3 -5 -18 -26.66 67.19
 3 5 18 -134.79 74.16
 -3 -5 -18 17.44 85.04
 3 5 19 12.54 68.51
 -3 -5 -19 36.54 65.86
 3 5 19 96.25 86.37
 -3 -5 -19 25.66 88.36
 3 5 20 57.39 75.66
 -3 -5 -20 -0.25 65.44
 3 5 20 3.65 78.15
 -3 -5 -20 0.75 89.19
 3 5 21 -42.27 83.8
 -3 -5 -21 67.35 70.76
 3 5 21 77.15 93.35
 -3 -5 -21 52.74 93.84
 3 5 22 -74.74 76.32
 -3 -5 -22 -118.01 74.91
 3 4 -18 -55.64 65.69
 -3 -4 18 -3.9 66.19
 3 4 -18 -27.32 115.19
 -3 -4 18 66.85 95.01
 3 4 -17 -19.27 68.93
 -3 -4 17 -19.85 67.6
 3 4 -17 -58.3 109.71
 -3 -4 17 -14.87 100.82
 3 4 -16 44.68 58.47
 -3 -4 16 59.96 60.38
 3 4 -16 -30.89 101.57
 -3 -4 16 34.05 91.52
 3 4 -15 -16.61 60.63
 -3 -4 15 36.71 60.96
 3 4 -15 8.06 102.81
 -3 -4 15 -87.53 95.17
 3 4 -14 50.74 54.65
 -3 -4 14 -17.27 44.26
 3 4 -14 -101.15 96.59
 -3 -4 14 18.1 99.41
 3 4 -13 49.5 47.34
 -3 -4 13 -19.35 41.36
 3 4 -13 126.9 109.96
 -3 -4 13 31.64 94.09
 3 4 -12 34.22 51.49
 -3 -4 12 55.81 44.76
 3 4 -12 -7.23 111.87
 -3 -4 12 27.16 92.02
 3 4 -11 -14.95 46.17
 -3 -4 11 132.96 44.51
 3 4 -11 107.46 126.73
 -3 -4 11 -12.13 96.75
 3 4 -10 107.55 46.26
 -3 -4 10 116.77 47.09
 3 4 -10 225.64 140.02
 -3 -4 10 126.73 101.32
 3 4 -9 62.54 34.55
 -3 -4 9 194.75 51.24
 3 4 -9 261.68 140.1
 -3 -4 9 225.89 145.25
 3 4 -8 217.5 46.01
 -3 -4 8 174.32 48.83
 3 4 -8 163.94 132.54
 -3 -4 8 227.3 134.21
 3 4 -7 54.4 28.07
 -3 -4 7 110.04 38.78
 3 4 -7 98 117.35
 -3 -4 7 59.88 110.95
 3 4 -6 111.28 32.22
 -3 -4 6 214.85 45.76
 3 4 -6 207.79 94.51
 -3 -4 6 66.44 108.13
 3 4 -5 626.76 99.41
 -3 -4 5 479.44 80.89
 3 4 -5 713.47 176.89
 -3 -4 5 753.83 179.22
 3 4 -4 50.83 23.92
 -3 -4 4 41.61 25.5
 3 4 -4 33.55 99.74
 -3 -4 4 57.97 115.77
 3 4 -3 1102.05 166.76
 -3 -4 3 1244.06 187.94
 3 4 -3 1298.87 251.8
 -3 -4 3 1405.18 250.31
 3 4 -2 292.33 50.16
 -3 -4 2 407.6 67.27
 3 4 -2 303.04 99.24
 -3 -4 2 499.2 109.54
 3 4 -1 21.43 52.74
 -3 -4 1 60.54 56.14
 3 4 0 2940.74 475.53
 -3 -4 0 2895.89 469.14
 3 4 1 209.78 51.74
 -3 -4 -1 165.85 47.01
 3 4 5 670.86 127.31
 -3 -4 -5 911.04 154.14
 3 4 6 -71.09 46.76
 -3 -4 -6 25.08 49.16
 3 4 7 265.51 69.26
 -3 -4 -7 248.73 54.4
 3 4 8 595.04 109.21
 -3 -4 -8 52.9 45.34
 3 4 9 77.15 50.08
 -3 -4 -9 36.54 55.06
 3 4 9 116.02 47.5
 -3 -4 -9 106.14 47.09
 3 4 10 244.41 59.21
 -3 -4 -10 115.52 44.02
 3 4 10 248.65 66.52
 -3 -4 -10 453.86 91.19
 3 4 11 12.04 40.36
 -3 -4 -11 61.87 39.86
 3 4 11 219.16 65.28
 -3 -4 -11 101.65 50.33
 3 4 12 407.6 85.87
 -3 -4 -12 545.79 100.07
 3 4 12 725.51 145.75
 -3 -4 -12 515.31 107.55
 3 4 13 93.1 52.24
 -3 -4 -13 43.68 48
 3 4 13 68.6 62.04
 -3 -4 -13 17.36 71.5
 3 4 14 -15.36 55.97
 -3 -4 -14 17.36 60.29
 3 4 14 91.27 70.84
 -3 -4 -14 175.23 89.11
 3 4 15 9.47 57.22
 -3 -4 -15 17.86 55.39
 3 4 15 35.63 72.92
 -3 -4 -15 30.15 82.97
 3 4 16 68.85 62.29
 -3 -4 -16 85.12 68.27
 3 4 16 8.06 72.42
 -3 -4 -16 58.22 84.96
 3 4 17 -101.82 62.45
 -3 -4 -17 -24.25 64.45
 3 4 17 26.66 81.64
 -3 -4 -17 50.08 80.89
 3 4 18 47.01 62.78
 -3 -4 -18 2.74 61.12
 3 4 18 75.08 81.72
 -3 -4 -18 -34.71 79.73
 3 4 19 53.23 72.83
 -3 -4 -19 13.87 61.46
 3 4 19 34.63 77.57
 -3 -4 -19 68.02 90.61
 3 4 20 -27.07 73.66
 -3 -4 -20 11.05 68.1
 3 4 20 -98.41 95.34
 -3 -4 -20 -35.71 89.03
 3 4 21 -47.42 78.56
 -3 -4 -21 1.49 65.44
 3 4 21 -54.73 91.1
 -3 -4 -21 -110.7 99.82
 3 4 22 42.52 81.22
 -3 -4 -22 87.7 80.89
 3 4 22 130.8 104.31
 -3 -4 -22 -12.21 96.67
 3 3 -18 3.4 71.09
 -3 -3 18 20.76 73.75
 3 3 -17 20.01 61.79
 -3 -3 17 34.71 66.11
 3 3 -17 15.53 109.46
 -3 -3 17 -81.89 103.98
 3 3 -16 -15.03 61.54
 -3 -3 16 17.69 56.06
 3 3 -16 40.36 104.81
 -3 -3 16 -26.74 99.57
 3 3 -15 10.05 58.47
 -3 -3 15 25.33 47.09
 3 3 -15 -32.14 90.94
 -3 -3 15 -104.89 96.67
 3 3 -14 64.28 62.54
 -3 -3 14 17.02 42.35
 3 3 -14 27.82 104.64
 -3 -3 14 1.83 96.67
 3 3 -13 316.58 83.96
 -3 -3 13 245.08 67.44
 3 3 -13 367.49 129.39
 -3 -3 13 57.22 96.17
 3 3 -12 23.17 50.49
 -3 -3 12 81.55 47.17
 3 3 -12 0.5 116.85
 -3 -3 12 89.19 107.55
 3 3 -11 -40.69 46.42
 -3 -3 11 5.48 38.7
 3 3 -11 -46.92 91.02
 -3 -3 11 104.06 88.36
 3 3 -10 72.58 39.78
 -3 -3 10 128.97 49.66
 3 3 -10 -13.12 126.73
 -3 -3 10 68.43 91.19
 3 3 -9 50.91 37.29
 -3 -3 9 91.93 39.12
 3 3 -9 -4.98 109.46
 -3 -3 9 50.41 121.5
 3 3 -8 -24.17 19.93
 -3 -3 8 10.63 29.32
 3 3 -8 246.07 111.53
 -3 -3 8 398.22 132.13
 3 3 -7 60.38 30.06
 -3 -3 7 59.79 36.29
 3 3 -7 69.1 94.09
 -3 -3 7 145.83 103.98
 3 3 -6 25.16 24.91
 -3 -3 6 16.44 30.89
 3 3 -6 225.14 113.61
 -3 -3 6 147.58 106.88
 3 3 -5 1437.56 216.01
 -3 -3 5 1087.93 166.93
 3 3 -5 1211.67 231.62
 -3 -3 5 1009.04 214.51
 3 3 -4 246.24 47.5
 -3 -3 4 239.34 45.51
 3 3 -4 107.38 80.22
 -3 -3 4 307.53 121.25
 3 3 -3 314.67 53.57
 -3 -3 3 227.22 42.6
 3 3 -3 131.3 95.84
 -3 -3 3 239.68 84.04
 3 3 -2 1117 167.76
 -3 -3 2 1357.84 202.97
 3 3 -2 1736.54 295.32
 -3 -3 2 1899.31 321.31
 3 3 -1 5526.03 886.95
 -3 -3 1 5718.7 918.51
 3 3 0 121.91 41.36
 -3 -3 0 218.58 52.82
 3 3 4 13.37 40.44
 -3 -3 -4 74.08 40.44
 3 3 5 86.45 36.21
 -3 -3 -5 -26.74 41.94
 3 3 6 2988.9 444.06
 -3 -3 -6 2250.61 337.92
 3 3 7 2356.08 353.37
 -3 -3 -7 1932.53 295.32
 3 3 7 2131.85 348.14
 -3 -3 -7 2116.9 346.31
 3 3 8 151.23 49
 -3 -3 -8 191.51 56.14
 3 3 8 83.63 43.02
 -3 -3 -8 190.93 54.06
 3 3 9 412.25 80.89
 -3 -3 -9 340.08 68.85
 3 3 9 657.08 121.91
 -3 -3 -9 470.88 94.09
 3 3 10 13.12 52.65
 -3 -3 -10 101.82 50.66
 3 3 10 265.67 76.74
 -3 -3 -10 217.67 61.04
 3 3 11 39.2 52.15
 -3 -3 -11 49.16 46.51
 3 3 11 137.86 60.54
 -3 -3 -11 184.62 62.2
 3 3 12 -10.88 52.15
 -3 -3 -12 112.36 47.92
 3 3 12 60.46 58.55
 -3 -3 -12 -17.36 59.55
 3 3 13 64.86 57.55
 -3 -3 -13 81.06 50.91
 3 3 13 80.97 64.11
 -3 -3 -13 3.65 71.34
 3 3 14 35.63 58.96
 -3 -3 -14 -43.43 47.09
 3 3 14 121.58 76.82
 -3 -3 -14 -59.21 86.45
 3 3 15 47.01 62.95
 -3 -3 -15 51.66 55.89
 3 3 15 -6.15 66.27
 -3 -3 -15 10.71 72.25
 3 3 16 56.39 59.05
 -3 -3 -16 68.51 58.8
 3 3 16 -36.21 72.92
 -3 -3 -16 -34.05 82.22
 3 3 17 51.82 57.39
 -3 -3 -17 -4.07 60.29
 3 3 17 -28.57 78.98
 -3 -3 -17 -53.23 86.04
 3 3 18 -5.4 65.53
 -3 -3 -18 -102.15 63.03
 3 3 18 -128.14 91.6
 -3 -3 -18 26.82 90.44
 3 3 19 42.35 69.35
 -3 -3 -19 19.18 66.11
 3 3 19 190.6 101.4
 -3 -3 -19 68.43 92.18
 3 3 20 3.32 62.12
 -3 -3 -20 25.16 73.17
 3 3 20 11.05 92.68
 -3 -3 -20 37.21 92.27
 3 3 21 113.11 76.82
 -3 -3 -21 14.7 70.01
 3 3 21 25.41 94.34
 -3 -3 -21 29.73 98.16
 3 2 -19 34.55 69.76
 -3 -2 19 22.59 65.94
 3 2 -19 40.44 112.7
 -3 -2 19 34.3 109.37
 3 2 -18 110.54 72.17
 -3 -2 18 71.84 68.02
 3 2 -18 -59.21 107.13
 -3 -2 18 -15.78 96.5
 3 2 -17 38.95 58.96
 -3 -2 17 47.34 61.29
 3 2 -17 144.59 109.21
 -3 -2 17 -14.37 97.17
 3 2 -16 -84.71 59.38
 -3 -2 16 64.69 57.39
 3 2 -16 -102.23 107.63
 -3 -2 16 -23.09 92.43
 3 2 -15 154.88 71.84
 -3 -2 15 10.63 46.59
 3 2 -15 72 107.63
 -3 -2 15 -52.98 86.7
 3 2 -14 -10.88 53.15
 -3 -2 14 22.26 49.83
 3 2 -14 92.68 108.29
 -3 -2 14 30.23 96.09
 3 2 -13 39.7 44.76
 -3 -2 13 -40.36 40.2
 3 2 -13 -13.29 112.28
 -3 -2 13 92.35 93.6
 3 2 -12 384.43 84.63
 -3 -2 12 247.32 67.35
 3 2 -12 206.21 122.08
 -3 -2 12 162.61 101.15
 3 2 -11 78.81 43.77
 -3 -2 11 38.04 44.93
 3 2 -11 -43.19 99.66
 -3 -2 11 42.52 79.48
 3 2 -10 142.34 46.51
 -3 -2 10 82.72 41.19
 3 2 -10 172.82 112.36
 -3 -2 10 234.86 104.89
 3 2 -9 323.47 63.28
 -3 -2 9 279.37 57.64
 3 2 -9 104.64 89.53
 -3 -2 9 91.85 83.96
 3 2 -8 137.86 35.3
 -3 -2 8 45.51 30.4
 3 2 -8 562.07 130.63
 -3 -2 8 345.9 108.38
 3 2 -7 53.07 30.31
 -3 -2 7 65.86 29.23
 3 2 -7 192.01 101.07
 -3 -2 7 88.03 88.03
 3 2 -6 1770.59 265.01
 -3 -2 6 1647.68 248.06
 3 2 -6 1729.89 307.2
 -3 -2 6 1543.04 272.98
 3 2 -5 6343.22 929.31
 -3 -2 5 7810.68 1142.74
 3 2 -5 8155.33 1317.97
 -3 -2 5 6775.9 1096.24
 3 2 -4 1489.05 222.49
 -3 -2 4 1393.55 208.87
 3 2 -4 1440.89 258.45
 -3 -2 4 1598.68 283.53
 3 2 -3 2821.98 415.41
 -3 -2 3 2771.32 407.43
 3 2 -3 2508.05 425.21
 -3 -2 3 2727.3 456.6
 3 2 -2 4622.46 677.09
 -3 -2 2 4442.25 650.6
 3 2 -2 4855.83 783.23
 -3 -2 2 5180.54 836.3
 3 2 -1 3218.95 472.38
 -3 -2 1 3117.63 458.09
 3 2 -1 2539.61 410.92
 -3 -2 1 3144.2 507.34
 3 2 0 33.39 32.72
 -3 -2 0 51.57 39.78
 3 2 3 66.77 39.78
 -3 -2 -3 10.3 33.14
 3 2 4 1826.23 274.31
 -3 -2 -4 1848.65 281.78
 3 2 5 770.35 122.66
 -3 -2 -5 813.29 132.13
 3 2 6 1081.29 167.84
 -3 -2 -6 1538.05 236.19
 3 2 6 1300.53 216.51
 -3 -2 -6 1528.92 252.55
 3 2 7 310.18 60.63
 -3 -2 -7 857.89 136.45
 3 2 7 296.15 64.94
 -3 -2 -7 406.52 83.55
 3 2 8 292.66 64.11
 -3 -2 -8 501.53 87.37
 3 2 8 828.16 146.5
 -3 -2 -8 543.3 104.23
 3 2 9 54.48 43.77
 -3 -2 -9 211.61 57.8
 3 2 9 194.75 59.71
 -3 -2 -9 119.51 56.06
 3 2 10 328.54 74.74
 -3 -2 -10 416.74 79.06
 3 2 10 383.27 85.46
 -3 -2 -10 216.42 62.2
 3 2 11 94.34 50.91
 -3 -2 -11 119.76 45.26
 3 2 11 143.92 62.54
 -3 -2 -11 58.88 53.73
 3 2 12 586.07 114.94
 -3 -2 -12 252.47 63.45
 3 2 12 317.58 89.28
 -3 -2 -12 178.39 72.17
 3 2 13 35.05 63.45
 -3 -2 -13 28.98 47.09
 3 2 13 81.14 71.59
 -3 -2 -13 70.34 75.41
 3 2 14 85.29 63.2
 -3 -2 -14 62.04 48.5
 3 2 14 33.22 77.32
 -3 -2 -14 52.4 75.16
 3 2 15 115.6 67.68
 -3 -2 -15 188.77 67.85
 3 2 15 208.87 87.37
 -3 -2 -15 108.13 80.22
 3 2 16 89.78 60.71
 -3 -2 -16 49.41 57.39
 3 2 16 -23.75 75.32
 -3 -2 -16 -48.25 78.4
 3 2 17 -33.05 58.13
 -3 -2 -17 97 70.01
 3 2 17 85.62 85.21
 -3 -2 -17 -130.8 80.22
 3 2 18 6.73 54.15
 -3 -2 -18 45.93 70.59
 3 2 18 -38.62 94.26
 -3 -2 -18 55.39 93.93
 3 2 19 46.01 69.59
 -3 -2 -19 89.11 73.33
 3 2 19 96.5 100.49
 -3 -2 -19 155.96 103.56
 3 2 20 -81.8 67.93
 -3 -2 -20 -66.02 77.15
 3 2 20 -28.4 100.07
 -3 -2 -20 -34.46 95.26
 3 2 21 -49.08 66.02
 -3 -2 -21 -14.2 72.33
 3 2 21 72.33 98.33
 -3 -2 -21 -45.34 93.84
 3 1 -19 -39.78 68.02
 -3 -1 19 -26.41 66.69
 3 1 -19 23.17 111.2
 -3 -1 19 69.43 98.83
 3 1 -18 33.05 62.95
 -3 -1 18 -9.8 62.29
 3 1 -18 95.59 106.88
 -3 -1 18 -4.32 83.8
 3 1 -17 -5.07 58.38
 -3 -1 17 -10.8 59.88
 3 1 -17 -29.9 101.57
 -3 -1 17 -58.05 92.35
 3 1 -16 47.75 54.98
 -3 -1 16 -10.05 56.31
 3 1 -16 32.47 101.65
 -3 -1 16 -130.72 101.32
 3 1 -15 35.46 56.89
 -3 -1 15 95.51 59.38
 3 1 -15 86.62 105.8
 -3 -1 15 57.88 98.33
 3 1 -14 26.74 49.5
 -3 -1 14 21.43 47.59
 3 1 -14 -78.48 99.08
 -3 -1 14 4.65 79.89
 3 1 -13 72.67 43.93
 -3 -1 13 64.45 45.01
 3 1 -13 -137.36 101.4
 -3 -1 13 135.95 94.09
 3 1 -12 9.14 43.35
 -3 -1 12 28.82 42.11
 3 1 -12 236.02 104.64
 -3 -1 12 5.32 81.72
 3 1 -11 69.43 45.01
 -3 -1 11 8.47 37.37
 3 1 -11 -59.38 85.71
 -3 -1 11 -34.38 79.98
 3 1 -10 130.05 46.84
 -3 -1 10 114.52 42.11
 3 1 -10 257.7 108.46
 -3 -1 10 258.03 104.56
 3 1 -9 266.42 56.31
 -3 -1 9 219.33 50.99
 3 1 -9 498.54 124.66
 -3 -1 9 286.77 102.07
 3 1 -8 398.96 70.92
 -3 -1 8 361.26 65.36
 3 1 -8 242.09 96.5
 -3 -1 8 188.52 90.69
 3 1 -7 279.21 53.82
 -3 -1 7 189.18 43.6
 3 1 -7 216.67 98.66
 -3 -1 7 296.81 99.57
 3 1 -6 733.32 115.6
 -3 -1 6 714.38 112.95
 3 1 -6 1107.03 208.04
 -3 -1 6 1635.22 281.2
 3 1 -5 917.68 140.68
 -3 -1 5 1003.22 152.56
 3 1 -5 1044.75 201.14
 -3 -1 5 986.61 183.2
 3 1 -4 882.8 133.79
 -3 -1 4 1298.04 194.17
 3 1 -4 881.14 177.06
 -3 -1 4 541.64 136.7
 3 1 -3 1061.36 160.12
 -3 -1 3 988.27 149.9
 3 1 -3 953.39 179.38
 -3 -1 3 980.8 182.87
 3 1 -2 50.49 17.86
 -3 -1 2 59.79 21.01
 3 1 -2 274.23 74.08
 -3 -1 2 215.26 69.68
 3 1 -1 3057.83 448.21
 -3 -1 1 2844.4 417.73
 3 1 -1 5117.43 818.27
 -3 -1 1 2901.7 469.31
 3 1 0 3168.29 506.68
 -3 -1 0 3162.47 505.93
 3 1 3 -54.4 46.67
 -3 -1 -3 -27.66 56.97
 3 1 4 248.06 50.91
 -3 -1 -4 104.97 40.86
 -3 -1 -4 471.71 87.62
 3 1 5 39.36 29.48
 -3 -1 -5 83.05 39.12
 3 1 5 290.59 61.21
 -3 -1 -5 180.71 47.34
 3 1 6 236.77 49.58
 -3 -1 -6 351.54 66.19
 3 1 6 330.37 69.51
 -3 -1 -6 428.36 86.7
 3 1 7 85.95 40.03
 -3 -1 -7 36.04 36.79
 3 1 7 87.28 46.17
 -3 -1 -7 61.46 41.94
 3 1 8 1123.64 173.99
 -3 -1 -8 883.63 140.6
 3 1 8 749.68 134.29
 -3 -1 -8 906.89 160.37
 3 1 9 -3.4 40.94
 -3 -1 -9 12.79 33.72
 3 1 9 212.02 63.86
 -3 -1 -9 284.27 78.07
 3 1 10 47.17 49.08
 -3 -1 -10 93.6 40.53
 3 1 10 80.47 59.38
 -3 -1 -10 39.36 57.39
 3 1 11 -2.49 49.25
 -3 -1 -11 57.64 41.11
 3 1 11 52.57 64.2
 -3 -1 -11 176.64 74.33
 3 1 12 101.15 60.87
 -3 -1 -12 170.83 55.89
 3 1 12 228.13 82.88
 -3 -1 -12 383.52 101.82
 3 1 13 11.96 51.32
 -3 -1 -13 -23.59 41.61
 3 1 13 -62.29 73.25
 -3 -1 -13 41.19 75.08
 3 1 14 139.44 62.29
 -3 -1 -14 97.91 56.14
 -3 -1 -14 -11.38 73.66
 3 1 15 7.31 59.3
 -3 -1 -15 78.4 47.42
 3 1 15 -33.8 71.92
 -3 -1 -15 -3.16 76.82
 3 1 16 33.8 54.4
 -3 -1 -16 52.07 56.22
 3 1 16 -58.47 77.9
 -3 -1 -16 40.03 79.73
 3 1 17 14.2 44.6
 -3 -1 -17 4.57 61.46
 3 1 17 23.09 91.02
 -3 -1 -17 -36.21 79.73
 3 1 18 85.04 61.54
 -3 -1 -18 68.1 66.52
 3 1 18 -9.97 95.59
 -3 -1 -18 32.39 90.02
 3 1 19 32.47 65.36
 -3 -1 -19 11.21 59.96
 3 1 19 17.27 88.45
 -3 -1 -19 -77.4 90.11
 3 1 20 10.05 64.78
 -3 -1 -20 -48.25 59.63
 3 1 21 12.79 63.78
 -3 -1 -21 120.42 74.99
 3 1 21 54.65 104.06
 -3 -1 -21 91.35 102.81
 3 0 -20 -39.95 73.08
 -3 0 20 -44.1 69.43
 3 0 -19 -38.78 68.51
 -3 0 19 63.7 64.2
 3 0 -19 67.85 103.89
 -3 0 19 0.25 99.66
 3 0 -18 80.97 63.7
 -3 0 18 -8.97 60.04
 3 0 -18 -11.88 97.25
 -3 0 18 8.39 93.6
 3 0 -17 -11.21 67.68
 -3 0 17 94.76 61.87
 3 0 -17 39.78 100.82
 -3 0 17 33.55 88.7
 3 0 -16 -28.24 63.61
 -3 0 16 99.74 57.55
 3 0 -16 75.49 88.78
 -3 0 16 24.5 88.45
 3 0 -15 71.5 62.62
 -3 0 15 55.14 55.73
 3 0 -15 0.66 100.24
 -3 0 15 41.61 81.97
 3 0 -14 -9.97 52.65
 -3 0 14 30.73 45.84
 3 0 -14 126.48 102.15
 -3 0 14 13.37 79.39
 3 0 -13 60.63 50.66
 -3 0 13 65.11 46.92
 3 0 -13 166.35 100.99
 -3 0 13 86.95 77.4
 3 0 -12 129.72 48.33
 -3 0 12 46.59 45.76
 3 0 -12 63.2 96.17
 -3 0 12 59.3 83.13
 3 0 -11 82.55 44.51
 -3 0 11 6.31 41.27
 3 0 -11 94.26 93.93
 -3 0 11 8.06 82.05
 3 0 -10 68.85 31.23
 -3 0 10 68.68 38.78
 3 0 -10 92.6 84.54
 -3 0 10 -49.99 78.4
 3 0 -9 686.48 115.44
 -3 0 9 862.87 139.44
 3 0 -9 472.79 121.25
 -3 0 9 471.88 116.35
 3 0 -8 59.88 41.94
 -3 0 8 76.07 40.28
 3 0 -8 -46.26 71.59
 -3 0 8 63.95 73
 3 0 -7 220.91 53.98
 -3 0 7 205.96 47.42
 3 0 -7 76.07 67.1
 -3 0 7 198.07 74.91
 3 0 -6 1834.53 275.47
 -3 0 6 1520.61 227.72
 3 0 -6 2213.23 369.73
 -3 0 6 1054.71 188.02
 3 0 -5 323.31 57.47
 -3 0 5 133.87 31.39
 3 0 -5 200.98 74.83
 -3 0 5 254.63 71.84
 3 0 -4 434.42 70.42
 -3 0 4 469.8 75.74
 3 0 -4 519.22 119.17
 -3 0 4 318.07 87.03
 3 0 -3 94.51 23.92
 -3 0 3 105.14 26.08
 3 0 -3 80.64 56.47
 -3 0 3 85.46 59.55
 3 0 -2 273.48 46.01
 -3 0 2 160.78 32.64
 3 0 -2 310.18 68.51
 -3 0 2 344.73 74.41
 3 0 -1 1924.23 282.78
 -3 0 1 1938.34 285.44
 3 0 -1 1966.58 316.33
 -3 0 1 2413.38 387.5
 3 0 2 192.84 42.85
 -3 0 -2 -27.32 38.2
 3 0 3 245.24 48.75
 -3 0 -3 146.58 42.11
 3 0 3 192.75 42.44
 -3 0 -3 254.96 52.24
 3 0 4 3722.22 546.54
 -3 0 -4 3730.52 548.2
 3 0 4 4377.47 701.76
 -3 0 -4 4143.27 664.14
 3 0 5 234.61 46.92
 -3 0 -5 34.63 32.55
 3 0 5 235.86 54.23
 -3 0 -5 288.18 62.54
 3 0 6 719.03 113.78
 -3 0 -6 649.52 104.47
 3 0 6 552.6 102.15
 -3 0 -6 738.71 130.88
 3 0 7 605.17 100.65
 3 0 7 176.48 53.32
 3 0 8 321.65 65.69
 -3 0 -8 626.6 102.73
 3 0 8 405.61 87.78
 -3 0 -8 443.98 96.5
 3 0 9 164.93 52.24
 -3 0 -9 201.72 51.57
 3 0 9 211.11 73.17
 -3 0 -9 198.82 73
 3 0 10 38.62 40.44
 -3 0 -10 113.11 44.85
 3 0 10 156.38 75.91
 -3 0 -10 170.08 75.16
 3 0 11 326.3 74.25
 -3 0 -11 127.4 51.24
 3 0 11 81.8 73.17
 -3 0 -11 194.83 82.88
 3 0 12 3.16 42.77
 -3 0 -12 11.13 40.86
 3 0 12 33.97 76.99
 -3 0 -12 -43.02 74.66
 3 0 13 80.89 53.82
 -3 0 -13 31.31 46.92
 3 0 13 92.6 80.06
 -3 0 -13 45.84 78.98
 3 0 14 516.31 101.32
 -3 0 -14 459.26 94.92
 3 0 14 338.92 100.99
 -3 0 -14 421.72 116.68
 3 0 15 92.68 56.22
 -3 0 -15 31.39 43.68
 3 0 15 7.89 77.98
 -3 0 -15 -20.43 80.14
 3 0 16 -18.1 51.32
 -3 0 -16 -18.6 52.9
 3 0 16 57.3 82.72
 -3 0 -16 27.99 93.43
 3 0 17 27.32 58.47
 -3 0 -17 -1.91 60.54
 3 0 17 39.03 91.35
 -3 0 -17 163.52 98.25
 3 0 18 65.36 60.87
 -3 0 -18 34.22 57.55
 3 0 18 2.74 95.51
 -3 0 -18 9.14 96
 3 0 19 44.35 56.39
 -3 0 -19 -7.72 64.45
 3 0 19 -116.27 97.17
 -3 0 -19 24.75 91.19
 3 0 20 -8.47 64.69
 -3 0 -20 -1.33 65.86
 3 -1 -20 5.98 62.7
 -3 1 20 56.56 62.54
 3 -1 -20 -8.14 97.91
 -3 1 20 26.24 104.97
 3 -1 -19 -69.01 67.85
 -3 1 19 -58.05 60.96
 3 -1 -19 -20.68 93.6
 -3 1 19 126.81 102.4
 3 -1 -18 -21.68 62.87
 -3 1 18 -32.64 58.47
 3 -1 -18 0.33 96.25
 -3 1 18 101.9 93.84
 3 -1 -17 -39.78 67.6
 -3 1 17 -89.86 54.06
 3 -1 -17 40.61 96.83
 -3 1 17 20.26 88.2
 3 -1 -16 34.96 55.64
 -3 1 16 -15.78 48.17
 3 -1 -16 17.36 88.36
 -3 1 16 39.78 82.05
 3 -1 -15 -23.5 60.54
 -3 1 15 16.78 54.06
 3 -1 -15 58.88 84.71
 -3 1 15 49.33 69.1
 3 -1 -14 98 58.72
 -3 1 14 199.48 62.2
 3 -1 -14 -20.51 86.54
 -3 1 14 42.27 76.65
 3 -1 -13 90.61 51.99
 -3 1 13 87.45 53.82
 3 -1 -13 -34.05 82.88
 -3 1 13 -20.01 66.27
 3 -1 -12 230.04 63.03
 -3 1 12 143.67 55.06
 3 -1 -12 414.49 112.95
 -3 1 12 317.16 95.17
 3 -1 -11 -25.99 37.87
 -3 1 11 17.86 35.88
 3 -1 -11 1.91 88.61
 -3 1 11 5.98 68.43
 3 -1 -10 394.73 74.83
 -3 1 10 357.27 71.09
 3 -1 -10 470.47 127.73
 -3 1 10 365.33 98.5
 3 -1 -9 -8.22 38.95
 -3 1 9 0.25 39.7
 3 -1 -9 -68.85 79.89
 -3 1 9 19.68 76.99
 3 -1 -8 88.94 38.87
 -3 1 8 40.44 32.72
 3 -1 -8 62.37 68.1
 -3 1 8 22.01 62.29
 3 -1 -7 370.31 70.92
 -3 1 7 231.95 49.99
 3 -1 -7 284.77 75.41
 -3 1 7 275.39 75.41
 3 -1 -6 49.08 25.66
 -3 1 6 135.12 38.95
 3 -1 -6 36.21 51.32
 -3 1 6 99.74 52.07
 3 -1 -5 344.32 62.04
 -3 1 5 119.67 32.22
 3 -1 -5 53.23 47.01
 -3 1 5 286.18 66.77
 3 -1 -4 1282.26 192.01
 -3 1 4 1022.32 154.22
 3 -1 -4 1415.14 235.77
 -3 1 4 940.11 161.36
 3 -1 -3 2572 377.87
 -3 1 3 2552.07 375.46
 3 -1 -3 3022.95 490.23
 -3 1 3 3151.68 511.74
 3 -1 -2 4178.15 610.57
 -3 1 2 5480.35 800.5
 3 -1 -2 4448.06 711.72
 -3 1 2 4840.88 774.42
 3 -1 -1 16.69 10.71
 -3 1 1 33.97 12.96
 3 -1 -1 31.14 16.36
 -3 1 1 25.16 17.69
 3 -1 2 3996.28 584.58
 -3 1 -2 3369.26 494.39
 3 -1 2 3506.29 560.99
 -3 1 -2 3352.65 536.99
 3 -1 3 6338.24 925.99
 -3 1 -3 6136.43 896.92
 3 -1 3 7017.57 1118.66
 -3 1 -3 7439.46 1186.76
 3 -1 4 169.5 36.71
 -3 1 -4 176.06 36.96
 3 -1 4 53.73 28.57
 -3 1 -4 25.5 28.57
 3 -1 5 579.26 93.51
 -3 1 -5 565.31 90.61
 3 -1 5 580.34 104.39
 -3 1 -5 363.75 72.83
 3 -1 6 121.08 36.38
 -3 1 -6 20.76 30.31
 3 -1 6 146.08 49.16
 -3 1 -6 107.3 47.17
 3 -1 7 429.19 76.07
 3 -1 7 607.83 114.44
 3 -1 8 259.28 55.73
 -3 1 -8 108.88 38.45
 3 -1 8 209.03 68.18
 -3 1 -8 341.33 88.86
 3 -1 9 68.51 41.36
 -3 1 -9 6.39 30.48
 3 -1 9 83.05 61.04
 -3 1 -9 21.01 58.96
 3 -1 10 -1.58 37.04
 -3 1 -10 19.27 36.13
 3 -1 10 -45.84 67.02
 -3 1 -10 7.06 68.02
 3 -1 11 75.16 46.59
 -3 1 -11 84.13 45.01
 3 -1 11 44.43 77.07
 -3 1 -11 176.64 85.04
 3 -1 12 44.43 49
 -3 1 -12 41.61 48.5
 3 -1 12 87.78 83.13
 -3 1 -12 14.7 86.54
 3 -1 13 -8.8 45.84
 -3 1 -13 50.66 51.74
 3 -1 13 61.46 79.14
 -3 1 -13 79.06 83.13
 3 -1 14 10.13 46.01
 -3 1 -14 50.24 50.49
 3 -1 14 147.58 84.54
 -3 1 -14 64.45 82.47
 3 -1 15 14.37 51.49
 -3 1 -15 46.92 56.22
 3 -1 15 89.94 83.96
 -3 1 -15 102.98 91.19
 3 -1 16 19.77 53.4
 -3 1 -16 59.3 53.9
 3 -1 16 -70.84 89.03
 -3 1 -16 -57.14 90.36
 3 -1 17 69.59 60.29
 -3 1 -17 -9.55 59.38
 3 -1 17 -15.86 88.2
 -3 1 -17 -63.78 95.01
 3 -1 18 73.33 64.86
 -3 1 -18 -37.87 54.65
 3 -1 18 159.7 102.9
 -3 1 -18 102.23 101.82
 3 -1 19 -0.83 70.92
 -3 1 -19 -6.39 64.36
 3 -1 20 -10.71 63.7
 -3 1 -20 -60.29 70.92
 3 -2 -21 -20.43 68.27
 -3 2 21 34.3 60.38
 3 -2 -21 149.4 115.94
 -3 2 21 103.06 108.63
 3 -2 -20 -18.77 50.74
 -3 2 20 -27.66 54.06
 3 -2 -20 -4.4 95.67
 -3 2 20 41.61 87.78
 3 -2 -19 20.35 70.18
 -3 2 19 -3.07 50.08
 3 -2 -19 -63.53 97.25
 -3 2 19 34.8 96.34
 3 -2 -18 9.55 68.93
 -3 2 18 -32.72 46.01
 3 -2 -18 -60.38 91.77
 -3 2 18 -90.36 91.27
 3 -2 -17 2.24 60.54
 -3 2 17 22.84 49.58
 3 -2 -17 -63.28 86.95
 -3 2 17 -19.68 86.87
 3 -2 -16 109.54 62.45
 -3 2 16 214.18 68.35
 3 -2 -16 122.91 93.1
 -3 2 16 19.35 82.63
 3 -2 -15 14.04 62.37
 -3 2 15 83.38 61.21
 3 -2 -15 67.68 83.8
 -3 2 15 22.42 79.06
 3 -2 -14 65.28 57.22
 -3 2 14 73.83 57.64
 3 -2 -14 49.16 83.13
 -3 2 14 16.69 75.16
 3 -2 -13 247.07 70.01
 -3 2 13 142.01 59.63
 3 -2 -13 330.95 95.01
 -3 2 13 271.65 94.26
 3 -2 -12 -6.73 50.16
 -3 2 12 8.3 44.35
 3 -2 -12 52.65 72.25
 -3 2 12 87.2 81.3
 3 -2 -11 8.39 39.78
 -3 2 11 20.51 39.45
 3 -2 -11 50.66 74.74
 -3 2 11 -0.33 66.19
 3 -2 -10 63.2 43.02
 -3 2 10 55.81 45.34
 3 -2 -10 120.17 76.99
 -3 2 10 89.44 73.25
 3 -2 -9 75.16 40.03
 -3 2 9 62.45 32.89
 3 -2 -9 272.9 88.2
 -3 2 9 229.38 77.48
 3 -2 -8 33.3 33.22
 -3 2 8 -8.64 33.39
 3 -2 -8 337.18 88.94
 -3 2 8 -8.89 56.39
 3 -2 -7 99.82 36.71
 -3 2 7 193.75 45.68
 3 -2 -7 324.39 74.33
 -3 2 7 93.68 47.25
 3 -2 -6 1588.71 239.59
 -3 2 6 2336.98 347.97
 3 -2 -6 1631.9 269.82
 -3 2 6 1876.89 308.27
 3 -2 -5 329.87 59.13
 -3 2 5 188.85 40.69
 3 -2 -5 270.24 62.62
 -3 2 5 303.96 64.45
 3 -2 -4 83.13 26.66
 -3 2 4 149.82 33.63
 3 -2 -4 42.11 33.8
 -3 2 4 164.1 41.86
 3 -2 -3 1878.55 277.46
 -3 2 3 1850.31 273.56
 3 -2 -3 2098.63 338.34
 -3 2 3 1482.41 241.25
 3 -2 -2 82.38 20.85
 -3 2 2 25.25 16.19
 3 -2 -2 33.97 24
 -3 2 2 29.32 27.74
 3 -2 -1 4242.93 618.96
 -3 2 1 4038.63 589.31
 3 -2 0 332.61 56.06
 -3 2 0 469.22 77.9
 3 -2 1 175.15 28.24
 -3 2 -1 136.28 23.83
 3 -2 1 189.02 36.46
 -3 2 -1 199.4 38.7
 3 -2 2 5166.43 754.33
 -3 2 -2 3973.85 580.92
 3 -2 2 4552.7 726.51
 -3 2 -2 4608.34 735.81
 3 -2 3 1399.36 207.62
 -3 2 -3 1073.81 160.78
 3 -2 3 1449.19 236.77
 -3 2 -3 1214.16 200.81
 3 -2 4 488.49 78.31
 -3 2 -4 653.17 101.73
 3 -2 4 415.49 79.23
 -3 2 -4 369.98 73.33
 3 -2 5 80.64 28.15
 -3 2 -5 45.1 27.41
 3 -2 5 110.45 43.1
 -3 2 -5 150.57 53.15
 3 -2 6 1160.18 176.81
 -3 2 -6 1153.54 175.81
 3 -2 6 958.38 166.43
 -3 2 -6 997.41 175.98
 3 -2 7 219.25 48.58
 -3 2 -7 310.18 60.96
 3 -2 7 275.14 72.17
 -3 2 -7 128.14 64.45
 3 -2 8 102.07 41.19
 -3 2 -8 125.82 38.37
 3 -2 8 74.25 58.72
 -3 2 -8 117.18 63.78
 3 -2 9 154.72 48.08
 -3 2 -9 14.28 32.22
 3 -2 9 176.39 73.08
 -3 2 -9 188.52 78.07
 3 -2 10 157.87 50.08
 -3 2 -10 68.6 40.03
 3 -2 10 -57.39 66.44
 -3 2 -10 -4.82 67.6
 3 -2 11 27.07 40.28
 -3 2 -11 8.97 39.86
 3 -2 11 22.26 76.4
 -3 2 -11 -37.62 74.58
 3 -2 12 59.79 43.19
 -3 2 -12 26.82 43.43
 3 -2 12 82.63 84.71
 -3 2 -12 92.85 98.25
 3 -2 13 26.24 45.68
 -3 2 -13 5.56 38.7
 3 -2 13 -21.01 79.56
 -3 2 -13 -55.06 88.36
 3 -2 14 -24.42 52.82
 -3 2 -14 -21.51 53.32
 3 -2 14 -21.09 76.82
 -3 2 -14 -20.6 92.93
 3 -2 15 25.91 54.65
 -3 2 -15 31.06 53.98
 3 -2 15 -31.48 75.41
 -3 2 -15 30.23 98.83
 3 -2 16 59.55 61.87
 -3 2 -16 19.1 59.71
 3 -2 16 -93.43 82.47
 -3 2 -16 47.09 94.67
 3 -2 17 55.56 63.78
 -3 2 -17 -31.97 64.28
 3 -2 17 124.99 94.84
 -3 2 -17 -34.96 101.24
 3 -2 18 -3.82 58.8
 -3 2 -18 6.06 66.44
 3 -2 18 -58.96 101.73
 -3 2 -18 156.3 106.8
 3 -2 19 -15.61 62.2
 -3 2 -19 -62.87 69.01
 3 -3 -21 -9.88 65.44
 -3 3 21 -36.13 55.81
 3 -3 -20 91.44 70.76
 -3 3 20 39.36 46.26
 3 -3 -20 -7.81 95.09
 -3 3 20 126.4 97.83
 3 -3 -19 -3.4 64.61
 -3 3 19 17.02 58.22
 3 -3 -19 -76.07 92.43
 -3 3 19 119.34 91.1
 3 -3 -18 28.49 62.78
 -3 3 18 -55.89 61.04
 3 -3 -18 27.9 91.6
 -3 3 18 71.59 86.95
 3 -3 -17 9.97 57.22
 -3 3 17 17.36 63.78
 3 -3 -17 44.1 91.85
 -3 3 17 13.62 84.71
 3 -3 -16 53.23 56.8
 -3 3 16 62.37 51.82
 3 -3 -16 175.23 94.51
 -3 3 16 166.26 90.11
 3 -3 -15 49.99 51.32
 -3 3 15 225.14 60.79
 3 -3 -15 100.49 84.88
 -3 3 15 136.37 79.98
 3 -3 -14 271.65 73.91
 -3 3 14 184.53 65.19
 3 -3 -14 290.34 95.51
 -3 3 14 174.4 85.12
 3 -3 -13 -36.46 43.77
 -3 3 13 -25.74 50.49
 3 -3 -13 46.92 76.16
 -3 3 13 267.5 94.67
 3 -3 -12 18.02 41.11
 -3 3 12 -6.89 43.27
 3 -3 -12 35.46 68.43
 -3 3 12 51.49 65.77
 3 -3 -11 159.29 51.74
 -3 3 11 48.17 42.77
 3 -3 -11 51.41 59.96
 -3 3 11 36.96 58.55
 3 -3 -10 203.14 55.64
 -3 3 10 40.11 42.77
 3 -3 -10 240.01 75.49
 -3 3 10 99.49 65.69
 3 -3 -9 95.26 40.86
 -3 3 9 38.45 32.22
 3 -3 -9 134.29 61.12
 -3 3 9 107.05 55.64
 3 -3 -8 212.11 46.76
 -3 3 8 109.29 38.04
 3 -3 -8 105.55 50.16
 -3 3 8 120.25 52.24
 3 -3 -7 441.98 77.73
 -3 3 7 511 84.71
 3 -3 -7 531.01 100.07
 -3 3 7 618.96 113.44
 3 -3 -6 183.45 40.69
 -3 3 6 224.98 45.43
 3 -3 -6 140.27 44.51
 -3 3 6 239.18 55.48
 3 -3 -5 644.79 100.99
 -3 3 5 950.9 145.33
 3 -3 -5 958.38 160.03
 -3 3 5 732.15 123.66
 3 -3 -4 70.84 24.91
 -3 3 4 44.02 21.76
 3 -3 -4 89.36 28.24
 -3 3 4 64.78 25.66
 3 -3 -3 15.2 16.44
 -3 3 3 29.9 18.52
 3 -3 -3 66.52 20.85
 -3 3 3 -12.04 14.28
 3 -3 -2 1624.42 239.1
 -3 3 2 2011.43 295.57
 3 -3 -2 2076.2 331.36
 -3 3 2 1718.27 274.56
 3 -3 -1 2604.39 380.44
 -3 3 1 3278.74 478.69
 3 -3 -1 2302.1 366.49
 -3 3 1 2920.8 464.99
 3 -3 0 78.07 19.6
 -3 3 0 78.81 21.76
 3 -3 1 731.99 107.96
 -3 3 -1 1043.09 153.31
 3 -3 1 725.84 119.59
 -3 3 -1 903.56 149.15
 3 -3 2 3169.95 463.74
 -3 3 -2 2833.6 415.24
 3 -3 2 3059.49 491.06
 -3 3 -2 2442.45 393.65
 3 -3 3 344.73 56.72
 -3 3 -3 453.36 71.75
 3 -3 3 299.55 63.86
 -3 3 -3 311.85 64.78
 3 -3 4 1431.75 214.35
 -3 3 -4 1257.35 188.77
 3 -3 4 1743.18 286.27
 -3 3 -4 1838.69 303.29
 3 -3 5 18.85 23.59
 -3 3 -5 58.13 25.33
 3 -3 5 23.25 43.27
 -3 3 -5 53.65 51.57
 3 -3 6 -6.98 28.4
 -3 3 -6 65.44 28.73
 3 -3 6 89.94 50.83
 -3 3 -6 137.86 66.44
 3 -3 7 358.1 71.84
 -3 3 -7 437.41 74.25
 3 -3 7 219.58 64.11
 -3 3 -7 290.34 87.37
 3 -3 8 51.57 40.2
 -3 3 -8 86.87 33.39
 3 -3 8 70.67 52.32
 -3 3 -8 64.61 75.24
 3 -3 9 249.81 61.46
 -3 3 -9 199.15 48.25
 3 -3 9 320.48 87.7
 -3 3 -9 427.53 115.69
 3 -3 10 160.95 48.25
 -3 3 -10 7.81 36.87
 3 -3 10 150.4 80.47
 -3 3 -10 -14.45 83.46
 3 -3 11 120.34 48.25
 -3 3 -11 45.84 42.19
 3 -3 11 328.87 108.38
 -3 3 -11 248.23 110.45
 3 -3 12 -37.21 42.85
 -3 3 -12 93.68 51.16
 3 -3 12 -1.66 77.15
 -3 3 -12 -4.4 83.55
 3 -3 13 40.69 50.08
 -3 3 -13 71.92 56.47
 3 -3 13 -4.82 69.1
 -3 3 -13 92.76 102.23
 3 -3 14 -6.73 47.34
 -3 3 -14 -52.4 52.32
 3 -3 14 16.44 74.74
 -3 3 -14 83.21 92.52
 3 -3 15 32.89 52.57
 -3 3 -15 32.14 60.13
 3 -3 15 71.26 84.54
 -3 3 -15 56.8 99.91
 3 -3 16 -2.91 56.56
 -3 3 -16 6.39 60.87
 3 -3 16 -6.31 87.95
 -3 3 -16 -85.21 99.74
 3 -3 17 19.52 58.88
 -3 3 -17 -11.63 56.56
 3 -3 17 -4.24 95.17
 -3 3 -17 -127.73 104.31
 3 -3 18 41.61 61.7
 -3 3 -18 -19.85 54.15
 3 -3 18 -30.06 101.9
 -3 3 -18 92.6 104.56
 3 -3 19 4.9 63.61
 -3 3 -19 -11.46 65.44
 3 -3 19 55.39 105.39
 -3 3 -19 72.83 102.9
 3 -4 -21 35.3 69.01
 -3 4 21 8.64 65.36
 3 -4 -21 -4.32 97.75
 -3 4 21 48.25 91.85
 3 -4 -20 -31.72 68.51
 -3 4 20 34.63 56.31
 3 -4 -20 36.54 93.18
 -3 4 20 53.98 94.26
 3 -4 -19 32.39 72.33
 -3 4 19 -45.51 54.4
 3 -4 -19 35.13 92.6
 -3 4 19 36.62 93.18
 3 -4 -18 -11.88 75.24
 -3 4 18 -23 37.29
 3 -4 -18 -81.39 88.78
 -3 4 18 -20.18 76.57
 3 -4 -17 -33.72 70.42
 -3 4 17 -9.72 54.65
 3 -4 -17 -55.23 81.72
 -3 4 17 36.21 75.41
 3 -4 -16 153.31 65.19
 -3 4 16 113.86 44.68
 3 -4 -16 64.28 81.22
 -3 4 16 76.9 73.08
 3 -4 -15 141.26 65.03
 -3 4 15 101.4 49.83
 3 -4 -15 33.05 72
 -3 4 15 17.19 67.27
 3 -4 -14 71.42 57.72
 -3 4 14 40.94 52.98
 3 -4 -14 146.25 85.29
 -3 4 14 90.11 81.47
 3 -4 -13 365.49 86.29
 -3 4 13 93.18 46.67
 3 -4 -13 160.86 89.11
 -3 4 13 563.56 126.15
 3 -4 -12 77.82 45.93
 -3 4 12 93.18 49.58
 3 -4 -12 80.39 65.94
 -3 4 12 40.94 65.36
 3 -4 -11 741.29 123.82
 -3 4 11 1020.66 164.02
 3 -4 -11 763.88 143.01
 -3 4 11 759.97 144.01
 3 -4 -10 300.47 64.03
 -3 4 10 222.57 53.65
 3 -4 -10 380.78 86.62
 -3 4 10 148.74 62.04
 3 -4 -9 692.46 114.61
 -3 4 9 470.88 84.88
 3 -4 -9 530.93 107.22
 -3 4 9 1030.63 178.97
 3 -4 -8 41.03 33.39
 -3 4 8 26.16 31.14
 3 -4 -8 122.08 46.26
 -3 4 8 55.64 39.7
 3 -4 -7 762.13 121.75
 -3 4 7 1007.37 156.63
 3 -4 -7 841.28 142.43
 -3 4 7 869.51 147.74
 3 -4 -6 93.93 31.48
 -3 4 6 50.83 30.4
 3 -4 -6 96.67 34.13
 -3 4 6 85.71 31.48
 3 -4 -5 242.33 48.08
 -3 4 5 182.62 39.95
 3 -4 -5 328.79 60.79
 -3 4 5 98.25 27.57
 -3 4 4 212.02 41.11
 -3 4 4 51.74 16.86
 3 -4 -3 118.34 27.24
 -3 4 3 161.36 32.14
 3 -4 -3 361.01 59.21
 -3 4 3 62.62 14.62
 -3 4 2 100.24 25.41
 -3 4 2 101.07 19.18
 3 -4 -1 1709.96 250.81
 3 -4 -1 1417.63 228.38
 3 -4 0 422.22 74.58
 -3 4 0 414.24 73.91
 3 -4 1 885.29 130.55
 -3 4 -1 1130.29 166.35
 3 -4 1 1031.46 171.99
 -3 4 -1 662.81 114.77
 3 -4 2 814.87 121.42
 -3 4 -2 1218.32 180.05
 3 -4 2 1187.59 198.82
 -3 4 -2 1184.27 196.99
 3 -4 3 123.33 26.99
 -3 4 -3 172.49 32.8
 3 -4 3 147.66 49.99
 -3 4 -3 162.94 52.32
 3 -4 4 111.28 31.31
 -3 4 -4 107.13 30.31
 3 -4 4 62.29 45.26
 -3 4 -4 41.69 48.92
 3 -4 5 128.72 31.48
 -3 4 -5 92.18 28.65
 3 -4 5 67.85 51.07
 -3 4 -5 -27.49 54.06
 3 -4 6 253.13 52.24
 -3 4 -6 180.38 40.53
 3 -4 6 148.91 66.36
 -3 4 -6 191.18 83.3
 3 -4 7 133.54 42.77
 -3 4 -7 2.08 28.07
 3 -4 7 -20.51 57.97
 -3 4 -7 30.48 77.07
 3 -4 8 35.79 34.63
 -3 4 -8 32.14 30.4
 3 -4 8 40.03 67.52
 -3 4 -8 -14.87 82.05
 3 -4 9 560.58 97.58
 -3 4 -9 547.95 94.18
 3 -4 9 724.84 147.74
 -3 4 -9 575.52 142.1
 3 -4 10 26.41 37.04
 -3 4 -10 122.16 45.1
 3 -4 10 -65.53 72.58
 -3 4 -10 135.2 96.17
 3 -4 11 20.1 38.78
 -3 4 -11 21.84 43.02
 3 -4 11 -3.49 81.3
 -3 4 -11 -5.73 93.26
 3 -4 12 34.13 45.34
 -3 4 -12 -1.33 48
 3 -4 12 50.83 86.7
 -3 4 -12 12.62 98.58
 3 -4 13 21.34 46.92
 -3 4 -13 12.96 40.78
 3 -4 13 60.87 85.71
 -3 4 -13 68.1 92.76
 3 -4 14 28.9 50.83
 -3 4 -14 -9.97 52.32
 3 -4 14 -25.16 85.71
 -3 4 -14 -30.15 93.01
 3 -4 15 16.86 49.99
 -3 4 -15 82.72 64.28
 3 -4 15 58.96 89.44
 -3 4 -15 5.65 95.17
 3 -4 16 73.83 59.63
 -3 4 -16 25.99 58.22
 3 -4 16 -41.61 92.18
 -3 4 -16 -7.31 100.9
 3 -4 17 -49.33 55.39
 -3 4 -17 1.25 62.95
 3 -4 17 13.62 101.24
 -3 4 -17 -9.22 100.49
 3 -4 18 -8.22 62.2
 -3 4 -18 -11.21 62.2
 3 -4 18 131.8 107.96
 -3 4 -18 -114.44 105.47
 3 -5 -21 8.97 68.93
 -3 5 21 98.66 60.29
 3 -5 -21 -38.78 100.32
 -3 5 21 31.14 93.1
 3 -5 -20 70.51 80.22
 -3 5 20 -3.65 64.45
 3 -5 -20 19.43 95.75
 -3 5 20 -50.16 83.55
 3 -5 -19 14.2 78.4
 -3 5 19 2.82 54.31
 3 -5 -19 25.5 86.95
 -3 5 19 46.01 79.73
 3 -5 -18 18.19 68.6
 -3 5 18 -12.54 51.32
 3 -5 -18 12.96 81.97
 -3 5 18 65.44 83.21
 3 -5 -17 -17.69 59.55
 -3 5 17 -14.37 54.98
 3 -5 -17 137.44 87.53
 -3 5 17 42.11 72.33
 3 -5 -16 57.05 60.29
 -3 5 16 35.71 49.16
 3 -5 -16 113.44 78.31
 -3 5 16 74.91 74.83
 3 -5 -15 191.34 73.58
 -3 5 15 395.81 87.95
 3 -5 -15 263.51 82.47
 -3 5 15 409.51 103.23
 3 -5 -14 -40.2 50.91
 -3 5 14 57.3 53.9
 3 -5 -14 8.47 65.69
 -3 5 14 9.72 68.51
 3 -5 -13 435.92 91.85
 -3 5 13 444.31 93.01
 3 -5 -13 205.38 79.89
 -3 5 13 611.32 129.06
 3 -5 -12 1782.21 275.22
 -3 5 12 1557.98 242.17
 3 -5 -12 1773.91 299.22
 -3 5 12 1685.05 286.93
 3 -5 -11 985.78 159.37
 -3 5 11 1079.63 173.16
 3 -5 -11 1479.92 250.89
 -3 5 11 945.09 169.42
 3 -5 -10 120.17 45.1
 -3 5 10 86.37 44.1
 3 -5 -10 140.52 54.15
 -3 5 10 143.67 54.56
 3 -5 -9 0.5 35.88
 -3 5 9 140.27 45.26
 3 -5 -9 66.02 48.75
 -3 5 9 59.63 40.03
 3 -5 -8 433.35 81.14
 -3 5 8 479.19 83.8
 3 -5 -8 438.16 84.29
 -3 5 8 339.58 68.02
 3 -5 -7 2395.94 357.11
 -3 5 7 2297.11 342.66
 3 -5 -7 1557.98 253.55
 -3 5 7 1582.07 256.87
 3 -5 -6 1821.25 272.31
 -3 5 6 1170.98 178.89
 3 -5 -6 1683.39 272.15
 -3 5 6 1302.2 212.19
 3 -5 -5 25.91 25.74
 3 -5 -5 63.37 23.17
 3 -5 -4 164.19 36.71
 -3 5 4 208.37 44.18
 3 -5 -3 874.5 131.88
 -3 5 3 309.6 61.12
 3 -5 -2 441.73 69.43
 3 -5 -2 334.85 60.29
 3 -5 -1 164.68 49.16
 -3 5 1 379.45 76.4
 3 -5 0 292 63.78
 -3 5 0 124.24 43.68
 3 -5 1 771.93 114.86
 -3 5 -1 559.5 83.88
 3 -5 1 624.11 112.78
 -3 5 -1 484.25 91.52
 3 -5 2 6127.29 895.26
 -3 5 -2 5893.93 860.38
 3 -5 2 6428.76 1028.97
 -3 5 -2 6618.11 1059.69
 3 -5 3 1682.56 249.06
 -3 5 -3 1255.69 186.53
 3 -5 3 1455.83 244.16
 -3 5 -3 1767.27 294.57
 3 -5 4 560.24 87.45
 -3 5 -4 838.79 127.31
 3 -5 4 427.45 94.26
 -3 5 -4 502.69 107.46
 3 -5 5 48.92 23.42
 -3 5 -5 48.5 22.84
 3 -5 5 27.32 60.46
 -3 5 -5 53.57 73.83
 3 -5 6 6.98 22.34
 -3 5 -6 80.14 27.41
 3 -5 6 38.7 63.78
 -3 5 -6 66.36 79.14
 3 -5 7 221.74 49
 -3 5 -7 275.72 51.66
 3 -5 7 376.37 99.08
 -3 5 -7 218.08 95.75
 3 -5 8 123.91 38.87
 -3 5 -8 273.89 54.89
 3 -5 8 103.15 76.57
 -3 5 -8 141.76 94.84
 3 -5 9 68.6 38.53
 -3 5 -9 72.09 35.46
 3 -5 9 12.96 71.75
 -3 5 -9 120.75 84.96
 3 -5 10 22.17 33.88
 -3 5 -10 -14.62 33.14
 3 -5 10 109.37 79.23
 -3 5 -10 132.71 99.24
 3 -5 11 107.3 41.36
 -3 5 -11 100.9 44.93
 3 -5 11 80.56 88.78
 -3 5 -11 102.07 101.73
 3 -5 12 6.06 43.77
 -3 5 -12 34.13 47.75
 3 -5 12 57.3 87.2
 -3 5 -12 -65.53 86.54
 3 -5 13 38.45 48.75
 -3 5 -13 -26.58 54.31
 3 -5 13 48.75 89.03
 -3 5 -13 61.7 96.42
 3 -5 14 -39.36 48.17
 -3 5 -14 -0.17 55.06
 3 -5 14 37.45 92.85
 -3 5 -14 25.08 95.01
 3 -5 15 20.35 54.15
 -3 5 -15 46.34 62.37
 3 -5 15 63.12 86.95
 -3 5 -15 196.24 101.65
 3 -5 16 23.75 57.14
 -3 5 -16 26.41 59.63
 3 -5 16 -52.15 101.07
 -3 5 -16 -136.61 96.17
 3 -5 17 62.45 62.29
 -3 5 -17 14.95 63.86
 3 -5 17 -33.05 100.65
 -3 5 -17 -9.63 84.13
 3 -6 -22 -6.73 79.73
 -3 6 22 38.2 70.92
 3 -6 -21 78.48 72.58
 -3 6 21 34.55 62.45
 3 -6 -21 -33.47 88.11
 -3 6 21 -5.32 96.67
 3 -6 -20 -14.78 74.99
 -3 6 20 -37.37 55.31
 3 -6 -20 74.58 88.28
 -3 6 20 21.51 88.28
 3 -6 -19 -3.9 71.17
 -3 6 19 57.88 59.79
 3 -6 -19 70.26 81.14
 -3 6 19 -61.7 80.81
 3 -6 -18 54.15 65.69
 -3 6 18 -5.73 54.98
 3 -6 -18 -5.07 80.97
 -3 6 18 -56.14 82.47
 3 -6 -17 37.29 58.55
 -3 6 17 -16.11 51.91
 3 -6 -17 -81.97 71.09
 -3 6 17 51.41 77.07
 3 -6 -16 62.04 60.21
 -3 6 16 161.94 55.06
 3 -6 -16 29.23 68.68
 -3 6 16 44.26 68.76
 3 -6 -15 -0.08 59.71
 -3 6 15 -37.12 53.07
 3 -6 -15 108.21 71.09
 -3 6 15 -4.24 59.13
 3 -6 -14 22.59 67.85
 -3 6 14 49.16 48.83
 3 -6 -14 49.99 65.19
 -3 6 14 10.38 67.6
 3 -6 -13 106.05 53.32
 -3 6 13 102.56 53.73
 3 -6 -13 171.16 72.09
 -3 6 13 204.71 67.68
 3 -6 -12 1024.81 169.42
 -3 6 12 802.08 136.28
 3 -6 -12 905.23 162.94
 -3 6 12 809.14 148.49
 3 -6 -11 25.58 44.26
 -3 6 11 19.43 43.93
 3 -6 -11 53.65 54.06
 -3 6 11 46.67 45.59
 3 -6 -10 120.84 49.41
 -3 6 10 404.69 77.32
 3 -6 -10 102.65 52.98
 -3 6 10 263.35 60.54
 3 -6 -9 23.83 39.2
 -3 6 9 -29.9 40.03
 3 -6 -9 37.95 39.86
 -3 6 9 116.1 42.11
 3 -6 -8 31.81 33.47
 -3 6 8 109.13 40.78
 3 -6 -8 91.85 37.87
 -3 6 8 226.89 51.74
 3 -6 -7 433.51 79.73
 -3 6 7 719.7 117.1
 -3 6 7 968.34 160.28
 3 -6 -6 6.81 34.13
 -3 6 6 -14.78 37.95
 3 -6 -6 173.57 37.79
 -3 6 6 43.77 23.5
 3 -6 -5 1484.9 221.99
 -3 6 5 1543.87 233.61
 3 -6 -4 99.24 26.66
 -3 6 4 65.19 49.41
 3 -6 -3 116.77 25.83
 -3 6 3 31.48 46.67
 3 -6 -3 174.65 34.8
 -3 6 3 146 30.31
 3 -6 -2 1258.18 206.54
 -3 6 2 1591.2 258.7
 3 -6 -1 18.77 47.67
 -3 6 1 35.3 52.24
 3 -6 0 1130.29 196.33
 -3 6 0 1824.57 305.04
 3 -6 1 1024.81 152.06
 -3 6 -1 1308.84 192.92
 3 -6 1 1463.31 246.57
 -3 6 -1 846.26 150.48
 3 -6 2 1811.28 266.67
 -3 6 -2 2115.24 310.6
 3 -6 2 2135.17 351.13
 -3 6 -2 1779.72 297.15
 3 -6 3 9.05 16.61
 -3 6 -3 84.21 22.67
 3 -6 3 6.64 54.23
 -3 6 -3 -84.46 62.54
 3 -6 4 68.18 24.91
 -3 6 -4 10.21 16.94
 3 -6 4 109.54 61.46
 -3 6 -4 104.06 74.16
 3 -6 5 560.49 88.28
 -3 6 -5 719.78 110.37
 3 -6 5 558.75 119.01
 -3 6 -5 341.99 98.66
 3 -6 6 57.05 27.41
 -3 6 -6 31.81 24.91
 3 -6 6 71.09 65.36
 -3 6 -6 101.48 88.86
 3 -6 7 22.92 27.74
 -3 6 -7 20.26 27.49
 3 -6 7 -98.66 69.59
 -3 6 -7 6.39 86.2
 3 -6 8 907.72 143.84
 -3 6 -8 1300.53 200.64
 3 -6 8 888.62 170.91
 -3 6 -8 1304.69 242.92
 3 -6 9 64.53 37.21
 -3 6 -9 27.16 36.54
 3 -6 9 7.64 74.83
 -3 6 -9 62.29 98.66
 3 -6 10 64.94 35.54
 -3 6 -10 47.34 36.71
 3 -6 10 53.82 86.37
 -3 6 -10 101.65 110.7
 3 -6 11 65.28 42.69
 -3 6 -11 8.22 44.1
 3 -6 11 54.15 90.19
 -3 6 -11 6.64 94.09
 3 -6 12 -5.81 45.84
 -3 6 -12 -23 48.08
 3 -6 12 24.75 85.04
 -3 6 -12 77.07 92.1
 3 -6 13 16.86 44.1
 -3 6 -13 -23 49
 3 -6 13 93.68 92.1
 -3 6 -13 7.89 97.17
 3 -6 14 -27.66 55.14
 -3 6 -14 -44.1 54.98
 3 -6 14 18.19 86.12
 -3 6 -14 46.84 106.97
 3 -6 15 118.68 59.46
 -3 6 -15 -17.86 54.15
 3 -6 15 64.28 96.09
 -3 6 -15 -57.3 107.55
 3 -6 16 23.59 62.04
 -3 6 -16 23.34 56.89
 3 -6 16 25.08 94.34
 -3 6 -16 -4.15 110.79
 3 -6 17 -10.05 58.3
 -3 6 -17 16.19 65.28
 3 -6 17 221.9 112.36
 -3 6 -17 42.69 112.61
 3 -7 -22 -93.01 83.63
 -3 7 22 11.46 73.66
 3 -7 -21 14.95 73.41
 -3 7 21 11.79 68.76
 3 -7 -21 69.76 91.19
 -3 7 21 22.67 86.87
 3 -7 -20 -42.6 63.12
 -3 7 20 6.06 62.78
 3 -7 -20 -123.16 92.6
 -3 7 20 -36.87 78.73
 3 -7 -19 -87.37 63.86
 -3 7 19 -19.02 61.7
 3 -7 -19 -46.51 79.14
 -3 7 19 -81.22 78.98
 3 -7 -18 11.38 61.46
 -3 7 18 -33.97 57.72
 3 -7 -18 -12.13 75.24
 -3 7 18 -1.58 69.68
 3 -7 -17 19.43 66.02
 -3 7 17 32.55 50.83
 3 -7 -17 95.75 75.74
 -3 7 17 64.94 72.67
 3 -7 -16 49.99 69.59
 -3 7 16 -10.8 66.44
 3 -7 -16 -52.32 71.09
 -3 7 16 26.16 63.61
 3 -7 -15 83.8 69.18
 -3 7 15 51.32 58.55
 3 -7 -15 105.06 70.18
 -3 7 15 -23.17 57.05
 3 -7 -14 34.71 62.29
 -3 7 14 13.54 50.99
 3 -7 -14 34.71 58.72
 -3 7 14 -10.21 56.72
 3 -7 -13 110.29 57.55
 -3 7 13 36.38 52.74
 3 -7 -13 40.36 58.63
 -3 7 13 115.52 56.06
 3 -7 -12 -25.66 46.92
 -3 7 12 96.42 52.82
 3 -7 -12 110.04 53.73
 -3 7 12 117.85 55.64
 3 -7 -11 186.94 56.89
 -3 7 11 456.52 86.62
 3 -7 -11 120.42 51.07
 -3 7 11 231.04 59.63
 3 -7 -10 232.04 62.87
 -3 7 10 114.77 46.67
 3 -7 -10 209.95 55.64
 -3 7 10 29.65 31.06
 3 -7 -9 87.37 49.25
 -3 7 9 31.89 41.61
 3 -7 -9 34.55 35.46
 -3 7 9 94.43 33.3
 3 -7 -8 63.2 41.27
 -3 7 8 -14.78 43.6
 3 -7 -8 -10.88 27.82
 -3 7 8 38.95 24.91
 3 -7 -7 -5.56 29.98
 -3 7 7 18.85 38.87
 3 -7 -6 874.5 135.62
 -3 7 6 456.85 88.61
 3 -7 -5 2051.29 303.29
 -3 7 5 1336.24 214.51
 3 -7 -4 507.42 79.14
 -3 7 4 239.51 75.41
 3 -7 -3 388.33 63.53
 -3 7 3 217.34 124.41
 3 -7 -3 441.07 77.65
 -3 7 3 437.75 77.48
 3 -7 -2 110.62 46.84
 -3 7 2 99.99 40.53
 3 -7 -1 323.97 82.63
 -3 7 1 118.59 69.51
 3 -7 0 158.21 73.08
 -3 7 0 112.78 77.23
 -3 7 -1 312.43 49.99
 3 -7 1 250.39 79.56
 -3 7 -1 272.56 87.12
 3 -7 2 18.19 15.11
 -3 7 -2 113.61 25.5
 3 -7 2 12.21 67.19
 -3 7 -2 46.59 65.53
 3 -7 3 1.16 16.36
 -3 7 -3 32.06 19.35
 3 -7 3 -70.51 65.94
 -3 7 -3 -7.06 74.99
 3 -7 4 93.26 25.25
 -3 7 -4 75.24 24.33
 3 -7 4 13.29 66.77
 -3 7 -4 110.04 80.89
 3 -7 5 306.95 55.56
 -3 7 -5 233.61 44.68
 3 -7 5 195.74 79.39
 -3 7 -5 368.73 109.96
 3 -7 6 44.1 27.24
 -3 7 -6 38.37 28.24
 3 -7 6 91.85 72.17
 -3 7 -6 58.47 89.19
 3 -7 7 1222.47 186.94
 -3 7 -7 988.27 155.47
 3 -7 7 1252.37 225.23
 -3 7 -7 976.65 195.33
 3 -7 8 46.34 32.55
 -3 7 -8 -40.86 34.3
 3 -7 8 -9.05 83.05
 -3 7 -8 16.78 96.92
 3 -7 9 14.7 33.3
 -3 7 -9 72.25 37.29
 3 -7 9 95.59 86.12
 -3 7 -9 -51.74 101.57
 3 -7 10 6.89 36.29
 -3 7 -10 1.83 36.79
 3 -7 10 117.76 97.08
 -3 7 -10 -46.34 102.73
 3 -7 11 22.67 40.11
 -3 7 -11 38.04 43.52
 3 -7 11 -62.37 88.2
 -3 7 -11 54.48 99.82
 3 -7 12 -15.11 35.63
 -3 7 -12 13.37 48.42
 3 -7 12 79.14 90.94
 -3 7 -12 11.63 101.07
 3 -7 13 -5.4 52.49
 -3 7 -13 -17.77 50.83
 3 -7 13 -12.96 83.46
 -3 7 -13 36.21 108.46
 3 -7 14 59.05 59.3
 -3 7 -14 -8.47 57.55
 3 -7 14 -62.29 90.36
 -3 7 -14 18.1 109.37
 3 -7 15 35.38 58.05
 -3 7 -15 4.4 58.96
 3 -7 15 -73.83 83.63
 -3 7 -15 11.79 116.77
 3 -7 16 -63.86 64.2
 -3 7 -16 -23.67 62.37
 3 -7 16 52.82 88.36
 -3 7 -16 50.58 98.83
 3 -8 -22 11.54 81.55
 -3 8 22 46.67 73.75
 3 -8 -22 56.39 95.34
 -3 8 22 -17.86 80.31
 3 -8 -21 4.98 78.73
 -3 8 21 -32.8 72.42
 3 -8 -21 -9.72 96.75
 -3 8 21 16.44 81.55
 3 -8 -20 103.73 83.63
 -3 8 20 48.08 64.61
 3 -8 -20 0.17 81.14
 -3 8 20 33.39 78.73
 3 -8 -19 14.12 72.58
 -3 8 19 64.2 65.61
 3 -8 -19 -63.53 78.15
 -3 8 19 134.95 85.79
 3 -8 -18 49.75 66.6
 -3 8 18 15.61 61.54
 3 -8 -18 94.01 78.9
 -3 8 18 -18.19 66.02
 3 -8 -17 33.22 65.19
 -3 8 17 48.75 58.3
 3 -8 -17 55.06 67.27
 -3 8 17 36.87 61.54
 3 -8 -16 4.32 62.7
 -3 8 16 63.95 59.71
 3 -8 -16 27.74 66.85
 -3 8 16 42.35 59.79
 3 -8 -15 71.01 67.85
 -3 8 15 75.08 59.79
 3 -8 -15 103.56 58.8
 -3 8 15 86.04 65.53
 3 -8 -14 84.21 61.87
 -3 8 14 68.43 57.3
 3 -8 -14 35.96 63.03
 -3 8 14 312.51 85.04
 3 -8 -13 41.36 55.64
 -3 8 13 20.26 49.33
 3 -8 -13 108.38 61.7
 -3 8 13 35.54 57.05
 3 -8 -12 -10.71 46.67
 -3 8 12 126.48 54.56
 3 -8 -12 172.49 60.87
 -3 8 12 8.97 40.78
 3 -8 -11 736.64 127.73
 -3 8 11 495.22 92.43
 3 -8 -11 611.07 111.7
 -3 8 11 660.73 115.94
 3 -8 -10 3.74 43.77
 -3 8 10 -5.81 47.75
 3 -8 -10 20.76 33.3
 -3 8 10 9.14 28.32
 3 -8 -9 286.77 60.79
 -3 8 9 222.98 59.38
 3 -8 -9 266.58 54.98
 -3 8 9 417.15 74.99
 3 -8 -8 84.46 32.55
 -3 8 8 21.09 39.95
 3 -8 -7 57.55 27.24
 -3 8 7 -49.16 65.77
 3 -8 -6 62.54 23.83
 -3 8 6 -60.87 55.81
 3 -8 -5 379.2 60.87
 -3 8 5 261.77 83.63
 3 -8 -4 93.76 26.58
 -3 8 4 -167.92 110.87
 3 -8 -4 2.57 26.49
 3 -8 -3 335.35 66.94
 -3 8 3 455.35 82.13
 3 -8 -2 15.11 48.75
 -3 8 2 52.9 46.59
 3 -8 -1 66.94 62.95
 -3 8 1 21.09 65.53
 3 -8 0 203.05 88.45
 -3 8 0 53.9 89.11
 3 -8 1 38.87 75.24
 -3 8 -1 139.11 92.68
 3 -8 2 286.77 47.25
 -3 8 -2 172.41 33.22
 3 -8 2 225.81 85.12
 -3 8 -2 236.27 97.08
 3 -8 3 116.77 26.91
 -3 8 -3 6.23 20.1
 3 -8 3 -157.13 85.71
 -3 8 -3 123.91 87.62
 3 -8 4 59.38 23.5
 -3 8 -4 153.14 35.79
 3 -8 4 54.81 88.45
 -3 8 -4 238.02 116.35
 3 -8 5 10.63 25.5
 -3 8 -5 24.5 26.33
 3 -8 5 23.67 76.57
 -3 8 -5 10.46 102.56
 3 -8 6 79.64 31.97
 -3 8 -6 158.87 39.53
 3 -8 6 27.99 73.17
 -3 8 -6 226.8 96.17
 3 -8 7 -6.81 27.41
 -3 8 -7 32.47 32.55
 3 -8 7 11.63 79.81
 -3 8 -7 42.77 87.62
 3 -8 8 734.15 118.92
 -3 8 -8 512.91 87.7
 3 -8 8 570.62 136.53
 -3 8 -8 228.71 116.68
 3 -8 9 408.85 75.74
 -3 8 -9 250.31 58.47
 3 -8 9 87.95 93.51
 -3 8 -9 62.87 113.03
 3 -8 10 7.39 37.62
 -3 8 -10 46.76 42.35
 3 -8 10 -0.75 89.86
 -3 8 -10 3.57 98
 3 -8 11 13.7 39.95
 -3 8 -11 42.85 42.52
 3 -8 11 -36.29 88.7
 -3 8 -11 127.73 119.01
 3 -8 12 -23.34 46.42
 -3 8 -12 -12.21 48.67
 3 -8 12 2.74 90.02
 -3 8 -12 -50.66 114.44
 3 -8 13 -12.96 51.66
 -3 8 -13 12.21 55.31
 3 -8 13 53.23 96.42
 -3 8 -13 86.04 118.18
 3 -8 14 13.7 56.22
 -3 8 -14 29.98 60.87
 3 -8 14 131.38 106.88
 -3 8 -14 -58.05 113.36
 3 -8 15 -24.83 58.13
 -3 8 -15 118.18 68.68
 3 -8 15 -28.4 94.59
 -3 8 -15 77.32 110.04
 3 -9 -22 -21.01 80.97
 -3 9 22 4.73 78.15
 3 -9 -22 63.03 91.02
 -3 9 22 137.11 92.93
 3 -9 -21 -17.77 73.08
 -3 9 21 6.73 66.94
 3 -9 -21 25.33 83.13
 -3 9 21 -10.46 82.88
 3 -9 -20 83.21 78.56
 -3 9 20 7.14 73.75
 3 -9 -20 -45.26 75.74
 -3 9 20 40.94 82.97
 3 -9 -19 -17.94 69.76
 -3 9 19 10.63 65.44
 3 -9 -19 107.22 75.32
 -3 9 19 -70.01 71.17
 3 -9 -18 78.15 70.26
 -3 9 18 -50.58 56.31
 3 -9 -18 -50.49 64.53
 -3 9 18 40.53 67.77
 3 -9 -17 21.51 66.27
 -3 9 17 15.45 53.23
 3 -9 -17 100.74 70.92
 -3 9 17 49.58 70.51
 3 -9 -16 -37.12 71.67
 -3 9 16 237.35 70.42
 3 -9 -16 24.83 66.6
 -3 9 16 59.55 66.52
 3 -9 -15 2.99 65.36
 -3 9 15 55.48 59.3
 3 -9 -15 25.74 63.45
 -3 9 15 241.75 79.14
 3 -9 -14 61.46 62.95
 -3 9 14 21.18 54.23
 3 -9 -14 8.72 61.54
 -3 9 14 309.69 80.89
 3 -9 -13 5.48 50.08
 -3 9 13 101.32 52.65
 3 -9 -13 58.72 54.73
 -3 9 13 -29.9 49.91
 3 -9 -12 86.2 53.23
 -3 9 12 155.38 53.32
 3 -9 -12 115.02 50.58
 -3 9 12 182.96 53.07
 3 -9 -11 114.27 48.42
 -3 9 11 115.77 54.23
 3 -9 -11 109.54 43.19
 -3 9 11 90.77 40.78
 3 -9 -10 144.42 44.68
 -3 9 10 232.87 62.87
 3 -9 -10 91.93 38.04
 3 -9 -9 15.28 28.32
 -3 9 9 48.25 51.91
 3 -9 -8 277.8 50.74
 -3 9 8 566.06 125.07
 3 -9 -7 1 17.94
 -3 9 7 -32.8 55.81
 3 -9 -6 75.49 23.75
 -3 9 6 -29.73 71.01
 3 -9 -5 54.31 29.57
 -3 9 5 28.73 199.32
 3 -9 -4 467.06 85.37
 3 -9 -3 67.6 43.93
 -3 9 3 85.37 43.52
 3 -9 -2 94.84 60.13
 -3 9 2 -16.36 57.3
 3 -9 -1 6.31 61.21
 -3 9 1 25.91 89.44
 3 -9 0 653.51 147.91
 -3 9 0 1031.46 216.01
 3 -9 1 218.67 104.06
 -3 9 -1 455.1 143.09
 3 -9 2 290.5 49.25
 -3 9 -2 395.14 65.03
 3 -9 2 -72.75 93.43
 -3 9 -2 206.21 107.3
 3 -9 3 37.21 20.1
 -3 9 -3 22.59 21.59
 3 -9 3 125.73 107.63
 -3 9 -3 -15.11 107.71
 3 -9 4 145.5 34.3
 -3 9 -4 280.7 52.49
 3 -9 4 172.32 113.61
 -3 9 -4 79.89 112.78
 3 -9 5 189.43 43.27
 -3 9 -5 154.72 41.27
 3 -9 5 120.34 90.94
 -3 9 -5 -24.83 85.71
 3 -9 6 27.57 29.9
 -3 9 -6 0.33 27.32
 3 -9 6 68.27 78.81
 -3 9 -6 -44.68 89.53
 3 -9 7 1.33 41.52
 -3 9 -7 7.56 34.63
 3 -9 7 92.1 95.09
 -3 9 -7 51.32 97.66
 3 -9 8 75.74 43.85
 -3 9 -8 67.77 38.7
 3 -9 8 -4.57 88.94
 -3 9 -8 142.84 109.96
 3 -9 9 51.07 40.2
 -3 9 -9 61.29 39.28
 3 -9 9 22.51 86.87
 -3 9 -9 21.09 99.74
 3 -9 10 -35.88 40.28
 -3 9 -10 -93.51 43.52
 3 -9 10 261.85 103.15
 -3 9 -10 25.74 111.12
 3 -9 11 95.75 51.41
 -3 9 -11 127.48 56.06
 3 -9 11 -9.63 86.7
 -3 9 -11 28.07 107.13
 3 -9 12 15.45 51.82
 -3 9 -12 58.47 55.14
 3 -9 12 -56.56 93.68
 -3 9 -12 -20.51 116.27
 3 -9 13 35.79 55.64
 -3 9 -13 -36.04 60.21
 3 -9 13 -16.19 96.34
 -3 9 -13 -76.74 108.88
 3 -9 14 6.15 63.12
 -3 9 -14 -87.62 60.71
 3 -9 14 39.45 100.57
 -3 9 -14 -38.95 116.77
 3 -10 -22 -6.73 73
 -3 10 22 57.88 77.82
 3 -10 -21 -28.82 77.48
 -3 10 21 -18.35 74.58
 3 -10 -21 -95.51 88.94
 -3 10 21 79.48 79.98
 3 -10 -20 19.6 71.34
 -3 10 20 -46.59 70.51
 3 -10 -20 27.82 83.46
 -3 10 20 55.06 77.15
 3 -10 -19 100.24 76.82
 -3 10 19 42.94 57.05
 3 -10 -19 54.65 81.06
 -3 10 19 66.36 76.57
 3 -10 -18 81.55 75.16
 -3 10 18 -16.28 60.54
 3 -10 -18 39.86 77.4
 -3 10 18 -88.36 64.69
 3 -10 -17 174.65 84.88
 -3 10 17 28.73 61.04
 3 -10 -17 210.61 82.97
 -3 10 17 99.08 64.28
 3 -10 -16 99.24 72.25
 -3 10 16 38.62 60.79
 3 -10 -16 42.77 64.28
 -3 10 16 254.46 80.39
 3 -10 -15 165.6 69.84
 -3 10 15 92.85 58.38
 3 -10 -15 -16.61 59.88
 -3 10 15 148.07 78.56
 3 -10 -14 -57.22 54.31
 -3 10 14 32.22 52.32
 3 -10 -14 26.66 51.99
 -3 10 14 82.55 49.75
 3 -10 -13 363.5 83.88
 -3 10 13 285.1 70.01
 3 -10 -13 254.21 72.33
 -3 10 13 181.71 54.56
 3 -10 -12 101.82 54.06
 -3 10 12 21.26 52.65
 3 -10 -12 105.14 49.58
 -3 10 12 26.16 40.11
 3 -10 -11 72.25 47.5
 -3 10 11 22.01 60.38
 3 -10 -10 46.51 36.29
 -3 10 10 33.63 69.59
 3 -10 -9 130.14 36.46
 -3 10 9 8.55 89.69
 3 -10 -8 29.07 19.93
 -3 10 8 -1.49 65.44
 3 -10 -7 -6.31 16.78
 -3 10 7 145.75 96.34
 3 -10 -6 464.57 82.13
 -3 10 6 1.83 211.77
 3 -10 -5 71.42 27.82
 -3 10 5 -318.49 234.03
 3 -10 -4 320.07 65.61
 -3 10 4 250.31 61.46
 3 -10 -3 156.63 57.97
 -3 10 3 301.8 75.99
 3 -10 -2 38.29 71.84
 -3 10 2 70.51 64.78
 3 -10 -1 322.89 98.99
 -3 10 1 273.31 108.71
 3 -10 0 126.73 96.75
 -3 10 0 69.76 114.19
 3 -10 1 104.31 109.29
 -3 10 -1 284.86 142.51
 3 -10 2 405.44 67.27
 -3 10 -2 244 46.42
 3 -10 2 154.05 117.76
 -3 10 -2 171 125.07
 3 -10 3 32.22 23.59
 -3 10 -3 13.79 25.25
 3 -10 3 -41.19 100.07
 -3 10 -3 83.13 103.06
 3 -10 4 16.61 26.58
 -3 10 -4 109.79 36.96
 3 -10 4 194 106.88
 -3 10 -4 32.64 91.69
 3 -10 5 23.42 29.15
 -3 10 -5 -5.56 30.06
 3 -10 5 81.64 92.52
 -3 10 -5 -11.88 84.38
 3 -10 6 74.25 35.3
 -3 10 -6 27.16 33.14
 3 -10 6 -2.16 100.74
 -3 10 -6 66.52 101.57
 3 -10 7 31.64 37.04
 -3 10 -7 134.87 45.51
 3 -10 7 57.3 90.44
 -3 10 -7 128.48 108.46
 3 -10 8 36.46 43.27
 -3 10 -8 135.7 43.6
 3 -10 8 6.81 86.29
 -3 10 -8 -26.58 84.71
 3 -10 9 -50.66 45.43
 -3 10 -9 12.46 37.62
 3 -10 9 26.99 81.55
 -3 10 -9 45.51 99.82
 3 -10 10 -41.86 50.33
 -3 10 -10 28.49 44.26
 3 -10 10 77.15 85.95
 -3 10 -10 95.75 108.88
 3 -10 11 -37.04 48.33
 -3 10 -11 32.22 52.32
 3 -10 11 -3.74 84.79
 -3 10 -11 -143.42 104.47
 3 -10 12 106.88 64.45
 -3 10 -12 -38.53 54.31
 3 -10 12 -45.01 88.53
 -3 10 -12 -24.75 114.36
 3 -10 13 9.55 58.8
 -3 10 -13 -38.78 57.22
 3 -10 13 18.27 95.67
 -3 10 -13 -15.86 116.85
 3 -11 -22 -62.2 81.06
 -3 11 22 110.12 80.39
 3 -11 -22 75.24 92.35
 -3 11 22 -19.68 83.8
 3 -11 -21 -5.07 85.71
 -3 11 21 85.12 72.83
 3 -11 -21 -101.65 81.22
 -3 11 21 100.16 85.04
 3 -11 -20 -40.2 84.13
 -3 11 20 0.33 66.02
 3 -11 -20 39.86 82.63
 -3 11 20 -25.91 72.17
 3 -11 -19 -19.77 69.76
 -3 11 19 17.02 57.22
 -3 11 19 95.01 79.56
 3 -11 -18 -8.14 65.61
 -3 11 18 -71.67 58.38
 3 -11 -18 143.59 81.06
 -3 11 18 9.38 69.68
 3 -11 -17 62.62 68.27
 -3 11 17 3.07 55.48
 3 -11 -17 -25 66.02
 3 -11 -16 35.05 62.29
 -3 11 16 66.02 61.29
 -3 11 16 28.73 61.12
 3 -11 -15 62.78 64.11
 -3 11 15 -24.83 49.83
 3 -11 -15 21.26 61.29
 -3 11 15 69.76 59.79
 3 -11 -14 -44.76 53.32
 -3 11 14 59.38 53.48
 3 -11 -14 310.35 83.38
 -3 11 14 44.18 46.59
 3 -11 -13 39.78 50.74
 -3 11 13 3.57 61.62
 3 -11 -13 83.88 53.07
 3 -11 -12 31.06 43.19
 -3 11 12 3.16 68.76
 3 -11 -11 2.08 28.73
 -3 11 11 102.81 86.54
 3 -11 -10 204.22 45.51
 -3 11 10 131.88 116.6
 3 -11 -9 149.15 37.21
 -3 11 9 98.74 98.66
 3 -11 -8 461.17 72.67
 -3 11 8 375.21 145.17
 3 -11 -7 137.86 36.87
 -3 11 7 158.12 176.39
 3 -11 -6 24.33 24.5
 -3 11 6 -313.01 238.51
 3 -11 -5 838.79 142.26
 -3 11 5 1151.05 189.35
 3 -11 -4 996.58 171.08
 -3 11 4 822.59 141.76
 3 -11 -3 -11.88 55.97
 -3 11 3 43.77 65.44
 3 -11 -2 38.12 69.51
 -3 11 2 25.33 69.59
 3 -11 -1 20.6 76.32
 -3 11 1 80.89 81.3
 3 -11 0 6.56 101.15
 -3 11 0 45.76 122.33
 3 -11 1 -2.08 109.62
 -3 11 -1 -18.93 114.03
 3 -11 2 29.4 22.92
 -3 11 -2 75.16 30.15
 3 -11 2 -36.46 115.69
 -3 11 -2 162.86 113.69
 3 -11 3 12.46 25.99
 -3 11 -3 -3.32 26.66
 3 -11 3 33.22 107.96
 -3 11 -3 91.02 98.83
 3 -11 4 121.67 33.47
 -3 11 -4 67.27 31.39
 3 -11 4 23.83 100.16
 -3 11 -4 61.95 91.6
 3 -11 5 69.26 32.14
 -3 11 -5 -75.99 28.73
 3 -11 5 139.6 109.62
 -3 11 -5 255.71 113.03
 3 -11 6 43.43 34.05
 -3 11 -6 45.68 34.3
 3 -11 6 16.03 106.8
 -3 11 -6 -102.15 99.08
 3 -11 7 76.82 39.28
 -3 11 -7 60.29 38.04
 3 -11 7 -18.02 101.32
 -3 11 -7 27.9 108.13
 3 -11 8 126.15 49.75
 -3 11 -8 30.23 40.61
 3 -11 8 -5.15 87.03
 -3 11 -8 -55.39 113.36
 3 -11 9 32.72 48.83
 -3 11 -9 121.33 51.07
 3 -11 9 33.63 85.95
 -3 11 -9 39.7 104.64
 3 -11 10 37.79 50.08
 -3 11 -10 44.02 44.43
 3 -11 10 -38.2 82.22
 -3 11 -10 95.84 113.53
 3 -11 11 23.25 50.83
 -3 11 -11 77.4 50.91
 3 -11 11 14.28 82.72
 -3 11 -11 -13.7 100.24
 3 -11 12 56.31 55.56
 -3 11 -12 18.27 54.81
 3 -11 12 90.27 88.2
 -3 11 -12 -81.47 121.67
 3 -11 13 34.8 58.8
 -3 11 -13 -12.62 53.15
 3 -12 -22 -165.6 91.44
 -3 12 22 110.45 79.14
 3 -12 -21 20.93 85.79
 -3 12 21 56.14 71.75
 3 -12 -21 -111.78 84.29
 -3 12 21 44.35 83.46
 3 -12 -20 64.94 84.38
 -3 12 20 -22.59 64.69
 3 -12 -20 -58.8 81.89
 -3 12 20 64.69 74.91
 3 -12 -19 -33.63 67.93
 -3 12 19 -33.22 57.3
 3 -12 -19 156.38 88.86
 -3 12 19 30.89 84.21
 3 -12 -18 -14.87 58.47
 -3 12 18 43.68 60.71
 3 -12 -18 -74.58 65.19
 -3 12 18 87.95 69.1
 3 -12 -17 -0.25 59.21
 -3 12 17 38.87 63.53
 3 -12 -17 4.98 62.04
 -3 12 17 62.54 59.79
 3 -12 -16 41.77 55.73
 -3 12 16 108.71 70.01
 3 -12 -16 209.45 72.33
 -3 12 16 108.46 67.44
 3 -12 -15 113.11 58.63
 -3 12 15 100.16 67.68
 3 -12 -15 78.65 62.04
 -3 12 15 19.52 55.89
 3 -12 -14 73.25 50.91
 -3 12 14 24.91 63.12
 3 -12 -14 30.48 56.97
 3 -12 -13 39.03 39.86
 -3 12 13 -15.53 67.52
 3 -12 -12 0.08 25.91
 -3 12 12 105.64 98.66
 3 -12 -11 88.78 28.57
 -3 12 11 22.17 92.76
 3 -12 -10 -24.58 21.68
 -3 12 10 -51.82 76.65
 3 -12 -9 19.68 18.52
 -3 12 9 141.85 134.54
 3 -12 -8 59.96 30.48
 -3 12 8 -64.94 143.18
 3 -12 -7 21.01 21.43
 -3 12 7 297.06 262.18
 -3 12 6 -284.69 228.22
 3 -12 -5 1467.46 241.92
 -3 12 5 1372.79 225.72
 3 -12 -4 196.41 62.37
 -3 12 4 55.73 43.27
 3 -12 -3 35.54 61.7
 -3 12 3 -47.75 77.15
 3 -12 -2 101.15 83.88
 -3 12 2 -27.99 75.82
 3 -12 -1 176.98 87.95
 -3 12 1 116.43 88.03
 3 -12 0 138.19 99.82
 -3 12 0 154.3 121.91
 3 -12 1 102.32 115.85
 -3 12 -1 -3.16 115.1
 -3 12 -2 88.45 29.07
 3 -12 2 -20.35 118.84
 -3 12 -2 33.05 110.29
 3 -12 3 74.16 34.88
 -3 12 -3 19.27 27.74
 3 -12 3 44.1 111.53
 -3 12 -3 -37.7 103.56
 3 -12 4 14.87 31.72
 -3 12 -4 11.54 29.23
 3 -12 4 103.06 112.2
 -3 12 -4 49.16 95.51
 3 -12 5 15.61 34.8
 -3 12 -5 -24.08 33.3
 3 -12 5 26.41 101.9
 -3 12 -5 36.71 100.82
 3 -12 6 106.88 45.01
 -3 12 -6 75.66 41.36
 3 -12 6 -1.58 98
 -3 12 -6 -80.81 103.15
 3 -12 7 127.89 48.25
 -3 12 -7 214.18 55.56
 3 -12 7 -31.72 101.65
 -3 12 -7 56.14 118.51
 3 -12 8 121.17 57.64
 -3 12 -8 -47.92 43.27
 3 -12 8 136.53 104.81
 -3 12 -8 31.14 118.18
 3 -12 9 18.52 48.5
 -3 12 -9 3.07 40.61
 3 -12 9 99.08 102.23
 -3 12 -9 30.4 114.61
 3 -12 10 52.74 58.55
 -3 12 -10 -6.31 43.85
 3 -12 10 30.73 90.02
 -3 12 -10 -4.9 105.06
 3 -12 11 17.86 56.06
 -3 12 -11 5.48 50.66
 3 -12 11 17.69 95.84
 -3 12 -11 -13.45 104.81
 3 -12 12 -5.48 55.39
 -3 12 -12 -20.01 50.33
 3 -13 -22 58.38 85.54
 -3 13 22 82.72 77.07
 3 -13 -22 102.48 91.27
 -3 13 22 50.41 83.63
 3 -13 -21 -37.7 75.66
 -3 13 21 -8.89 66.27
 3 -13 -21 22.92 85.21
 -3 13 21 -56.31 87.28
 3 -13 -20 8.64 63.28
 -3 13 20 -28.4 67.02
 3 -13 -20 23 77.9
 -3 13 20 -89.44 72.42
 3 -13 -19 -76.99 74.08
 -3 13 19 -43.27 59.71
 3 -13 -19 73.25 71.01
 -3 13 19 28.4 62.37
 3 -13 -18 18.93 67.02
 -3 13 18 33.72 63.7
 3 -13 -18 4.57 62.54
 -3 13 18 54.98 61.95
 3 -13 -17 -67.93 63.95
 -3 13 17 2.66 59.88
 3 -13 -17 56.31 65.53
 -3 13 17 90.36 69.26
 3 -13 -16 35.96 56.22
 -3 13 16 36.04 64.69
 3 -13 -16 -8.97 62.12
 -3 13 16 24 53.07
 3 -13 -15 -59.38 47.59
 -3 13 15 67.52 64.94
 3 -13 -14 326.05 71.17
 -3 13 14 164.68 80.97
 3 -13 -13 -58.63 33.39
 -3 13 13 15.86 79.98
 3 -13 -12 14.12 26.99
 -3 13 12 48.75 91.52
 3 -13 -11 -2.33 23.42
 -3 13 11 20.51 106.22
 3 -13 -10 143.67 33.3
 -3 13 10 185.61 134.21
 3 -13 -9 29.81 25.08
 -3 13 9 77.32 159.12
 3 -13 -8 -8.89 23.67
 -3 13 8 26.74 246.82
 3 -13 -7 73.75 23
 -3 13 7 23.83 211.94
 3 -13 -6 115.85 40.44
 -3 13 6 377.62 73.75
 3 -13 -5 352.12 74.49
 -3 13 5 278.05 62.7
 3 -13 -4 306.03 79.06
 -3 13 4 155.88 60.63
 3 -13 -3 100.74 68.6
 -3 13 3 73.41 87.86
 3 -13 -2 138.11 80.22
 -3 13 2 152.06 100.16
 3 -13 -1 16.11 80.97
 -3 13 1 74.49 97
 3 -13 0 32.64 96.67
 -3 13 0 129.56 113.78
 3 -13 1 122.08 116.02
 -3 13 -1 30.15 115.52
 -3 13 -2 28.9 26.58
 3 -13 2 24.25 109.04
 -3 13 -2 18.93 120.42
 3 -13 3 458.59 81.06
 -3 13 -3 303.13 59.3
 3 -13 3 199.81 123.74
 -3 13 -3 24.91 95.51
 3 -13 4 88.7 41.36
 -3 13 -4 117.26 43.35
 3 -13 4 42.6 111.12
 -3 13 -4 58.47 111.45
 3 -13 5 69.26 35.46
 -3 13 -5 75.82 39.78
 3 -13 5 15.61 108.13
 -3 13 -5 116.27 108.79
 3 -13 6 47.01 43.35
 -3 13 -6 8.47 40.86
 3 -13 6 5.73 100.9
 -3 13 -6 -57.22 107.63
 3 -13 7 14.45 43.43
 -3 13 -7 -4.73 44.51
 3 -13 7 -142.43 95.67
 3 -13 8 45.26 51.32
 -3 13 -8 22.26 45.43
 3 -13 8 41.52 106.14
 -3 13 -8 -73 122
 3 -13 9 -51.24 63.53
 -3 13 -9 -2.57 41.94
 3 -13 9 34.3 104.31
 -3 13 -9 -55.23 113.86
 3 -13 10 29.73 50.49
 -3 13 -10 -54.06 48.67
 3 -13 10 -10.88 101.4
 -3 13 -10 -93.93 107.88
 3 -13 11 -49.58 58.47
 -3 13 -11 9.55 50.58
 3 -14 -22 49.08 74.08
 -3 14 22 50.16 76.82
 3 -14 -22 12.87 81.22
 -3 14 22 51.49 76.49
 3 -14 -21 -4.82 83.55
 -3 14 21 -17.77 62.37
 3 -14 -21 31.31 72.75
 -3 14 21 38.78 81.3
 3 -14 -20 -24.08 68.68
 -3 14 20 41.19 65.69
 3 -14 -20 -0.66 78.81
 -3 14 20 -84.46 69.1
 3 -14 -19 -17.44 73.5
 -3 14 19 -4.57 66.85
 3 -14 -19 107.96 75.91
 -3 14 19 41.61 58.8
 3 -14 -18 42.11 67.93
 -3 14 18 44.1 65.77
 3 -14 -18 98.5 67.77
 -3 14 18 -19.93 65.03
 3 -14 -17 -7.47 60.63
 -3 14 17 -8.47 62.78
 3 -14 -17 63.7 61.79
 3 -14 -16 77.4 56.14
 -3 14 16 62.87 65.61
 3 -14 -15 36.38 41.36
 -3 14 15 -53.07 78.07
 3 -14 -14 41.36 34.38
 -3 14 14 117.01 90.44
 3 -14 -13 102.32 41.69
 -3 14 13 166.93 103.15
 3 -14 -12 47.67 27.16
 -3 14 12 90.44 101.32
 3 -14 -11 41.86 24.33
 -3 14 11 -37.37 129.14
 3 -14 -10 4.73 22.84
 -3 14 10 -58.38 152.73
 3 -14 -9 6.73 23.83
 -3 14 9 70.42 285.1
 3 -14 -8 27.16 17.19
 -3 14 8 -226.64 208.53
 -3 14 7 -89.44 148.74
 3 -14 -6 34.3 37.95
 -3 14 6 30.64 41.52
 3 -14 -5 36.54 46.26
 -3 14 5 15.11 47.59
 3 -14 -4 -4.07 52.82
 -3 14 4 83.55 70.18
 3 -14 -3 170.83 70.34
 -3 14 3 244.41 100.57
 3 -14 -2 133.54 83.3
 -3 14 2 43.68 84.88
 3 -14 -1 129.31 83.96
 -3 14 1 -22.17 95.59
 3 -14 0 54.89 87.95
 -3 14 0 -25 101.48
 3 -14 1 -16.61 83.38
 -3 14 -1 7.06 103.81
 3 -14 2 94.43 103.81
 -3 14 -2 18.52 91.93
 3 -14 3 -6.31 30.73
 -3 14 -3 10.96 36.04
 3 -14 3 152.56 109.79
 -3 14 -3 -90.19 102.81
 3 -14 4 10.55 39.61
 -3 14 -4 19.18 40.69
 3 -14 4 59.79 94.43
 -3 14 -4 50.08 96.92
 3 -14 5 76.07 46.34
 -3 14 -5 -67.1 40.11
 3 -14 5 -10.55 92.6
 -3 14 -5 -54.23 90.11
 3 -14 6 60.04 45.43
 -3 14 -6 -1.58 39.28
 3 -14 6 14.62 95.84
 -3 14 -6 -9.97 108.88
 3 -14 7 32.64 48.67
 -3 14 -7 149.49 55.89
 3 -14 7 13.62 79.81
 -3 14 -7 42.11 111.62
 3 -14 8 38.7 49.41
 -3 14 -8 12.79 50.74
 3 -14 8 24.42 96.67
 -3 14 -8 -33.63 119.76
 3 -14 9 23.17 59.71
 -3 14 -9 8.72 47.84
 3 -14 9 53.07 105.47
 -3 14 -9 -41.69 117.1
 3 -15 -21 109.71 75.32
 -3 15 21 65.61 71.26
 3 -15 -21 55.73 75.08
 -3 15 21 -35.63 78.15
 3 -15 -20 -99.16 72.58
 -3 15 20 91.44 74.08
 3 -15 -20 -26.74 69.51
 -3 15 20 17.44 72.75
 3 -15 -19 62.62 71.01
 -3 15 19 -82.63 70.84
 3 -15 -19 98.25 70.51
 -3 15 19 3.99 59.63
 3 -15 -18 11.05 61.87
 -3 15 18 -9.88 64.45
 3 -15 -18 62.37 67.35
 3 -15 -17 31.64 66.85
 -3 15 17 -51.82 68.35
 3 -15 -16 -33.55 55.56
 -3 15 16 37.37 81.3
 3 -15 -15 -15.2 38.53
 -3 15 15 22.17 82.8
 3 -15 -14 16.78 35.71
 -3 15 14 -52.74 84.21
 3 -15 -13 -22.76 35.63
 -3 15 13 -9.05 82.72
 3 -15 -12 59.55 30.98
 -3 15 12 57.72 120.34
 3 -15 -11 -33.55 25
 -3 15 11 195.5 142.1
 3 -15 -10 10.71 25.16
 -3 15 10 -131.63 191.43
 3 -15 -9 -1.58 20.26
 -3 15 9 0.25 164.19
 -3 15 8 19.6 179.8
 3 -15 -7 39.03 43.85
 3 -15 -6 40.28 48.42
 -3 15 6 49.5 52.49
 3 -15 -5 302.13 78.81
 -3 15 5 439.99 104.39
 3 -15 -4 120.59 63.28
 -3 15 4 214.18 89.94
 3 -15 -3 -45.18 58.47
 -3 15 3 76.24 85.21
 3 -15 -2 124.82 77.32
 -3 15 2 76.57 81.14
 3 -15 -1 97.33 75.99
 -3 15 1 -51.16 80.14
 3 -15 0 171 82.22
 -3 15 0 20.68 91.44
 3 -15 1 44.85 87.03
 -3 15 -1 -2.91 93.26
 3 -15 2 -167.09 99.99
 -3 15 -2 41.27 94.59
 3 -15 3 10.55 37.29
 -3 15 -3 35.3 38.29
 3 -15 3 17.52 99.82
 -3 15 -3 101.57 105.31
 3 -15 4 -12.54 41.27
 -3 15 -4 -49.99 39.12
 3 -15 4 60.63 92.18
 -3 15 -4 56.39 110.95
 3 -15 5 -0.66 43.02
 -3 15 -5 -45.68 40.03
 3 -15 5 37.54 108.13
 -3 15 -5 55.97 116.93
 3 -15 6 0.33 44.68
 -3 15 -6 74.99 48.92
 3 -15 6 -14.04 103.98
 -3 15 -6 -197.16 120.17
 3 -15 7 -23.59 48.5
 -3 15 -7 -20.6 47.75
 3 -15 7 44.76 109.13
 -3 15 -7 74.83 114.69
 3 -15 8 -36.46 51.82
 -3 15 -8 22.76 54.89
 3 -15 8 107.55 113.19
 -3 15 -8 220.49 134.79
 3 -16 -21 -100.74 77.07
 -3 16 21 58.8 72.09
 3 -16 -20 -73.41 69.01
 -3 16 20 -48.92 62.29
 3 -16 -20 58.13 74.91
 3 -16 -19 -29.98 66.02
 -3 16 19 28.9 67.93
 3 -16 -18 15.95 45.93
 -3 16 18 -68.18 73.41
 3 -16 -17 23.75 55.23
 -3 16 17 72.09 77.32
 3 -16 -16 -19.77 50.58
 -3 16 16 -45.68 72.17
 3 -16 -15 29.98 38.62
 -3 16 15 -41.44 74
 3 -16 -14 41.69 47.59
 -3 16 14 2.16 93.35
 3 -16 -13 50.33 38.78
 -3 16 13 76.9 113.78
 3 -16 -12 59.38 31.23
 -3 16 12 -1.99 125.57
 3 -16 -11 11.38 30.4
 -3 16 11 74.25 166.01
 3 -16 -10 10.21 24.25
 -3 16 10 -73.75 139.11
 3 -16 -9 32.97 22.67
 -3 16 9 18.69 164.35
 3 -16 -7 -27.41 43.35
 -3 16 7 51.07 48.92
 3 -16 -6 108.05 54.4
 -3 16 6 -84.54 61.12
 3 -16 -5 110.04 64.94
 -3 16 5 36.79 58.22
 3 -16 -4 166.43 69.93
 -3 16 4 -47.09 69.1
 3 -16 -3 113.11 65.11
 -3 16 3 -13.37 78.31
 3 -16 -2 -74.74 69.93
 -3 16 2 172.57 87.95
 3 -16 -1 -72.67 69.93
 -3 16 1 -63.12 88.28
 3 -16 0 144.67 80.72
 -3 16 0 70.51 89.36
 3 -16 1 11.46 85.04
 -3 16 -1 78.98 97.42
 3 -16 2 -14.78 77.98
 -3 16 -2 -50.66 100.41
 -3 16 -3 31.31 42.52
 3 -16 3 -18.77 88.61
 -3 16 -3 -122 103.56
 3 -16 4 -18.19 44.1
 -3 16 -4 105.72 49.41
 3 -16 4 52.24 99.66
 -3 16 -4 -54.56 117.85
 3 -16 5 50.58 48
 -3 16 -5 -17.44 40.86
 3 -16 6 -22.84 44.6
 -3 16 -6 51.99 51.16
 3 -16 6 -64.11 101.65
 -3 16 -6 73.08 120.84
 3 -16 7 18.19 52.32
 -3 16 -7 -31.81 51.49
 3 -17 -20 16.69 55.31
 -3 17 20 -32.8 71.59
 3 -17 -19 21.92 68.27
 -3 17 19 21.92 70.01
 3 -17 -18 -35.54 60.38
 -3 17 18 72.25 77.82
 3 -17 -17 16.53 59.21
 -3 17 17 -49.99 71.67
 3 -17 -16 -52.57 52.82
 -3 17 16 20.1 82.72
 3 -17 -15 9.63 47.84
 -3 17 15 28.15 87.37
 3 -17 -14 26.41 45.18
 -3 17 14 79.39 108.13
 3 -17 -13 10.88 38.78
 -3 17 13 11.63 135.53
 3 -17 -12 -19.18 34.63
 -3 17 12 27.74 125.98
 3 -17 -11 1.41 31.72
 -3 17 11 -96.42 121.17
 3 -17 -10 -12.71 28.07
 -3 17 10 -54.4 126.98
 -3 17 9 17.61 134.12
 3 -17 -8 -39.53 50.49
 3 -17 -7 -33.8 59.71
 -3 17 7 17.94 49.41
 3 -17 -6 58.05 57.47
 -3 17 6 21.59 64.03
 3 -17 -5 -42.77 56.97
 -3 17 5 -15.45 67.27
 3 -17 -4 27.82 56.89
 -3 17 4 111.37 82.38
 3 -17 -3 35.21 59.96
 -3 17 3 47.34 81.97
 3 -17 -2 7.06 63.7
 -3 17 2 3.99 80.89
 3 -17 -1 -6.81 71.75
 -3 17 1 117.6 87.2
 3 -17 0 102.9 78.81
 -3 17 0 -10.21 88.11
 3 -17 1 -12.54 83.96
 -3 17 -1 -44.85 93.01
 3 -17 2 91.27 103.31
 -3 17 -2 82.13 117.1
 -3 17 -3 71.5 45.93
 3 -17 3 -15.95 104.23
 -3 17 -3 15.28 119.17
 3 -17 4 -10.88 44.93
 -3 17 -4 33.8 43.35
 3 -17 4 20.51 109.62
 -3 17 -4 -28.65 131.71
 3 -17 5 14.04 47.09
 -3 17 -5 21.18 45.18
 3 -17 5 104.64 116.43
 -3 17 -5 22.51 129.47
 3 -18 -20 51.07 76.16
 -3 18 20 -17.36 69.26
 3 -18 -19 -67.85 62.87
 -3 18 19 45.34 80.89
 3 -18 -18 40.44 59.96
 -3 18 18 -94.76 78.48
 3 -18 -17 39.86 62.62
 -3 18 17 -33.72 74.91
 3 -18 -16 27.32 54.65
 -3 18 16 -30.73 87.62
 3 -18 -15 14.87 52.15
 -3 18 15 -60.96 111.78
 3 -18 -14 46.84 44.1
 -3 18 14 -25.58 118.26
 3 -18 -13 -34.96 40.2
 -3 18 13 88.2 126.73
 3 -18 -12 -19.93 39.53
 -3 18 12 101.98 127.15
 3 -18 -11 -12.04 33.88
 -3 18 11 100.41 118.43
 3 -18 -10 -19.93 24.17
 -3 18 10 76.24 133.04
 3 -18 -8 92.27 53.15
 -3 18 8 -3.07 49.16
 3 -18 -7 -33.05 60.46
 -3 18 7 40.28 61.62
 3 -18 -6 19.18 63.03
 -3 18 6 -26.74 65.94
 3 -18 -5 106.38 68.93
 -3 18 5 -0.75 68.85
 3 -18 -4 52.15 64.03
 -3 18 4 68.51 77.4
 3 -18 -3 -73.33 63.7
 -3 18 3 -143.09 78.65
 3 -18 -2 -69.26 71.59
 -3 18 2 2.91 82.72
 3 -18 -1 -19.77 74.99
 -3 18 1 -6.56 97.08
 3 -18 0 21.84 80.39
 -3 18 0 -69.43 96.09
 3 -18 1 95.26 94.92
 -3 18 -1 -112.03 108.96
 3 -18 2 -107.38 109.62
 -3 18 -2 -80.31 105.39
 -3 18 -3 32.89 45.51
 3 -18 3 80.22 96.17
 -3 18 -3 56.97 126.23
 3 -18 4 12.71 46.01
 -3 18 -4 6.64 49
 3 -18 4 -46.76 88.36
 -3 18 -4 63.03 122.58
 3 -19 -19 -7.39 60.46
 -3 19 19 12.13 56.56
 3 -19 -18 -14.53 58.47
 -3 19 18 3.9 71.67
 3 -19 -17 40.61 69.59
 -3 19 17 -58.96 89.69
 3 -19 -16 -48.08 58.63
 -3 19 16 35.05 116.68
 3 -19 -15 -55.64 55.64
 -3 19 15 -22.01 109.46
 3 -19 -14 -9.47 55.73
 -3 19 14 -11.79 112.28
 3 -19 -13 5.4 49.91
 -3 19 13 -161.45 140.68
 3 -19 -12 -16.44 40.69
 -3 19 12 -3.82 112.53
 3 -19 -11 -4.65 38.53
 -3 19 11 113.19 128.97
 -3 19 10 7.81 104.81
 3 -19 -9 17.11 58.88
 3 -19 -8 -53.23 62.95
 -3 19 8 45.76 56.97
 3 -19 -7 -7.97 58.38
 -3 19 7 20.51 57.64
 3 -19 -6 48.75 69.35
 -3 19 6 -2.49 63.95
 3 -19 -5 102.23 68.1
 -3 19 5 -45.68 69.84
 3 -19 -4 13.87 68.51
 -3 19 4 32.8 80.72
 3 -19 -3 -6.48 69.35
 -3 19 3 -75.99 81.97
 3 -19 -2 22.34 76.57
 -3 19 2 119.01 93.1
 3 -19 -1 -7.39 70.34
 -3 19 1 62.78 94.84
 3 -19 0 48.5 87.45
 -3 19 0 -170.83 99.24
 3 -19 1 94.92 100.07
 -3 19 -1 -23.67 91.69
 3 -20 -18 61.21 70.76
 -3 20 18 33.47 92.52
 3 -20 -17 86.7 67.19
 -3 20 17 -11.88 112.12
 3 -20 -16 -58.3 61.54
 -3 20 16 -112.86 106.3
 3 -20 -15 -43.85 65.03
 -3 20 15 -33.39 112.2
 3 -20 -14 31.81 56.8
 -3 20 14 236.6 142.01
 3 -20 -13 -11.71 46.76
 -3 20 13 -7.14 107.55
 3 -20 -12 46.34 47.01
 -3 20 12 -81.14 121.42
 -3 20 11 78.48 114.86
 3 -20 -9 75.91 64.03
 -3 20 9 45.51 53.4
 3 -20 -8 -13.7 66.02
 -3 20 8 -5.32 60.21
 3 -20 -7 59.79 68.1
 -3 20 7 -4.65 66.69
 3 -20 -6 -32.14 67.68
 -3 20 6 31.23 70.76
 3 -20 -5 -19.35 63.03
 -3 20 5 26.91 69.18
 3 -20 -4 36.04 64.45
 -3 20 4 -14.12 84.88
 3 -20 -3 -45.26 74.66
 -3 20 3 14.04 90.69
 3 -20 -1 37.79 77.98
 -3 20 1 45.01 87.28
 3 -20 0 119.42 93.51
 -3 20 0 -44.68 91.1
 3 -21 -16 -44.43 58.38
 -3 21 16 88.94 111.78
 3 -21 -15 75.57 61.54
 -3 21 15 38.78 116.68
 3 -21 -14 0.33 50.41
 -3 21 14 55.39 106.38
 3 -21 -13 -74.74 47.67
 -3 21 13 -180.96 110.12
 3 -21 -12 -12.04 39.86
 -3 21 12 69.18 114.11
 3 -21 -10 27.82 58.22
 3 -21 -9 -74 68.85
 -3 21 9 -45.51 56.31
 3 -21 -8 85.29 69.43
 -3 21 8 -14.53 66.52
 3 -21 -7 4.9 72.92
 -3 21 7 76.57 76.07
 3 -21 -6 36.79 69.18
 -3 21 6 6.23 71.84
 3 -21 -5 -61.87 71.75
 -3 21 5 -10.05 75.49
 3 -21 -4 -34.8 67.02
 -3 21 4 36.21 88.7
 3 -21 -3 -46.67 74.33
 -3 21 3 69.43 96.42
 3 -22 -14 3.99 51.07
 -3 22 14 114.27 102.48
 3 -22 -13 17.61 50.66
 -3 22 13 -117.18 111.87
 -3 22 12 -52.32 110.7
 3 -22 -9 33.14 72.83
 -3 22 9 -7.23 62.04
 4 22 5 2.91 90.02
 -4 -22 -5 25.08 86.12
 4 22 8 22.51 91.19
 -4 -22 -8 -37.21 76.82
 4 21 3 70.84 109.79
 -4 -21 -3 -10.8 78.98
 4 21 4 28.9 100.07
 -4 -21 -4 4.73 84.54
 4 21 5 -0.42 104.81
 -4 -21 -5 -28.73 84.13
 4 21 6 25.16 79.31
 -4 -21 -6 -8.39 91.77
 4 21 7 65.94 100.9
 -4 -21 -7 -87.45 82.22
 4 21 8 -93.68 91.85
 -4 -21 -8 17.77 78.9
 -4 -21 -9 -46.42 81.3
 4 21 16 -31.31 74.99
 -4 -21 -16 21.26 52.98
 4 21 17 -34.71 81.39
 -4 -21 -17 -26.74 65.28
 4 20 1 -118.34 109.96
 -4 -20 -1 47.92 96.92
 4 20 2 -19.1 97.83
 -4 -20 -2 17.52 90.11
 4 20 3 -14.12 106.22
 -4 -20 -3 -39.2 83.8
 4 20 4 113.61 98.83
 -4 -20 -4 84.63 91.19
 4 20 5 40.44 103.15
 -4 -20 -5 -46.67 81.89
 4 20 6 -58.72 80.06
 -4 -20 -6 140.85 97.08
 4 20 7 -70.18 76.57
 -4 -20 -7 -7.31 79.48
 4 20 8 130.55 92.93
 -4 -20 -8 -10.88 74.41
 4 20 15 60.38 72.25
 4 20 16 25.58 86.79
 -4 -20 -16 -95.92 65.19
 4 20 17 -23.92 80.14
 -4 -20 -17 82.13 72.67
 4 20 18 97 90.02
 -4 -20 -18 -22.92 66.36
 4 20 19 -10.3 100.99
 -4 -20 -19 40.78 68.93
 4 19 -1 42.94 117.1
 -4 -19 1 9.05 88.11
 4 19 0 -8.89 121.75
 -4 -19 0 50.99 89.03
 4 19 1 -72.42 94.01
 -4 -19 -1 -67.44 92.76
 4 19 2 -86.87 104.14
 -4 -19 -2 139.02 92.93
 4 19 3 -8.97 90.36
 -4 -19 -3 76.4 81.89
 -4 -19 -4 72.75 85.37
 -4 -19 -5 -5.07 80.39
 4 19 6 55.14 90.52
 -4 -19 -6 23.59 84.29
 4 19 7 -37.54 73
 -4 -19 -7 47.92 76.9
 -4 -19 -8 30.4 80.06
 4 19 14 -16.94 56.89
 4 19 15 -85.37 83.3
 -4 -19 -15 3.57 61.54
 4 19 16 -11.05 73.25
 -4 -19 -16 -25.25 52.24
 4 19 17 -38.04 82.22
 -4 -19 -17 19.68 61.79
 4 19 18 -121.33 98.99
 -4 -19 -18 -4.73 55.73
 4 19 19 127.81 97.66
 -4 -19 -19 -59.38 86.2
 4 19 20 102.9 78.48
 -4 -19 -20 55.89 82.47
 4 18 -4 14.04 49.91
 4 18 -4 104.31 117.26
 -4 -18 4 32.72 97.5
 4 18 -3 70.76 119.42
 -4 -18 3 -9.38 106.55
 4 18 -2 38.29 120.25
 -4 -18 2 81.72 95.09
 4 18 -1 137.53 126.57
 -4 -18 1 -9.63 85.71
 4 18 0 110.37 109.96
 -4 -18 0 -50.33 86.29
 4 18 1 62.62 110.04
 -4 -18 -1 16.36 84.21
 4 18 2 -40.78 82.38
 -4 -18 -2 47.42 71.92
 4 18 3 -57.14 98.99
 -4 -18 -3 -6.98 84.63
 4 18 4 -41.94 96.5
 -4 -18 -4 -105.55 85.87
 4 18 5 48.92 88.2
 -4 -18 -5 98.74 85.21
 4 18 6 24.91 77.73
 -4 -18 -6 -55.64 81.55
 4 18 7 45.43 79.31
 -4 -18 -7 98.08 74.74
 4 18 14 -44.1 83.96
 -4 -18 -14 4.4 45.01
 4 18 15 34.3 85.79
 -4 -18 -15 -104.14 61.54
 4 18 16 -49.66 68.6
 -4 -18 -16 70.09 54.23
 4 18 17 -30.06 70.92
 -4 -18 -17 -54.31 60.38
 4 18 18 73.66 90.11
 -4 -18 -18 128.81 80.97
 4 18 19 157.96 106.88
 -4 -18 -19 -75.74 81.89
 4 18 20 94.51 93.43
 -4 -18 -20 -59.05 82.05
 4 17 -6 30.48 64.36
 -4 -17 6 -0.33 50.41
 4 17 -5 9.63 63.03
 -4 -17 5 -10.71 46.01
 4 17 -4 29.07 63.12
 4 17 -4 -13.2 111.12
 -4 -17 4 -163.19 106.72
 4 17 -3 31.14 111.7
 -4 -17 3 110.87 107.22
 4 17 -2 40.86 116.77
 -4 -17 2 -63.37 99.16
 4 17 -1 -224.48 119.84
 -4 -17 1 -27.82 86.04
 4 17 0 104.39 125.73
 -4 -17 0 130.47 93.18
 4 17 1 19.6 116.1
 -4 -17 -1 -114.11 81.39
 4 17 2 -31.31 92.52
 -4 -17 -2 -2.08 104.89
 4 17 3 -66.94 84.46
 -4 -17 -3 -6.15 88.78
 4 17 4 35.96 98.5
 -4 -17 -4 142.93 89.36
 4 17 5 3.57 78.48
 -4 -17 -5 79.14 89.53
 4 17 6 32.06 65.53
 -4 -17 -6 49.25 77.57
 -4 -17 -7 -14.45 69.84
 4 17 13 -0.33 86.87
 4 17 14 -32.8 92.93
 -4 -17 -14 -23.09 48.42
 4 17 15 -65.36 80.47
 -4 -17 -15 5.9 56.89
 4 17 16 -91.6 75.32
 -4 -17 -16 -83.21 52.24
 4 17 17 52.57 76.24
 -4 -17 -17 -110.79 68.35
 4 17 18 -71.5 86.87
 -4 -17 -18 47.59 65.61
 4 17 19 -94.09 101.07
 -4 -17 -19 14.62 78.07
 4 17 20 89.94 105.8
 -4 -17 -20 71.42 83.21
 4 17 21 -9.05 84.38
 -4 -17 -21 -94.67 87.95
 4 16 -7 46.67 62.12
 -4 -16 7 -51.99 55.06
 4 16 -7 49.25 89.69
 -4 -16 7 34.13 139.19
 4 16 -6 -1.08 50.91
 -4 -16 6 31.89 54.73
 4 16 -6 -2.74 116.93
 -4 -16 6 81.14 129.31
 4 16 -5 12.71 62.54
 -4 -16 5 -28.82 50.24
 4 16 -5 -50.33 106.05
 -4 -16 5 78.81 104.64
 4 16 -4 -65.77 58.13
 4 16 -4 -94.26 116.35
 -4 -16 4 -45.26 99.08
 4 16 -3 -121.58 98.16
 -4 -16 3 65.94 96.42
 4 16 -2 -21.09 114.94
 -4 -16 2 41.27 99.82
 4 16 -1 32.31 84.29
 -4 -16 1 -68.43 85.46
 4 16 0 -83.55 97.91
 -4 -16 0 83.8 88.78
 4 16 1 -50.49 112.53
 -4 -16 -1 -18.52 76.82
 4 16 2 147.83 106.63
 -4 -16 -2 34.38 81.72
 4 16 3 98 94.84
 -4 -16 -3 -20.26 80.72
 4 16 4 -69.93 88.28
 -4 -16 -4 -23.25 78.9
 4 16 5 42.02 65.19
 -4 -16 -5 73.41 82.13
 4 16 6 49.08 72.33
 -4 -16 -6 3.65 71.92
 4 16 13 102.65 100.65
 -4 -16 -13 23.92 43.68
 4 16 14 39.2 97.25
 -4 -16 -14 21.92 46.42
 4 16 15 62.29 88.45
 -4 -16 -15 -22.84 38.04
 4 16 16 140.77 100.74
 -4 -16 -16 -9.3 85.46
 4 16 17 -39.53 66.19
 -4 -16 -17 -13.54 69.01
 4 16 18 -51.16 88.7
 -4 -16 -18 -3.65 68.68
 4 16 19 88.28 109.29
 -4 -16 -19 46.17 77.98
 4 16 20 7.23 87.53
 -4 -16 -20 219.91 96.59
 4 16 21 29.81 89.69
 -4 -16 -21 -68.35 78.9
 4 15 -8 -33.39 64.78
 -4 -15 8 12.54 48.25
 4 15 -8 60.21 142.59
 -4 -15 8 -65.03 95.92
 4 15 -7 22.26 58.72
 -4 -15 7 30.98 52.4
 4 15 -7 54.06 96.92
 -4 -15 7 -109.96 112.7
 4 15 -6 31.97 61.04
 -4 -15 6 -50.49 43.68
 4 15 -6 -41.19 85.21
 -4 -15 6 49.25 107.05
 4 15 -5 -7.56 57.55
 -4 -15 5 -43.02 47.17
 4 15 -5 120.25 107.71
 -4 -15 5 15.61 102.32
 4 15 -4 -19.43 57.8
 4 15 -4 14.2 101.24
 -4 -15 4 -25.5 73
 4 15 -3 -91.19 104.47
 -4 -15 3 42.02 92.76
 4 15 -2 162.69 126.15
 -4 -15 2 10.8 85.95
 4 15 -1 28.98 111.62
 -4 -15 1 -49.58 77.57
 4 15 0 64.28 112.61
 -4 -15 0 -35.21 89.44
 4 15 1 -60.29 107.22
 -4 -15 -1 -17.36 88.78
 4 15 2 115.94 86.29
 -4 -15 -2 64.69 83.13
 4 15 3 326.3 106.55
 -4 -15 -3 378.7 110.12
 4 15 4 87.28 76.07
 -4 -15 -4 -48.83 67.1
 4 15 5 -28.98 64.11
 -4 -15 -5 70.34 69.68
 4 15 6 144.75 62.7
 -4 -15 -6 39.95 65.53
 4 15 12 -22.34 91.93
 -4 -15 -12 -19.85 33.88
 4 15 13 -32.89 99.57
 -4 -15 -13 11.63 48.25
 4 15 14 -54.15 83.8
 -4 -15 -14 -1.91 52.4
 4 15 15 45.68 103.06
 -4 -15 -15 34.96 60.38
 4 15 16 -159.37 90.36
 -4 -15 -16 58.88 64.86
 4 15 17 23.17 96.42
 -4 -15 -17 41.52 66.69
 4 15 18 -49.91 94.84
 -4 -15 -18 10.38 74.33
 4 15 19 -42.35 82.97
 -4 -15 -19 -22.26 76.24
 4 15 20 7.06 74.33
 -4 -15 -20 36.71 67.1
 4 15 21 68.68 91.35
 -4 -15 -21 47.84 81.8
 4 15 22 -14.04 82.13
 -4 -15 -22 -22.34 53.9
 4 14 -9 -53.4 55.39
 -4 -14 9 63.37 58.72
 4 14 -8 0.83 59.21
 -4 -14 8 17.19 50.33
 4 14 -8 72.58 130.8
 -4 -14 8 14.12 112.03
 4 14 -7 33.47 58.55
 -4 -14 7 82.8 55.48
 4 14 -7 -62.7 99.49
 -4 -14 7 -9.8 91.35
 4 14 -6 81.8 53.23
 -4 -14 6 222.9 62.37
 4 14 -6 -27.16 87.2
 -4 -14 6 -25.08 101.07
 4 14 -5 -65.94 53.23
 -4 -14 5 71.67 52.32
 4 14 -5 9.97 120.59
 -4 -14 5 53.9 92.43
 4 14 -4 16.44 52.9
 -4 -14 4 79.23 45.18
 4 14 -4 -4.32 111.53
 -4 -14 4 -65.11 86.87
 4 14 -3 -33.14 115.69
 -4 -14 3 -141.02 90.44
 4 14 -2 22.26 116.1
 -4 -14 2 -17.36 74.08
 4 14 -1 34.22 109.96
 -4 -14 1 -14.78 88.45
 4 14 0 84.46 126.15
 -4 -14 0 95.34 95.84
 4 14 1 46.09 85.79
 -4 -14 -1 154.64 84.54
 4 14 2 46.17 96.5
 -4 -14 -2 67.68 85.37
 4 14 3 31.97 83.96
 -4 -14 -3 -11.63 81.8
 4 14 4 117.6 70.59
 -4 -14 -4 109.79 67.35
 4 14 5 -43.1 61.29
 -4 -14 -5 4.57 61.04
 4 14 11 40.61 94.67
 4 14 12 77.15 111.12
 -4 -14 -12 -41.61 41.94
 4 14 13 141.43 101.48
 -4 -14 -13 -79.48 44.93
 4 14 14 21.76 115.77
 -4 -14 -14 -61.37 56.97
 4 14 15 -39.28 91.02
 -4 -14 -15 58.88 67.68
 4 14 16 -17.77 85.29
 -4 -14 -16 -29.32 69.84
 4 14 17 -21.01 67.93
 -4 -14 -17 -8.55 72.09
 4 14 18 -44.93 76.16
 -4 -14 -18 -39.7 57.8
 4 14 19 58.38 62.78
 -4 -14 -19 -56.22 75.74
 4 14 20 -20.93 58.8
 -4 -14 -20 -50.91 72.83
 4 14 21 45.59 81.14
 -4 -14 -21 85.12 79.89
 4 14 22 -31.06 77.32
 -4 -14 -22 -14.37 56.47
 4 13 -10 -47.01 60.21
 -4 -13 10 67.1 59.13
 4 13 -10 97.17 138.52
 -4 -13 10 -8.97 88.94
 4 13 -9 43.6 64.2
 -4 -13 9 3.16 51.49
 4 13 -9 -62.45 146.16
 -4 -13 9 -26.74 122.91
 4 13 -8 1.41 58.13
 -4 -13 8 1.25 52.57
 4 13 -8 -101.98 107.13
 -4 -13 8 -67.85 86.54
 4 13 -7 29.81 54.89
 -4 -13 7 -33.3 48.08
 4 13 -7 -54.56 129.14
 -4 -13 7 31.14 90.27
 4 13 -6 8.3 53.82
 -4 -13 6 12.54 43.85
 4 13 -6 34.71 84.63
 -4 -13 6 28.07 119.17
 4 13 -5 -31.06 51.24
 -4 -13 5 -1.58 43.93
 4 13 -5 3.32 120.17
 -4 -13 5 99.33 90.52
 4 13 -4 24.25 44.51
 -4 -13 4 -10.71 41.52
 4 13 -4 -34.55 109.13
 -4 -13 4 -117.6 100.41
 4 13 -3 205.54 127.81
 -4 -13 3 66.85 99.99
 4 13 -2 156.96 131.38
 -4 -13 2 -42.35 111.37
 4 13 -1 95.01 102.81
 -4 -13 1 144.01 89.53
 4 13 0 248.65 137.36
 -4 -13 0 278.13 110.2
 4 13 1 136.95 108.05
 -4 -13 -1 20.18 87.45
 4 13 2 146.5 79.23
 -4 -13 -2 61.46 68.6
 4 13 3 -26.82 64.78
 -4 -13 -3 69.51 63.03
 4 13 4 21.09 64.45
 -4 -13 -4 70.67 59.55
 4 13 5 138.19 67.44
 -4 -13 -5 80.39 56.22
 4 13 11 -50.99 94.76
 -4 -13 -11 34.55 36.54
 4 13 12 -92.02 117.1
 -4 -13 -12 175.65 54.15
 4 13 13 27.57 87.53
 -4 -13 -13 317.66 79.56
 4 13 14 33.8 96.17
 -4 -13 -14 -78.73 63.53
 4 13 15 -108.46 89.78
 -4 -13 -15 69.93 57.72
 4 13 16 138.61 94.43
 -4 -13 -16 80.47 70.76
 4 13 17 53.32 72.58
 -4 -13 -17 -126.32 73.58
 4 13 18 61.21 75.32
 -4 -13 -18 -24.33 71.75
 4 13 19 -35.96 79.73
 -4 -13 -19 -18.35 75.08
 4 13 20 -55.64 75.91
 -4 -13 -20 -33.39 87.28
 4 13 21 -11.21 67.85
 -4 -13 -21 7.14 61.62
 4 13 22 38.78 76.74
 -4 -13 -22 -34.8 59.71
 -4 -13 -22 128.23 96
 4 12 -11 32.31 63.03
 -4 -12 11 -61.29 56.56
 4 12 -11 -47.34 147.91
 -4 -12 11 -47.59 133.21
 4 12 -10 23.42 60.71
 -4 -12 10 -1.91 57.47
 4 12 -10 37.21 143.84
 -4 -12 10 -54.23 119.67
 4 12 -9 -19.02 59.21
 -4 -12 9 81.14 56.39
 4 12 -9 -4.48 107.38
 -4 -12 9 -93.68 105.06
 4 12 -8 15.86 55.64
 -4 -12 8 125.24 56.14
 4 12 -8 134.62 144.59
 -4 -12 8 39.03 108.13
 4 12 -7 216.34 72.5
 -4 -12 7 56.64 45.01
 4 12 -7 11.71 138.19
 -4 -12 7 13.04 79.14
 4 12 -6 38.53 52.49
 -4 -12 6 9.22 44.51
 4 12 -6 35.05 87.53
 -4 -12 6 -100.49 117.01
 4 12 -5 3.24 40.03
 -4 -12 5 -11.88 43.43
 4 12 -5 151.06 115.52
 -4 -12 5 3.74 97.66
 4 12 -4 84.63 48.5
 -4 -12 4 12.46 37.54
 4 12 -4 -15.03 107.63
 -4 -12 4 161.78 91.85
 4 12 -3 9.3 28.15
 4 12 -3 43.02 100.07
 -4 -12 3 40.53 84.63
 4 12 -2 -106.38 127.98
 -4 -12 2 -18.19 111.7
 4 12 -1 123.91 126.48
 -4 -12 1 9.22 85.54
 4 12 0 127.15 124.41
 -4 -12 0 218.17 98.99
 4 12 1 153.22 103.31
 -4 -12 -1 53.15 87.78
 4 12 2 186.69 89.44
 -4 -12 -2 650.43 135.45
 4 12 3 -0.66 52.65
 -4 -12 -3 31.72 50.16
 4 12 4 502.77 111.53
 -4 -12 -4 512.82 102.15
 4 12 10 -110.37 121.25
 4 12 11 110.37 108.54
 -4 -12 -11 77.9 54.31
 4 12 12 -152.23 127.15
 -4 -12 -12 31.89 60.46
 4 12 13 249.31 135.29
 -4 -12 -13 112.36 77.57
 4 12 14 51.99 97.33
 -4 -12 -14 -0.17 53.07
 4 12 15 -25.25 85.79
 -4 -12 -15 -37.62 57.47
 4 12 16 25.25 68.43
 -4 -12 -16 -17.36 75.74
 4 12 17 36.38 77.48
 -4 -12 -17 10.63 79.73
 4 12 18 42.94 56.22
 -4 -12 -18 37.29 83.88
 4 12 19 -25 52.98
 -4 -12 -19 -64.03 84.71
 4 12 20 18.69 67.44
 -4 -12 -20 25.16 63.12
 -4 -12 -20 0.58 84.21
 4 12 21 26.16 75.24
 -4 -12 -21 -48.08 80.31
 4 12 21 56.31 76.32
 -4 -12 -21 43.27 86.2
 4 12 22 10.13 68.85
 -4 -12 -22 -22.26 82.13
 4 12 22 -29.07 79.31
 -4 -12 -22 -33.97 91.93
 4 11 -12 -11.38 56.97
 -4 -11 12 56.56 61.21
 4 11 -12 -7.47 125.4
 -4 -11 12 -9.3 108.88
 4 11 -11 6.98 60.79
 -4 -11 11 12.62 58.88
 4 11 -11 -81.39 101.9
 -4 -11 11 28.49 109.62
 4 11 -10 -46.92 58.47
 -4 -11 10 -37.7 50.16
 4 11 -10 -29.15 99.41
 -4 -11 10 -52.07 111.53
 4 11 -9 67.68 58.63
 -4 -11 9 -18.02 47.34
 4 11 -9 9.14 137.2
 -4 -11 9 51.91 108.54
 4 11 -8 45.26 58.63
 -4 -11 8 -66.6 39.12
 4 11 -8 -99.16 118.84
 -4 -11 8 16.94 112.86
 4 11 -7 34.3 58.05
 -4 -11 7 3.74 44.26
 4 11 -7 36.62 121.17
 -4 -11 7 92.68 101.57
 4 11 -6 33.22 48.08
 -4 -11 6 48.42 44.68
 4 11 -6 -66.27 133.71
 -4 -11 6 -52.9 112.45
 4 11 -5 26.58 36.87
 -4 -11 5 2.08 38.37
 4 11 -5 99.74 131.13
 -4 -11 5 44.51 107.38
 4 11 -4 239.59 58.55
 -4 -11 4 60.87 37.62
 4 11 -4 68.51 134.46
 -4 -11 4 -92.18 122.33
 4 11 -3 5.81 29.15
 4 11 -3 87.37 131.8
 -4 -11 3 3.24 101.65
 4 11 -2 401.04 153.72
 -4 -11 2 137.78 83.71
 4 11 -1 72.42 128.81
 -4 -11 1 52.49 101.4
 4 11 0 274.39 141.76
 -4 -11 0 452.78 128.14
 4 11 1 51.32 81.8
 -4 -11 -1 49.83 74.33
 4 11 2 46.42 68.35
 -4 -11 -2 46.17 62.78
 4 11 3 91.19 66.94
 -4 -11 -3 98.74 54.56
 4 11 4 -20.26 50.74
 -4 -11 -4 21.59 46.42
 4 11 10 -132.71 149.9
 -4 -11 -10 215.18 61.29
 4 11 11 267.83 153.97
 -4 -11 -11 482.68 104.72
 4 11 12 480.35 136.53
 -4 -11 -12 445.97 124.9
 4 11 13 212.69 100.24
 -4 -11 -13 144.5 70.51
 4 11 14 83.63 65.61
 -4 -11 -14 43.27 54.65
 4 11 15 79.48 73.25
 -4 -11 -15 151.73 87.78
 4 11 16 41.94 64.2
 -4 -11 -16 -35.46 75.41
 4 11 17 -57.8 68.02
 -4 -11 -17 68.76 71.26
 4 11 18 -13.37 65.44
 -4 -11 -18 -21.84 75.08
 4 11 19 8.3 58.38
 -4 -11 -19 108.63 88.36
 4 11 20 21.01 62.2
 -4 -11 -20 -27.32 84.63
 4 11 20 25.99 76.9
 -4 -11 -20 -3.07 86.87
 4 11 21 23.59 64.45
 -4 -11 -21 14.95 83.8
 4 11 21 16.78 82.38
 -4 -11 -21 -10.38 86.2
 4 11 22 -11.46 71.01
 -4 -11 -22 -65.86 78.48
 4 11 22 -68.35 84.04
 -4 -11 -22 -65.11 95.42
 4 10 -13 -1.83 59.71
 -4 -10 13 71.67 58.72
 4 10 -13 54.89 131.71
 -4 -10 13 -16.44 115.1
 4 10 -12 8.72 56.97
 -4 -10 12 -29.9 52.32
 4 10 -11 -16.69 56.72
 -4 -10 11 35.21 57.14
 4 10 -11 27.49 137.03
 -4 -10 11 -60.79 112.45
 4 10 -10 -19.85 54.4
 -4 -10 10 59.13 52.74
 4 10 -10 94.18 129.22
 -4 -10 10 -57.8 113.03
 -4 -10 9 -5.56 45.34
 4 10 -9 -1.49 135.45
 -4 -10 9 -10.96 100.65
 4 10 -8 42.19 55.14
 -4 -10 8 118.59 52.49
 4 10 -8 -128.14 143.76
 -4 -10 8 -33.88 96.59
 4 10 -7 97.33 49.83
 -4 -10 7 -7.31 39.45
 4 10 -7 27.41 143.59
 -4 -10 7 -131.96 119.42
 4 10 -6 144.67 47.75
 -4 -10 6 -0.25 31.39
 4 10 -6 17.02 166.59
 -4 -10 6 201.39 155.47
 4 10 -5 380.11 71.92
 -4 -10 5 573.78 97.75
 4 10 -5 416.9 172.49
 -4 -10 5 249.39 133.21
 4 10 -4 228.38 50.91
 -4 -10 4 46.34 34.88
 4 10 -4 184.95 143.84
 -4 -10 4 263.93 112.86
 4 10 -3 57.22 34.13
 -4 -10 3 27.16 24.25
 4 10 -3 114.86 125.82
 -4 -10 3 3.99 105.47
 4 10 -2 257.62 144.42
 -4 -10 2 295.9 127.4
 4 10 -1 -64.78 95.59
 -4 -10 1 411.59 127.06
 4 10 0 108.29 100.82
 -4 -10 0 17.44 71.17
 4 10 1 454.94 115.85
 -4 -10 -1 202.8 71.92
 4 10 2 69.51 66.11
 -4 -10 -2 51.99 49.99
 4 10 3 57.14 61.04
 -4 -10 -3 39.7 58.3
 -4 -10 -4 -0.42 44.26
 4 10 9 85.37 171.74
 -4 -10 -9 37.95 70.51
 4 10 10 -161.69 133.46
 -4 -10 -10 75.16 64.2
 4 10 11 665.3 184.7
 -4 -10 -11 614.89 136.03
 4 10 12 102.4 61.12
 -4 -10 -12 214.51 74.66
 4 10 13 83.46 84.54
 -4 -10 -13 38.95 60.13
 4 10 14 -116.52 64.94
 -4 -10 -14 66.77 62.62
 4 10 15 -18.35 72.58
 -4 -10 -15 -56.56 73.66
 4 10 16 46.01 52.65
 -4 -10 -16 54.89 66.6
 4 10 17 -24.33 51.41
 -4 -10 -17 -49.5 70.84
 4 10 18 -72.5 51.16
 -4 -10 -18 43.19 81.3
 4 10 18 88.2 72.83
 -4 -10 -18 111.62 84.96
 4 10 19 123.41 68.6
 -4 -10 -19 31.64 60.13
 4 10 19 124.24 82.63
 -4 -10 -19 -6.89 80.64
 4 10 20 -19.52 58.22
 -4 -10 -20 29.9 76.49
 4 10 20 20.43 72.75
 -4 -10 -20 17.44 80.97
 4 10 21 -30.48 60.79
 -4 -10 -21 42.44 61.12
 4 10 21 -110.62 77.07
 -4 -10 -21 -11.79 82.55
 4 10 22 -65.94 66.85
 -4 -10 -22 44.18 80.39
 4 10 22 4.82 83.21
 -4 -10 -22 -24.33 86.79
 4 9 -14 57.14 62.45
 -4 -9 14 112.86 76.74
 4 9 -14 39.28 123.74
 -4 -9 14 79.06 119.34
 4 9 -13 42.94 57.72
 -4 -9 13 9.14 52.9
 4 9 -13 -108.96 133.87
 -4 -9 13 1.83 118.76
 4 9 -12 13.29 55.31
 -4 -9 12 -67.1 54.89
 4 9 -12 -266.83 128.23
 -4 -9 12 54.65 114.77
 4 9 -11 40.61 51.41
 -4 -9 11 -17.27 46.92
 4 9 -11 -19.27 107.63
 -4 -9 11 -59.05 111.95
 4 9 -10 100.24 57.14
 -4 -9 10 86.04 52.9
 4 9 -10 218.33 138.94
 -4 -9 10 184.62 112.86
 4 9 -9 81.06 56.14
 -4 -9 9 66.11 46.01
 4 9 -9 200.81 135.7
 -4 -9 9 161.45 125.15
 4 9 -8 17.44 46.51
 -4 -9 8 127.23 47.25
 4 9 -8 211.44 151.65
 -4 -9 8 -8.72 116.93
 4 9 -7 11.63 35.46
 -4 -9 7 0.83 33.39
 4 9 -7 -96.59 152.06
 -4 -9 7 97 141.02
 4 9 -6 86.04 41.19
 -4 -9 6 282.03 61.04
 4 9 -6 66.77 134.04
 -4 -9 6 281.87 153.31
 4 9 -5 1.83 33.39
 -4 -9 5 132.38 44.18
 4 9 -5 180.8 164.1
 -4 -9 5 -55.64 109.79
 4 9 -4 35.63 34.3
 -4 -9 4 26.41 35.3
 4 9 -4 58.38 122
 -4 -9 4 122.25 130.47
 4 9 -3 136.12 41.69
 -4 -9 3 103.73 33.88
 4 9 -3 -29.57 95.59
 -4 -9 3 19.02 116.68
 4 9 -2 318.07 127.89
 -4 -9 2 232.37 113.03
 4 9 -1 362.17 121.67
 -4 -9 1 105.64 90.02
 4 9 0 104.56 82.13
 -4 -9 0 58.88 76.65
 4 9 1 108.46 70.18
 -4 -9 -1 186.03 71.84
 4 9 2 68.43 74.74
 -4 -9 -2 25.83 50.91
 4 9 3 -7.39 62.04
 -4 -9 -3 56.64 52.9
 4 9 8 -17.27 112.45
 4 9 9 147.58 144.01
 -4 -9 -9 404.53 104.97
 4 9 10 213.52 137.11
 -4 -9 -10 562.82 129.64
 4 9 11 30.56 54.89
 -4 -9 -11 60.04 58.22
 4 9 12 141.85 80.56
 -4 -9 -12 0.58 39.2
 4 9 13 78.23 53.07
 -4 -9 -13 36.38 62.45
 4 9 14 59.3 60.63
 -4 -9 -14 -23.75 57.47
 4 9 15 2.49 34.96
 -4 -9 -15 -56.56 56.97
 4 9 16 114.52 53.9
 -4 -9 -16 31.56 66.19
 -4 -9 -16 2.74 66.44
 4 9 17 179.63 65.28
 -4 -9 -17 8.8 65.53
 4 9 17 67.85 74.91
 -4 -9 -17 71.84 80.31
 4 9 18 72.92 55.48
 -4 -9 -18 -47.25 73.91
 4 9 18 44.1 78.9
 -4 -9 -18 -24.83 77.9
 4 9 19 -12.87 58.8
 -4 -9 -19 48.67 67.27
 4 9 19 -36.71 77.15
 -4 -9 -19 81.8 85.37
 4 9 20 75.49 71.26
 -4 -9 -20 -21.92 69.26
 4 9 20 32.8 79.89
 -4 -9 -20 11.54 87.12
 4 9 21 16.78 74.99
 -4 -9 -21 -45.43 78.31
 4 9 21 131.88 88.94
 -4 -9 -21 66.77 87.86
 4 9 22 92.93 78.98
 -4 -9 -22 49.5 75.74
 4 9 22 -53.4 85.95
 -4 -9 -22 -60.71 85.37
 4 8 -15 5.4 63.53
 -4 -8 15 23.75 60.29
 4 8 -14 6.73 57.97
 -4 -8 14 -15.28 57.55
 4 8 -14 26.41 123.74
 -4 -8 14 -87.95 109.87
 4 8 -13 -32.8 57.39
 -4 -8 13 86.04 67.68
 4 8 -13 -45.76 123.24
 -4 -8 13 58.88 113.69
 4 8 -12 116.85 64.11
 -4 -8 12 12.87 56.97
 4 8 -12 23.42 115.69
 -4 -8 12 69.43 113.78
 4 8 -11 30.73 52.65
 -4 -8 11 130.14 57.3
 4 8 -11 69.84 113.86
 -4 -8 11 -38.29 113.53
 4 8 -10 74.25 55.89
 -4 -8 10 -37.37 44.51
 4 8 -10 -51.16 119.34
 -4 -8 10 -29.48 96.92
 4 8 -9 33.88 52.07
 -4 -8 9 36.29 44.02
 4 8 -9 -0.25 129.89
 -4 -8 9 9.55 115.52
 4 8 -8 70.09 43.77
 -4 -8 8 69.59 40.78
 4 8 -8 72.58 161.11
 -4 -8 8 294.32 133.71
 4 8 -7 70.01 40.11
 -4 -8 7 -7.64 35.3
 4 8 -7 -7.14 177.72
 -4 -8 7 113.44 156.96
 4 8 -6 790.7 130.55
 -4 -8 6 635.9 106.38
 4 8 -6 561.99 222.07
 -4 -8 6 687.56 202.14
 4 8 -5 482.09 81.47
 -4 -8 5 392.73 72
 4 8 -5 559.08 190.18
 -4 -8 5 292.16 163.27
 4 8 -4 186.78 44.76
 -4 -8 4 171.25 43.85
 4 8 -4 -92.02 132.21
 -4 -8 4 163.44 140.19
 4 8 -3 108.79 34.71
 -4 -8 3 83.13 30.81
 4 8 -3 163.27 154.97
 -4 -8 3 41.94 125.57
 4 8 -2 83.05 103.06
 -4 -8 2 10.88 73.33
 4 8 -1 41.86 86.2
 -4 -8 1 83.21 83.46
 4 8 0 -30.98 77.73
 -4 -8 0 -25 53.48
 4 8 1 2831.11 467.31
 -4 -8 -1 2434.97 403.03
 4 8 2 70.76 68.27
 -4 -8 -2 61.79 63.61
 -4 -8 -3 50.49 52.32
 4 8 8 -5.81 95.17
 -4 -8 -8 181.54 71.34
 4 8 9 -91.77 104.06
 -4 -8 -9 -87.86 78.73
 4 8 10 142.84 70.76
 -4 -8 -10 174.32 71.34
 4 8 11 113.19 53.23
 -4 -8 -11 23.09 49.75
 4 8 12 246.15 77.98
 -4 -8 -12 211.03 72.33
 4 8 13 386.26 94.76
 -4 -8 -13 672.03 121.08
 4 8 14 363.17 78.23
 -4 -8 -14 243.5 71.67
 4 8 15 -42.11 39.2
 -4 -8 -15 26.33 52.65
 4 8 15 15.53 52.24
 -4 -8 -15 -13.95 68.43
 4 8 16 81.39 58.72
 -4 -8 -16 -19.6 69.51
 4 8 16 37.21 66.77
 -4 -8 -16 50.99 72.58
 4 8 17 -42.19 58.47
 -4 -8 -17 119.59 78.07
 4 8 17 66.11 73.75
 -4 -8 -17 1.16 74.41
 4 8 18 35.3 56.89
 -4 -8 -18 102.4 78.31
 4 8 18 82.13 78.98
 -4 -8 -18 64.69 83.05
 4 8 19 -67.6 64.11
 -4 -8 -19 -36.79 71.42
 4 8 19 115.69 85.46
 -4 -8 -19 43.6 81.55
 4 8 20 -28.4 65.61
 -4 -8 -20 62.12 74.16
 4 8 20 -25.41 82.97
 -4 -8 -20 25.41 100.07
 4 8 21 86.37 71.42
 -4 -8 -21 6.06 74.33
 4 8 21 -33.14 82.55
 -4 -8 -21 -39.28 87.7
 4 8 22 -27.82 77.32
 -4 -8 -22 -69.35 75.82
 4 8 22 55.97 88.78
 -4 -8 -22 -30.56 99.74
 4 7 -16 -15.61 60.87
 -4 -7 16 40.61 71.59
 4 7 -16 141.93 119.59
 -4 -7 16 76.32 113.44
 4 7 -15 0.42 65.69
 -4 -7 15 -62.29 67.93
 4 7 -15 129.47 130.72
 -4 -7 15 -115.77 123.08
 4 7 -14 -18.02 56.89
 -4 -7 14 6.98 54.89
 4 7 -14 -5.81 111.78
 -4 -7 14 123.24 105.8
 4 7 -13 26.33 61.46
 -4 -7 13 74.58 63.53
 4 7 -13 -108.29 113.03
 -4 -7 13 -66.36 119.26
 4 7 -12 2.66 62.37
 -4 -7 12 65.77 58.3
 4 7 -12 -154.14 115.85
 -4 -7 12 -34.46 108.63
 4 7 -11 55.73 56.8
 -4 -7 11 22.01 50.24
 4 7 -11 27.24 124.74
 -4 -7 11 -3.65 101.98
 4 7 -10 56.14 55.73
 -4 -7 10 23 44.76
 4 7 -10 65.77 119.34
 -4 -7 10 78.81 109.54
 4 7 -9 6.56 47.84
 -4 -7 9 42.27 42.44
 4 7 -9 -90.85 147.66
 4 7 -8 116.6 45.43
 -4 -7 8 99.66 41.11
 4 7 -8 -3.57 167.59
 -4 -7 8 49.75 121.67
 4 7 -7 28.15 38.2
 -4 -7 7 -9.8 30.98
 4 7 -7 221.82 175.31
 -4 -7 7 23.5 143.59
 4 7 -6 912.7 144.25
 -4 -7 6 930.97 146.41
 4 7 -6 1180.94 294.49
 -4 -7 6 955.88 231.46
 4 7 -5 32.64 31.56
 -4 -7 5 16.19 28.73
 4 7 -5 84.88 176.06
 -4 -7 5 79.98 161.2
 4 7 -4 237.19 48.92
 -4 -7 4 334.93 60.87
 4 7 -4 303.62 164.27
 -4 -7 4 437.33 163.77
 4 7 -3 636.98 101.24
 -4 -7 3 652.26 103.89
 4 7 -3 798.01 188.19
 -4 -7 3 890.28 195.41
 4 7 -2 801 179.55
 -4 -7 2 836.3 193.83
 4 7 -1 -92.35 76.24
 -4 -7 1 -19.27 84.38
 4 7 0 141.76 74.91
 -4 -7 0 97.42 75.08
 4 7 1 1337.08 230.54
 -4 -7 -1 1249.88 218
 4 7 2 2251.44 370.56
 -4 -7 -2 2319.54 380.28
 4 7 7 300.72 113.53
 -4 -7 -7 1696.67 271.15
 4 7 8 525.61 148.57
 -4 -7 -8 576.77 128.89
 4 7 9 70.67 85.54
 -4 -7 -9 -47.09 82.3
 4 7 10 76.9 61.29
 -4 -7 -10 27.41 49.41
 4 7 11 557.09 106.14
 -4 -7 -11 474.7 85.21
 4 7 12 358.69 84.04
 -4 -7 -12 381.61 83.46
 4 7 13 119.26 60.79
 -4 -7 -13 -23.92 55.56
 4 7 14 169.75 65.61
 -4 -7 -14 252.72 73.91
 4 7 14 209.7 74.58
 -4 -7 -14 332.94 94.67
 4 7 15 86.7 55.56
 -4 -7 -15 -73.33 59.55
 4 7 15 32.31 61.79
 -4 -7 -15 33.88 76.82
 4 7 16 39.45 54.15
 -4 -7 -16 -13.54 63.45
 4 7 16 65.11 67.44
 -4 -7 -16 -114.86 73.5
 4 7 17 80.89 63.61
 -4 -7 -17 -28.4 64.36
 4 7 17 37.79 73.83
 -4 -7 -17 91.02 77.4
 4 7 18 105.97 67.6
 -4 -7 -18 26.16 59.46
 4 7 18 36.38 79.64
 -4 -7 -18 6.39 77.32
 4 7 19 -35.88 65.44
 -4 -7 -19 -40.44 67.68
 4 7 19 18.1 76.49
 -4 -7 -19 19.35 86.2
 4 7 20 -1 57.05
 -4 -7 -20 -35.21 65.03
 4 7 20 15.11 87.78
 -4 -7 -20 -91.02 88.86
 4 7 21 41.61 80.89
 -4 -7 -21 -39.2 70.59
 4 7 21 -95.09 91.85
 -4 -7 -21 -59.63 93.1
 4 7 22 -68.43 77.82
 -4 -7 -22 78.56 76.99
 4 6 -16 -42.69 61.04
 -4 -6 16 14.87 62.37
 4 6 -16 -31.89 128.14
 -4 -6 16 -34.55 107.8
 4 6 -15 20.1 60.54
 -4 -6 15 62.12 62.54
 4 6 -15 10.13 122.08
 -4 -6 15 -123.91 106.55
 4 6 -14 34.22 65.77
 -4 -6 14 -71.84 62.95
 4 6 -14 37.87 128.89
 -4 -6 14 25.99 119.34
 4 6 -13 62.45 62.54
 -4 -6 13 -15.78 56.22
 4 6 -13 152.56 121.83
 -4 -6 13 25.66 97.75
 4 6 -12 -16.44 50.66
 -4 -6 12 24.08 56.72
 4 6 -12 13.7 111.78
 -4 -6 12 24.08 105.89
 4 6 -11 20.85 51.16
 -4 -6 11 3.65 50.16
 4 6 -11 8.14 101.4
 -4 -6 11 -127.15 90.94
 4 6 -10 99.57 57.47
 -4 -6 10 180.3 59.13
 4 6 -10 -40.2 126.48
 -4 -6 10 111.28 108.54
 4 6 -9 37.79 39.28
 -4 -6 9 54.56 39.95
 4 6 -9 119.34 130.88
 -4 -6 9 2.08 110.37
 4 6 -8 138.69 48.58
 -4 -6 8 180.63 48.67
 4 6 -8 213.02 145.92
 -4 -6 8 194.75 151.4
 4 6 -7 148.74 45.68
 -4 -6 7 229.63 54.48
 4 6 -7 155.13 121
 -4 -6 7 54.06 152.97
 4 6 -6 220.24 48.92
 -4 -6 6 432.35 75.99
 4 6 -6 248.4 171.25
 -4 -6 6 446.13 186.36
 4 6 -5 9.38 27.9
 -4 -6 5 67.19 31.64
 4 6 -5 -13.29 119.76
 -4 -6 5 121.17 118.51
 4 6 -4 1092.08 167.01
 -4 -6 4 823.51 129.06
 4 6 -4 491.65 180.88
 -4 -6 4 512.91 169.17
 4 6 -3 44.93 26.49
 -4 -6 3 41.19 28.49
 4 6 -3 172.32 135.95
 -4 -6 3 102.9 127.81
 4 6 -2 166.43 36.29
 4 6 -2 284.61 106.3
 -4 -6 2 436.17 105.8
 4 6 -1 2999.7 499.7
 -4 -6 1 2691.59 446.55
 4 6 0 166.35 70.59
 -4 -6 0 281.87 79.56
 4 6 1 161.45 70.01
 -4 -6 -1 102.48 66.02
 4 6 2 2708.2 440.65
 -4 -6 -2 2234.83 364.17
 4 6 7 644.87 140.93
 -4 -6 -7 762.13 141.85
 4 6 8 867.02 162.36
 -4 -6 -8 1182.61 201.81
 4 6 9 -19.18 50.24
 -4 -6 -9 63.45 43.52
 4 6 10 62.87 49.16
 -4 -6 -10 76.24 38.95
 4 6 11 115.35 42.11
 -4 -6 -11 369.56 77.07
 4 6 12 3.82 58.47
 -4 -6 -12 37.29 45.43
 -4 -6 -12 127.81 61.79
 4 6 13 606.25 116.93
 4 6 13 332.61 84.21
 4 6 14 391.41 93.26
 -4 -6 -14 609.16 121.33
 4 6 14 581.25 120.5
 -4 -6 -14 545.21 125.82
 4 6 15 126.15 63.61
 -4 -6 -15 85.04 65.77
 4 6 15 23 65.61
 -4 -6 -15 203.22 86.7
 4 6 16 95.51 58.96
 -4 -6 -16 66.27 60.13
 4 6 16 85.04 69.01
 -4 -6 -16 104.89 78.07
 4 6 17 34.38 64.94
 -4 -6 -17 114.11 76.74
 4 6 17 57.14 79.14
 -4 -6 -17 15.95 78.73
 4 6 18 20.93 62.78
 -4 -6 -18 11.46 60.46
 4 6 18 62.95 85.04
 -4 -6 -18 -97.66 86.37
 4 6 19 101.65 72.92
 -4 -6 -19 139.52 73.25
 4 6 19 108.96 85.12
 -4 -6 -19 48.83 94.51
 4 6 20 39.2 70.01
 -4 -6 -20 30.98 58.96
 4 6 20 -65.03 86.79
 -4 -6 -20 -8.14 92.43
 4 6 21 83.46 82.47
 -4 -6 -21 49.16 73.66
 4 6 21 -20.26 87.28
 -4 -6 -21 -165.85 105.8
 4 6 22 -48.08 74.33
 -4 -6 -22 48.67 74
 4 6 22 43.77 87.53
 -4 -6 -22 91.02 107.3
 4 5 -17 64.78 74.16
 -4 -5 17 67.93 65.44
 4 5 -17 4.07 98.91
 -4 -5 17 29.23 95.51
 4 5 -16 10.21 69.59
 -4 -5 16 32.22 68.6
 4 5 -16 -64.53 105.8
 -4 -5 16 37.04 99.08
 4 5 -15 14.2 64.94
 -4 -5 15 19.85 67.77
 4 5 -15 155.47 128.72
 -4 -5 15 89.94 104.72
 4 5 -14 20.18 55.89
 -4 -5 14 -21.59 59.71
 4 5 -14 27.66 114.94
 -4 -5 14 38.95 92.43
 4 5 -13 30.64 60.38
 -4 -5 13 25.91 47.01
 4 5 -13 2.33 111.04
 -4 -5 13 -11.96 110.04
 4 5 -12 30.81 49.83
 -4 -5 12 11.79 47.59
 4 5 -12 66.77 113.69
 -4 -5 12 95.09 98.41
 4 5 -11 29.23 50.33
 -4 -5 11 48.33 49.16
 4 5 -11 -140.93 118.59
 -4 -5 11 49.58 98.25
 4 5 -10 92.93 46.59
 -4 -5 10 2.24 41.11
 4 5 -10 -45.43 130.63
 -4 -5 10 -64.86 111.04
 4 5 -9 142.1 47.67
 -4 -5 9 108.71 44.68
 4 5 -9 -22.09 135.78
 -4 -5 9 173.07 133.79
 4 5 -8 14.28 31.81
 -4 -5 8 12.71 36.54
 4 5 -8 237.35 166.68
 -4 -5 8 268.49 143.84
 4 5 -7 145.92 42.27
 -4 -5 7 113.19 40.78
 4 5 -7 237.68 153.56
 -4 -5 7 170.25 132.79
 4 5 -6 -21.51 26.91
 -4 -5 6 181.63 44.76
 4 5 -6 -103.39 151.56
 -4 -5 6 -72.58 134.7
 4 5 -5 55.64 28.73
 -4 -5 5 315.08 60.54
 4 5 -5 432.35 146.25
 -4 -5 5 353.37 154.55
 4 5 -4 133.13 35.71
 -4 -5 4 70.26 31.31
 4 5 -4 14.53 116.68
 -4 -5 4 121.91 125.82
 4 5 -3 173.65 37.12
 -4 -5 3 120.59 32.31
 4 5 -3 -40.78 102.81
 -4 -5 3 -15.11 97.58
 4 5 -2 259.44 48.5
 4 5 -2 900.24 172.32
 4 5 -1 850.41 165.76
 -4 -5 1 1158.52 208.45
 4 5 0 1029.8 179.13
 -4 -5 0 1166 199.81
 4 5 1 972.49 169.83
 -4 -5 -1 1102.88 189.27
 4 5 6 67.93 81.14
 -4 -5 -6 61.04 71.75
 4 5 7 503.6 109.96
 -4 -5 -7 425.87 113.78
 4 5 8 131.3 53.57
 -4 -5 -8 114.36 63.12
 4 5 9 97.08 50.83
 -4 -5 -9 158.21 47.84
 4 5 10 48.33 34.88
 -4 -5 -10 75.49 34.55
 4 5 11 205.13 49.58
 -4 -5 -11 241.34 69.18
 4 5 11 171.83 57.22
 -4 -5 -11 286.68 71.34
 4 5 12 478.94 95.17
 -4 -5 -12 276.38 78.73
 4 5 12 459.84 99.91
 -4 -5 -12 350.63 84.96
 4 5 13 263.43 72.67
 -4 -5 -13 29.07 57.22
 4 5 13 48.33 59.21
 -4 -5 -13 24.08 54.98
 4 5 14 -15.28 51.99
 -4 -5 -14 96.59 54.23
 4 5 14 101.57 70.51
 -4 -5 -14 31.56 68.85
 4 5 15 -0.08 53.57
 -4 -5 -15 98.25 60.13
 4 5 15 61.21 65.53
 -4 -5 -15 41.36 75.24
 4 5 16 29.48 56.56
 -4 -5 -16 -0.91 57.64
 4 5 16 -47.09 69.35
 -4 -5 -16 -62.12 77.82
 4 5 17 107.88 69.84
 -4 -5 -17 103.06 71.26
 4 5 17 48.67 77.23
 -4 -5 -17 75.41 87.28
 4 5 18 2.91 58.13
 -4 -5 -18 62.29 80.14
 4 5 18 93.51 80.81
 -4 -5 -18 89.69 90.36
 4 5 19 -45.26 66.52
 -4 -5 -19 64.53 68.35
 4 5 19 -1.41 80.97
 -4 -5 -19 -55.89 88.78
 4 5 20 78.98 77.32
 -4 -5 -20 53.9 67.19
 4 5 20 66.6 79.73
 -4 -5 -20 5.4 88.78
 4 5 21 11.63 78.65
 -4 -5 -21 47.42 69.51
 4 5 22 87.78 85.37
 -4 -5 -22 23.34 75.24
 4 5 22 41.27 95.75
 -4 -5 -22 10.3 95.59
 4 4 -18 28.65 64.61
 -4 -4 18 5.56 72.42
 4 4 -17 -17.52 72.25
 -4 -4 17 0.25 69.1
 4 4 -16 12.54 66.11
 -4 -4 16 18.93 57.05
 4 4 -16 2.74 110.79
 -4 -4 16 61.95 94.34
 4 4 -15 -31.23 60.54
 -4 -4 15 16.94 57.05
 4 4 -15 -2.82 100.49
 -4 -4 15 -136.78 101.15
 4 4 -14 7.72 49.75
 -4 -4 14 10.3 51.41
 4 4 -14 -37.21 99.41
 -4 -4 14 78.81 91.93
 4 4 -13 -26.66 54.48
 -4 -4 13 -23.75 45.51
 4 4 -13 117.51 109.37
 -4 -4 13 13.62 97.83
 4 4 -12 -16.69 48.08
 -4 -4 12 7.64 41.44
 4 4 -12 4.65 111.37
 -4 -4 12 -53.07 106.55
 4 4 -11 4.9 38.62
 -4 -4 11 -14.62 34.71
 4 4 -11 -35.05 102.73
 -4 -4 11 32.55 99.08
 4 4 -10 42.6 43.43
 -4 -4 10 20.68 37.29
 4 4 -10 3.99 128.56
 -4 -4 10 -8.97 103.56
 4 4 -9 179.13 47.84
 -4 -4 9 179.3 49.25
 4 4 -9 8.39 132.63
 -4 -4 9 -70.34 123.82
 4 4 -8 367.24 68.51
 -4 -4 8 378.45 71.67
 4 4 -8 266.58 152.64
 -4 -4 8 216.59 145.33
 4 4 -7 0.33 26.74
 -4 -4 7 24 29.48
 4 4 -7 14.87 127.23
 -4 -4 7 146.66 131.38
 4 4 -6 93.01 33.14
 -4 -4 6 158.12 40.69
 4 4 -6 96.83 146.25
 -4 -4 6 149.4 141.6
 4 4 -5 275.55 52.15
 -4 -4 5 218.67 46.67
 4 4 -5 442.23 165.27
 -4 -4 5 277.05 134.29
 4 4 -4 296.98 53.23
 -4 -4 4 224.98 44.6
 4 4 -4 177.81 126.81
 -4 -4 4 84.13 108.13
 4 4 -3 400.21 68.1
 -4 -4 3 391.24 66.27
 4 4 -3 476.61 126.9
 -4 -4 3 611.98 150.57
 4 4 -2 382.27 64.03
 -4 -4 2 504.68 81.06
 4 4 -2 633.74 137.28
 -4 -4 2 511.41 117.76
 4 4 -1 177.56 64.86
 -4 -4 1 283.03 73.75
 4 4 0 84.46 43.35
 -4 -4 0 101.15 43.77
 4 4 1 105.8 43.52
 -4 -4 -1 71.84 39.28
 4 4 5 192.09 70.42
 -4 -4 -5 44.76 68.85
 4 4 6 78.31 72.42
 -4 -4 -6 40.11 68.85
 4 4 7 41.94 45.34
 -4 -4 -7 53.07 54.56
 4 4 8 1041.42 167.26
 -4 -4 -8 802.99 135.2
 4 4 9 380.44 78.65
 -4 -4 -9 -11.05 57.39
 -4 -4 -9 27.32 33.47
 4 4 10 75.57 37.87
 -4 -4 -10 126.4 53.4
 4 4 10 35.54 43.85
 -4 -4 -10 25.5 41.77
 4 4 11 -6.15 41.27
 -4 -4 -11 11.88 40.78
 4 4 11 31.97 46.51
 -4 -4 -11 65.36 50.66
 4 4 12 226.64 63.95
 -4 -4 -12 424.04 86.7
 4 4 12 267.58 75.08
 -4 -4 -12 589.81 115.77
 4 4 13 -19.68 54.31
 -4 -4 -13 104.64 49.16
 4 4 13 153.89 64.61
 -4 -4 -13 139.52 72.5
 4 4 14 203.88 70.34
 -4 -4 -14 120.59 56.06
 4 4 14 198.4 81.3
 -4 -4 -14 89.11 90.19
 4 4 15 71.34 53.15
 -4 -4 -15 -37.29 50.83
 4 4 15 80.81 72.17
 -4 -4 -15 210.19 97.75
 4 4 16 40.94 65.28
 -4 -4 -16 3.74 63.61
 4 4 16 -5.07 70.34
 -4 -4 -16 14.62 84.21
 4 4 17 46.26 62.62
 -4 -4 -17 27.82 68.27
 4 4 17 139.85 82.13
 -4 -4 -17 31.23 89.44
 4 4 18 15.86 59.79
 -4 -4 -18 -14.2 63.95
 4 4 18 138.44 81.14
 -4 -4 -18 -25.99 85.87
 4 4 19 -27.74 67.44
 -4 -4 -19 10.05 62.04
 4 4 19 -98.41 88.36
 -4 -4 -19 54.56 87.12
 4 4 20 -76.57 76.82
 -4 -4 -20 17.86 64.45
 4 4 20 17.27 84.88
 -4 -4 -20 94.51 103.23
 4 4 21 -24.33 70.59
 -4 -4 -21 -3.4 65.19
 4 4 21 -25.74 85.87
 -4 -4 -21 38.12 95.34
 4 3 -18 -60.54 74.74
 -4 -3 18 -3.4 67.35
 4 3 -17 -1.58 60.87
 -4 -3 17 34.38 60.13
 4 3 -17 44.76 108.05
 -4 -3 17 -35.21 95.59
 4 3 -16 -5.15 69.26
 -4 -3 16 11.88 63.53
 4 3 -16 73.5 112.78
 -4 -3 16 34.96 96.83
 4 3 -15 -14.62 58.22
 -4 -3 15 35.88 48.58
 4 3 -15 42.94 106.97
 -4 -3 15 58.72 103.31
 4 3 -14 -30.15 52.74
 -4 -3 14 16.61 45.34
 4 3 -14 28.07 97.17
 -4 -3 14 26.91 85.79
 4 3 -13 -47.25 55.48
 -4 -3 13 47.09 51.49
 4 3 -13 6.56 98.41
 -4 -3 13 -51.74 96.34
 4 3 -12 24.67 47.75
 -4 -3 12 14.62 43.27
 4 3 -12 152.06 118.84
 -4 -3 12 118.68 97.58
 4 3 -11 127.98 53.23
 -4 -3 11 147.24 49.41
 4 3 -11 135.87 123.41
 -4 -3 11 122.99 102.81
 4 3 -10 20.18 38.7
 -4 -3 10 70.67 41.36
 4 3 -10 121.91 124.9
 -4 -3 10 -86.79 103.98
 4 3 -9 52.32 35.71
 -4 -3 9 74.41 39.28
 4 3 -9 13.2 152.56
 -4 -3 9 21.76 109.54
 4 3 -8 33.47 31.23
 -4 -3 8 21.09 34.3
 4 3 -8 120 117.01
 -4 -3 8 169.67 117.1
 4 3 -7 41.94 30.06
 -4 -3 7 -1.08 33.72
 4 3 -7 229.3 113.69
 -4 -3 7 136.28 96
 4 3 -6 -22.01 26.16
 -4 -3 6 43.43 27.99
 4 3 -6 20.76 124.07
 -4 -3 6 196.33 132.71
 4 3 -5 29.48 25.99
 -4 -3 5 27.49 27.49
 4 3 -5 10.71 88.45
 -4 -3 5 81.89 113.44
 4 3 -4 129.39 31.72
 -4 -3 4 215.34 42.69
 4 3 -4 235.19 134.54
 -4 -3 4 261.02 111.2
 4 3 -3 857.06 132.05
 -4 -3 3 686.31 106.3
 4 3 -3 334.77 100.74
 -4 -3 3 586.57 138.19
 4 3 -2 1156.03 174.48
 -4 -3 2 955.05 144.67
 4 3 -2 846.26 166.43
 -4 -3 2 981.63 178.64
 4 3 -1 700.51 132.21
 -4 -3 1 890.28 159.45
 4 3 0 701.67 125.4
 -4 -3 0 838.79 149.15
 4 3 5 950.07 158.12
 -4 -3 -5 569.3 120.25
 4 3 6 773.51 124.07
 -4 -3 -6 1192.57 189.6
 4 3 7 2556.22 381.19
 -4 -3 -7 1646.01 252.55
 4 3 8 25.33 37.7
 -4 -3 -8 141.43 63.7
 4 3 8 30.15 40.03
 -4 -3 -8 82.72 46.67
 4 3 9 -16.28 40.86
 -4 -3 -9 51.99 57.05
 4 3 9 112.45 47.92
 -4 -3 -9 117.43 48
 4 3 10 58.88 41.19
 -4 -3 -10 11.54 35.79
 4 3 10 6.98 43.35
 -4 -3 -10 59.63 48.83
 4 3 11 225.72 63.61
 -4 -3 -11 97 47.42
 4 3 11 138.69 55.56
 -4 -3 -11 36.04 60.46
 4 3 12 13.95 50.58
 -4 -3 -12 -26.66 43.27
 4 3 12 56.56 54.81
 -4 -3 -12 46.01 61.21
 4 3 13 13.37 54.56
 -4 -3 -13 144.17 53.07
 4 3 13 2.74 69.93
 -4 -3 -13 82.72 76.4
 4 3 14 -21.34 59.46
 -4 -3 -14 -54.81 46.59
 4 3 14 -1.66 75.99
 -4 -3 -14 -69.84 84.63
 4 3 15 144.84 69.51
 -4 -3 -15 311.35 74.66
 4 3 15 229.88 84.71
 -4 -3 -15 357.69 108.13
 4 3 16 62.29 65.77
 -4 -3 -16 -6.48 58.22
 4 3 16 99.74 79.81
 -4 -3 -16 -22.17 90.61
 4 3 17 154.88 70.26
 -4 -3 -17 95.84 64.2
 4 3 17 7.81 79.81
 -4 -3 -17 122.99 85.29
 4 3 18 52.15 67.68
 -4 -3 -18 0.08 61.95
 4 3 18 67.1 79.64
 -4 -3 -18 -6.81 82.55
 4 3 19 -14.78 70.18
 -4 -3 -19 35.96 65.86
 4 3 19 -10.55 86.04
 -4 -3 -19 -92.52 99.82
 4 3 20 58.63 69.76
 -4 -3 -20 -49.08 62.54
 4 3 21 -53.32 77.98
 -4 -3 -21 -32.14 68.85
 4 2 -19 12.96 66.11
 -4 -2 19 -51.82 65.44
 4 2 -18 -14.04 63.53
 -4 -2 18 -35.96 63.61
 4 2 -18 -96.67 109.62
 -4 -2 18 -37.37 97.66
 4 2 -17 72.58 67.93
 -4 -2 17 156.3 71.34
 4 2 -17 109.62 112.2
 -4 -2 17 58.38 100.82
 4 2 -16 28.65 65.03
 -4 -2 16 8.06 60.29
 4 2 -16 -4.57 103.81
 -4 -2 16 -11.54 84.96
 4 2 -15 -8.97 59.46
 -4 -2 15 20.43 46.51
 4 2 -15 -47.67 103.56
 -4 -2 15 41.03 91.85
 4 2 -14 69.59 55.23
 -4 -2 14 -58.05 45.34
 4 2 -14 84.13 103.73
 -4 -2 14 6.23 96.42
 4 2 -13 76.82 48.5
 -4 -2 13 40.44 42.94
 4 2 -13 75.74 114.27
 -4 -2 13 -13.54 91.85
 4 2 -12 396.56 83.8
 -4 -2 12 292.41 69.84
 4 2 -12 101.57 108.63
 -4 -2 12 172.49 104.47
 4 2 -11 -2.41 52.32
 -4 -2 11 33.8 46.76
 4 2 -11 98.41 104.97
 -4 -2 11 111.37 80.72
 4 2 -10 83.88 44.02
 -4 -2 10 155.72 48.42
 4 2 -10 34.63 110.54
 -4 -2 10 60.71 112.2
 4 2 -9 191.18 48
 -4 -2 9 332.77 63.12
 4 2 -9 -146.83 119.59
 -4 -2 9 40.2 103.06
 4 2 -8 99.41 36.04
 -4 -2 8 46.67 28.98
 4 2 -8 -50.99 96
 -4 -2 8 150.15 97.75
 4 2 -7 203.88 47.34
 -4 -2 7 202.06 47.75
 4 2 -7 206.79 107.22
 -4 -2 7 167.09 96
 4 2 -6 24.58 25.74
 -4 -2 6 45.43 29.98
 4 2 -6 142.1 130.55
 -4 -2 6 148.99 106.38
 4 2 -5 540.81 87.78
 -4 -2 5 825.08 128.97
 4 2 -5 888.62 195.91
 -4 -2 5 542.22 139.35
 4 2 -4 2409.23 357.36
 -4 -2 4 2474 365.66
 4 2 -4 1863.6 334.6
 -4 -2 4 1963.26 342.99
 4 2 -3 351.79 59.13
 -4 -2 3 367.65 60.79
 4 2 -3 428.03 111.7
 -4 -2 3 444.39 116.68
 4 2 -2 554.1 88.2
 -4 -2 2 626.76 97.5
 4 2 -2 651.26 128.97
 -4 -2 2 700.01 137.94
 4 2 -1 616.05 111.04
 -4 -2 1 630.83 113.19
 4 2 0 2067.07 334.68
 -4 -2 0 2056.27 332.52
 4 2 4 3567.75 527.61
 -4 -2 -4 1337.08 213.1
 4 2 5 1004.88 154.72
 -4 -2 -5 935.12 152.89
 4 2 6 1966.58 293.08
 -4 -2 -6 2322.86 348.89
 4 2 7 2369.36 353.7
 -4 -2 -7 2466.53 372.64
 4 2 7 1108.69 187.85
 -4 -2 -7 998.24 171.66
 4 2 8 94.01 38.29
 -4 -2 -8 50.08 41.86
 4 2 8 124.41 49.41
 -4 -2 -8 71.92 45.1
 4 2 9 -12.79 39.61
 -4 -2 -9 27.57 37.37
 4 2 9 99.41 50.99
 -4 -2 -9 114.94 50.99
 4 2 10 167.01 60.79
 -4 -2 -10 31.39 44.85
 4 2 10 76.65 52.49
 -4 -2 -10 53.48 48.08
 4 2 11 62.62 59.46
 -4 -2 -11 86.04 46.51
 4 2 11 47.75 54.4
 -4 -2 -11 17.61 56.14
 4 2 12 309.52 77.98
 -4 -2 -12 386.84 78.4
 4 2 12 621.12 131.8
 -4 -2 -12 521.13 115.85
 4 2 13 78.98 58.96
 -4 -2 -13 48.5 45.01
 4 2 13 143.01 79.31
 -4 -2 -13 129.89 84.79
 4 2 14 -60.13 57.14
 -4 -2 -14 36.71 46.42
 4 2 14 19.18 70.18
 -4 -2 -14 92.6 76.99
 4 2 15 61.7 67.27
 4 2 15 48.33 70.92
 -4 -2 -15 -0.42 72.42
 4 2 16 -4.57 57.8
 -4 -2 -16 66.52 60.46
 4 2 16 0.33 75.32
 -4 -2 -16 39.7 78.9
 4 2 17 38.12 64.28
 -4 -2 -17 66.44 59.05
 4 2 17 -27.74 89.94
 -4 -2 -17 21.84 84.71
 4 2 18 22.09 64.86
 -4 -2 -18 7.31 58.55
 4 2 18 92.76 94.01
 -4 -2 -18 -24.58 90.52
 4 2 19 28.57 69.76
 -4 -2 -19 -7.89 63.03
 4 2 19 11.38 101.32
 -4 -2 -19 -65.61 89.94
 4 2 20 -16.28 71.34
 -4 -2 -20 -67.02 68.43
 4 2 20 14.53 98.91
 -4 -2 -20 2.82 90.85
 4 2 21 40.61 60.96
 -4 -2 -21 126.15 81.14
 4 2 21 84.29 107.55
 -4 -2 -21 9.8 97.17
 4 1 -19 -52.65 69.93
 -4 -1 19 -8.97 70.09
 4 1 -19 -53.15 103.81
 -4 -1 19 54.23 94.76
 4 1 -18 13.45 70.51
 -4 -1 18 39.61 66.6
 4 1 -18 21.51 98
 -4 -1 18 -106.63 86.95
 4 1 -17 -20.76 64.94
 -4 -1 17 -3.74 56.72
 4 1 -17 34.88 104.81
 -4 -1 17 78.9 95.09
 4 1 -16 -9.38 62.78
 -4 -1 16 2.16 53.9
 4 1 -16 -9.22 103.15
 -4 -1 16 105.39 97.83
 4 1 -15 5.23 53.65
 -4 -1 15 -43.1 53.15
 4 1 -15 -51.74 96.59
 -4 -1 15 14.04 97.5
 4 1 -14 20.18 51.82
 -4 -1 14 50.16 53.48
 4 1 -14 -92.6 97.17
 -4 -1 14 25.99 95.67
 4 1 -13 1.99 46.09
 -4 -1 13 -45.76 39.86
 4 1 -13 -11.79 89.28
 -4 -1 13 -49.91 89.44
 4 1 -12 -2.74 45.68
 -4 -1 12 60.04 45.93
 4 1 -12 117.6 98.16
 -4 -1 12 149.49 90.11
 4 1 -11 19.35 46.51
 -4 -1 11 91.69 45.59
 4 1 -11 252.88 114.03
 -4 -1 11 185.53 89.36
 4 1 -10 81.8 38.87
 -4 -1 10 141.35 44.6
 4 1 -10 -26.33 101.4
 -4 -1 10 183.04 105.64
 4 1 -9 31.56 31.31
 -4 -1 9 32.64 22.84
 4 1 -9 89.94 103.56
 -4 -1 9 169.42 90.44
 4 1 -8 153.64 38.87
 -4 -1 8 139.35 37.7
 4 1 -8 28.32 86.79
 -4 -1 8 84.63 83.55
 4 1 -7 23.5 29.07
 -4 -1 7 -4.98 28.65
 4 1 -7 37.95 95.59
 -4 -1 7 -26.58 82.8
 4 1 -6 1500.68 226.39
 -4 -1 6 1915.92 286.1
 4 1 -6 1058.86 207.7
 -4 -1 6 1887.68 326.46
 4 1 -5 1327.11 200.81
 -4 -1 5 1763.94 262.85
 4 1 -5 2355.25 401.62
 -4 -1 5 2256.42 386.51
 4 1 -4 361.51 61.87
 -4 -1 4 141.51 32.39
 4 1 -4 393.23 116.6
 -4 -1 4 400.71 98.41
 4 1 -3 313.76 54.48
 -4 -1 3 299.97 51.74
 4 1 -3 430.94 108.05
 -4 -1 3 212.27 77.4
 4 1 -2 803.57 121.91
 -4 -1 2 1487.39 221.32
 4 1 -2 1376.11 234.36
 -4 -1 2 855.4 151.98
 4 1 -1 5084.21 743.2
 -4 -1 1 6575.75 960.87
 4 1 -1 6432.08 1026.48
 -4 -1 1 7131.35 1137.76
 4 1 3 329.37 61.46
 -4 -1 -3 159.04 61.87
 4 1 4 -10.63 29.32
 -4 -1 -4 45.51 44.76
 4 1 5 1293.89 196.41
 -4 -1 -5 859.55 137.2
 4 1 5 1108.69 184.62
 -4 -1 -5 1208.35 201.81
[truncated: 1,425,826 more chars]
