# Supplementary material for: SCXRD, CSP-NMRX and microED in the quest for three elusive polymorphs of meloxicam
Source: IUCrJ. 2025 Jan 1;12(Pt 1):109–22. doi: 10.1107/S2052252524011898 (PMC11707701; doi:10.1107/S2052252524011898)
Supplement: Supplementary file 4 [file m-12-00109-sup4.txt]

#######################################################################
#
#                 Cambridge Crystallographic Data Centre
#                                CCDC 
#
#######################################################################
#
# If this CIF has been generated from an entry in the Cambridge 
# Structural Database, then it will include bibliographic, chemical, 
# crystal, experimental, refinement or atomic coordinate data resulting 
# from the CCDC's data processing and validation procedures.
#
#######################################################################

data_mel3mel3sre6_14_opt
_symmetry_cell_setting           monoclinic
_symmetry_space_group_name_H-M   'P 21/c'
_symmetry_Int_Tables_number      14
_space_group_name_Hall           '-P 2ybc'
loop_
_symmetry_equiv_pos_site_id
_symmetry_equiv_pos_as_xyz
1 x,y,z
2 -x,-y,-z
3 x,1/2-y,1/2+z
4 -x,1/2+y,1/2-z
_cell_length_a                   26.478067243125210
_cell_length_b                   7.558374371870976
_cell_length_c                   16.874490062976140
_cell_angle_alpha                90.000000000000000
_cell_angle_beta                 103.255283799932997
_cell_angle_gamma                90.000000000000000
_cell_volume                     3287.14
loop_
_atom_site_label
_atom_site_type_symbol
_atom_site_fract_x
_atom_site_fract_y
_atom_site_fract_z
_atom_site_U_iso_or_equiv
_atom_site_thermal_displace_type
H1 H 1.002990115880729 0.873662917142799 0.591526175272033 0.0100 Uiso
H5 H 0.992614339429367 0.740588230789925 0.721425695969302 0.0100 Uiso
H9 H 0.930460110970679 0.856015770011933 0.467102526072503 0.0100 Uiso
H13 H 0.845812804236589 0.724491382794676 0.476260677832750 0.0100 Uiso
H17 H 0.754756127977243 0.504291122088903 0.553919184149758 0.0100 Uiso
H21 H 0.777673230146775 0.415527946079695 0.810109599592768 0.0100 Uiso
H25 H 0.626981409810091 0.242373782371752 0.881281351447643 0.0100 Uiso
H29 H 0.546838073998893 0.110076362957712 0.774871514140428 0.0100 Uiso
H33 H 0.561649136983506 0.024376371779563 0.684734908795755 0.0100 Uiso
H37 H 0.535167835998574 0.239673748214474 0.684656106901717 0.0100 Uiso
H41 H 0.792763765274133 0.739889885060588 0.803842618823343 0.0100 Uiso
H45 H 0.835052466574440 0.864305726503546 0.755571069358433 0.0100 Uiso
H49 H 0.859490114827348 0.766792025908443 0.854346162839688 0.0100 Uiso
C1 C 0.966407333079844 0.810361356807942 0.594053956309450 0.0100 Uiso
C5 C 0.871046054200540 0.655589783043779 0.602531423854280 0.0100 Uiso
C9 C 0.960674453614705 0.737570256832319 0.667543325495090 0.0100 Uiso
C13 C 0.925617439973279 0.801857060885225 0.524753276460469 0.0100 Uiso
C17 C 0.878263208066775 0.727124153113665 0.529197584244044 0.0100 Uiso
C21 C 0.913626586107333 0.658155759631914 0.670472422545869 0.0100 Uiso
C25 C 0.820934666115277 0.581582975812781 0.608022872059238 0.0100 Uiso
C29 C 0.809128912412020 0.541148257341716 0.681863862457663 0.0100 Uiso
C33 C 0.758938801102759 0.463706095618184 0.682521511033184 0.0100 Uiso
C37 C 0.701249271354205 0.351675440488248 0.762493855546162 0.0100 Uiso
C41 C 0.615455076121025 0.219480065741315 0.749344593972796 0.0100 Uiso
C45 C 0.641888512490839 0.261097649884877 0.826836706525790 0.0100 Uiso
C49 C 0.562156638197350 0.144567318435575 0.721634618867070 0.0100 Uiso
C53 C 0.832506527380580 0.750261326132827 0.795131848379215 0.0100 Uiso
N1 N 0.844106711543255 0.582453099575720 0.757730357722596 0.0100 Uiso
N5 N 0.748602012339218 0.418429125823577 0.755383336301061 0.0100 Uiso
N9 N 0.689978885777678 0.336477197909568 0.834410549997896 0.0100 Uiso
O1 O 0.786995105149805 0.554170495118379 0.537247950857464 0.0100 Uiso
O5 O 0.725198455937837 0.440496134093708 0.616666066445783 0.0100 Uiso
O9 O 0.938486636790462 0.624570028242828 0.830884744935055 0.0100 Uiso
O13 O 0.911483799605193 0.354890536908345 0.744592769397090 0.0100 Uiso
S1 S 0.652810427327443 0.277795171734988 0.681105374798902 0.0100 Uiso
S5 S 0.906329843277835 0.543317306081465 0.758454313504571 0.0100 Uiso
H53 H 0.515219089599945 0.381615335573819 0.387860141423180 0.0100 Uiso
H57 H 0.497797086920468 0.228001153895474 0.508881626904700 0.0100 Uiso
H61 H 0.443634114501171 0.419129797817557 0.262683544981514 0.0100 Uiso
H65 H 0.354994786205385 0.312616335204964 0.261953515413430 0.0100 Uiso
H69 H 0.256985209787730 0.084562403906836 0.322032010897684 0.0100 Uiso
H73 H 0.273268469488600 -0.067290547466567 0.570628724004173 0.0100 Uiso
H77 H 0.118657297839512 -0.238184898012952 0.628982123642718 0.0100 Uiso
H81 H 0.037472268361018 -0.336717651899039 0.514353437594618 0.0100 Uiso
H85 H 0.055337899164974 -0.418108406081661 0.425700990580460 0.0100 Uiso
H89 H 0.030290376880017 -0.201056029711161 0.425986910614484 0.0100 Uiso
H93 H 0.293380540721634 0.274964069416739 0.577623984781543 0.0100 Uiso
H97 H 0.341524323350706 0.392617664326302 0.539618439638452 0.0100 Uiso
H101 H 0.359183563989425 0.276071456536925 0.635213581090328 0.0100 Uiso
C57 C 0.476181723318444 0.333716148117969 0.386422088771199 0.0100 Uiso
C61 C 0.375610002369620 0.207600655870643 0.383548618122076 0.0100 Uiso
C65 C 0.466671892991185 0.248043332436137 0.454873818925014 0.0100 Uiso
C69 C 0.436238383183117 0.354808637248257 0.316754753526410 0.0100 Uiso
C73 C 0.386385729112928 0.293643817437566 0.315560193861406 0.0100 Uiso
C77 C 0.416990975862396 0.184221877211099 0.452333166264531 0.0100 Uiso
C81 C 0.323440257525696 0.141939403646782 0.382722084623859 0.0100 Uiso
C85 C 0.308995345136223 0.087978524631475 0.452866392303787 0.0100 Uiso
C89 C 0.257387958154677 0.015918945837506 0.447326955247236 0.0100 Uiso
C93 C 0.196113189689393 -0.107457809747904 0.518823431687270 0.0100 Uiso
C97 C 0.108775232072454 -0.231804663116948 0.496842887273066 0.0100 Uiso
C101 C 0.134561338510421 -0.207803313510099 0.576405657641934 0.0100 Uiso
C105 C 0.055221675670281 -0.300234875181007 0.463869716950552 0.0100 Uiso
C109 C 0.334213157978608 0.274556397884090 0.573740211354447 0.0100 Uiso
N13 N 0.343011241545578 0.109724356594747 0.531498588827973 0.0100 Uiso
N17 N 0.244746733610079 -0.043526114234978 0.516630931566678 0.0100 Uiso
N21 N 0.183567980102128 -0.137120005909553 0.588981058615883 0.0100 Uiso
O17 O 0.290632310437850 0.133529528286500 0.309710027147687 0.0100 Uiso
O21 O 0.224547977994700 0.010662076131573 0.379519534331047 0.0100 Uiso
O25 O 0.436933351542921 0.118199808797577 0.610618576193721 0.0100 Uiso
O29 O 0.405632473948566 -0.128775029390450 0.511265525208203 0.0100 Uiso
S9 S 0.147957950770063 -0.161286073369235 0.433332931402015 0.0100 Uiso
S13 S 0.404652208619005 0.056720205718250 0.533910452980586 0.0100 Uiso

#END
